# Supplementary material for: Comparative transcriptome analysis of Veratrum maackii and Veratrum nigrum reveals multiple candidate genes involved in steroidal alkaloid biosynthesis
Source: Sci Rep. 2023 May 21;13:8198. doi: 10.1038/s41598-023-35429-5 (PMC10200796; doi:10.1038/s41598-023-35429-5)
Supplement: Supplementary file 2 — Supplementary Table S1. [file 41598_2023_35429_MOESM2_ESM.xlsx]

## Sheet: Sheet1
Additional file 4, Table S1. Kegg pathway in roots and leaves of V. maackii and V. nigrum.
#pathway	pathway_id	Gene_number	Gene_id	KOs
Glycolysis / Gluconeogenesis	ko00010	666	TRINITY_DN100432_c0_g1;TRINITY_DN100593_c0_g1;TRINITY_DN100813_c0_g1;TRINITY_DN100952_c0_g1;TRINITY_DN101126_c0_g1;TRINITY_DN101208_c0_g1;TRINITY_DN101478_c0_g1;TRINITY_DN101628_c0_g1;TRINITY_DN102324_c0_g1;TRINITY_DN102515_c0_g1;TRINITY_DN103324_c0_g1;TRINITY_DN103804_c0_g1;TRINITY_DN103804_c0_g2;TRINITY_DN104389_c0_g2;TRINITY_DN105419_c0_g1;TRINITY_DN108293_c0_g1;TRINITY_DN108531_c0_g1;TRINITY_…	K13953+K01835+K00128+K01835+K00873+K00161+K00627+K00128+K00873+K01810+K00016+K00844+K00844+K01895+K13953+K01792+K03841+K00627+K01895+K01785+K00121+K01689+K00128+K00627+K00382+K01623+K01623+K00927+K00844+K00850+K00850+K01623+K00382+K00873+K01568+K00128+K00128+K01623+K14085+K14085+K00128+K00131+K01895+K00128+K01895+K01895+K00128+K00161+K00161+K01623+K00128+K01689+K01689+K00850+K03841+K03841+K01689+…
Citrate cycle (TCA cycle)	ko00020	485	TRINITY_DN101208_c0_g1;TRINITY_DN101478_c0_g1;TRINITY_DN1023_c0_g1;TRINITY_DN102713_c0_g1;TRINITY_DN105643_c0_g1;TRINITY_DN10564_c0_g1;TRINITY_DN106044_c0_g1;TRINITY_DN106044_c1_g1;TRINITY_DN106057_c0_g2;TRINITY_DN106057_c0_g4;TRINITY_DN106773_c0_g1;TRINITY_DN107073_c0_g1;TRINITY_DN108890_c0_g1;TRINITY_DN109022_c0_g1;TRINITY_DN10906_c0_g1;TRINITY_DN109180_c0_g1;TRINITY_DN109415_c0_g1;TRINITY_DN10…	K00161+K00627+K00164+K01679+K01958+K01648+K01647+K01647+K01900+K01900+K00234+K00025+K00234+K00658+K00627+K00235+K01900+K01900+K00235+K01679+K01679+K00164+K00025+K00164+K01900+K01681+K01681+K01648+K01900+K01900+K01681+K01681+K00627+K01679+K00234+K00382+K00236+K01958+K00025+K00025+K00382+K00164+K01681+K01679+K01648+K01899+K01899+K01681+K00164+K00161+K00161+K01681+K01681+K01647+K01647+K00234+K00234+…
Pentose phosphate pathway	ko00030	273	TRINITY_DN100334_c0_g1;TRINITY_DN100593_c0_g1;TRINITY_DN100952_c0_g1;TRINITY_DN102493_c0_g1;TRINITY_DN102515_c0_g1;TRINITY_DN105815_c0_g1;TRINITY_DN108531_c0_g1;TRINITY_DN111251_c0_g1;TRINITY_DN113252_c0_g1;TRINITY_DN113728_c0_g1;TRINITY_DN114790_c0_g1;TRINITY_DN115228_c0_g2;TRINITY_DN115228_c0_g3;TRINITY_DN115365_c0_g1;TRINITY_DN117877_c0_g1;TRINITY_DN118938_c0_g1;TRINITY_DN119331_c0_g1;TRINITY_…	K01783+K01835+K01835+K00948+K01810+K01057+K03841+K00948+K01623+K01623+K00033+K00850+K00850+K01623+K01623+K00948+K00033+K01623+K00615+K00850+K03841+K03841+K03841+K01057+K00852+K00948+K00948+K00615+K01810+K03841+K00948+K00948+K00948+K00948+K03841+K00851+K01810+K01623+K01623+K01623+K01623+K00615+K00948+K00948+K00948+K00948+K01810+K01810+K00615+K01623+K00036+K00036+K01835+K03841+K03841+K00616+K00036+…
Pentose and glucuronate interconversions	ko00040	192	TRINITY_DN100334_c0_g1;TRINITY_DN100813_c0_g1;TRINITY_DN101628_c0_g1;TRINITY_DN103182_c0_g1;TRINITY_DN104273_c0_g1;TRINITY_DN10597_c0_g1;TRINITY_DN10597_c0_g2;TRINITY_DN108349_c0_g2;TRINITY_DN111128_c0_g2;TRINITY_DN117196_c0_g1;TRINITY_DN117238_c0_g1;TRINITY_DN117238_c0_g2;TRINITY_DN118608_c0_g2;TRINITY_DN119037_c0_g1;TRINITY_DN119127_c0_g1;TRINITY_DN119783_c0_g2;TRINITY_DN119949_c0_g1;TRINITY_DN…	K01783+K00128+K00128+K00854+K00012+K00963+K00963+K01728+K00128+K00012+K00128+K00128+K00128+K00128+K01728+K00128+K00128+K00128+K00128+K00128+K00963+K00963+K00065+K00128+K00128+K00065+K01051+K00128+K01728+K01184+K01184+K00128+K00963+K00963+K00963+K00128+K00128+K00128+K00128+K00128+K00128+K00128+K00128+K00128+K01184+K01805+K00128+K01728+K01728+K01051+K00128+K01805+K00012+K01728+K01728+K01728+K01728+…
Fructose and mannose metabolism	ko00051	240	TRINITY_DN103338_c0_g1;TRINITY_DN103804_c0_g1;TRINITY_DN103804_c0_g2;TRINITY_DN108531_c0_g1;TRINITY_DN110621_c0_g1;TRINITY_DN112187_c0_g1;TRINITY_DN113252_c0_g1;TRINITY_DN113728_c0_g1;TRINITY_DN114679_c0_g4;TRINITY_DN115228_c0_g2;TRINITY_DN115228_c0_g3;TRINITY_DN115365_c0_g1;TRINITY_DN116605_c1_g1;TRINITY_DN117877_c0_g1;TRINITY_DN119413_c0_g1;TRINITY_DN119892_c0_g1;TRINITY_DN120562_c0_g1;TRINITY_…	K00008+K00844+K00844+K03841+K00008+K00009+K01623+K01623+K00844+K00850+K00850+K01623+K01103+K01623+K00008+K01623+K00850+K00971+K03841+K01840+K01840+K03841+K01103+K03841+K00008+K00009+K00844+K01809+K01809+K01103+K00008+K00008+K00008+K00844+K00844+K00844+K00844+K02377+K00844+K00844+K00844+K00844+K00009+K00895+K03841+K00008+K00008+K01803+K03841+K01803+K01803+K01803+K01623+K01623+K01623+K01623+K00008+…
Galactose metabolism	ko00052	192	TRINITY_DN100593_c0_g1;TRINITY_DN100952_c0_g1;TRINITY_DN101867_c0_g1;TRINITY_DN103804_c0_g1;TRINITY_DN103804_c0_g2;TRINITY_DN10597_c0_g1;TRINITY_DN10597_c0_g2;TRINITY_DN108202_c0_g1;TRINITY_DN108214_c0_g1;TRINITY_DN110998_c0_g1;TRINITY_DN110998_c0_g2;TRINITY_DN112263_c0_g1;TRINITY_DN113490_c0_g1;TRINITY_DN114679_c0_g4;TRINITY_DN114853_c0_g1;TRINITY_DN115228_c0_g2;TRINITY_DN115228_c0_g3;TRINITY_DN…	K01835+K01835+K00849+K00844+K00844+K00963+K00963+K01187+K01784+K01187+K01187+K01784+K07407+K00844+K07407+K00850+K00850+K01187+K01784+K07407+K01187+K00850+K01784+K00963+K00963+K01187+K00844+K12309+K00849+K00849+K01193+K12309+K01187+K01187+K01187+K00844+K00844+K00844+K00844+K01784+K00844+K00844+K00844+K00844+K01187+K01187+K07407+K00849+K00849+K01190+K12309+K01835+K00963+K00963+K00963+K01835+K01784+…
Ascorbate and aldarate metabolism	ko00053	155	TRINITY_DN100813_c0_g1;TRINITY_DN101628_c0_g1;TRINITY_DN104273_c0_g1;TRINITY_DN105845_c0_g1;TRINITY_DN106282_c0_g2;TRINITY_DN110825_c0_g1;TRINITY_DN111128_c0_g2;TRINITY_DN115093_c0_g2;TRINITY_DN117196_c0_g1;TRINITY_DN117238_c0_g1;TRINITY_DN117238_c0_g2;TRINITY_DN118313_c0_g3;TRINITY_DN118507_c0_g1;TRINITY_DN118608_c0_g2;TRINITY_DN119037_c0_g1;TRINITY_DN119783_c0_g2;TRINITY_DN119949_c0_g1;TRINITY_…	K00128+K00128+K00012+K00423+K08232+K00423+K00128+K10047+K00012+K00128+K00128+K14085+K14085+K00128+K00128+K00128+K00128+K00469+K00128+K00128+K00128+K00423+K00128+K00128+K00128+K00128+K00434+K00434+K00128+K00128+K00128+K00128+K00128+K00128+K00128+K00128+K00128+K00128+K00064+K00128+K00012+K00128+K00128+K00012+K00012+K08232+K00434+K00434+K14085+K00128+K00128+K00012+K10046+K00128+K00128+K00128+K00128+…
Fatty acid biosynthesis	ko00061	122	TRINITY_DN102928_c0_g1;TRINITY_DN103495_c0_g1;TRINITY_DN108052_c0_g1;TRINITY_DN108052_c0_g4;TRINITY_DN111855_c0_g1;TRINITY_DN112151_c1_g1;TRINITY_DN113258_c0_g1;TRINITY_DN113258_c0_g2;TRINITY_DN119431_c0_g2;TRINITY_DN120696_c0_g1;TRINITY_DN121406_c0_g1;TRINITY_DN121450_c0_g1;TRINITY_DN123158_c0_g2;TRINITY_DN123276_c0_g1;TRINITY_DN124755_c0_g2;TRINITY_DN126220_c0_g4;TRINITY_DN126534_c0_g1;TRINITY_…	K00059+K00059+K11262+K11262+K11262+K11262+K00059+K00059+K11262+K11262+K00059+K11262+K00059+K02160+K11262+K01961+K00059+K11262+K11262+K11262+K11262+K11262+K11262+K11262+K10782+K03921+K03921+K10781+K03921+K01961+K02372+K03921+K00645+K01961+K09458+K09458+K02372+K02372+K09458+K09458+K09458+K09458+K09458+K00208+K00208+K00645+K00645+K00059+K00648+K01962+K11262+K00645+K02160+K11262+K10781+K02160+K00059+…
Fatty acid elongation in mitochondria	ko00062	12	TRINITY_DN104638_c0_g1;TRINITY_DN126410_c0_g1;TRINITY_DN126411_c0_g2;TRINITY_DN126411_c0_g3;TRINITY_DN127992_c0_g1;TRINITY_DN142892_c0_g1;TRINITY_DN147014_c3_g1;TRINITY_DN210143_c0_g1;TRINITY_DN42731_c0_g1;TRINITY_DN46538_c0_g1;TRINITY_DN69740_c0_g1;TRINITY_DN93375_c0_g1;	K07511+K07511+K07511+K07511+K07511+K01074+K07512+K07512+K07512+K07511+K01074+K07512
Fatty acid metabolism	ko00071	359	TRINITY_DN100432_c0_g1;TRINITY_DN100546_c0_g1;TRINITY_DN100546_c0_g2;TRINITY_DN100546_c0_g3;TRINITY_DN100805_c0_g1;TRINITY_DN100813_c0_g1;TRINITY_DN100996_c0_g1;TRINITY_DN101431_c1_g1;TRINITY_DN101628_c0_g1;TRINITY_DN104638_c0_g1;TRINITY_DN104842_c1_g4;TRINITY_DN105125_c0_g1;TRINITY_DN105419_c0_g1;TRINITY_DN105607_c0_g1;TRINITY_DN105607_c0_g2;TRINITY_DN106557_c0_g1;TRINITY_DN107531_c0_g1;TRINITY_…	K13953+K01897+K01897+K01897+K01897+K00128+K01692+K01897+K00128+K07511+K00249+K01897+K13953+K00249+K00249+K07513+K01897+K00626+K01897+K00232+K00121+K01897+K00128+K01692+K07513+K01897+K01897+K07513+K01897+K01897+K01692+K01897+K00232+K00232+K00128+K00128+K00232+K14085+K01897+K14085+K00128+K00128+K00128+K00128+K01897+K01692+K01897+K01897+K00128+K00121+K00128+K07513+K07513+K00128+K13238+K00626+K00232+…
Synthesis and degradation of ketone bodies	ko00072	56	TRINITY_DN107578_c0_g1;TRINITY_DN108543_c0_g2;TRINITY_DN117612_c0_g4;TRINITY_DN118786_c0_g3;TRINITY_DN121857_c0_g1;TRINITY_DN122673_c0_g1;TRINITY_DN123443_c0_g1;TRINITY_DN125439_c0_g1;TRINITY_DN128800_c0_g1;TRINITY_DN130520_c3_g12;TRINITY_DN130520_c3_g5;TRINITY_DN132006_c4_g1;TRINITY_DN132788_c0_g1;TRINITY_DN132876_c1_g4;TRINITY_DN133460_c0_g1;TRINITY_DN133460_c0_g2;TRINITY_DN133460_c1_g1;TRINITY…	K00019+K00626+K00019+K01640+K00626+K00626+K00626+K00626+K00019+K00626+K00626+K00626+K00626+K00019+K01641+K01641+K01641+K01641+K01641+K01641+K01641+K01640+K01640+K00626+K00019+K00019+K00019+K01641+K00626+K00019+K00626+K00626+K00626+K00626+K01641+K00019+K00019+K00626+K01640+K01640+K01641+K00626+K00626+K01641+K01640+K01641+K01640+K01641+K01640+K00019+K00626+K00626+K00019+K01640+K01641+K00626
Steroid biosynthesis	ko00100	106	TRINITY_DN100301_c0_g1;TRINITY_DN100301_c0_g2;TRINITY_DN101257_c0_g2;TRINITY_DN104619_c0_g1;TRINITY_DN104759_c0_g1;TRINITY_DN108722_c0_g1;TRINITY_DN118652_c0_g1;TRINITY_DN119104_c0_g1;TRINITY_DN120638_c0_g1;TRINITY_DN122270_c0_g1;TRINITY_DN122382_c0_g1;TRINITY_DN123617_c0_g1;TRINITY_DN124201_c1_g2;TRINITY_DN126122_c0_g1;TRINITY_DN126122_c1_g1;TRINITY_DN126122_c1_g3;TRINITY_DN126458_c0_g1;TRINITY_…	K07750+K07750+K00801+K01824+K09832+K00222+K00801+K00511+K00227+K00222+K00559+K01824+K07750+K00801+K00801+K00801+K00222+K00559+K00559+K09828+K09828+K00222+K14424+K07750+K07750+K05917+K05917+K05917+K01853+K07748+K01824+K14423+K14423+K00801+K00801+K14674+K08246+K08246+K00559+K05917+K01853+K09828+K00559+K14424+K00213+K14674+K00559+K00559+K09828+K14423+K00559+K00511+K00227+K00227+K14423+K00222+K00222+…
Ubiquinone and other terpenoid-quinone biosynthesis	ko00130	73	TRINITY_DN100110_c0_g1;TRINITY_DN100489_c0_g1;TRINITY_DN101131_c0_g1;TRINITY_DN10611_c0_g1;TRINITY_DN108111_c0_g1;TRINITY_DN112422_c0_g1;TRINITY_DN112617_c0_g1;TRINITY_DN114919_c0_g1;TRINITY_DN118008_c0_g1;TRINITY_DN118642_c0_g1;TRINITY_DN119301_c0_g1;TRINITY_DN124275_c0_g2;TRINITY_DN126882_c0_g1;TRINITY_DN13035_c0_g1;TRINITY_DN133325_c5_g1;TRINITY_DN135031_c3_g1;TRINITY_DN135912_c2_g2;TRINITY_DN…	K00457+K06127+K00457+K01904+K00591+K00591+K00457+K00457+K00815+K01904+K00457+K01904+K00815+K00815+K06125+K01904+K06125+K06125+K05928+K01661+K01661+K02552+K01904+K00815+K00457+K00457+K00457+K00457+K12501+K06126+K00591+K00591+K00591+K00591+K12502+K01904+K09834+K06127+K06126+K01904+K01904+K01904+K00457+K00457+K05928+K05928+K09833+K01904+K06125+K06125+K06127+K06127+K12501+K00815+K02552+K00815+K06127+…
Oxidative phosphorylation	ko00190	962	TRINITY_DN100085_c0_g1;TRINITY_DN1005_c0_g1;TRINITY_DN101098_c0_g1;TRINITY_DN101098_c0_g2;TRINITY_DN101987_c0_g2;TRINITY_DN102270_c0_g1;TRINITY_DN102308_c0_g1;TRINITY_DN102486_c0_g1;TRINITY_DN102691_c0_g2;TRINITY_DN102741_c0_g1;TRINITY_DN102800_c0_g1;TRINITY_DN105020_c0_g1;TRINITY_DN105243_c0_g1;TRINITY_DN105425_c0_g1;TRINITY_DN105825_c0_g1;TRINITY_DN106081_c0_g1;TRINITY_DN106081_c0_g2;TRINITY_DN…	K02154+K02145+K02267+K02267+K01535+K03661+K02126+K02151+K02257+K03934+K03937+K02137+K02151+K00413+K03955+K00356+K11352+K02262+K02154+K03950+K02154+K02154+K00234+K03661+K02256+K02256+K02261+K03936+K01507+K00234+K02126+K02126+K02145+K00235+K03965+K00235+K02267+K02154+K11353+K02144+K03950+K00413+K00419+K02150+K03661+K02154+K02137+K03936+K02154+K11352+K00234+K02265+K03881+K02262+K03936+K00236+K02150+…
Photosynthesis	ko00195	104	TRINITY_DN111511_c0_g1;TRINITY_DN130246_c0_g1;TRINITY_DN130611_c1_g1;TRINITY_DN131114_c4_g8;TRINITY_DN131508_c4_g1;TRINITY_DN132946_c3_g1;TRINITY_DN132959_c0_g1;TRINITY_DN133051_c4_g1;TRINITY_DN133205_c6_g1;TRINITY_DN133206_c3_g1;TRINITY_DN133524_c7_g1;TRINITY_DN133987_c3_g6;TRINITY_DN134073_c8_g1;TRINITY_DN134585_c3_g1;TRINITY_DN134683_c2_g1;TRINITY_DN134689_c3_g1;TRINITY_DN134689_c3_g2;TRINITY_…	K02690+K08902+K02109+K02641+K02641+K08906+K02699+K02692+K02636+K14332+K02641+K02723+K02641+K08903+K02705+K03542+K03542+K14332+K02693+K02693+K02701+K02694+K02693+K02717+K02721+K02701+K02637+K02717+K02717+K02704+K02639+K02693+K02695+K02695+K14332+K02108+K02690+K02641+K02717+K02717+K08901+K03542+K02721+K02721+K02698+K02639+K02639+K02113+K02113+K02636+K02717+K02717+K02717+K02641+K03541+K02639+K02639+…
Photosynthesis - antenna proteins	ko00196	41	TRINITY_DN130976_c0_g1;TRINITY_DN131167_c4_g1;TRINITY_DN132059_c0_g1;TRINITY_DN133388_c1_g1;TRINITY_DN133388_c1_g2;TRINITY_DN134611_c3_g1;TRINITY_DN136010_c3_g1;TRINITY_DN137024_c3_g2;TRINITY_DN137316_c12_g1;TRINITY_DN137777_c1_g1;TRINITY_DN137777_c2_g1;TRINITY_DN137777_c2_g2;TRINITY_DN137777_c2_g3;TRINITY_DN137799_c0_g1;TRINITY_DN138089_c0_g3;TRINITY_DN138089_c0_g4;TRINITY_DN139060_c0_g3;TRINITY…	K08917+K08907+K08916+K08907+K08907+K08914+K08912+K08908+K08910+K08913+K08912+K08912+K08912+K08907+K08911+K08911+K08907+K14172+K08916+K08916+K08916+K08916+K08912+K08909+K08909+K08908+K08915+K08916+K08914+K08913+K08908+K08912+K08912+K08912+K08916+K08914+K08916+K08907+K08907+K08912+K08917
Purine metabolism	ko00230	698	TRINITY_DN100593_c0_g1;TRINITY_DN100952_c0_g1;TRINITY_DN101028_c0_g2;TRINITY_DN101126_c0_g1;TRINITY_DN101732_c0_g1;TRINITY_DN102324_c0_g1;TRINITY_DN102493_c0_g1;TRINITY_DN102595_c0_g2;TRINITY_DN102652_c0_g2;TRINITY_DN102779_c0_g1;TRINITY_DN103102_c0_g1;TRINITY_DN103903_c0_g1;TRINITY_DN103903_c0_g2;TRINITY_DN104363_c0_g1;TRINITY_DN106814_c0_g1;TRINITY_DN107053_c0_g1;TRINITY_DN107188_c0_g2;TRINITY_…	K01835+K01835+K03006+K00873+K00860+K00873+K00948+K01951+K01945+K03002+K00939+K01951+K01951+K01756+K00942+K03027+K00365+K13811+K03046+K01490+K01510+K01510+K01756+K01756+K00088+K00088+K00088+K01756+K01756+K00939+K00948+K03010+K01427+K01427+K03006+K00958+K03002+K03006+K03006+K01923+K01510+K01756+K03009+K03009+K00760+K03011+K00873+K01952+K01939+K03006+K03006+K03006+K01939+K03019+K13811+K00764+K00942+…
Caffeine metabolism	ko00232	14	TRINITY_DN107188_c0_g2;TRINITY_DN126293_c0_g1;TRINITY_DN140577_c3_g9;TRINITY_DN145971_c2_g1;TRINITY_DN146049_c7_g1;TRINITY_DN146789_c0_g1;TRINITY_DN155578_c2_g1;TRINITY_DN155578_c2_g3;TRINITY_DN155578_c2_g4;TRINITY_DN155578_c2_g8;TRINITY_DN155578_c2_g9;TRINITY_DN158576_c0_g1;TRINITY_DN170890_c0_g1;TRINITY_DN30689_c0_g1;	K00365+K00365+K00106+K00106+K00106+K00365+K00365+K00365+K00365+K00365+K00365+K00106+K00365+K00365
Pyrimidine metabolism	ko00240	491	TRINITY_DN101028_c0_g2;TRINITY_DN102049_c0_g1;TRINITY_DN102779_c0_g1;TRINITY_DN104369_c0_g1;TRINITY_DN104613_c0_g1;TRINITY_DN104812_c0_g1;TRINITY_DN105981_c0_g1;TRINITY_DN106277_c0_g1;TRINITY_DN106277_c0_g2;TRINITY_DN107053_c0_g1;TRINITY_DN107434_c0_g2;TRINITY_DN108004_c0_g2;TRINITY_DN108004_c0_g4;TRINITY_DN108311_c0_g1;TRINITY_DN108311_c0_g2;TRINITY_DN109122_c0_g1;TRINITY_DN110413_c0_g1;TRINITY_…	K03006+K01520+K03002+K00384+K00384+K01493+K13421+K01937+K01937+K03027+K03046+K01510+K01510+K00876+K00876+K01937+K13421+K13800+K03010+K00207+K03006+K03002+K03006+K03006+K00254+K01510+K13421+K03009+K03009+K03011+K00876+K00876+K13800+K13800+K03006+K03006+K03006+K13421+K00876+K00876+K03019+K11541+K11541+K13421+K10807+K03018+K11541+K02328+K10808+K10808+K03014+K03014+K03014+K11541+K03006+K03007+K00761+…
Alanine, aspartate and glutamate metabolism	ko00250	358	TRINITY_DN101196_c0_g1;TRINITY_DN101875_c0_g1;TRINITY_DN102138_c0_g1;TRINITY_DN104248_c0_g2;TRINITY_DN104363_c0_g1;TRINITY_DN105670_c0_g1;TRINITY_DN106646_c0_g2;TRINITY_DN10728_c0_g1;TRINITY_DN108108_c0_g1;TRINITY_DN108108_c0_g2;TRINITY_DN10835_c0_g2;TRINITY_DN109278_c0_g1;TRINITY_DN109278_c0_g2;TRINITY_DN111104_c0_g1;TRINITY_DN111832_c0_g1;TRINITY_DN112103_c0_g1;TRINITY_DN112103_c0_g2;TRINITY_DN…	K00813+K00827+K00830+K13566+K01756+K00262+K00135+K13524+K01756+K01756+K13524+K01756+K01756+K00264+K01580+K00264+K00264+K00264+K00813+K00813+K00813+K00294+K01756+K00135+K01939+K00814+K00814+K00135+K01939+K00135+K00814+K00261+K11541+K11541+K14455+K00764+K00830+K11541+K00262+K00827+K00813+K00820+K11541+K14455+K01580+K00827+K00814+K00814+K00261+K01915+K00813+K00264+K01953+K00261+K00830+K01940+K01953+…
Glycine, serine and threonine metabolism	ko00260	235	TRINITY_DN101205_c0_g2;TRINITY_DN101875_c0_g1;TRINITY_DN102138_c0_g1;TRINITY_DN102539_c0_g1;TRINITY_DN104165_c0_g1;TRINITY_DN104982_c0_g1;TRINITY_DN109539_c0_g1;TRINITY_DN110456_c0_g1;TRINITY_DN110623_c0_g1;TRINITY_DN111004_c0_g2;TRINITY_DN111247_c0_g2;TRINITY_DN111654_c0_g2;TRINITY_DN112661_c0_g1;TRINITY_DN113102_c0_g2;TRINITY_DN113957_c0_g1;TRINITY_DN114823_c0_g1;TRINITY_DN114957_c1_g1;TRINITY_…	K01758+K00827+K00830+K01697+K00058+K01697+K00831+K00281+K01697+K00605+K00130+K00058+K01758+K00382+K01758+K01754+K01696+K01758+K00382+K01697+K00130+K14085+K00830+K14085+K00600+K00827+K00058+K00130+K00827+K00281+K00928+K12524+K00928+K01697+K01697+K01758+K01758+K01758+K00830+K00827+K00827+K01733+K01733+K01079+K00058+K00276+K01754+K01754+K01754+K00382+K00382+K00382+K00058+K00831+K00831+K00058+K01695+…
Cysteine and methionine metabolism	ko00270	332	TRINITY_DN100552_c0_g1;TRINITY_DN101196_c0_g1;TRINITY_DN101198_c0_g1;TRINITY_DN101205_c0_g2;TRINITY_DN102539_c0_g1;TRINITY_DN103324_c0_g1;TRINITY_DN103499_c0_g1;TRINITY_DN103917_c0_g2;TRINITY_DN104287_c0_g3;TRINITY_DN104289_c0_g1;TRINITY_DN104289_c0_g2;TRINITY_DN104982_c0_g1;TRINITY_DN107990_c0_g1;TRINITY_DN108907_c0_g1;TRINITY_DN110337_c1_g1;TRINITY_DN110623_c0_g1;TRINITY_DN112145_c0_g3;TRINITY_…	K09880+K00813+K00789+K01758+K01697+K00016+K08967+K01011+K01738+K01740+K01740+K01697+K01251+K00558+K00456+K01697+K00558+K01758+K00813+K00813+K00813+K01758+K00558+K00558+K01758+K01697+K08963+K00815+K14455+K00549+K00789+K00813+K14455+K01762+K08967+K08967+K01611+K00928+K12524+K00928+K00813+K01697+K01697+K01758+K01758+K00789+K01760+K01758+K08964+K00789+K00789+K00789+K00789+K00815+K01251+K00549+K01611+…
Valine, leucine and isoleucine degradation	ko00280	355	TRINITY_DN100813_c0_g1;TRINITY_DN100996_c0_g1;TRINITY_DN101546_c1_g1;TRINITY_DN101628_c0_g1;TRINITY_DN101734_c0_g2;TRINITY_DN104638_c0_g1;TRINITY_DN104842_c1_g4;TRINITY_DN105099_c0_g1;TRINITY_DN105607_c0_g1;TRINITY_DN105607_c0_g2;TRINITY_DN105674_c0_g1;TRINITY_DN1058_c0_g1;TRINITY_DN106557_c0_g1;TRINITY_DN107187_c0_g1;TRINITY_DN10728_c0_g1;TRINITY_DN10835_c0_g2;TRINITY_DN108543_c0_g2;TRINITY_DN11…	K00128+K01692+K05605+K00128+K05605+K07511+K00249+K00167+K00249+K00249+K00140+K00140+K07513+K00167+K13524+K13524+K00626+K00128+K01692+K07513+K00382+K07513+K00382+K01692+K01966+K00128+K00128+K14085+K00826+K14085+K00128+K01640+K00128+K00128+K00128+K01966+K05607+K01692+K05607+K05605+K00128+K00128+K07513+K07513+K00128+K00626+K01969+K01969+K01969+K00249+K00249+K00626+K00626+K00249+K00826+K00626+K00166+…
Valine, leucine and isoleucine biosynthesis	ko00290	168	TRINITY_DN100570_c1_g1;TRINITY_DN101208_c0_g1;TRINITY_DN101559_c0_g1;TRINITY_DN104330_c0_g1;TRINITY_DN106448_c0_g1;TRINITY_DN111615_c0_g1;TRINITY_DN113616_c0_g1;TRINITY_DN113616_c0_g2;TRINITY_DN114706_c0_g1;TRINITY_DN114706_c0_g3;TRINITY_DN114823_c0_g1;TRINITY_DN118460_c0_g4;TRINITY_DN118477_c0_g1;TRINITY_DN118538_c0_g1;TRINITY_DN119840_c0_g1;TRINITY_DN119840_c1_g2;TRINITY_DN120629_c0_g2;TRINITY_…	K01649+K00161+K01649+K01869+K01873+K01873+K01703+K01703+K01870+K01870+K01754+K00826+K01873+K00052+K00161+K00161+K01649+K01649+K01649+K01869+K00826+K01873+K01873+K01649+K01649+K01652+K01652+K01873+K01754+K01754+K01754+K00161+K01649+K00162+K01869+K00826+K01869+K01869+K00826+K01754+K01754+K01702+K01702+K01703+K00162+K00162+K00162+K00162+K00162+K01869+K01873+K00826+K00826+K00161+K00161+K00161+K01652+…
Lysine biosynthesis	ko00300	79	TRINITY_DN102436_c0_g1;TRINITY_DN115760_c0_g1;TRINITY_DN115760_c0_g2;TRINITY_DN118313_c0_g3;TRINITY_DN118507_c0_g1;TRINITY_DN121525_c0_g1;TRINITY_DN122216_c0_g1;TRINITY_DN122216_c0_g2;TRINITY_DN122216_c1_g1;TRINITY_DN124447_c0_g1;TRINITY_DN128544_c0_g1;TRINITY_DN128861_c0_g1;TRINITY_DN128861_c0_g2;TRINITY_DN130226_c0_g1;TRINITY_DN130226_c0_g11;TRINITY_DN130232_c6_g1;TRINITY_DN130232_c6_g2;TRINITY…	K14157+K14157+K14157+K14085+K14085+K00145+K00928+K12524+K00928+K01586+K00145+K01586+K01586+K01714+K01714+K01714+K01714+K00215+K00928+K01714+K14085+K00928+K00928+K00145+K00928+K00928+K01714+K00928+K00928+K00928+K01586+K00928+K01714+K14157+K00930+K14157+K00215+K00215+K00215+K01778+K00133+K00133+K10206+K01714+K01714+K01714+K12524+K14085+K14085+K14085+K00930+K00930+K12524+K14157+K14157+K10206+K10206+…
Lysine degradation	ko00310	175	TRINITY_DN100813_c0_g1;TRINITY_DN100996_c0_g1;TRINITY_DN101628_c0_g1;TRINITY_DN1023_c0_g1;TRINITY_DN102436_c0_g1;TRINITY_DN104638_c0_g1;TRINITY_DN108543_c0_g2;TRINITY_DN109022_c0_g1;TRINITY_DN110468_c0_g1;TRINITY_DN111128_c0_g2;TRINITY_DN111288_c0_g1;TRINITY_DN111759_c0_g1;TRINITY_DN115443_c0_g1;TRINITY_DN115760_c0_g1;TRINITY_DN115760_c0_g2;TRINITY_DN116484_c0_g1;TRINITY_DN117238_c0_g1;TRINITY_DN…	K00128+K01692+K00128+K00164+K14157+K07511+K00626+K00658+K00164+K00128+K00164+K01692+K01692+K14157+K14157+K00164+K00128+K00128+K14085+K14085+K00128+K00164+K00128+K00128+K00128+K01692+K00128+K00128+K00128+K00626+K00626+K00626+K00164+K00658+K00626+K00128+K00128+K07511+K01692+K07511+K07511+K00128+K00658+K00658+K07511+K00128+K00164+K00164+K00626+K00626+K00128+K00128+K00128+K00128+K00128+K00128+K00128+…
Arginine and proline metabolism	ko00330	399	TRINITY_DN100813_c0_g1;TRINITY_DN101196_c0_g1;TRINITY_DN101628_c0_g1;TRINITY_DN103370_c1_g1;TRINITY_DN105442_c0_g1;TRINITY_DN105478_c0_g1;TRINITY_DN105670_c0_g1;TRINITY_DN106870_c0_g1;TRINITY_DN111128_c0_g2;TRINITY_DN111663_c1_g1;TRINITY_DN111663_c1_g2;TRINITY_DN111795_c0_g1;TRINITY_DN113150_c0_g1;TRINITY_DN113298_c0_g1;TRINITY_DN113557_c0_g1;TRINITY_DN113557_c0_g2;TRINITY_DN113557_c0_g3;TRINITY_…	K00128+K00813+K00128+K01581+K00931+K01581+K00262+K00933+K00128+K01427+K01427+K01581+K01581+K00818+K00813+K00813+K00813+K00819+K00294+K12657+K00128+K00128+K00261+K14455+K14085+K14085+K00128+K00128+K00262+K01476+K00813+K00128+K00128+K14455+K00620+K00620+K00611+K00128+K00128+K00145+K00128+K01611+K00472+K00261+K00933+K01915+K00813+K00261+K00819+K01940+K01915+K00128+K00128+K00819+K00128+K00819+K00819+…
Histidine metabolism	ko00340	115	TRINITY_DN100813_c0_g1;TRINITY_DN101628_c0_g1;TRINITY_DN109470_c1_g1;TRINITY_DN109470_c1_g2;TRINITY_DN109764_c0_g2;TRINITY_DN111128_c0_g2;TRINITY_DN114024_c0_g1;TRINITY_DN117238_c0_g1;TRINITY_DN117238_c0_g2;TRINITY_DN118313_c0_g3;TRINITY_DN118507_c0_g1;TRINITY_DN118608_c0_g2;TRINITY_DN119037_c0_g1;TRINITY_DN119346_c0_g2;TRINITY_DN119783_c0_g2;TRINITY_DN119949_c0_g1;TRINITY_DN121332_c0_g1;TRINITY_…	K00128+K00128+K11755+K00013+K01593+K00128+K01663+K00128+K00128+K14085+K14085+K00128+K00128+K01693+K00128+K00128+K00128+K00128+K00128+K00128+K00128+K00128+K00128+K01593+K00013+K00013+K00128+K00128+K00128+K00128+K00128+K00128+K00128+K00128+K00128+K00128+K01814+K00817+K00128+K00128+K00128+K00817+K14085+K00128+K00128+K00128+K00128+K00128+K00128+K01593+K11755+K01814+K11755+K11755+K00013+K00128+K00128+…
Tyrosine metabolism	ko00350	184	TRINITY_DN100110_c0_g1;TRINITY_DN100432_c0_g1;TRINITY_DN101131_c0_g1;TRINITY_DN101196_c0_g1;TRINITY_DN103787_c0_g1;TRINITY_DN105237_c0_g1;TRINITY_DN105419_c0_g1;TRINITY_DN106646_c0_g2;TRINITY_DN108033_c0_g1;TRINITY_DN109764_c0_g1;TRINITY_DN109764_c0_g2;TRINITY_DN110984_c0_g1;TRINITY_DN112617_c0_g1;TRINITY_DN113557_c0_g1;TRINITY_DN113557_c0_g2;TRINITY_DN113557_c0_g3;TRINITY_DN114919_c0_g1;TRINITY_…	K00457+K13953+K00457+K00813+K01592+K00451+K13953+K00135+K00451+K01592+K01593+K00121+K00457+K00813+K00813+K00813+K00457+K00135+K00135+K00135+K00815+K14455+K00451+K00457+K00813+K14455+K00451+K00451+K00121+K00451+K00813+K13953+K01555+K01555+K00135+K01555+K01555+K00815+K00276+K00121+K00813+K00135+K01593+K00815+K00001+K13953+K13953+K13953+K13953+K00817+K00121+K00121+K00121+K00121+K00121+K00121+K00817+…
Phenylalanine metabolism	ko00360	174	TRINITY_DN100110_c0_g1;TRINITY_DN101131_c0_g1;TRINITY_DN101196_c0_g1;TRINITY_DN10611_c0_g1;TRINITY_DN106126_c0_g1;TRINITY_DN109764_c0_g2;TRINITY_DN112617_c0_g1;TRINITY_DN113557_c0_g1;TRINITY_DN113557_c0_g2;TRINITY_DN113557_c0_g3;TRINITY_DN114919_c0_g1;TRINITY_DN115009_c0_g1;TRINITY_DN116981_c0_g1;TRINITY_DN118008_c0_g1;TRINITY_DN118127_c0_g1;TRINITY_DN118127_c1_g1;TRINITY_DN118149_c0_g3;TRINITY_D…	K00457+K00457+K00813+K01904+K00430+K01593+K00457+K00813+K00813+K00813+K00457+K09754+K00430+K00815+K11188+K11188+K14455+K01904+K00457+K00813+K14455+K00500+K00813+K01904+K00430+K00815+K00276+K00813+K01593+K00500+K00815+K10775+K00430+K00817+K00430+K00817+K11188+K01904+K00430+K00430+K00813+K14455+K00813+K14455+K00813+K00430+K00813+K00430+K10775+K01593+K00487+K09754+K10775+K00588+K01904+K00815+K00457+…
Tryptophan metabolism	ko00380	227	TRINITY_DN100813_c0_g1;TRINITY_DN100996_c0_g1;TRINITY_DN101628_c0_g1;TRINITY_DN101774_c0_g1;TRINITY_DN101774_c0_g2;TRINITY_DN102017_c0_g1;TRINITY_DN1023_c0_g1;TRINITY_DN104638_c0_g1;TRINITY_DN105049_c0_g1;TRINITY_DN105121_c0_g1;TRINITY_DN107282_c0_g1;TRINITY_DN108543_c0_g2;TRINITY_DN109187_c0_g1;TRINITY_DN109764_c0_g2;TRINITY_DN110468_c0_g1;TRINITY_DN111128_c0_g2;TRINITY_DN111142_c0_g2;TRINITY_DN…	K00128+K01692+K00128+K01867+K01867+K03781+K00164+K07511+K00452+K03781+K03781+K00626+K03781+K01593+K00164+K00128+K01867+K01867+K00164+K01692+K03781+K00453+K01692+K00164+K01867+K00128+K00128+K00452+K00452+K14085+K14085+K00128+K00164+K00128+K00128+K00128+K01692+K00128+K00128+K00128+K00626+K00626+K00626+K00164+K03781+K00463+K00626+K00128+K00128+K07511+K01692+K07511+K07511+K00128+K01556+K07511+K00128+…
Phenylalanine, tyrosine and tryptophan biosynthesis	ko00400	94	TRINITY_DN101196_c0_g1;TRINITY_DN102365_c0_g1;TRINITY_DN113557_c0_g1;TRINITY_DN113557_c0_g2;TRINITY_DN113557_c0_g3;TRINITY_DN114957_c1_g1;TRINITY_DN118008_c0_g1;TRINITY_DN118149_c0_g3;TRINITY_DN119425_c0_g1;TRINITY_DN120420_c0_g1;TRINITY_DN120635_c0_g1;TRINITY_DN122665_c0_g2;TRINITY_DN126882_c0_g1;TRINITY_DN128190_c0_g1;TRINITY_DN128190_c0_g2;TRINITY_DN128350_c0_g1;TRINITY_DN128700_c0_g1;TRINITY_…	K00813+K01736+K00813+K00813+K00813+K01696+K00815+K14455+K00813+K14455+K00500+K00813+K00815+K01695+K01695+K00813+K01657+K00500+K00815+K01658+K01658+K00817+K00766+K00817+K01735+K00813+K01850+K01626+K13832+K14455+K00813+K14455+K00813+K00813+K01626+K01626+K01609+K13832+K00815+K00813+K00891+K01657+K01657+K01817+K00766+K00766+K01695+K01696+K01736+K13832+K13832+K13832+K01658+K01658+K01658+K01626+K00891+…
beta-Alanine metabolism	ko00410	187	TRINITY_DN100813_c0_g1;TRINITY_DN100996_c0_g1;TRINITY_DN101546_c1_g1;TRINITY_DN101628_c0_g1;TRINITY_DN101734_c0_g2;TRINITY_DN104638_c0_g1;TRINITY_DN104842_c1_g4;TRINITY_DN105607_c0_g1;TRINITY_DN105607_c0_g2;TRINITY_DN10728_c0_g1;TRINITY_DN10835_c0_g2;TRINITY_DN111128_c0_g2;TRINITY_DN111759_c0_g1;TRINITY_DN111770_c0_g1;TRINITY_DN111832_c0_g1;TRINITY_DN115443_c0_g1;TRINITY_DN117238_c0_g1;TRINITY_DN…	K00128+K01692+K05605+K00128+K05605+K07511+K00249+K00249+K00249+K13524+K13524+K00128+K01692+K00207+K01580+K01692+K00128+K00128+K14085+K14085+K00128+K00128+K00128+K00128+K01692+K05605+K00207+K00128+K01580+K00128+K00128+K00249+K00249+K00249+K01431+K01431+K00128+K00128+K05605+K07511+K01692+K07511+K07511+K00128+K00276+K00823+K07511+K13524+K00128+K13524+K13524+K13524+K01580+K01580+K01464+K01580+K01580+…
Taurine and hypotaurine metabolism	ko00430	31	TRINITY_DN111832_c0_g1;TRINITY_DN115086_c0_g1;TRINITY_DN119787_c0_g1;TRINITY_DN121402_c0_g3;TRINITY_DN129467_c0_g1;TRINITY_DN129467_c0_g2;TRINITY_DN130079_c0_g3;TRINITY_DN130079_c0_g4;TRINITY_DN137902_c1_g1;TRINITY_DN138022_c0_g1;TRINITY_DN138022_c0_g5;TRINITY_DN138433_c1_g1;TRINITY_DN141243_c2_g1;TRINITY_DN145055_c0_g1;TRINITY_DN147895_c3_g1;TRINITY_DN151430_c1_g1;TRINITY_DN152893_c3_g1;TRINITY_…	K01580+K00681+K00681+K01580+K01580+K01580+K01580+K01580+K01580+K10712+K10712+K10712+K01580+K01580+K00681+K10712+K10712+K01580+K00681+K01580+K10712+K10712+K10712+K01580+K01580+K01580+K00681+K10712+K01580+K00681+K01580
Selenocompound metabolism	ko00450	116	TRINITY_DN101205_c0_g2;TRINITY_DN104369_c0_g1;TRINITY_DN104613_c0_g1;TRINITY_DN107322_c0_g1;TRINITY_DN112657_c0_g1;TRINITY_DN112661_c0_g1;TRINITY_DN113957_c0_g1;TRINITY_DN115055_c0_g1;TRINITY_DN118041_c0_g1;TRINITY_DN118496_c0_g1;TRINITY_DN118949_c0_g1;TRINITY_DN123022_c0_g1;TRINITY_DN123022_c1_g1;TRINITY_DN123442_c0_g1;TRINITY_DN124063_c0_g1;TRINITY_DN124261_c0_g1;TRINITY_DN124486_c0_g2;TRINITY_…	K01758+K00384+K00384+K13811+K00958+K01758+K01758+K01758+K13811+K00549+K01874+K01758+K01758+K01760+K01758+K00384+K01874+K01874+K01874+K00549+K01739+K01760+K01760+K00384+K01758+K01758+K13811+K01739+K01874+K00384+K01739+K01739+K00958+K11717+K00384+K00549+K00549+K01874+K01739+K01739+K01739+K01739+K01739+K01739+K01761+K01761+K01874+K13811+K01760+K00384+K08247+K13811+K01739+K01008+K00549+K00549+K00549+…
Cyanoamino acid metabolism	ko00460	75	TRINITY_DN106830_c0_g1;TRINITY_DN115086_c0_g1;TRINITY_DN118635_c0_g1;TRINITY_DN119787_c0_g1;TRINITY_DN121020_c0_g1;TRINITY_DN127759_c0_g1;TRINITY_DN128905_c0_g1;TRINITY_DN130893_c0_g6;TRINITY_DN131348_c2_g6;TRINITY_DN132173_c3_g1;TRINITY_DN132834_c3_g1;TRINITY_DN133337_c2_g1;TRINITY_DN133781_c0_g1;TRINITY_DN134095_c1_g2;TRINITY_DN134668_c4_g3;TRINITY_DN134914_c2_g1;TRINITY_DN135044_c1_g1;TRINITY_…	K05349+K00681+K00600+K00681+K01188+K01188+K00600+K08248+K08249+K13034+K08248+K05350+K13035+K01188+K00600+K01188+K13034+K01188+K00600+K05350+K05350+K05350+K00600+K05350+K01188+K13034+K00600+K00600+K01188+K00600+K00681+K08248+K05350+K00600+K13035+K13035+K00600+K00600+K05350+K01188+K01188+K01188+K01188+K01188+K01188+K05349+K05349+K00681+K00600+K00600+K00600+K00600+K00600+K00600+K00681+K00600+K00600+…
Glutathione metabolism	ko00480	277	TRINITY_DN101286_c0_g1;TRINITY_DN103370_c1_g1;TRINITY_DN103522_c0_g1;TRINITY_DN105478_c0_g1;TRINITY_DN106997_c0_g1;TRINITY_DN108457_c0_g1;TRINITY_DN109583_c0_g1;TRINITY_DN111187_c0_g1;TRINITY_DN111399_c0_g1;TRINITY_DN111795_c0_g1;TRINITY_DN111980_c1_g1;TRINITY_DN113150_c0_g1;TRINITY_DN114078_c0_g1;TRINITY_DN114790_c0_g1;TRINITY_DN115086_c0_g1;TRINITY_DN117250_c0_g2;TRINITY_DN117655_c0_g1;TRINITY_…	K00432+K01581+K00799+K01581+K01255+K00432+K00799+K00432+K00432+K01581+K00799+K01581+K01255+K00033+K00681+K00799+K00799+K00799+K10807+K01920+K00033+K00681+K11204+K10808+K10808+K00031+K00031+K00799+K00432+K10808+K10808+K11204+K11204+K11204+K11204+K00432+K00799+K00799+K10807+K10807+K01255+K00799+K00799+K00799+K00799+K00432+K00799+K00799+K10807+K00383+K01255+K00799+K00432+K00432+K00799+K01581+K01581+…
Starch and sucrose metabolism	ko00500	420	TRINITY_DN100593_c0_g1;TRINITY_DN100952_c0_g1;TRINITY_DN101585_c0_g1;TRINITY_DN102515_c0_g1;TRINITY_DN103804_c0_g1;TRINITY_DN103804_c0_g2;TRINITY_DN104273_c0_g1;TRINITY_DN104889_c0_g2;TRINITY_DN10597_c0_g1;TRINITY_DN10597_c0_g2;TRINITY_DN106268_c0_g1;TRINITY_DN106830_c0_g1;TRINITY_DN108202_c0_g1;TRINITY_DN108626_c0_g2;TRINITY_DN108626_c0_g3;TRINITY_DN110998_c0_g1;TRINITY_DN110998_c0_g2;TRINITY_DN…	K01835+K01835+K00700+K01810+K00844+K00844+K00012+K00700+K00963+K00963+K01194+K05349+K01187+K00697+K00697+K01187+K01187+K05341+K00688+K01194+K01194+K00844+K00688+K01187+K00700+K00012+K01087+K01187+K00688+K00688+K01188+K00700+K00963+K00963+K00688+K01187+K00688+K00688+K00844+K01193+K00697+K00697+K00688+K00688+K00697+K00697+K01187+K01187+K01187+K00844+K00844+K00844+K00844+K00700+K00700+K01810+K00844+…
N-Glycan biosynthesis	ko00510	194	TRINITY_DN102503_c0_g1;TRINITY_DN102908_c0_g1;TRINITY_DN104036_c0_g1;TRINITY_DN109076_c0_g1;TRINITY_DN111497_c0_g2;TRINITY_DN111660_c0_g1;TRINITY_DN113928_c0_g1;TRINITY_DN114739_c0_g1;TRINITY_DN115485_c0_g1;TRINITY_DN115485_c0_g2;TRINITY_DN115539_c0_g1;TRINITY_DN115539_c0_g3;TRINITY_DN115539_c0_g4;TRINITY_DN115728_c0_g2;TRINITY_DN119571_c0_g1;TRINITY_DN119932_c0_g1;TRINITY_DN120094_c0_g1;TRINITY_…	K01230+K01230+K01231+K07252+K12670+K00729+K03846+K01230+K07151+K07151+K12670+K12670+K12670+K01001+K12666+K05546+K01230+K12670+K01230+K12670+K12667+K05546+K05546+K09658+K01230+K01230+K00726+K12667+K00721+K00721+K12666+K03843+K07151+K01230+K01230+K01230+K01230+K01230+K01230+K03848+K05546+K12670+K12670+K01231+K07151+K07151+K09658+K01001+K07151+K03844+K12666+K00729+K12669+K00736+K07151+K12668+K07441+…
Other glycan degradation	ko00511	60	TRINITY_DN103459_c0_g2;TRINITY_DN104013_c0_g1;TRINITY_DN104013_c0_g2;TRINITY_DN106061_c0_g1;TRINITY_DN106174_c1_g1;TRINITY_DN110575_c0_g1;TRINITY_DN110575_c0_g2;TRINITY_DN113803_c0_g2;TRINITY_DN115237_c0_g1;TRINITY_DN123365_c0_g1;TRINITY_DN124887_c0_g2;TRINITY_DN125612_c0_g2;TRINITY_DN125612_c0_g4;TRINITY_DN128144_c0_g1;TRINITY_DN128289_c0_g1;TRINITY_DN134450_c2_g2;TRINITY_DN134450_c2_g5;TRINITY_…	K01191+K12373+K12373+K12311+K01191+K01191+K01191+K01191+K12373+K12309+K12309+K01191+K01191+K01190+K12309+K12309+K12309+K12373+K12373+K01191+K12373+K12373+K12373+K12373+K12373+K12373+K12373+K01444+K01191+K12309+K12373+K01206+K01227+K12373+K12311+K12311+K01192+K01190+K12311+K12373+K01191+K01191+K12309+K12311+K01191+K12373+K12373+K01191+K12373+K12311+K01190+K01191+K12311+K12309+K12309+K12311+K01192+…
Other types of O-glycan biosynthesis	ko00514	12	TRINITY_DN101302_c0_g1;TRINITY_DN134882_c2_g1;TRINITY_DN135365_c2_g3;TRINITY_DN135365_c2_g5;TRINITY_DN135365_c2_g6;TRINITY_DN135365_c2_g7;TRINITY_DN158004_c1_g1;TRINITY_DN215022_c0_g1;TRINITY_DN220139_c0_g1;TRINITY_DN288053_c0_g1;TRINITY_DN80231_c0_g1;TRINITY_DN92776_c0_g1;	K09667+K09667+K09667+K09667+K09667+K09667+K09667+K09667+K09667+K09667+K09667+K09667
Amino sugar and nucleotide sugar metabolism	ko00520	393	TRINITY_DN100593_c0_g1;TRINITY_DN100952_c0_g1;TRINITY_DN101867_c0_g1;TRINITY_DN102515_c0_g1;TRINITY_DN102647_c1_g1;TRINITY_DN103804_c0_g1;TRINITY_DN103804_c0_g2;TRINITY_DN104013_c0_g1;TRINITY_DN104013_c0_g2;TRINITY_DN104273_c0_g1;TRINITY_DN10597_c0_g1;TRINITY_DN10597_c0_g2;TRINITY_DN107106_c0_g1;TRINITY_DN107323_c0_g1;TRINITY_DN108214_c0_g1;TRINITY_DN111568_c0_g1;TRINITY_DN111801_c0_g1;TRINITY_DN…	K01835+K01835+K00849+K01810+K01836+K00844+K00844+K12373+K12373+K00012+K00963+K00963+K00972+K01836+K01784+K01183+K01183+K01784+K01183+K01183+K00844+K12373+K01784+K00621+K00012+K00820+K00971+K01840+K01840+K01784+K00963+K00963+K01183+K01183+K00621+K00844+K01836+K01809+K01809+K00849+K00849+K12450+K00844+K00844+K00844+K00844+K01183+K01810+K01784+K02377+K00844+K00844+K00844+K00844+K12446+K00849+K00849+…
Glycosaminoglycan degradation	ko00531	52	TRINITY_DN104013_c0_g1;TRINITY_DN104013_c0_g2;TRINITY_DN115237_c0_g1;TRINITY_DN123365_c0_g1;TRINITY_DN124887_c0_g2;TRINITY_DN128289_c0_g1;TRINITY_DN134450_c2_g2;TRINITY_DN134450_c2_g5;TRINITY_DN136312_c1_g1;TRINITY_DN136312_c1_g2;TRINITY_DN136669_c0_g2;TRINITY_DN136757_c2_g2;TRINITY_DN137967_c1_g3;TRINITY_DN138177_c2_g2;TRINITY_DN138849_c6_g1;TRINITY_DN139213_c1_g1;TRINITY_DN139213_c2_g1;TRINITY_…	K12373+K12373+K12373+K12309+K12309+K12309+K12309+K12309+K12373+K12373+K10532+K07964+K07964+K10532+K01205+K12373+K12373+K12373+K12373+K12373+K12373+K12373+K01205+K01205+K10532+K07964+K12309+K12373+K01205+K10532+K10532+K10532+K12373+K01205+K01205+K07964+K01205+K01205+K10532+K10532+K12373+K10532+K12309+K12373+K12373+K12373+K01205+K01205+K01205+K12309+K12309+K12309
Glycerolipid metabolism	ko00561	200	TRINITY_DN100813_c0_g1;TRINITY_DN101628_c0_g1;TRINITY_DN104022_c0_g1;TRINITY_DN110780_c0_g2;TRINITY_DN111128_c0_g2;TRINITY_DN111286_c0_g1;TRINITY_DN113490_c0_g1;TRINITY_DN114853_c0_g1;TRINITY_DN117238_c0_g1;TRINITY_DN117238_c0_g2;TRINITY_DN118084_c0_g2;TRINITY_DN118313_c0_g3;TRINITY_DN118507_c0_g1;TRINITY_DN118608_c0_g2;TRINITY_DN118862_c0_g1;TRINITY_DN119037_c0_g1;TRINITY_DN119783_c0_g2;TRINITY_…	K00128+K00128+K00864+K11155+K00128+K13519+K07407+K07407+K00128+K00128+K00864+K14085+K14085+K00128+K07407+K00128+K00128+K00128+K00679+K00128+K00128+K00128+K00901+K00901+K00901+K00864+K00901+K13523+K00128+K00128+K00864+K00864+K00864+K00128+K00002+K07407+K00128+K00864+K00864+K00864+K00128+K00128+K00128+K00128+K00128+K00128+K00128+K00128+K00128+K00128+K03715+K00128+K00901+K00128+K00128+K07407+K07407+…
Inositol phosphate metabolism	ko00562	179	TRINITY_DN100635_c0_g1;TRINITY_DN102993_c0_g1;TRINITY_DN105674_c0_g1;TRINITY_DN1058_c0_g1;TRINITY_DN106490_c0_g1;TRINITY_DN107192_c0_g2;TRINITY_DN108028_c0_g1;TRINITY_DN115093_c0_g2;TRINITY_DN117646_c0_g2;TRINITY_DN121184_c0_g5;TRINITY_DN124658_c0_g1;TRINITY_DN125878_c0_g2;TRINITY_DN126897_c0_g2;TRINITY_DN127472_c1_g5;TRINITY_DN127472_c1_g6;TRINITY_DN127622_c0_g1;TRINITY_DN127669_c0_g1;TRINITY_DN…	K00888+K01858+K00140+K00140+K00914+K05857+K01858+K10047+K00999+K00469+K00999+K03103+K01803+K00889+K00889+K01110+K01803+K01803+K01803+K00999+K01858+K01858+K01858+K01858+K01858+K00140+K01114+K01114+K01114+K00999+K00140+K00140+K00140+K10572+K00913+K00889+K01803+K00921+K00888+K01858+K05857+K01858+K05857+K00999+K01803+K01858+K00913+K05857+K05857+K05857+K05857+K00469+K00469+K01110+K00913+K01803+K00921+…
Glycosylphosphatidylinositol(GPI)-anchor biosynthesis	ko00563	40	TRINITY_DN127642_c1_g1;TRINITY_DN133929_c0_g1;TRINITY_DN137904_c4_g1;TRINITY_DN139013_c0_g2;TRINITY_DN142474_c1_g1;TRINITY_DN142474_c1_g3;TRINITY_DN144887_c0_g2;TRINITY_DN144976_c1_g1;TRINITY_DN145389_c3_g1;TRINITY_DN149927_c2_g1;TRINITY_DN150662_c3_g1;TRINITY_DN150662_c3_g3;TRINITY_DN150778_c0_g1;TRINITY_DN150890_c10_g1;TRINITY_DN152972_c1_g2;TRINITY_DN153682_c0_g1;TRINITY_DN154505_c2_g1;TRINITY…	K09658+K09658+K03434+K05293+K07541+K07541+K05285+K05286+K03857+K05292+K03858+K03858+K07542+K03857+K03861+K05284+K03434+K05293+K05293+K05293+K05310+K05310+K05285+K05289+K05285+K03859+K03859+K05284+K05293+K05293+K05285+K05289+K09658+K03434+K05292+K07542+K05284+K05284+K05284+K05286
Glycerophospholipid metabolism	ko00564	219	TRINITY_DN100222_c0_g1;TRINITY_DN100777_c0_g2;TRINITY_DN102337_c0_g1;TRINITY_DN104341_c0_g1;TRINITY_DN104610_c0_g1;TRINITY_DN106188_c0_g1;TRINITY_DN106188_c0_g2;TRINITY_DN106188_c0_g4;TRINITY_DN108029_c0_g1;TRINITY_DN108029_c0_g2;TRINITY_DN108029_c0_g3;TRINITY_DN109249_c0_g1;TRINITY_DN111286_c0_g1;TRINITY_DN111403_c0_g2;TRINITY_DN112033_c0_g1;TRINITY_DN112106_c0_g1;TRINITY_DN116085_c0_g1;TRINITY_…	K00968+K00995+K00006+K00993+K00995+K00006+K00006+K00006+K00006+K00006+K00006+K08730+K13519+K00111+K14156+K00111+K00993+K01613+K01115+K01115+K01115+K13510+K00999+K01126+K00901+K00901+K00901+K01115+K00901+K00894+K00999+K01049+K06130+K00981+K00981+K00866+K00111+K00111+K13523+K00993+K14156+K01049+K01049+K00999+K00006+K00006+K13510+K00006+K00006+K00006+K00006+K01114+K01114+K01114+K00967+K00967+K00999+…
Ether lipid metabolism	ko00565	58	TRINITY_DN104341_c0_g1;TRINITY_DN111286_c0_g1;TRINITY_DN116085_c0_g1;TRINITY_DN117491_c0_g2;TRINITY_DN117491_c0_g3;TRINITY_DN117491_c0_g4;TRINITY_DN117530_c0_g2;TRINITY_DN120434_c0_g3;TRINITY_DN123469_c0_g1;TRINITY_DN126057_c0_g1;TRINITY_DN127810_c0_g2;TRINITY_DN129521_c0_g1;TRINITY_DN129738_c1_g1;TRINITY_DN130882_c4_g1;TRINITY_DN130882_c4_g2;TRINITY_DN130882_c4_g4;TRINITY_DN138302_c0_g2;TRINITY_…	K00993+K13519+K00993+K01115+K01115+K01115+K13510+K01062+K01115+K00993+K01062+K01062+K13510+K01114+K01114+K01114+K14674+K01047+K01115+K01114+K01115+K01115+K01115+K13519+K00993+K14674+K13519+K01115+K01114+K01114+K01114+K13510+K13510+K13510+K01115+K01115+K01114+K01114+K01115+K14674+K14674+K01115+K01115+K01115+K01114+K01114+K01062+K01115+K00993+K00993+K01115+K14674+K14674+K00993+K14674+K13519+K00993+…
Arachidonic acid metabolism	ko00590	66	TRINITY_DN101286_c0_g1;TRINITY_DN108457_c0_g1;TRINITY_DN111187_c0_g1;TRINITY_DN111399_c0_g1;TRINITY_DN115086_c0_g1;TRINITY_DN119787_c0_g1;TRINITY_DN123227_c0_g1;TRINITY_DN124150_c0_g1;TRINITY_DN125852_c0_g1;TRINITY_DN125852_c0_g3;TRINITY_DN126376_c0_g1;TRINITY_DN126380_c0_g3;TRINITY_DN129126_c0_g1;TRINITY_DN129126_c0_g2;TRINITY_DN129859_c0_g1;TRINITY_DN129859_c0_g2;TRINITY_DN132936_c7_g1;TRINITY_…	K00432+K00432+K00432+K00432+K00681+K00681+K00432+K00432+K01254+K01254+K00432+K01254+K00432+K00432+K01830+K01830+K00432+K00432+K00432+K00432+K00432+K00432+K00432+K00432+K00432+K00432+K00432+K00432+K00432+K00432+K00432+K14674+K00432+K00432+K01047+K00432+K00432+K05309+K05309+K14674+K00432+K00681+K01254+K01254+K05309+K00432+K00681+K00432+K01830+K14674+K14674+K00681+K01254+K01254+K01254+K01830+K00432+…
Linoleic acid metabolism	ko00591	13	TRINITY_DN138302_c0_g2;TRINITY_DN142672_c5_g1;TRINITY_DN143653_c3_g1;TRINITY_DN143653_c3_g2;TRINITY_DN143703_c5_g1;TRINITY_DN154540_c2_g3;TRINITY_DN155523_c6_g2;TRINITY_DN157428_c2_g1;TRINITY_DN158977_c1_g2;TRINITY_DN261173_c0_g1;TRINITY_DN273091_c0_g1;TRINITY_DN47473_c0_g1;TRINITY_DN72457_c0_g2;	K14674+K00454+K00454+K00454+K00454+K00454+K00454+K00454+K00454+K00454+K14674+K14674+K14674
alpha-Linolenic acid metabolism	ko00592	65	TRINITY_DN110415_c0_g1;TRINITY_DN117111_c0_g1;TRINITY_DN117111_c0_g2;TRINITY_DN117682_c0_g1;TRINITY_DN122295_c0_g1;TRINITY_DN126703_c0_g1;TRINITY_DN129842_c0_g1;TRINITY_DN132090_c0_g1;TRINITY_DN132090_c1_g4;TRINITY_DN133252_c1_g2;TRINITY_DN136142_c3_g3;TRINITY_DN136557_c1_g1;TRINITY_DN137504_c0_g1;TRINITY_DN138035_c0_g2;TRINITY_DN138302_c0_g2;TRINITY_DN139713_c1_g1;TRINITY_DN141823_c6_g2;TRINITY_…	K00232+K00232+K00232+K00232+K00232+K00232+K00232+K00232+K00232+K05894+K10526+K00232+K00232+K10527+K14674+K01047+K10527+K00454+K00232+K00232+K00454+K00454+K00454+K05894+K14674+K10526+K10526+K00232+K00232+K00232+K00232+K00232+K00232+K05894+K01723+K00454+K00454+K01723+K01723+K00232+K00454+K14674+K14674+K01723+K00454+K00232+K00232+K00232+K00232+K00232+K10526+K00232+K00232+K00454+K14674+K00232+K14674+…
Sphingolipid metabolism	ko00600	102	TRINITY_DN101704_c0_g1;TRINITY_DN102315_c0_g1;TRINITY_DN104134_c0_g1;TRINITY_DN111153_c0_g1;TRINITY_DN111576_c0_g1;TRINITY_DN113429_c1_g1;TRINITY_DN113490_c0_g1;TRINITY_DN114853_c0_g1;TRINITY_DN118010_c0_g2;TRINITY_DN118193_c0_g1;TRINITY_DN118193_c0_g3;TRINITY_DN118862_c0_g1;TRINITY_DN119554_c0_g1;TRINITY_DN121242_c0_g1;TRINITY_DN123365_c0_g1;TRINITY_DN124887_c0_g2;TRINITY_DN125061_c0_g1;TRINITY_…	K12349+K01634+K00654+K01634+K12349+K00654+K07407+K07407+K12351+K01634+K01634+K07407+K01634+K04708+K12309+K12309+K00654+K00654+K00654+K00654+K00654+K07407+K01190+K12309+K00654+K00654+K04712+K04712+K04708+K04711+K04718+K04718+K00654+K07407+K07407+K04715+K12309+K12309+K00654+K07407+K07407+K01634+K04713+K04713+K04711+K07407+K12349+K00654+K04713+K04711+K12309+K04715+K07407+K12349+K04718+K04718+K07407+…
Glycosphingolipid biosynthesis - globo series	ko00603	39	TRINITY_DN104013_c0_g1;TRINITY_DN104013_c0_g2;TRINITY_DN113490_c0_g1;TRINITY_DN114853_c0_g1;TRINITY_DN115237_c0_g1;TRINITY_DN118862_c0_g1;TRINITY_DN127169_c0_g1;TRINITY_DN131982_c1_g1;TRINITY_DN133672_c1_g4;TRINITY_DN133736_c0_g1;TRINITY_DN136312_c1_g1;TRINITY_DN136312_c1_g2;TRINITY_DN139213_c1_g1;TRINITY_DN139213_c2_g1;TRINITY_DN139213_c3_g3;TRINITY_DN139213_c3_g5;TRINITY_DN140147_c1_g3;TRINITY_…	K12373+K12373+K07407+K07407+K12373+K07407+K07407+K01988+K07407+K07407+K12373+K12373+K12373+K12373+K12373+K12373+K07407+K07407+K12373+K12373+K12373+K07407+K12373+K07407+K07407+K12373+K01988+K01988+K07407+K07407+K07407+K07407+K12373+K07407+K12373+K12373+K12373+K07407+K07407
Glycosphingolipid biosynthesis - ganglio series	ko00604	28	TRINITY_DN104013_c0_g1;TRINITY_DN104013_c0_g2;TRINITY_DN115237_c0_g1;TRINITY_DN123365_c0_g1;TRINITY_DN124887_c0_g2;TRINITY_DN128289_c0_g1;TRINITY_DN134450_c2_g2;TRINITY_DN134450_c2_g5;TRINITY_DN136312_c1_g1;TRINITY_DN136312_c1_g2;TRINITY_DN139213_c1_g1;TRINITY_DN139213_c2_g1;TRINITY_DN139213_c3_g3;TRINITY_DN139213_c3_g5;TRINITY_DN141004_c0_g1;TRINITY_DN141862_c3_g3;TRINITY_DN141862_c3_g6;TRINITY_…	K12373+K12373+K12373+K12309+K12309+K12309+K12309+K12309+K12373+K12373+K12373+K12373+K12373+K12373+K12373+K12373+K12373+K12309+K12373+K12373+K12373+K12309+K12373+K12373+K12373+K12309+K12309+K12309
Pyruvate metabolism	ko00620	501	TRINITY_DN100570_c1_g1;TRINITY_DN100813_c0_g1;TRINITY_DN101126_c0_g1;TRINITY_DN101208_c0_g1;TRINITY_DN101478_c0_g1;TRINITY_DN101559_c0_g1;TRINITY_DN101628_c0_g1;TRINITY_DN102324_c0_g1;TRINITY_DN103324_c0_g1;TRINITY_DN104389_c0_g2;TRINITY_DN104927_c0_g3;TRINITY_DN105643_c0_g1;TRINITY_DN107073_c0_g1;TRINITY_DN108052_c0_g1;TRINITY_DN108052_c0_g4;TRINITY_DN108466_c0_g1;TRINITY_DN108543_c0_g2;TRINITY_…	K01649+K00128+K00873+K00161+K00627+K01649+K00128+K00873+K00016+K01895+K00049+K01958+K00025+K11262+K11262+K00029+K00626+K00627+K01895+K00025+K00128+K11262+K11262+K00627+K00029+K00382+K01958+K00025+K00025+K00029+K00382+K00873+K00128+K00128+K14085+K14085+K00128+K01895+K00128+K11262+K01895+K01895+K00128+K00161+K00161+K00128+K01649+K11262+K00128+K01958+K11262+K00128+K00128+K00627+K00626+K00626+K02160+…
Glyoxylate and dicarboxylate metabolism	ko00630	218	TRINITY_DN104927_c0_g3;TRINITY_DN106044_c0_g1;TRINITY_DN106044_c1_g1;TRINITY_DN107073_c0_g1;TRINITY_DN108543_c0_g2;TRINITY_DN110924_c0_g1;TRINITY_DN111676_c0_g1;TRINITY_DN111737_c0_g1;TRINITY_DN111737_c0_g2;TRINITY_DN112374_c0_g1;TRINITY_DN112374_c0_g2;TRINITY_DN115257_c0_g1;TRINITY_DN115257_c0_g2;TRINITY_DN116232_c0_g1;TRINITY_DN117022_c0_g1;TRINITY_DN117954_c0_g1;TRINITY_DN120050_c0_g3;TRINITY_…	K00049+K01647+K01647+K00025+K00626+K00025+K11517+K01681+K01681+K01681+K01681+K00025+K00025+K01966+K01681+K01681+K01966+K01681+K01681+K01647+K01647+K11517+K00626+K00626+K00626+K01647+K00626+K00026+K00026+K01681+K01681+K01647+K00025+K01681+K01681+K01602+K01455+K00122+K00122+K01681+K01681+K01681+K00026+K00026+K00026+K00626+K00626+K00026+K01637+K01637+K01637+K00626+K01638+K01638+K01638+K01638+K01638+…
Propanoate metabolism	ko00640	294	TRINITY_DN100813_c0_g1;TRINITY_DN100996_c0_g1;TRINITY_DN101546_c1_g1;TRINITY_DN101628_c0_g1;TRINITY_DN101734_c0_g2;TRINITY_DN103324_c0_g1;TRINITY_DN104389_c0_g2;TRINITY_DN104638_c0_g1;TRINITY_DN104842_c1_g4;TRINITY_DN105607_c0_g1;TRINITY_DN105607_c0_g2;TRINITY_DN105674_c0_g1;TRINITY_DN1058_c0_g1;TRINITY_DN106057_c0_g2;TRINITY_DN106057_c0_g4;TRINITY_DN10728_c0_g1;TRINITY_DN108052_c0_g1;TRINITY_DN1…	K00128+K01692+K05605+K00128+K05605+K00016+K01895+K07511+K00249+K00249+K00249+K00140+K00140+K01900+K01900+K13524+K11262+K11262+K13524+K00626+K01900+K01900+K01895+K00128+K01900+K01692+K11262+K11262+K01900+K01900+K01692+K01966+K00128+K00128+K01899+K01899+K14085+K14085+K00128+K01895+K00128+K11262+K01895+K01895+K00128+K00128+K01966+K01692+K11262+K05605+K00128+K11262+K00128+K00128+K00626+K00249+K00249+…
Butanoate metabolism	ko00650	190	TRINITY_DN100996_c0_g1;TRINITY_DN101208_c0_g1;TRINITY_DN104638_c0_g1;TRINITY_DN106646_c0_g2;TRINITY_DN10728_c0_g1;TRINITY_DN107578_c0_g1;TRINITY_DN10835_c0_g2;TRINITY_DN108543_c0_g2;TRINITY_DN111759_c0_g1;TRINITY_DN111832_c0_g1;TRINITY_DN115443_c0_g1;TRINITY_DN115994_c0_g2;TRINITY_DN117201_c0_g1;TRINITY_DN117329_c0_g2;TRINITY_DN117612_c0_g4;TRINITY_DN118786_c0_g3;TRINITY_DN119183_c0_g1;TRINITY_DN…	K01692+K00161+K07511+K00135+K13524+K00019+K13524+K00626+K01692+K01580+K01692+K00135+K00135+K00135+K00019+K01640+K00074+K00161+K00161+K01692+K01907+K01580+K00626+K00626+K00626+K00074+K00135+K00626+K00074+K07511+K01692+K07511+K07511+K01652+K01652+K00823+K01907+K00161+K00162+K07511+K00135+K13524+K00019+K13524+K13524+K13524+K01580+K01580+K01580+K01580+K00626+K00626+K00162+K00162+K00162+K00162+K00162+…
C5-Branched dibasic acid metabolism	ko00660	19	TRINITY_DN113616_c0_g1;TRINITY_DN113616_c0_g2;TRINITY_DN126545_c0_g1;TRINITY_DN126545_c0_g2;TRINITY_DN131928_c3_g1;TRINITY_DN134530_c0_g3;TRINITY_DN134530_c0_g4;TRINITY_DN134530_c0_g7;TRINITY_DN142292_c3_g3;TRINITY_DN153455_c0_g1;TRINITY_DN153982_c1_g1;TRINITY_DN153982_c1_g3;TRINITY_DN154229_c2_g2;TRINITY_DN154229_c2_g3;TRINITY_DN158466_c2_g2;TRINITY_DN158663_c1_g1;TRINITY_DN247898_c0_g1;TRINITY_…	K01703+K01703+K01652+K01652+K01703+K01652+K01652+K01652+K01704+K01652+K01703+K01703+K01652+K01652+K01652+K01653+K01652+K01704+K01703
One carbon pool by folate	ko00670	76	TRINITY_DN102460_c0_g1;TRINITY_DN102651_c1_g1;TRINITY_DN111004_c0_g2;TRINITY_DN115531_c0_g2;TRINITY_DN115531_c0_g3;TRINITY_DN115531_c0_g4;TRINITY_DN118635_c0_g1;TRINITY_DN119388_c0_g2;TRINITY_DN127922_c0_g1;TRINITY_DN127922_c0_g2;TRINITY_DN127922_c0_g3;TRINITY_DN127922_c0_g4;TRINITY_DN128832_c0_g1;TRINITY_DN128905_c0_g1;TRINITY_DN129793_c0_g1;TRINITY_DN133109_c0_g1;TRINITY_DN134668_c4_g3;TRINITY_…	K00297+K00297+K00605+K01934+K01934+K01934+K00600+K00601+K00602+K00602+K00602+K00602+K00604+K00600+K00602+K00297+K00600+K00600+K01934+K00602+K00602+K00605+K01934+K00605+K00600+K00297+K00297+K00600+K00600+K00600+K00601+K00601+K00600+K00600+K00600+K00600+K00297+K00297+K00604+K00605+K01433+K01433+K01433+K00605+K00605+K00605+K00605+K00297+K00297+K00297+K00600+K00600+K00600+K00600+K13998+K13998+K00600+…
Carbon fixation in photosynthetic organisms	ko00710	364	TRINITY_DN100334_c0_g1;TRINITY_DN101126_c0_g1;TRINITY_DN101196_c0_g1;TRINITY_DN102324_c0_g1;TRINITY_DN107073_c0_g1;TRINITY_DN108466_c0_g1;TRINITY_DN108531_c0_g1;TRINITY_DN110924_c0_g1;TRINITY_DN112742_c0_g2;TRINITY_DN113252_c0_g1;TRINITY_DN113557_c0_g1;TRINITY_DN113557_c0_g2;TRINITY_DN113557_c0_g3;TRINITY_DN113728_c0_g1;TRINITY_DN11438_c0_g1;TRINITY_DN115257_c0_g1;TRINITY_DN115257_c0_g2;TRINITY_D…	K01783+K00873+K00813+K00873+K00025+K00029+K03841+K00025+K00029+K01623+K00813+K00813+K00813+K01623+K00927+K00025+K00025+K00029+K01623+K00873+K00814+K00814+K00814+K01623+K00813+K01623+K00615+K03841+K03841+K03841+K00927+K00814+K00814+K00813+K00029+K00927+K01610+K00615+K00029+K00029+K00026+K00026+K00025+K03841+K01803+K03841+K01803+K01803+K01803+K01623+K01623+K01623+K01623+K00615+K00813+K01602+K00615+…
Thiamine metabolism	ko00730	25	TRINITY_DN117449_c0_g1;TRINITY_DN129394_c0_g1;TRINITY_DN130773_c2_g1;TRINITY_DN132706_c0_g1;TRINITY_DN137006_c2_g1;TRINITY_DN145907_c4_g2;TRINITY_DN148614_c2_g1;TRINITY_DN149514_c0_g1;TRINITY_DN149514_c0_g2;TRINITY_DN149514_c0_g3;TRINITY_DN153710_c2_g1;TRINITY_DN154935_c1_g1;TRINITY_DN155985_c0_g1;TRINITY_DN155985_c0_g2;TRINITY_DN155985_c0_g3;TRINITY_DN157792_c3_g1;TRINITY_DN157792_c3_g5;TRINITY_…	K04487+K00949+K04487+K00878+K11717+K14153+K00949+K11717+K11717+K11717+K14153+K14153+K04487+K04487+K04487+K04487+K04487+K03147+K03147+K04487+K00949+K04487+K04487+K04487+K04487
Riboflavin metabolism	ko00740	26	TRINITY_DN110121_c0_g1;TRINITY_DN121570_c0_g1;TRINITY_DN123732_c0_g2;TRINITY_DN125541_c0_g1;TRINITY_DN136759_c2_g1;TRINITY_DN136759_c4_g4;TRINITY_DN136759_c4_g6;TRINITY_DN138978_c0_g1;TRINITY_DN138978_c2_g1;TRINITY_DN141344_c3_g1;TRINITY_DN144189_c3_g1;TRINITY_DN145428_c3_g4;TRINITY_DN145874_c0_g1;TRINITY_DN147069_c5_g3;TRINITY_DN151063_c5_g3;TRINITY_DN153739_c1_g2;TRINITY_DN155371_c0_g1;TRINITY_…	K00793+K00861+K00953+K00794+K14652+K14652+K14652+K14652+K14652+K00953+K00793+K00861+K11752+K00794+K00861+K00794+K14652+K14652+K14652+K00861+K01497+K14652+K00861+K14652+K00794+K00861
Vitamin B6 metabolism	ko00750	47	TRINITY_DN102573_c0_g1;TRINITY_DN102573_c0_g2;TRINITY_DN107622_c0_g1;TRINITY_DN109539_c0_g1;TRINITY_DN110503_c0_g1;TRINITY_DN113143_c0_g2;TRINITY_DN123800_c0_g1;TRINITY_DN124421_c0_g2;TRINITY_DN126415_c0_g4;TRINITY_DN126415_c0_g5;TRINITY_DN128059_c0_g1;TRINITY_DN128059_c0_g2;TRINITY_DN130902_c0_g1;TRINITY_DN135274_c0_g1;TRINITY_DN136695_c2_g2;TRINITY_DN136695_c2_g3;TRINITY_DN138483_c3_g6;TRINITY_…	K00868+K00868+K00868+K00831+K05275+K06215+K06215+K05275+K01733+K01733+K00831+K00831+K01733+K13248+K01733+K01733+K06215+K08681+K08681+K00868+K01733+K01733+K01733+K00831+K00831+K06215+K06215+K06215+K00868+K00868+K00868+K00868+K00831+K05275+K00831+K00831+K05275+K00831+K05275+K00831+K06215+K05275+K05275+K00831+K00831+K08681+K08681
Nicotinate and nicotinamide metabolism	ko00760	55	TRINITY_DN109988_c0_g2;TRINITY_DN111656_c0_g1;TRINITY_DN123404_c0_g1;TRINITY_DN124184_c0_g2;TRINITY_DN125300_c1_g3;TRINITY_DN132263_c2_g2;TRINITY_DN132263_c2_g3;TRINITY_DN132263_c2_g4;TRINITY_DN132607_c6_g3;TRINITY_DN137995_c2_g1;TRINITY_DN138858_c6_g1;TRINITY_DN138953_c0_g1;TRINITY_DN140121_c3_g5;TRINITY_DN143316_c0_g1;TRINITY_DN145169_c1_g1;TRINITY_DN14694_c0_g1;TRINITY_DN148877_c0_g1;TRINITY_D…	K03426+K03426+K00767+K00858+K00323+K00763+K00763+K00763+K00763+K03426+K00763+K00858+K00763+K03787+K03517+K00858+K00278+K00763+K00763+K00763+K00763+K00763+K06210+K06210+K06210+K06210+K00858+K00767+K06210+K03787+K00763+K01950+K01950+K01950+K01950+K01950+K01950+K01950+K00323+K03426+K00323+K00323+K03787+K00767+K03787+K00323+K01950+K00323+K01950+K00323+K00323+K00858+K01239+K00323+K00323
Pantothenate and CoA biosynthesis	ko00770	88	TRINITY_DN100050_c0_g1;TRINITY_DN100050_c0_g2;TRINITY_DN111770_c0_g1;TRINITY_DN118460_c0_g4;TRINITY_DN119421_c0_g2;TRINITY_DN121170_c0_g1;TRINITY_DN124449_c0_g1;TRINITY_DN125034_c2_g1;TRINITY_DN125034_c2_g2;TRINITY_DN126545_c0_g1;TRINITY_DN126545_c0_g2;TRINITY_DN129353_c2_g1;TRINITY_DN129872_c0_g4;TRINITY_DN130453_c5_g1;TRINITY_DN132291_c6_g1;TRINITY_DN132816_c0_g3;TRINITY_DN13356_c0_g1;TRINITY_D…	K01922+K01922+K00207+K00826+K00606+K00207+K00826+K01431+K01431+K01652+K01652+K00826+K01464+K00826+K00859+K00826+K00826+K01652+K01652+K01652+K01687+K01687+K01687+K09680+K00053+K00826+K01464+K00826+K00826+K00207+K01918+K01918+K01431+K01431+K00606+K01687+K00826+K00053+K00826+K01922+K00053+K00826+K00826+K01652+K00053+K00053+K01652+K01652+K01598+K01598+K09680+K00859+K01922+K01922+K01922+K01598+K00826+…
Biotin metabolism	ko00780	16	TRINITY_DN125627_c0_g2;TRINITY_DN135611_c5_g1;TRINITY_DN138391_c0_g1;TRINITY_DN138391_c0_g2;TRINITY_DN141390_c2_g2;TRINITY_DN143040_c1_g1;TRINITY_DN150105_c0_g1;TRINITY_DN155298_c4_g1;TRINITY_DN155347_c1_g1;TRINITY_DN159916_c4_g1;TRINITY_DN159916_c4_g2;TRINITY_DN159916_c4_g4;TRINITY_DN159916_c4_g5;TRINITY_DN210850_c0_g1;TRINITY_DN57116_c0_g1;TRINITY_DN70978_c0_g2;	K00652+K01012+K01012+K01012+K01942+K00652+K01942+K01942+K00833+K01942+K01942+K01942+K01942+K01942+K00652+K01012
Lipoic acid metabolism	ko00785	18	TRINITY_DN125148_c0_g1;TRINITY_DN128986_c0_g1;TRINITY_DN128986_c1_g1;TRINITY_DN133592_c8_g2;TRINITY_DN141579_c5_g1;TRINITY_DN144777_c0_g3;TRINITY_DN149406_c0_g1;TRINITY_DN149406_c0_g2;TRINITY_DN152859_c6_g1;TRINITY_DN152859_c6_g2;TRINITY_DN152859_c6_g3;TRINITY_DN156991_c0_g1;TRINITY_DN177076_c0_g1;TRINITY_DN287781_c0_g1;TRINITY_DN75000_c0_g1;TRINITY_DN90257_c0_g1;TRINITY_DN93498_c0_g1;TRINITY_DN9…	K03800+K03644+K03644+K03801+K03801+K03644+K03801+K03801+K03801+K03801+K03801+K03644+K03644+K03644+K03644+K03801+K03644+K03644
Folate biosynthesis	ko00790	32	TRINITY_DN102864_c0_g1;TRINITY_DN103399_c0_g1;TRINITY_DN117332_c0_g1;TRINITY_DN125762_c0_g4;TRINITY_DN125822_c0_g1;TRINITY_DN127587_c0_g1;TRINITY_DN127894_c0_g4;TRINITY_DN135123_c0_g1;TRINITY_DN136537_c0_g1;TRINITY_DN136889_c0_g1;TRINITY_DN136889_c0_g2;TRINITY_DN146828_c3_g1;TRINITY_DN147306_c1_g1;TRINITY_DN148033_c3_g2;TRINITY_DN150764_c0_g1;TRINITY_DN151046_c0_g1;TRINITY_DN151046_c0_g3;TRINITY_…	K01077+K13941+K01077+K01077+K01930+K01077+K01495+K01633+K01307+K01495+K01495+K01077+K01930+K01495+K01495+K13941+K13941+K01930+K01495+K13998+K13998+K13950+K01930+K01307+K01307+K13998+K01495+K01077+K01077+K01077+K01307+K01113
Porphyrin and chlorophyll metabolism	ko00860	141	TRINITY_DN100323_c0_g1;TRINITY_DN102691_c0_g2;TRINITY_DN103383_c0_g1;TRINITY_DN103383_c0_g2;TRINITY_DN105773_c0_g1;TRINITY_DN108368_c0_g1;TRINITY_DN108368_c0_g2;TRINITY_DN112400_c0_g1;TRINITY_DN114429_c0_g1;TRINITY_DN115141_c0_g1;TRINITY_DN118883_c0_g1;TRINITY_DN121459_c0_g2;TRINITY_DN121509_c0_g1;TRINITY_DN122615_c0_g1;TRINITY_DN124728_c0_g1;TRINITY_DN124842_c0_g1;TRINITY_DN124842_c0_g2;TRINITY_…	K00522+K02257+K00228+K00228+K13606+K00228+K00228+K01764+K01764+K01599+K00522+K01772+K01698+K01764+K01885+K01599+K01599+K01885+K00228+K00522+K01764+K01764+K03403+K02259+K02259+K02259+K01885+K01599+K00231+K01764+K01764+K01885+K00522+K00522+K00522+K00522+K01719+K04035+K01772+K01885+K03405+K01698+K01698+K01698+K01698+K01698+K02259+K00218+K13071+K13071+K00522+K00522+K00522+K13606+K03428+K02259+K02259+…
Terpenoid backbone biosynthesis	ko00900	129	TRINITY_DN100063_c0_g1;TRINITY_DN105736_c0_g2;TRINITY_DN108543_c0_g2;TRINITY_DN110740_c0_g1;TRINITY_DN111977_c0_g1;TRINITY_DN115677_c1_g1;TRINITY_DN118413_c0_g2;TRINITY_DN121857_c0_g1;TRINITY_DN122105_c0_g1;TRINITY_DN122673_c0_g1;TRINITY_DN123443_c0_g1;TRINITY_DN125439_c0_g1;TRINITY_DN129767_c0_g2;TRINITY_DN129767_c0_g3;TRINITY_DN129906_c4_g1;TRINITY_DN129906_c4_g2;TRINITY_DN130371_c1_g2;TRINITY_…	K01823+K11778+K00626+K14066+K14066+K11778+K14066+K00626+K11778+K00626+K00626+K00626+K00021+K00021+K00787+K00787+K01597+K00626+K00626+K00869+K00021+K13789+K00626+K14066+K14066+K00626+K01770+K01823+K14066+K01641+K01641+K01641+K01641+K01641+K00869+K01641+K01641+K13789+K00787+K00938+K00626+K11778+K13789+K01641+K11778+K00787+K01770+K01770+K01770+K10960+K01823+K00869+K01823+K10960+K01823+K01823+K00021+…
Limonene and pinene degradation	ko00903	103	TRINITY_DN100813_c0_g1;TRINITY_DN100996_c0_g1;TRINITY_DN101628_c0_g1;TRINITY_DN106844_c1_g1;TRINITY_DN111128_c0_g2;TRINITY_DN111759_c0_g1;TRINITY_DN115443_c0_g1;TRINITY_DN117238_c0_g1;TRINITY_DN117238_c0_g2;TRINITY_DN118035_c0_g1;TRINITY_DN118608_c0_g2;TRINITY_DN119037_c0_g1;TRINITY_DN119783_c0_g2;TRINITY_DN119949_c0_g1;TRINITY_DN120349_c1_g1;TRINITY_DN121332_c0_g1;TRINITY_DN121520_c0_g2;TRINITY_…	K00128+K01692+K00128+K00517+K00128+K01692+K01692+K00128+K00128+K00120+K00128+K00128+K00128+K00128+K01692+K00128+K00128+K00517+K00128+K01076+K00517+K00128+K00128+K01692+K00128+K00128+K00128+K00128+K00128+K00128+K00128+K00128+K00128+K00128+K00128+K00128+K01692+K00128+K00128+K00128+K00517+K01692+K01692+K00128+K00128+K00128+K00128+K00128+K00120+K00128+K00128+K00128+K01692+K00517+K00128+K00517+K00128+…
Diterpenoid biosynthesis	ko00904	17	TRINITY_DN133372_c3_g1;TRINITY_DN133372_c3_g2;TRINITY_DN133672_c0_g1;TRINITY_DN135707_c1_g12;TRINITY_DN138674_c1_g1;TRINITY_DN139089_c1_g1;TRINITY_DN139089_c1_g2;TRINITY_DN139089_c3_g1;TRINITY_DN141830_c0_g1;TRINITY_DN141830_c0_g2;TRINITY_DN143888_c3_g1;TRINITY_DN146366_c1_g2;TRINITY_DN147531_c3_g2;TRINITY_DN149830_c2_g1;TRINITY_DN150941_c4_g1;TRINITY_DN152140_c1_g1;TRINITY_DN158411_c4_g1;	K04123+K04123+K04120+K04125+K04121+K04124+K04124+K04124+K04122+K04122+K04125+K04120+K04120+K04121+K05282+K04121+K04120
Brassinosteroid biosynthesis	ko00905	22	TRINITY_DN132302_c3_g1;TRINITY_DN133228_c7_g1;TRINITY_DN136486_c2_g1;TRINITY_DN138293_c1_g1;TRINITY_DN140151_c4_g1;TRINITY_DN140217_c0_g2;TRINITY_DN141068_c4_g2;TRINITY_DN141068_c4_g3;TRINITY_DN141286_c2_g4;TRINITY_DN142830_c1_g1;TRINITY_DN147262_c1_g3;TRINITY_DN147262_c1_g4;TRINITY_DN147798_c3_g2;TRINITY_DN147798_c3_g3;TRINITY_DN147798_c3_g6;TRINITY_DN148060_c0_g1;TRINITY_DN149629_c0_g2;TRINITY_…	K09591+K09587+K09587+K09587+K09587+K09587+K09587+K09587+K09587+K09587+K09587+K09587+K09587+K09587+K09587+K09587+K09591+K09591+K12639+K09587+K09587+K09588
Carotenoid biosynthesis	ko00906	60	TRINITY_DN103275_c0_g2;TRINITY_DN123236_c0_g3;TRINITY_DN126914_c0_g1;TRINITY_DN128722_c0_g1;TRINITY_DN129469_c0_g1;TRINITY_DN130536_c3_g1;TRINITY_DN130536_c3_g2;TRINITY_DN131306_c0_g3;TRINITY_DN136011_c2_g2;TRINITY_DN137343_c0_g3;TRINITY_DN138512_c2_g2;TRINITY_DN139573_c0_g1;TRINITY_DN139573_c0_g2;TRINITY_DN140808_c0_g1;TRINITY_DN140956_c0_g1;TRINITY_DN144025_c4_g2;TRINITY_DN144796_c2_g1;TRINITY_…	K09837+K09838+K09838+K09838+K09838+K09838+K09838+K02293+K09840+K02291+K02294+K09840+K09840+K09837+K06443+K02291+K09843+K09839+K02293+K09840+K09841+K09841+K09841+K09841+K06444+K02291+K02291+K02294+K02294+K09838+K09838+K09843+K14593+K14606+K00514+K09835+K09835+K02293+K02293+K02293+K09840+K09840+K09840+K02291+K02291+K09840+K09837+K02293+K02291+K09838+K09837+K09838+K09843+K09838+K09841+K09840+K09838+…
Zeatin biosynthesis	ko00908	26	TRINITY_DN104528_c0_g4;TRINITY_DN129200_c0_g2;TRINITY_DN135391_c5_g5;TRINITY_DN142159_c0_g1;TRINITY_DN142621_c2_g1;TRINITY_DN143536_c0_g2;TRINITY_DN143536_c0_g3;TRINITY_DN143809_c0_g1;TRINITY_DN143936_c0_g1;TRINITY_DN143936_c0_g2;TRINITY_DN144467_c2_g3;TRINITY_DN144901_c1_g2;TRINITY_DN148364_c0_g2;TRINITY_DN149946_c1_g3;TRINITY_DN150194_c0_g1;TRINITY_DN153375_c0_g1;TRINITY_DN153375_c0_g3;TRINITY_…	K10717+K10760+K00279+K00279+K13496+K00279+K00279+K10717+K13495+K13495+K10760+K00279+K00279+K10760+K00279+K00279+K00279+K00791+K10760+K00791+K00791+K00279+K10760+K10760+K10717+K00279
Nitrogen metabolism	ko00910	219	TRINITY_DN101205_c0_g2;TRINITY_DN105670_c0_g1;TRINITY_DN111004_c0_g2;TRINITY_DN111104_c0_g1;TRINITY_DN112103_c0_g1;TRINITY_DN112103_c0_g2;TRINITY_DN112661_c0_g1;TRINITY_DN112939_c0_g1;TRINITY_DN113957_c0_g1;TRINITY_DN115055_c0_g1;TRINITY_DN117860_c0_g1;TRINITY_DN119089_c0_g1;TRINITY_DN122496_c0_g1;TRINITY_DN122604_c0_g1;TRINITY_DN123015_c0_g1;TRINITY_DN123022_c0_g1;TRINITY_DN123022_c1_g1;TRINITY_…	K01758+K00262+K00605+K00264+K00264+K00264+K01758+K00264+K01758+K01758+K00261+K00262+K00261+K01915+K00264+K01758+K01758+K01760+K01953+K00261+K00360+K01758+K01953+K01915+K01953+K00360+K00360+K01953+K01953+K00264+K00261+K00261+K00261+K00264+K01725+K01725+K01760+K01760+K01455+K01758+K01758+K01915+K01915+K01915+K01915+K01915+K01915+K01915+K01915+K01915+K00262+K10775+K01915+K01915+K01915+K01915+K01915+…
Sulfur metabolism	ko00920	101	TRINITY_DN101732_c0_g1;TRINITY_DN104287_c0_g3;TRINITY_DN107322_c0_g1;TRINITY_DN108263_c0_g1;TRINITY_DN112657_c0_g1;TRINITY_DN118041_c0_g1;TRINITY_DN119428_c1_g2;TRINITY_DN123442_c0_g1;TRINITY_DN127253_c0_g2;TRINITY_DN127253_c0_g3;TRINITY_DN127253_c0_g4;TRINITY_DN127800_c0_g1;TRINITY_DN127826_c0_g2;TRINITY_DN127826_c0_g3;TRINITY_DN129360_c0_g1;TRINITY_DN129360_c0_g3;TRINITY_DN129455_c0_g1;TRINITY_…	K00860+K01738+K13811+K00387+K00958+K13811+K00392+K01760+K00392+K00392+K00392+K01739+K01760+K01760+K00392+K00392+K01082+K01082+K01738+K13811+K01739+K13034+K01738+K01739+K01739+K13034+K00860+K00958+K01738+K01738+K00640+K01739+K01739+K00860+K01739+K01739+K01739+K01739+K00640+K00387+K01738+K00860+K00860+K00860+K01738+K13811+K01738+K01760+K13034+K13811+K01739+K01739+K01107+K01738+K01739+K13811+K00860+…
Phenylpropanoid biosynthesis	ko00940	176	TRINITY_DN10611_c0_g1;TRINITY_DN106126_c0_g1;TRINITY_DN106646_c0_g1;TRINITY_DN106830_c0_g1;TRINITY_DN115009_c0_g1;TRINITY_DN116981_c0_g1;TRINITY_DN118127_c0_g1;TRINITY_DN118127_c1_g1;TRINITY_DN118642_c0_g1;TRINITY_DN121020_c0_g1;TRINITY_DN124275_c0_g2;TRINITY_DN124297_c0_g2;TRINITY_DN126329_c0_g3;TRINITY_DN126776_c0_g1;TRINITY_DN126776_c0_g2;TRINITY_DN127759_c0_g1;TRINITY_DN130791_c1_g3;TRINITY_D…	K01904+K00430+K12355+K05349+K09754+K00430+K11188+K11188+K01904+K01188+K01904+K00430+K12355+K12355+K12355+K01188+K10775+K12355+K00430+K12355+K05350+K00430+K12355+K01188+K11188+K01188+K01904+K00430+K01188+K00430+K00083+K05350+K13065+K13065+K13065+K12355+K12355+K05350+K00430+K00430+K10775+K00487+K09754+K10775+K00588+K01904+K00083+K05350+K13065+K13065+K00430+K00430+K00430+K00430+K12355+K05350+K00487+…
Flavonoid biosynthesis	ko00941	53	TRINITY_DN100760_c0_g3;TRINITY_DN115009_c0_g1;TRINITY_DN130748_c1_g1;TRINITY_DN131566_c0_g1;TRINITY_DN131566_c0_g4;TRINITY_DN131721_c12_g1;TRINITY_DN131721_c12_g4;TRINITY_DN133585_c0_g1;TRINITY_DN133904_c8_g3;TRINITY_DN134005_c1_g1;TRINITY_DN134005_c1_g2;TRINITY_DN134005_c1_g4;TRINITY_DN135070_c0_g1;TRINITY_DN135585_c0_g1;TRINITY_DN136429_c2_g2;TRINITY_DN136755_c1_g2;TRINITY_DN136755_c1_g4;TRINIT…	K05280+K09754+K00660+K00660+K00660+K05278+K05278+K00660+K05277+K00660+K00660+K00660+K00091+K08695+K00660+K00660+K00660+K13065+K13065+K13065+K00487+K09754+K00588+K13065+K13065+K05280+K01859+K00487+K00487+K00487+K00660+K00660+K13065+K13065+K00588+K00588+K00588+K00487+K09754+K00660+K00660+K00487+K00487+K05280+K05280+K00487+K00660+K00660+K00487+K05280+K09754+K05280+K13082
Anthocyanin biosynthesis	ko00942	2	TRINITY_DN157139_c2_g1;TRINITY_DN157139_c3_g1;	K12930+K12930
Flavone and flavonol biosynthesis	ko00944	16	TRINITY_DN100760_c0_g3;TRINITY_DN133627_c6_g1;TRINITY_DN137372_c2_g1;TRINITY_DN139942_c0_g2;TRINITY_DN142516_c2_g1;TRINITY_DN143366_c4_g1;TRINITY_DN146766_c2_g4;TRINITY_DN148023_c2_g1;TRINITY_DN148191_c1_g1;TRINITY_DN153844_c1_g2;TRINITY_DN158141_c5_g2;TRINITY_DN158557_c3_g6;TRINITY_DN159235_c1_g1;TRINITY_DN159235_c1_g4;TRINITY_DN29502_c0_g1;TRINITY_DN52996_c0_g1;	K05280+K05279+K00724+K05279+K05279+K05280+K10757+K05279+K05279+K05279+K05280+K05280+K05279+K05279+K05280+K05280
Stilbenoid, diarylheptanoid and gingerol biosynthesis	ko00945	41	TRINITY_DN106844_c1_g1;TRINITY_DN115009_c0_g1;TRINITY_DN121711_c0_g1;TRINITY_DN122599_c0_g1;TRINITY_DN133891_c2_g1;TRINITY_DN137506_c2_g1;TRINITY_DN137506_c2_g2;TRINITY_DN137506_c2_g3;TRINITY_DN140379_c2_g2;TRINITY_DN140410_c6_g3;TRINITY_DN141191_c2_g2;TRINITY_DN142596_c0_g1;TRINITY_DN142596_c0_g2;TRINITY_DN143652_c0_g1;TRINITY_DN143652_c0_g2;TRINITY_DN143652_c0_g3;TRINITY_DN147678_c1_g4;TRINITY_…	K00517+K09754+K00517+K00517+K00517+K13065+K13065+K13065+K00487+K09754+K00588+K13065+K13065+K00487+K00487+K00487+K00517+K00517+K13065+K13065+K00588+K00588+K00517+K00517+K00588+K00487+K00517+K09754+K00517+K00517+K00487+K00487+K00487+K00517+K00517+K00517+K00487+K00517+K09754+K00517+K00517
Isoquinoline alkaloid biosynthesis	ko00950	47	TRINITY_DN101196_c0_g1;TRINITY_DN103787_c0_g1;TRINITY_DN109764_c0_g1;TRINITY_DN109764_c0_g2;TRINITY_DN113557_c0_g1;TRINITY_DN113557_c0_g2;TRINITY_DN113557_c0_g3;TRINITY_DN118008_c0_g1;TRINITY_DN119425_c0_g1;TRINITY_DN122665_c0_g2;TRINITY_DN126882_c0_g1;TRINITY_DN126996_c0_g1;TRINITY_DN128350_c0_g1;TRINITY_DN129093_c0_g2;TRINITY_DN13035_c0_g1;TRINITY_DN135911_c0_g1;TRINITY_DN136067_c1_g4;TRINITY_D…	K00813+K01592+K01592+K01593+K00813+K00813+K00813+K00815+K00813+K00813+K00815+K00276+K00813+K01593+K00815+K01592+K01592+K00813+K00813+K00813+K00813+K01593+K01592+K00815+K00813+K01592+K01592+K01592+K00276+K00813+K00813+K00813+K00813+K00813+K00813+K00813+K00815+K00815+K01592+K00276+K01592+K00276+K00813+K00813+K00276+K00813+K01592
Tropane, piperidine and pyridine alkaloid biosynthesis	ko00960	52	TRINITY_DN101196_c0_g1;TRINITY_DN113557_c0_g1;TRINITY_DN113557_c0_g2;TRINITY_DN113557_c0_g3;TRINITY_DN118008_c0_g1;TRINITY_DN119425_c0_g1;TRINITY_DN122665_c0_g2;TRINITY_DN126882_c0_g1;TRINITY_DN126996_c0_g1;TRINITY_DN128350_c0_g1;TRINITY_DN13035_c0_g1;TRINITY_DN132360_c2_g1;TRINITY_DN133408_c5_g1;TRINITY_DN133408_c5_g2;TRINITY_DN134486_c1_g1;TRINITY_DN135047_c1_g1;TRINITY_DN136285_c2_g1;TRINITY_D…	K00813+K00813+K00813+K00813+K00815+K00813+K00813+K00815+K00276+K00813+K00815+K00817+K08081+K08081+K00817+K08081+K00813+K08081+K00813+K00813+K00813+K08081+K00815+K00813+K08081+K08081+K00276+K00813+K00813+K00813+K08081+K08081+K08081+K00813+K00813+K00813+K00817+K08081+K00813+K08081+K08081+K00815+K00815+K00817+K08081+K00276+K00276+K00813+K00813+K00276+K08081+K00813
Betalain biosynthesis	ko00965	2	TRINITY_DN109764_c0_g2;TRINITY_DN129093_c0_g2;	K01593+K01593
Glucosinolate biosynthesis	ko00966	3	TRINITY_DN100570_c1_g1;TRINITY_DN101559_c0_g1;TRINITY_DN160407_c6_g3;	K01649+K01649+K00826
Aminoacyl-tRNA biosynthesis	ko00970	332	TRINITY_DN100717_c0_g1;TRINITY_DN101069_c0_g1;TRINITY_DN101774_c0_g1;TRINITY_DN101774_c0_g2;TRINITY_DN103473_c0_g1;TRINITY_DN104330_c0_g1;TRINITY_DN105138_c0_g2;TRINITY_DN105799_c0_g1;TRINITY_DN106436_c0_g1;TRINITY_DN106448_c0_g1;TRINITY_DN109246_c0_g1;TRINITY_DN109246_c0_g3;TRINITY_DN110061_c0_g1;TRINITY_DN110117_c0_g2;TRINITY_DN111142_c0_g2;TRINITY_DN111142_c0_g3;TRINITY_DN111615_c0_g1;TRINITY_…	K01886+K01876+K01867+K01867+K01887+K01869+K01886+K01876+K01892+K01873+K01887+K01887+K04567+K01876+K01867+K01867+K01873+K01872+K01883+K01870+K01870+K01892+K01892+K01892+K01886+K01866+K01880+K01872+K01872+K01892+K01867+K04567+K01892+K01892+K01892+K01887+K01887+K01873+K01875+K01874+K01872+K01868+K01866+K01868+K01868+K01881+K01876+K01876+K01876+K01872+K01872+K01872+K01872+K01872+K01872+K01872+K01869+…
Biosynthesis of unsaturated fatty acids	ko01040	199	TRINITY_DN102928_c0_g1;TRINITY_DN103495_c0_g1;TRINITY_DN106557_c0_g1;TRINITY_DN108656_c0_g1;TRINITY_DN110415_c0_g1;TRINITY_DN110670_c0_g1;TRINITY_DN110670_c0_g2;TRINITY_DN110699_c0_g1;TRINITY_DN110699_c1_g2;TRINITY_DN112117_c0_g1;TRINITY_DN112184_c0_g1;TRINITY_DN113258_c0_g1;TRINITY_DN113258_c0_g2;TRINITY_DN115074_c0_g1;TRINITY_DN117111_c0_g1;TRINITY_DN117111_c0_g2;TRINITY_DN117384_c0_g1;TRINITY_…	K00059+K00059+K07513+K10703+K00232+K00507+K00507+K00507+K00507+K07513+K00507+K00059+K00059+K07513+K00232+K00232+K00507+K00232+K10251+K00059+K07513+K07513+K10256+K01076+K00232+K00059+K00507+K00507+K00507+K00507+K00507+K10258+K00507+K00507+K00059+K00507+K00232+K00507+K00507+K07513+K00507+K10703+K07513+K07513+K07513+K07513+K00507+K00507+K00232+K07513+K07513+K07513+K07513+K07513+K07513+K07513+K07513+…
ABC transporters	ko02010	67	TRINITY_DN104769_c0_g1;TRINITY_DN105003_c0_g1;TRINITY_DN105003_c0_g2;TRINITY_DN107311_c0_g1;TRINITY_DN107311_c0_g2;TRINITY_DN111878_c0_g1;TRINITY_DN113357_c0_g2;TRINITY_DN114650_c0_g1;TRINITY_DN116181_c0_g4;TRINITY_DN118134_c0_g1;TRINITY_DN120280_c0_g1;TRINITY_DN120306_c0_g1;TRINITY_DN121052_c0_g1;TRINITY_DN121524_c0_g1;TRINITY_DN121952_c0_g1;TRINITY_DN125303_c0_g1;TRINITY_DN125303_c0_g2;TRINITY_…	K05658+K05658+K05658+K05677+K05677+K05663+K05666+K05658+K05658+K05658+K05643+K05656+K05658+K05677+K05658+K05658+K05658+K05658+K05658+K05658+K05658+K05658+K05658+K05658+K05658+K05658+K05674+K05674+K05658+K05658+K05658+K05674+K05661+K05658+K05674+K05674+K05677+K05658+K05658+K05658+K05658+K05658+K05658+K05674+K05658+K05674+K05658+K05658+K05658+K05658+K05661+K05663+K05658+K05677+K05658+K05656+K05658+…
Ribosome biogenesis in eukaryotes	ko03008	511	TRINITY_DN102163_c0_g1;TRINITY_DN103396_c0_g1;TRINITY_DN105176_c0_g1;TRINITY_DN105228_c0_g1;TRINITY_DN105228_c0_g2;TRINITY_DN105664_c0_g1;TRINITY_DN105964_c0_g1;TRINITY_DN106897_c0_g1;TRINITY_DN108082_c0_g2;TRINITY_DN108339_c0_g1;TRINITY_DN108675_c1_g1;TRINITY_DN108726_c0_g1;TRINITY_DN109994_c0_g1;TRINITY_DN110884_c0_g2;TRINITY_DN111061_c0_g1;TRINITY_DN111937_c0_g1;TRINITY_DN112806_c0_g1;TRINITY_…	K11108+K14569+K14290+K14538+K14538+K14561+K07936+K07562+K14538+K14550+K14573+K14574+K14552+K14539+K14537+K14555+K03097+K03097+K03097+K11130+K03115+K14548+K14565+K07562+K11883+K14537+K14560+K14560+K14565+K06943+K11128+K03264+K11108+K11128+K11130+K14568+K14290+K06943+K06943+K06943+K03264+K14571+K14571+K14571+K14563+K14556+K14538+K14538+K07936+K14563+K14539+K14539+K03264+K03264+K14290+K14538+K14290+…
Ribosome	ko03010	1847	TRINITY_DN100180_c0_g1;TRINITY_DN100234_c0_g1;TRINITY_DN100234_c0_g2;TRINITY_DN100526_c0_g1;TRINITY_DN100610_c0_g1;TRINITY_DN100926_c1_g1;TRINITY_DN101074_c0_g1;TRINITY_DN101326_c0_g1;TRINITY_DN101453_c0_g1;TRINITY_DN101463_c1_g1;TRINITY_DN101654_c0_g1;TRINITY_DN101654_c0_g2;TRINITY_DN101764_c0_g1;TRINITY_DN102195_c0_g1;TRINITY_DN102328_c0_g1;TRINITY_DN102698_c0_g1;TRINITY_DN102698_c1_g1;TRINITY_…
NITY_DN152643_c3_g6;TRINITY_DN152643_c3_g8;TRINITY_DN152713_c0_g1;TRINITY_DN152713_c1_g2;TRINITY_DN152746_c1_g1;TRINITY_DN152746_c1_g2;TRINITY_DN152746_c1_g4;TRINITY_DN152746_c1_g6;TRINITY_DN152901_c0_g1;TRINITY_DN152901_c1_g1;TRINITY_DN152901_c1_g2;TRINITY_DN152901_c1_g3;TRINITY_DN152901_c3_g1;TRINITY_DN152912_c1_g1;TRINITY_DN152912_c1_g2;TRINITY_DN153166_c3_g1;TRINITY_DN153181_c1_g1;TRINITY_DN1…	K02870+K02903+K02903+K02951+K02921+K02936+K02962+K02957+K02889+K02995+K02891+K02891+K02979+K02871+K02915+K02900+K02900+K02930+K02981+K02875+K02924+K02924+K02947+K02926+K02905+K02870+K02898+K02883+K02962+K02960+K02925+K02974+K02936+K02920+K02951+K02898+K02936+K02893+K02885+K02873+K02912+K02903+K02912+K02896+K02985+K02906+K02872+K02947+K02918+K02984+K02985+K02985+K02938+K02983+K02873+K02966+K02997+…
RNA transport	ko03013	732	TRINITY_DN100181_c0_g2;TRINITY_DN100198_c0_g1;TRINITY_DN100250_c0_g1;TRINITY_DN101142_c0_g1;TRINITY_DN101372_c0_g1;TRINITY_DN101372_c0_g3;TRINITY_DN101877_c0_g1;TRINITY_DN101888_c0_g1;TRINITY_DN102091_c0_g1;TRINITY_DN103440_c1_g1;TRINITY_DN105176_c0_g1;TRINITY_DN105964_c0_g1;TRINITY_DN106240_c0_g1;TRINITY_DN106897_c0_g1;TRINITY_DN107353_c0_g1;TRINITY_DN108495_c0_g1;TRINITY_DN108627_c0_g1;TRINITY_…	K03257+K14293+K14298+K03113+K14326+K14326+K13126+K03249+K12877+K03259+K14290+K07936+K03754+K07562+K13137+K03754+K03247+K03239+K12882+K14325+K12876+K13025+K14004+K14004+K12876+K12160+K12876+K13130+K03248+K13025+K13151+K07562+K13114+K03237+K12876+K12160+K14326+K14314+K14290+K12160+K03242+K03242+K03249+K12875+K13126+K13126+K13025+K13025+K07936+K12881+K03240+K03250+K14290+K03243+K03243+K14290+K14288+…
mRNA surveillance pathway	ko03015	451	TRINITY_DN101372_c0_g1;TRINITY_DN101372_c0_g3;TRINITY_DN101877_c0_g1;TRINITY_DN102091_c0_g1;TRINITY_DN104129_c0_g1;TRINITY_DN104620_c0_g1;TRINITY_DN108146_c0_g1;TRINITY_DN108742_c0_g1;TRINITY_DN109124_c0_g1;TRINITY_DN10917_c0_g1;TRINITY_DN110048_c0_g1;TRINITY_DN110357_c0_g2;TRINITY_DN110636_c0_g1;TRINITY_DN111110_c0_g1;TRINITY_DN111687_c0_g1;TRINITY_DN113801_c0_g1;TRINITY_DN114699_c0_g2;TRINITY_D…	K14326+K14326+K13126+K12877+K03456+K04354+K03267+K14397+K03267+K12882+K14325+K12876+K13025+K12876+K12876+K13025+K11584+K11584+K14407+K13114+K14396+K12876+K14326+K06965+K14411+K11584+K11584+K11584+K12875+K13126+K13126+K13025+K13025+K12881+K03267+K03267+K03267+K12881+K12877+K03267+K11583+K04382+K13126+K03267+K03267+K03456+K12881+K12881+K11584+K11584+K11584+K14407+K04382+K04382+K04382+K11583+K14326+…
RNA degradation	ko03018	401	TRINITY_DN100672_c0_g1;TRINITY_DN101180_c0_g1;TRINITY_DN101877_c0_g1;TRINITY_DN102737_c0_g1;TRINITY_DN103673_c0_g2;TRINITY_DN104904_c0_g2;TRINITY_DN106791_c0_g1;TRINITY_DN107041_c0_g2;TRINITY_DN107688_c0_g1;TRINITY_DN107780_c0_g1;TRINITY_DN109774_c0_g1;TRINITY_DN111060_c0_g2;TRINITY_DN111255_c0_g1;TRINITY_DN112880_c0_g1;TRINITY_DN113579_c0_g1;TRINITY_DN113675_c0_g1;TRINITY_DN115815_c1_g1;TRINITY_…	K12585+K12616+K13126+K12604+K12613+K03514+K04077+K12606+K04077+K12581+K12626+K01689+K04077+K04077+K12622+K12627+K12604+K12571+K12620+K12598+K12598+K12603+K12603+K13126+K13126+K12580+K01689+K01689+K12620+K01689+K01689+K04077+K04043+K12581+K01689+K13126+K12572+K12623+K12623+K04043+K04077+K01689+K01689+K12585+K12626+K12603+K12585+K01689+K01689+K13126+K10643+K01689+K01689+K12614+K12619+K12619+K12621+…
RNA polymerase	ko03020	190	TRINITY_DN101028_c0_g2;TRINITY_DN102779_c0_g1;TRINITY_DN107053_c0_g1;TRINITY_DN107434_c0_g2;TRINITY_DN110508_c0_g1;TRINITY_DN111623_c0_g1;TRINITY_DN111791_c0_g1;TRINITY_DN112727_c0_g1;TRINITY_DN112864_c0_g1;TRINITY_DN112864_c0_g2;TRINITY_DN115309_c0_g1;TRINITY_DN115309_c0_g2;TRINITY_DN115800_c0_g2;TRINITY_DN117094_c0_g1;TRINITY_DN117094_c0_g3;TRINITY_DN117094_c0_g4;TRINITY_DN117798_c0_g1;TRINITY_…	K03006+K03002+K03027+K03046+K03086+K03010+K03006+K03002+K03006+K03006+K03009+K03009+K03011+K03006+K03006+K03006+K03019+K03018+K03014+K03014+K03014+K03006+K03007+K03016+K03006+K03019+K03002+K03010+K03016+K03006+K03006+K03015+K03021+K03013+K03013+K02999+K03017+K03013+K03013+K03027+K03027+K03027+K03017+K03017+K03007+K03007+K03006+K03006+K03006+K03006+K03018+K03021+K03008+K03017+K03006+K03043+K03017+…
Basal transcription factors	ko03022	153	TRINITY_DN102012_c0_g1;TRINITY_DN104826_c1_g1;TRINITY_DN107245_c0_g1;TRINITY_DN107245_c0_g2;TRINITY_DN111674_c0_g2;TRINITY_DN113536_c0_g2;TRINITY_DN114848_c0_g1;TRINITY_DN114848_c0_g2;TRINITY_DN115439_c0_g1;TRINITY_DN119656_c0_g1;TRINITY_DN123187_c0_g2;TRINITY_DN125979_c0_g1;TRINITY_DN125979_c0_g2;TRINITY_DN126184_c0_g2;TRINITY_DN126196_c0_g1;TRINITY_DN127527_c1_g3;TRINITY_DN128854_c0_g2;TRINITY_…	K03134+K03124+K10843+K10843+K03133+K03139+K03134+K03134+K03122+K03120+K10845+K03123+K03123+K03122+K03123+K10843+K03130+K03124+K03124+K03124+K03124+K03125+K03125+K03120+K03120+K03120+K03120+K03120+K03120+K03120+K03120+K03120+K03120+K03126+K03141+K03123+K10843+K03120+K03126+K03123+K03141+K03141+K10843+K03139+K03125+K03125+K03120+K03120+K03144+K03120+K02202+K03139+K03122+K03122+K10843+K03120+K03120+…
DNA replication	ko03030	172	TRINITY_DN100374_c0_g1;TRINITY_DN102392_c0_g2;TRINITY_DN102681_c1_g1;TRINITY_DN109554_c0_g1;TRINITY_DN113487_c0_g1;TRINITY_DN118356_c0_g1;TRINITY_DN118914_c0_g2;TRINITY_DN121602_c0_g2;TRINITY_DN121602_c0_g3;TRINITY_DN126189_c0_g1;TRINITY_DN12641_c0_g1;TRINITY_DN127130_c0_g1;TRINITY_DN12883_c0_g1;TRINITY_DN129043_c0_g1;TRINITY_DN129043_c0_g2;TRINITY_DN129043_c0_g3;TRINITY_DN129407_c0_g1;TRINITY_DN…	K07466+K02541+K02209+K10745+K10755+K02209+K02328+K02321+K02321+K02541+K02324+K10743+K02210+K10742+K10742+K10742+K10745+K07466+K02684+K04802+K04802+K07466+K02685+K10755+K07466+K10756+K02209+K10744+K07466+K07466+K10755+K10739+K07466+K03505+K02209+K02328+K10743+K10739+K07466+K07466+K10756+K02320+K02540+K07466+K03505+K04802+K04802+K03504+K07466+K02541+K02325+K07466+K03111+K07466+K07466+K10754+K04799+…
Spliceosome	ko03040	745	TRINITY_DN100661_c0_g2;TRINITY_DN101024_c0_g2;TRINITY_DN101055_c0_g1;TRINITY_DN101576_c0_g2;TRINITY_DN101630_c0_g1;TRINITY_DN102091_c0_g1;TRINITY_DN102385_c0_g1;TRINITY_DN102388_c0_g1;TRINITY_DN102519_c0_g1;TRINITY_DN102836_c0_g1;TRINITY_DN104719_c0_g1;TRINITY_DN105302_c0_g1;TRINITY_DN105557_c0_g1;TRINITY_DN105984_c0_g2;TRINITY_DN106027_c0_g1;TRINITY_DN106185_c1_g1;TRINITY_DN106344_c0_g1;TRINITY_…	K12836+K12820+K12830+K12821+K12820+K12877+K11099+K12843+K12823+K11086+K12857+K12855+K12873+K12836+K12852+K12837+K11099+K12825+K12846+K12862+K11093+K10599+K12882+K12626+K12854+K12876+K13025+K12876+K12876+K12823+K12852+K12823+K12622+K12627+K13025+K12863+K12834+K12834+K12828+K12844+K12820+K06063+K06063+K12840+K12890+K12820+K12827+K12846+K12854+K12876+K12826+K12832+K12832+K11088+K12875+K12830+K12896+…
Proteasome	ko03050	380	TRINITY_DN100791_c0_g1;TRINITY_DN100933_c0_g2;TRINITY_DN100933_c0_g3;TRINITY_DN101318_c0_g1;TRINITY_DN101548_c0_g1;TRINITY_DN104445_c0_g1;TRINITY_DN107195_c0_g1;TRINITY_DN107195_c0_g2;TRINITY_DN108281_c0_g1;TRINITY_DN108281_c0_g2;TRINITY_DN108352_c0_g1;TRINITY_DN108969_c0_g1;TRINITY_DN110086_c0_g1;TRINITY_DN110220_c0_g1;TRINITY_DN113165_c0_g1;TRINITY_DN113328_c0_g2;TRINITY_DN113595_c0_g1;TRINITY_…	K02735+K03029+K03029+K02738+K03035+K03036+K03064+K03064+K02738+K02738+K03033+K03061+K02727+K03030+K03036+K03038+K02731+K02731+K03036+K02732+K03033+K03033+K03032+K03032+K03037+K03039+K02732+K03064+K02734+K03037+K02731+K02734+K02726+K03033+K03062+K03032+K03037+K03037+K03032+K03032+K06699+K02732+K02732+K02736+K03028+K03028+K03038+K03062+K03032+K03066+K03063+K03035+K03032+K03033+K03033+K02727+K02737+…
Protein export	ko03060	239	TRINITY_DN101009_c0_g1;TRINITY_DN107264_c0_g1;TRINITY_DN110381_c0_g1;TRINITY_DN111129_c0_g3;TRINITY_DN113493_c0_g1;TRINITY_DN114107_c0_g1;TRINITY_DN114929_c0_g1;TRINITY_DN114929_c0_g2;TRINITY_DN115008_c0_g1;TRINITY_DN115559_c0_g1;TRINITY_DN117133_c0_g1;TRINITY_DN118182_c0_g2;TRINITY_DN118182_c0_g4;TRINITY_DN118448_c0_g1;TRINITY_DN118563_c0_g1;TRINITY_DN119400_c0_g1;TRINITY_DN120196_c0_g1;TRINITY_…	K10956+K09490+K09490+K13280+K09481+K10956+K09490+K09490+K09481+K09481+K12272+K03217+K03217+K10956+K13280+K13431+K07342+K07342+K10956+K03105+K03106+K03106+K07342+K03105+K10956+K12947+K07342+K07342+K12946+K07342+K12946+K13431+K03108+K09490+K13431+K13431+K10956+K10956+K09490+K09490+K09490+K09481+K09481+K09481+K12946+K03217+K13280+K13280+K13280+K03106+K03106+K03106+K03108+K09647+K09540+K12948+K03106+…
Base excision repair	ko03410	82	TRINITY_DN100788_c0_g2;TRINITY_DN102109_c0_g1;TRINITY_DN107802_c0_g1;TRINITY_DN118914_c0_g2;TRINITY_DN12641_c0_g1;TRINITY_DN130525_c0_g1;TRINITY_DN130525_c1_g1;TRINITY_DN132519_c0_g2;TRINITY_DN134443_c7_g3;TRINITY_DN134772_c1_g1;TRINITY_DN134772_c1_g2;TRINITY_DN135299_c1_g1;TRINITY_DN135598_c3_g1;TRINITY_DN136047_c0_g1;TRINITY_DN136047_c1_g4;TRINITY_DN136157_c5_g1;TRINITY_DN136636_c0_g1;TRINITY_D…	K10798+K10798+K10802+K02328+K02324+K04802+K04802+K10798+K10801+K10773+K10773+K10772+K10563+K01246+K01246+K03505+K10802+K02328+K10798+K01142+K03505+K04802+K04802+K03504+K02325+K10773+K10773+K10773+K10798+K01246+K04799+K01247+K02324+K02324+K02324+K02324+K02324+K02335+K01246+K10747+K04802+K04802+K02325+K01246+K10798+K10802+K10802+K04802+K04802+K04802+K02335+K03660+K03652+K10802+K02325+K02327+K02327+…
Nucleotide excision repair	ko03420	198	TRINITY_DN100374_c0_g1;TRINITY_DN101399_c0_g2;TRINITY_DN107225_c0_g1;TRINITY_DN107225_c0_g3;TRINITY_DN107245_c0_g1;TRINITY_DN107245_c0_g2;TRINITY_DN112555_c1_g1;TRINITY_DN113285_c0_g2;TRINITY_DN113487_c0_g1;TRINITY_DN117555_c0_g1;TRINITY_DN118914_c0_g2;TRINITY_DN121535_c0_g1;TRINITY_DN122519_c0_g2;TRINITY_DN123187_c0_g2;TRINITY_DN12641_c0_g1;TRINITY_DN127527_c1_g3;TRINITY_DN129431_c0_g1;TRINITY_D…	K07466+K10839+K03868+K03868+K10843+K10843+K03868+K10609+K10755+K10839+K02328+K10839+K03868+K10845+K02324+K10843+K07466+K04802+K04802+K07466+K10755+K07466+K10756+K10610+K07466+K07466+K10755+K10739+K07466+K03141+K10610+K03505+K10843+K03141+K02328+K03141+K10843+K10849+K10739+K07466+K07466+K10756+K03868+K03868+K03868+K03868+K07466+K03868+K03505+K04802+K04802+K03504+K07466+K02325+K03144+K02202+K10610+…
Mismatch repair	ko03430	121	TRINITY_DN100374_c0_g1;TRINITY_DN101097_c0_g1;TRINITY_DN101097_c0_g2;TRINITY_DN107714_c0_g1;TRINITY_DN113487_c0_g1;TRINITY_DN118914_c0_g2;TRINITY_DN127506_c0_g1;TRINITY_DN127506_c0_g2;TRINITY_DN129431_c0_g1;TRINITY_DN130042_c0_g1;TRINITY_DN130042_c0_g2;TRINITY_DN130525_c0_g1;TRINITY_DN130525_c1_g1;TRINITY_DN130616_c1_g1;TRINITY_DN130839_c0_g2;TRINITY_DN131256_c2_g4;TRINITY_DN132244_c0_g1;TRINITY_…	K07466+K08737+K08737+K10746+K10755+K02328+K10746+K10746+K07466+K08736+K08736+K04802+K04802+K07466+K10755+K07466+K07456+K10756+K08736+K07466+K07466+K10755+K10739+K07466+K03505+K02328+K10739+K07466+K07466+K10756+K07466+K03505+K04802+K04802+K03504+K07466+K07466+K03111+K07466+K07466+K08734+K10754+K07466+K07466+K07466+K07466+K07466+K07466+K07466+K07466+K10747+K04802+K04802+K07466+K07466+K10858+K07466+…
Homologous recombination	ko03440	114	TRINITY_DN100374_c0_g1;TRINITY_DN118914_c0_g2;TRINITY_DN122994_c0_g1;TRINITY_DN122994_c0_g2;TRINITY_DN125616_c0_g1;TRINITY_DN129431_c0_g1;TRINITY_DN130083_c0_g1;TRINITY_DN130616_c1_g1;TRINITY_DN131256_c2_g4;TRINITY_DN132552_c0_g1;TRINITY_DN134275_c5_g2;TRINITY_DN134275_c5_g3;TRINITY_DN134830_c0_g1;TRINITY_DN135363_c3_g1;TRINITY_DN135873_c0_g2;TRINITY_DN136157_c5_g1;TRINITY_DN137262_c3_g1;TRINITY_…	K07466+K02328+K10880+K10880+K04482+K07466+K03553+K07466+K07466+K03165+K07466+K07466+K10739+K07466+K10875+K03505+K02328+K10739+K04482+K07466+K07466+K03553+K07466+K03505+K03504+K03553+K07466+K07466+K03111+K07466+K07466+K08775+K08775+K10869+K07466+K07466+K07466+K07466+K07466+K07466+K07466+K07466+K08991+K08991+K02335+K07466+K10866+K10870+K07466+K07466+K07466+K07466+K07466+K07466+K07466+K07466+K07466+…
Non-homologous end-joining	ko03450	14	TRINITY_DN133014_c2_g1;TRINITY_DN134949_c0_g1;TRINITY_DN134949_c0_g2;TRINITY_DN142773_c1_g3;TRINITY_DN143476_c2_g1;TRINITY_DN144180_c3_g3;TRINITY_DN146710_c0_g1;TRINITY_DN151226_c3_g1;TRINITY_DN155339_c2_g1;TRINITY_DN156904_c1_g1;TRINITY_DN160390_c0_g1;TRINITY_DN255617_c0_g1;TRINITY_DN291129_c0_g1;TRINITY_DN51005_c0_g1;	K10886+K10885+K10885+K10884+K10777+K04799+K10866+K10777+K10865+K10777+K10884+K04799+K10865+K10866
Phosphatidylinositol signaling system	ko04070	181	TRINITY_DN100635_c0_g1;TRINITY_DN106490_c0_g1;TRINITY_DN107192_c0_g2;TRINITY_DN112220_c0_g2;TRINITY_DN112512_c0_g1;TRINITY_DN115093_c0_g2;TRINITY_DN117646_c0_g2;TRINITY_DN118365_c0_g1;TRINITY_DN122976_c0_g2;TRINITY_DN122976_c0_g3;TRINITY_DN123053_c0_g1;TRINITY_DN123925_c0_g1;TRINITY_DN124467_c0_g1;TRINITY_DN124658_c0_g1;TRINITY_DN125020_c0_g1;TRINITY_DN125020_c0_g2;TRINITY_DN126842_c0_g1;TRINITY_…	K00888+K00914+K05857+K02183+K02183+K10047+K00999+K02183+K00901+K00901+K00901+K02183+K00901+K00999+K00981+K00981+K02183+K00889+K00889+K02183+K01110+K00999+K02183+K02183+K02183+K02183+K02183+K02183+K02183+K00999+K02183+K02183+K02183+K02183+K02183+K02183+K02183+K02183+K02183+K02183+K02183+K00901+K10572+K00913+K00889+K02183+K02183+K02183+K02183+K02183+K02183+K02183+K02183+K02183+K00921+K00888+K02183+…
Plant hormone signal transduction	ko04075	323	TRINITY_DN122870_c0_g2;TRINITY_DN123131_c0_g1;TRINITY_DN124548_c0_g1;TRINITY_DN124621_c0_g2;TRINITY_DN125529_c0_g1;TRINITY_DN128159_c0_g1;TRINITY_DN128842_c0_g1;TRINITY_DN128845_c0_g1;TRINITY_DN129051_c0_g1;TRINITY_DN130547_c0_g1;TRINITY_DN130547_c0_g2;TRINITY_DN130579_c2_g1;TRINITY_DN130592_c0_g1;TRINITY_DN130763_c1_g1;TRINITY_DN130763_c1_g2;TRINITY_DN131225_c3_g4;TRINITY_DN131364_c0_g10;TRINITY…	K14488+K14512+K14488+K14432+K14488+K14504+K14492+K14512+K14485+K14487+K14487+K14492+K14491+K13422+K13422+K14498+K14491+K14491+K14491+K14488+K14489+K14488+K14488+K14513+K14498+K14503+K14509+K13464+K14498+K14432+K14485+K14485+K14485+K14485+K14498+K14490+K14512+K14513+K14498+K14492+K14492+K14491+K14498+K14494+K13946+K14432+K14432+K14490+K14487+K14500+K14498+K14431+K14494+K14494+K14512+K14509+K13415+…
Ubiquitin mediated proteolysis	ko04120	447	TRINITY_DN102103_c0_g1;TRINITY_DN102238_c0_g2;TRINITY_DN104522_c0_g2;TRINITY_DN10510_c0_g1;TRINITY_DN105355_c0_g2;TRINITY_DN105795_c0_g1;TRINITY_DN106102_c0_g1;TRINITY_DN107225_c0_g1;TRINITY_DN107225_c0_g3;TRINITY_DN107389_c0_g1;TRINITY_DN107478_c0_g1;TRINITY_DN107478_c0_g2;TRINITY_DN108753_c0_g1;TRINITY_DN109557_c0_g1;TRINITY_DN111090_c0_g1;TRINITY_DN111496_c0_g1;TRINITY_DN112555_c1_g1;TRINITY_D…	K06689+K06689+K10686+K10590+K10579+K06689+K03094+K03868+K03868+K10592+K09561+K09561+K10599+K03094+K06689+K10590+K03868+K03875+K10609+K03869+K03363+K10575+K10578+K03178+K03178+K10685+K03872+K10592+K04554+K03869+K06689+K03094+K03094+K06689+K06689+K10688+K06689+K10580+K10580+K03094+K10577+K03868+K03178+K03178+K10577+K10577+K10575+K10601+K10575+K10601+K03178+K10583+K10579+K10575+K03178+K10597+K10597+…
Sulfur relay system	ko04122	37	TRINITY_DN103917_c0_g2;TRINITY_DN115330_c0_g1;TRINITY_DN117449_c0_g1;TRINITY_DN130773_c2_g1;TRINITY_DN133580_c5_g1;TRINITY_DN134683_c4_g1;TRINITY_DN137632_c0_g1;TRINITY_DN137926_c1_g1;TRINITY_DN141182_c1_g1;TRINITY_DN148959_c2_g1;TRINITY_DN150323_c1_g1;TRINITY_DN151192_c0_g1;TRINITY_DN152703_c2_g2;TRINITY_DN152703_c2_g3;TRINITY_DN155051_c2_g1;TRINITY_DN155985_c0_g1;TRINITY_DN155985_c0_g2;TRINITY_…	K01011+K03639+K04487+K04487+K03635+K12161+K01011+K03639+K01011+K11996+K14168+K00566+K03639+K03639+K03635+K04487+K04487+K04487+K04487+K04487+K14169+K03635+K03639+K11996+K01011+K04487+K03639+K12161+K12161+K01011+K04487+K12161+K11996+K04487+K04487+K11996+K04487
SNARE interactions in vesicular transport	ko04130	69	TRINITY_DN102659_c1_g1;TRINITY_DN103973_c0_g1;TRINITY_DN103973_c0_g2;TRINITY_DN109581_c0_g1;TRINITY_DN112707_c0_g1;TRINITY_DN118005_c0_g1;TRINITY_DN118005_c0_g2;TRINITY_DN120879_c0_g1;TRINITY_DN121489_c0_g2;TRINITY_DN122935_c0_g1;TRINITY_DN122935_c0_g3;TRINITY_DN122935_c0_g4;TRINITY_DN123377_c0_g1;TRINITY_DN123377_c1_g1;TRINITY_DN123633_c0_g2;TRINITY_DN128312_c0_g1;TRINITY_DN128395_c0_g2;TRINITY_…	K08515+K08517+K08517+K08493+K08493+K08516+K08516+K08516+K08490+K08517+K08517+K08517+K08490+K08490+K08488+K08500+K08493+K08486+K08495+K08495+K08496+K08516+K08517+K08517+K08504+K08495+K08490+K08490+K08489+K08495+K08496+K08515+K08515+K08498+K08490+K08490+K08495+K08495+K08490+K08495+K08486+K08515+K08498+K08500+K08493+K08515+K08490+K08493+K08492+K08497+K08497+K08516+K08516+K08517+K08516+K08489+K08504+…
Regulation of autophagy	ko04140	80	TRINITY_DN106332_c0_g2;TRINITY_DN106332_c0_g3;TRINITY_DN106490_c0_g1;TRINITY_DN108220_c0_g1;TRINITY_DN122655_c0_g2;TRINITY_DN124542_c0_g1;TRINITY_DN124542_c0_g2;TRINITY_DN124567_c0_g2;TRINITY_DN124648_c0_g4;TRINITY_DN124648_c0_g5;TRINITY_DN126048_c0_g2;TRINITY_DN126268_c0_g1;TRINITY_DN127532_c1_g1;TRINITY_DN127817_c0_g1;TRINITY_DN129428_c0_g1;TRINITY_DN129473_c0_g1;TRINITY_DN131332_c7_g1;TRINITY_…	K08341+K08341+K00914+K08269+K08342+K08341+K08341+K08332+K08342+K08342+K08269+K08337+K07198+K08333+K08332+K08269+K08341+K08333+K08333+K07198+K08337+K08341+K08333+K07198+K08269+K07198+K07198+K08341+K08341+K08341+K08341+K08341+K08341+K08341+K08341+K08341+K08341+K08339+K08343+K07198+K07198+K08343+K08343+K08341+K08341+K08341+K08342+K08339+K08334+K00914+K08269+K08269+K08337+K08337+K00914+K07198+K08333+…
Protein processing in endoplasmic reticulum	ko04141	988	TRINITY_DN101009_c0_g1;TRINITY_DN101399_c0_g2;TRINITY_DN102039_c0_g1;TRINITY_DN102103_c0_g1;TRINITY_DN102192_c0_g1;TRINITY_DN102238_c0_g2;TRINITY_DN102503_c0_g1;TRINITY_DN102560_c1_g1;TRINITY_DN102908_c0_g1;TRINITY_DN103166_c0_g1;TRINITY_DN105795_c0_g1;TRINITY_DN106102_c0_g1;TRINITY_DN106495_c0_g2;TRINITY_DN107200_c0_g1;TRINITY_DN107225_c0_g1;TRINITY_DN107225_c0_g3;TRINITY_DN107264_c0_g1;TRINITY_…	K10956+K10839+K14016+K06689+K09584+K06689+K01230+K14006+K01230+K09584+K06689+K03094+K04079+K08054+K03868+K03868+K09490+K09561+K09561+K14006+K13993+K09580+K09503+K03094+K09490+K14007+K09517+K14004+K14004+K06689+K12670+K14007+K03868+K13249+K08288+K09481+K10956+K09487+K09487+K10575+K01230+K09490+K09490+K09481+K09523+K09518+K09503+K07151+K07151+K12670+K12670+K12670+K09481+K10578+K13250+K09503+K14005+…
Endocytosis	ko04144	371	TRINITY_DN102035_c0_g1;TRINITY_DN104639_c0_g2;TRINITY_DN104807_c0_g1;TRINITY_DN104807_c1_g1;TRINITY_DN107210_c0_g1;TRINITY_DN108609_c0_g2;TRINITY_DN109137_c0_g2;TRINITY_DN109458_c0_g1;TRINITY_DN109719_c0_g1;TRINITY_DN111437_c0_g3;TRINITY_DN111499_c0_g1;TRINITY_DN117381_c0_g1;TRINITY_DN117491_c0_g2;TRINITY_DN117491_c0_g3;TRINITY_DN117491_c0_g4;TRINITY_DN118136_c0_g1;TRINITY_DN118136_c0_g2;TRINITY_…	K12200+K04646+K04646+K04646+K12471+K12184+K11839+K12198+K04646+K12197+K12493+K11824+K01115+K01115+K01115+K01528+K01528+K12196+K07897+K04646+K03283+K03283+K04646+K11827+K12486+K12198+K04646+K04646+K12196+K12196+K07897+K11824+K01115+K12492+K12197+K12183+K03283+K11824+K11824+K11826+K11826+K11826+K12471+K07905+K01528+K01528+K04646+K04646+K04646+K04646+K00889+K00889+K12194+K03283+K01528+K01528+K01528+…
Phagosome	ko04145	499	TRINITY_DN100085_c0_g1;TRINITY_DN1005_c0_g1;TRINITY_DN101009_c0_g1;TRINITY_DN102270_c0_g1;TRINITY_DN102486_c0_g1;TRINITY_DN103973_c0_g1;TRINITY_DN103973_c0_g2;TRINITY_DN105243_c0_g1;TRINITY_DN106386_c0_g1;TRINITY_DN106490_c0_g1;TRINITY_DN106686_c0_g1;TRINITY_DN106686_c1_g1;TRINITY_DN106968_c0_g1;TRINITY_DN107200_c0_g1;TRINITY_DN107398_c0_g1;TRINITY_DN109096_c1_g1;TRINITY_DN110551_c0_g1;TRINITY_DN…	K02154+K02145+K10956+K03661+K02151+K08517+K08517+K02151+K02154+K00914+K02154+K02154+K03661+K08054+K04392+K02145+K02154+K10414+K02144+K02150+K03661+K02154+K02154+K09481+K02150+K10956+K02146+K02155+K02154+K02154+K09481+K02145+K02146+K09481+K02150+K01365+K02154+K10956+K07897+K07342+K07342+K10956+K08057+K02154+K02154+K02154+K02145+K02150+K02149+K07342+K02149+K02149+K02149+K02152+K02154+K08517+K08517+…
Peroxisome	ko04146	416	TRINITY_DN100546_c0_g1;TRINITY_DN100546_c0_g2;TRINITY_DN100546_c0_g3;TRINITY_DN100805_c0_g1;TRINITY_DN101431_c1_g1;TRINITY_DN102017_c0_g1;TRINITY_DN102138_c0_g1;TRINITY_DN104311_c0_g2;TRINITY_DN105121_c0_g1;TRINITY_DN105125_c0_g1;TRINITY_DN106557_c0_g1;TRINITY_DN107282_c0_g1;TRINITY_DN107311_c0_g1;TRINITY_DN107311_c0_g2;TRINITY_DN107403_c0_g1;TRINITY_DN107531_c0_g1;TRINITY_DN108087_c0_g1;TRINITY_…	K01897+K01897+K01897+K01897+K01897+K03781+K00830+K04564+K03781+K01897+K07513+K03781+K05677+K05677+K13348+K01897+K04564+K03781+K03426+K01897+K00232+K01897+K03426+K11517+K13354+K07513+K04564+K03781+K13337+K01897+K01897+K04565+K13337+K13356+K07513+K01897+K01897+K01897+K04564+K00232+K00232+K04565+K00232+K01897+K00830+K01640+K11147+K01897+K11187+K06664+K04564+K11147+K12663+K01897+K01897+K00031+K00031+…
Plant-pathogen interaction	ko04626	328	TRINITY_DN102042_c1_g1;TRINITY_DN102150_c0_g1;TRINITY_DN104022_c0_g1;TRINITY_DN112512_c0_g1;TRINITY_DN114294_c0_g1;TRINITY_DN114789_c0_g1;TRINITY_DN114869_c0_g3;TRINITY_DN118084_c0_g2;TRINITY_DN118365_c0_g1;TRINITY_DN120549_c1_g1;TRINITY_DN122236_c0_g1;TRINITY_DN122236_c0_g2;TRINITY_DN122237_c0_g1;TRINITY_DN122237_c0_g4;TRINITY_DN123925_c0_g1;TRINITY_DN124673_c0_g1;TRINITY_DN125054_c0_g1;TRINITY_…	K02358+K13448+K00864+K02183+K09487+K13448+K13412+K00864+K02183+K13420+K13448+K13448+K13412+K13412+K02183+K13448+K13412+K13448+K00864+K00864+K13448+K13412+K02183+K13462+K13462+K02183+K02183+K04079+K13412+K13448+K13448+K04079+K04079+K04079+K04079+K04079+K04079+K04079+K04079+K04079+K04079+K13412+K13447+K00864+K00864+K00864+K13412+K13448+K13420+K13420+K04079+K02183+K02183+K02183+K13422+K13422+K04079+…
Natural killer cell mediated cytotoxicity	ko04650	74	TRINITY_DN102193_c0_g3;TRINITY_DN107398_c0_g1;TRINITY_DN112967_c0_g1;TRINITY_DN115289_c0_g2;TRINITY_DN116911_c0_g3;TRINITY_DN116927_c0_g1;TRINITY_DN118325_c1_g2;TRINITY_DN124154_c0_g1;TRINITY_DN127032_c0_g3;TRINITY_DN127942_c0_g2;TRINITY_DN127942_c0_g4;TRINITY_DN128122_c0_g1;TRINITY_DN128122_c0_g4;TRINITY_DN129451_c0_g1;TRINITY_DN131184_c1_g2;TRINITY_DN131184_c1_g4;TRINITY_DN131184_c2_g10;TRINITY…	K04371+K04392+K04371+K04371+K04368+K04368+K04371+K04371+K06268+K04371+K04371+K06268+K06268+K06268+K04392+K04392+K04392+K04371+K04392+K04392+K04392+K04368+K04392+K04392+K04392+K04392+K06268+K04371+K04392+K06268+K04392+K06268+K04371+K04371+K04371+K04371+K04371+K04368+K04368+K04371+K04371+K04371+K06268+K06268+K04368+K04368+K04371+K04368+K04371+K04371+K04371+K04371+K06268+K04371+K04371+K04371+K04392+…
Circadian rhythm - mammal	ko04710	68	TRINITY_DN106102_c0_g1;TRINITY_DN107225_c0_g1;TRINITY_DN107225_c0_g3;TRINITY_DN109557_c0_g1;TRINITY_DN112555_c1_g1;TRINITY_DN118778_c0_g1;TRINITY_DN118778_c0_g2;TRINITY_DN122251_c0_g1;TRINITY_DN122519_c0_g2;TRINITY_DN130782_c3_g1;TRINITY_DN130782_c3_g2;TRINITY_DN131973_c1_g1;TRINITY_DN131973_c4_g1;TRINITY_DN131973_c7_g1;TRINITY_DN131973_c7_g4;TRINITY_DN131973_c7_g7;TRINITY_DN132293_c4_g3;TRINITY_…	K03094+K03868+K03868+K03094+K03868+K03094+K03094+K03094+K03868+K03094+K03094+K03094+K03094+K03094+K03094+K03094+K03094+K03094+K03094+K03094+K03347+K02295+K03094+K02295+K03094+K03868+K03868+K03868+K03868+K03094+K03094+K03094+K03094+K03868+K03094+K03347+K03347+K03094+K03094+K03347+K03347+K03347+K03347+K03094+K03094+K03347+K03347+K03347+K03094+K03094+K03094+K03094+K03094+K03347+K03347+K03094+K03347+…
Circadian rhythm - plant	ko04712	59	TRINITY_DN112806_c0_g1;TRINITY_DN112806_c0_g2;TRINITY_DN112806_c0_g4;TRINITY_DN113214_c0_g1;TRINITY_DN121990_c0_g1;TRINITY_DN122978_c1_g1;TRINITY_DN128460_c0_g1;TRINITY_DN128460_c0_g2;TRINITY_DN128686_c0_g1;TRINITY_DN130748_c1_g1;TRINITY_DN130805_c0_g1;TRINITY_DN130924_c0_g1;TRINITY_DN131566_c0_g1;TRINITY_DN131566_c0_g4;TRINITY_DN131818_c5_g1;TRINITY_DN133585_c0_g1;TRINITY_DN134005_c1_g1;TRINITY_…	K03097+K03097+K03097+K03115+K03115+K03115+K03097+K03097+K03115+K00660+K12124+K12124+K00660+K00660+K12118+K00660+K00660+K00660+K00660+K12115+K03097+K00660+K00660+K00660+K03115+K03115+K03115+K12118+K00660+K12119+K03097+K00660+K03115+K03115+K03097+K03097+K03097+K03115+K03115+K03115+K03097+K03097+K03097+K03115+K03115+K12130+K00660+K12122+K00660+K03115+K12118+K12124+K12124+K12118+K00660+K00660+K03115+…
