# Supplementary material for: Comparative transcriptome analysis of Veratrum maackii and Veratrum nigrum reveals multiple candidate genes involved in steroidal alkaloid biosynthesis
Source: Sci Rep. 2023 May 21;13:8198. doi: 10.1038/s41598-023-35429-5 (PMC10200796; doi:10.1038/s41598-023-35429-5)
Supplement: Supplementary file 3 — Supplementary Table S2. [file 41598_2023_35429_MOESM3_ESM.xlsx]

## Sheet: MR vs NR
Additional file 8, Table S2. Enrichment analysis of differentially expressed genes in GO database.
#! Input file to measure the differentially expressed gene(DEG)-enrichment in annotation Biological Process GO terms by the right sided Fisher exact test.
## Term: GO term name and id, format like 'Biological Process: TERM NAME (TERM ID);'.
## mNum: DEG number in specified annotation Biological Process GO term.
## nNum: Unigene number in specified annotation Biological Process GO term.
## MNum: DEG number in all annotation Biological Process GO term.
## NNum: Unigene number in all annotation Biological Process GO term.
## GIDs: DEG IDs in specified annotation Biological Process GO term, separated by ';'.	mNum	nNum	MNum	NNum	GIDs
#Term	1	1	517	32189	TRINITY_DN120134_c0_g2
Biological Process: geranylgeranyl diphosphate biosynthetic process (GO:0033386);	1	1	517	32189	TRINITY_DN151206_c0_g1
Biological Process: photoprotection (GO:0010117);	1	1	517	32189	TRINITY_DN157816_c2_g1
Biological Process: meiotic cell cycle (GO:0051321);	1	1	517	32189	TRINITY_DN135707_c1_g12
Biological Process: gibberellin catabolic process (GO:0045487);	1	1	517	32189	TRINITY_DN145622_c0_g4
Biological Process: RNA catabolic process (GO:0006401);	1	1	517	32189	TRINITY_DN151206_c0_g1
Biological Process: cellular response to UV-A (GO:0071492);	1	1	517	32189	TRINITY_DN151206_c0_g1
Biological Process: cellular response to high light intensity (GO:0071486);	1	1	517	32189	TRINITY_DN151206_c0_g1
Biological Process: cellular response to far red light (GO:0071490);	1	1	517	32189	TRINITY_DN129507_c0_g1
Biological Process: detoxification of cobalt ion (GO:0010299);	1	1	517	32189	TRINITY_DN151206_c0_g1
Biological Process: cellular response to red light (GO:0071491);	1	1	517	32189	TRINITY_DN129507_c0_g1
Biological Process: detoxification of zinc ion (GO:0010312);	1	1	517	32189	TRINITY_DN140734_c5_g2
Biological Process: negative regulation of chlorophyll biosynthetic process (GO:1902325);	1	2	517	32189	TRINITY_DN145622_c0_g4
Biological Process: mRNA metabolic process (GO:0016071);	1	2	517	32189	TRINITY_DN138352_c0_g1
Biological Process: negative regulation of leaf senescence (GO:1900056);	1	2	517	32189	TRINITY_DN120834_c0_g1
Biological Process: pyrimidine-containing compound salvage (GO:0008655);	1	2	517	32189	TRINITY_DN140195_c0_g1
Biological Process: specification of carpel identity (GO:0010094);	1	2	517	32189	TRINITY_DN145622_c0_g4
Biological Process: mitochondrial RNA metabolic process (GO:0000959);	1	2	517	32189	TRINITY_DN149629_c0_g2
Biological Process: brassinosteroid homeostasis (GO:0010268);	1	2	517	32189	TRINITY_DN123431_c0_g1
Biological Process: indeterminate inflorescence morphogenesis (GO:0048283);	1	2	517	32189	TRINITY_DN125336_c0_g1
Biological Process: developmental pigmentation (GO:0048066);	1	2	517	32189	TRINITY_DN151206_c0_g1
Biological Process: cellular response to blue light (GO:0071483);	1	3	517	32189	TRINITY_DN127826_c0_g2
Biological Process: 'de novo' L-methionine biosynthetic process (GO:0071266);	1	3	517	32189	TRINITY_DN140734_c5_g2
Biological Process: chloroplast-nucleus signaling pathway (GO:0010019);	1	3	517	32189	TRINITY_DN139778_c9_g1
Biological Process: monosaccharide metabolic process (GO:0005996);	1	3	517	32189	TRINITY_DN120134_c0_g2
Biological Process: geranyl diphosphate biosynthetic process (GO:0033384);	1	3	517	32189	TRINITY_DN140195_c0_g1
Biological Process: anastral spindle assembly involved in male meiosis (GO:0009971);	1	3	517	32189	TRINITY_DN154601_c0_g2
Biological Process: sucrose catabolic process (GO:0005987);	1	3	517	32189	TRINITY_DN120134_c0_g2
Biological Process: farnesyl diphosphate biosynthetic process (GO:0045337);	1	3	517	32189	TRINITY_DN129788_c0_g1
Biological Process: uracil transport (GO:0015857);	1	3	517	32189	TRINITY_DN134023_c0_g1
Biological Process: allantoin assimilation pathway (GO:0009442);	1	3	517	32189	TRINITY_DN129788_c0_g1
Biological Process: xanthine transport (GO:0042906);	1	3	517	32189	TRINITY_DN132962_c4_g3
Biological Process: organic hydroxy compound metabolic process (GO:1901615);	1	3	517	32189	TRINITY_DN132426_c0_g1
Biological Process: apoptotic process (GO:0006917);	1	3	517	32189	TRINITY_DN155419_c4_g3
Biological Process: pollination (GO:0009856);	1	3	517	32189	TRINITY_DN129788_c0_g1
Biological Process: allantoin transport (GO:0015720);	1	4	517	32189	TRINITY_DN148065_c1_g1
Biological Process: fruit ripening (GO:0009835);	1	4	517	32189	TRINITY_DN157890_c1_g5
Biological Process: histone arginine methylation (GO:0034969);	1	4	517	32189	TRINITY_DN152535_c2_g1
Biological Process: pollen wall assembly (GO:0010208);	1	4	517	32189	TRINITY_DN126912_c0_g1
Biological Process: nuclear protein quality control by the ubiquitin-proteasome system (GO:0071630);	1	4	517	32189	TRINITY_DN134285_c0_g3
Biological Process: regulation of anatomical structure morphogenesis (GO:0022603);	1	4	517	32189	TRINITY_DN126912_c0_g1
Biological Process: proteasome localization (GO:0031144);	1	4	517	32189	TRINITY_DN151206_c0_g1
Biological Process: regulation of chlorophyll biosynthetic process (GO:0010380);	1	4	517	32189	TRINITY_DN139151_c0_g1
Biological Process: detection of ethylene stimulus (GO:0009727);	2	4	517	32189	TRINITY_DN129673_c0_g1;TRINITY_DN155118_c0_g1
Biological Process: DNA replication, synthesis of RNA primer (GO:0006269);	1	5	517	32189	TRINITY_DN137290_c2_g2
Biological Process: endonucleolytic cleavage to generate mature 5'-end of SSU-rRNA from (SSU-rRNA, 5.8S rRNA, LSU-rRNA) (GO:0000472);	1	5	517	32189	TRINITY_DN128311_c0_g2
Biological Process: lipid tube assembly (GO:0060988);	1	5	517	32189	TRINITY_DN139151_c0_g1
Biological Process: response to insect (GO:0009625);	1	5	517	32189	TRINITY_DN134285_c0_g3
Biological Process: regulation of leaf development (GO:2000024);	1	5	517	32189	TRINITY_DN142664_c0_g1
Biological Process: petal development (GO:0048441);	1	5	517	32189	TRINITY_DN140734_c5_g2
Biological Process: red or far-red light signaling pathway (GO:0010017);	1	5	517	32189	TRINITY_DN154604_c2_g2
Biological Process: indole glucosinolate catabolic process (GO:0042344);	1	5	517	32189	TRINITY_DN154604_c2_g2
Biological Process: phytochelatin biosynthetic process (GO:0046938);	1	5	517	32189	TRINITY_DN130060_c0_g1
Biological Process: maturation of LSU-rRNA from tricistronic rRNA transcript (SSU-rRNA, 5.8S rRNA, LSU-rRNA) (GO:0000463);	1	5	517	32189	TRINITY_DN130060_c0_g1
Biological Process: maturation of 5.8S rRNA from tricistronic rRNA transcript (SSU-rRNA, 5.8S rRNA, LSU-rRNA) (GO:0000466);	1	5	517	32189	TRINITY_DN137290_c2_g2
Biological Process: endonucleolytic cleavage in 5'-ETS of tricistronic rRNA transcript (SSU-rRNA, 5.8S rRNA, LSU-rRNA) (GO:0000480);	1	5	517	32189	TRINITY_DN117738_c0_g1
Biological Process: late endosome to vacuole transport via multivesicular body sorting pathway (GO:0032511);	1	5	517	32189	TRINITY_DN125892_c0_g1
Biological Process: nitrogen utilization (GO:0019740);	1	5	517	32189	TRINITY_DN130167_c0_g1
Biological Process: cell wall mannoprotein biosynthetic process (GO:0000032);	2	5	517	32189	TRINITY_DN160458_c1_g3;TRINITY_DN153034_c1_g2
Biological Process: biosynthetic process (GO:0044711);	1	6	517	32189	TRINITY_DN150378_c2_g1
Biological Process: protein glutathionylation (GO:0010731);	1	6	517	32189	TRINITY_DN147818_c4_g2
Biological Process: negative regulation of translational elongation (GO:0045900);	1	6	517	32189	TRINITY_DN145738_c1_g1
Biological Process: putrescine biosynthetic process (GO:0009446);	1	6	517	32189	TRINITY_DN154604_c2_g2
Biological Process: regulation of salicylic acid metabolic process (GO:0010337);	1	6	517	32189	TRINITY_DN125336_c0_g1
Biological Process: conidium formation (GO:0048315);	1	6	517	32189	TRINITY_DN136320_c3_g1
Biological Process: cellular homeostasis (GO:0019725);	1	6	517	32189	TRINITY_DN145622_c0_g4
Biological Process: ncRNA processing (GO:0034470);	1	7	517	32189	TRINITY_DN124639_c0_g1
Biological Process: receptor-mediated endocytosis (GO:0006898);	1	7	517	32189	TRINITY_DN124656_c0_g1
Biological Process: localization (GO:0051179);	1	7	517	32189	TRINITY_DN156013_c0_g2
Biological Process: UMP biosynthetic process (GO:0006222);	1	7	517	32189	TRINITY_DN153034_c1_g2
Biological Process: pigment biosynthetic process (GO:0046148);	1	7	517	32189	TRINITY_DN139151_c0_g1
Biological Process: cytokinin metabolic process (GO:0009690);	1	7	517	32189	TRINITY_DN131249_c0_g1
Biological Process: dTDP-rhamnose biosynthetic process (GO:0019305);	1	7	517	32189	TRINITY_DN128311_c0_g2
Biological Process: protein retention in Golgi apparatus (GO:0045053);	1	8	517	32189	TRINITY_DN150050_c1_g1
Biological Process: positive regulation of protein export from nucleus (GO:0046827);	1	8	517	32189	TRINITY_DN131791_c0_g1
Biological Process: galactolipid metabolic process (GO:0019374);	1	8	517	32189	TRINITY_DN142936_c3_g2
Biological Process: regulation of carbohydrate metabolic process (GO:0006109);	1	8	517	32189	TRINITY_DN142936_c3_g2
Biological Process: replication fork processing (GO:0031297);	1	8	517	32189	TRINITY_DN142936_c3_g2
Biological Process: termination of RNA polymerase II transcription, exosome-dependent (GO:0030847);	1	8	517	32189	TRINITY_DN150050_c1_g1
Biological Process: detection of brassinosteroid stimulus (GO:0009729);	1	8	517	32189	TRINITY_DN142936_c3_g2
Biological Process: termination of RNA polymerase II transcription, poly(A)-coupled (GO:0030846);	1	8	517	32189	TRINITY_DN142936_c3_g2
Biological Process: regulation of cell shape during vegetative growth phase (GO:0000903);	1	8	517	32189	TRINITY_DN131791_c0_g1
Biological Process: glycerolipid biosynthetic process (GO:0045017);	1	8	517	32189	TRINITY_DN142936_c3_g2
Biological Process: histone dephosphorylation (GO:0016576);	1	8	517	32189	TRINITY_DN142936_c3_g2
Biological Process: DNA replication checkpoint (GO:0000076);	2	8	517	32189	TRINITY_DN159516_c1_g3;TRINITY_DN153034_c1_g2
Biological Process: monocarboxylic acid metabolic process (GO:0032787);	1	9	517	32189	TRINITY_DN131791_c0_g1
Biological Process: response to deep water (GO:0030912);	1	9	517	32189	TRINITY_DN151206_c0_g1
Biological Process: positive regulation of seed germination (GO:0010030);	1	9	517	32189	TRINITY_DN123491_c0_g2
Biological Process: acetate fermentation (GO:0019654);	1	9	517	32189	TRINITY_DN142936_c3_g2
Biological Process: cell budding (GO:0007114);	1	9	517	32189	TRINITY_DN137290_c2_g2
Biological Process: endonucleolytic cleavage in ITS1 to separate SSU-rRNA from 5.8S rRNA and LSU-rRNA from tricistronic rRNA transcript (SSU-rRNA, 5.8S rRNA, LSU-rRNA) (GO:0000447);	1	9	517	32189	TRINITY_DN159516_c1_g3
Biological Process: cellular lipid metabolic process (GO:0044255);	1	9	517	32189	TRINITY_DN129383_c1_g1
Biological Process: formaldehyde catabolic process (GO:0046294);	1	10	517	32189	TRINITY_DN131411_c4_g3
Biological Process: protein initiator methionine removal involved in protein maturation (GO:0035551);	1	10	517	32189	TRINITY_DN132426_c0_g1
Biological Process: hydrogen peroxide-mediated programmed cell death (GO:0010421);	1	10	517	32189	TRINITY_DN129507_c0_g1
Biological Process: zinc ion transport (GO:0006829);	1	10	517	32189	TRINITY_DN142664_c0_g1
Biological Process: histone H3-K9 demethylation (GO:0033169);	1	10	517	32189	TRINITY_DN142936_c3_g2
Biological Process: protein localization to kinetochore (GO:0034501);	1	10	517	32189	TRINITY_DN140195_c0_g1
Biological Process: multicellular organism reproduction (GO:0032504);	1	10	517	32189	TRINITY_DN142664_c0_g1
Biological Process: female meiotic nuclear division (GO:0007143);	1	10	517	32189	TRINITY_DN134530_c0_g7
Biological Process: valine biosynthetic process (GO:0009099);	1	10	517	32189	TRINITY_DN152356_c3_g1
Biological Process: regulation of protein kinase activity (GO:0045859);	1	10	517	32189	TRINITY_DN132426_c0_g1
Biological Process: response to UV-C (GO:0010225);	1	10	517	32189	TRINITY_DN154604_c2_g2
Biological Process: arsenite transport (GO:0015700);	2	10	517	32189	TRINITY_DN140195_c0_g1;TRINITY_DN137426_c1_g3
Biological Process: cytokinin-activated signaling pathway (GO:0009736);	2	10	517	32189	TRINITY_DN131791_c0_g1;TRINITY_DN153034_c1_g2
Biological Process: glycolipid biosynthetic process (GO:0009247);	1	11	517	32189	TRINITY_DN138352_c0_g1
Biological Process: camalexin biosynthetic process (GO:0010120);	1	11	517	32189	TRINITY_DN125046_c1_g2
Biological Process: adaptation of signaling pathway by response to pheromone involved in conjugation with cellular fusion (GO:0000754);	1	12	517	32189	TRINITY_DN159845_c2_g1
Biological Process: mitochondrial electron transport, NADH to ubiquinone (GO:0006120);	1	12	517	32189	TRINITY_DN118828_c0_g2
Biological Process: intracellular distribution of mitochondria (GO:0048312);	1	12	517	32189	TRINITY_DN136259_c3_g2
Biological Process: negative regulation of apoptotic process (GO:0043066);	1	12	517	32189	TRINITY_DN132723_c0_g1
Biological Process: xylan metabolic process (GO:0045491);	1	12	517	32189	TRINITY_DN152204_c5_g1
Biological Process: gamete generation (GO:0007276);	1	12	517	32189	TRINITY_DN153034_c1_g2
Biological Process: sulfur compound biosynthetic process (GO:0044272);	1	12	517	32189	TRINITY_DN133295_c1_g1
Biological Process: nucleolus organization (GO:0007000);	2	12	517	32189	TRINITY_DN29517_c0_g1;TRINITY_DN142936_c3_g2
Biological Process: mitotic spindle assembly checkpoint (GO:0007094);	2	12	517	32189	TRINITY_DN139151_c0_g1;TRINITY_DN154604_c2_g2
Biological Process: defense response by callose deposition in cell wall (GO:0052544);	1	13	517	32189	TRINITY_DN127558_c0_g2
Biological Process: mature ribosome assembly (GO:0042256);	1	13	517	32189	TRINITY_DN151206_c0_g1
Biological Process: cellular response to heat (GO:0034605);	1	13	517	32189	TRINITY_DN150378_c2_g1
Biological Process: glutathione metabolic process (GO:0006749);	1	13	517	32189	TRINITY_DN159026_c1_g3
Biological Process: response to copper ion (GO:0046688);	1	13	517	32189	TRINITY_DN123491_c0_g2
Biological Process: acetyl-CoA biosynthetic process from acetate (GO:0019427);	1	13	517	32189	TRINITY_DN156356_c1_g2
Biological Process: response to inorganic substance (GO:0010035);	2	13	517	32189	TRINITY_DN129312_c0_g1;TRINITY_DN134285_c0_g3
Biological Process: auxin biosynthetic process (GO:0009851);	3	13	517	32189	TRINITY_DN154582_c1_g5;TRINITY_DN130791_c1_g3;TRINITY_DN159695_c2_g4
Biological Process: cinnamic acid biosynthetic process (GO:0009800);	1	14	517	32189	TRINITY_DN157792_c3_g1
Biological Process: cysteine metabolic process (GO:0006534);	1	14	517	32189	TRINITY_DN131763_c1_g2
Biological Process: adenine salvage (GO:0006168);	1	14	517	32189	TRINITY_DN126598_c0_g1
Biological Process: cell surface receptor signaling pathway (GO:0007166);	1	14	517	32189	TRINITY_DN142045_c5_g1
Biological Process: polyamine biosynthetic process (GO:0006596);	1	14	517	32189	TRINITY_DN130167_c0_g1
Biological Process: N-glycan processing (GO:0006491);	1	14	517	32189	TRINITY_DN131249_c0_g1
Biological Process: UDP-rhamnose biosynthetic process (GO:0010253);	1	15	517	32189	TRINITY_DN154582_c1_g1
Biological Process: phenylpropanoid metabolic process (GO:0009698);	1	15	517	32189	TRINITY_DN146972_c0_g1
Biological Process: deoxyribonucleoside diphosphate metabolic process (GO:0009186);	1	15	517	32189	TRINITY_DN132018_c2_g1
Biological Process: positive regulation of endocytosis (GO:0045807);	1	15	517	32189	TRINITY_DN129088_c1_g3
Biological Process: cellular calcium ion homeostasis (GO:0006874);	1	15	517	32189	TRINITY_DN152204_c5_g1
Biological Process: regulation of cell proliferation (GO:0042127);	1	15	517	32189	TRINITY_DN142664_c0_g1
Biological Process: male meiotic nuclear division (GO:0007140);	2	15	517	32189	TRINITY_DN124639_c0_g1;TRINITY_DN119530_c0_g1
Biological Process: actin cortical patch localization (GO:0051666);	1	16	517	32189	TRINITY_DN128980_c0_g1
Biological Process: mitochondrial respiratory chain complex III assembly (GO:0034551);	2	16	517	32189	TRINITY_DN119554_c0_g1;TRINITY_DN121858_c0_g5
Biological Process: sphingolipid metabolic process (GO:0006665);	2	16	517	32189	TRINITY_DN151206_c0_g1;TRINITY_DN138352_c0_g1
Biological Process: anthocyanin-containing compound biosynthetic process (GO:0009718);	1	17	517	32189	TRINITY_DN149511_c1_g3
Biological Process: oxygen transport (GO:0015671);	1	17	517	32189	TRINITY_DN133395_c0_g5
Biological Process: ethanol oxidation (GO:0006069);	1	17	517	32189	TRINITY_DN139474_c0_g2
Biological Process: cytochrome complex assembly (GO:0017004);	2	17	517	32189	TRINITY_DN133295_c1_g1;TRINITY_DN143780_c2_g1
Biological Process: nuclear division (GO:0000280);	2	17	517	32189	TRINITY_DN129312_c0_g1;TRINITY_DN134285_c0_g3
Biological Process: inflorescence development (GO:0010229);	2	17	517	32189	TRINITY_DN127846_c0_g1;TRINITY_DN255687_c0_g1
Biological Process: lysine biosynthetic process via aminoadipic acid (GO:0019878);	1	18	517	32189	TRINITY_DN147790_c1_g3
Biological Process: purine nucleobase metabolic process (GO:0006144);	1	18	517	32189	TRINITY_DN124376_c0_g2
Biological Process: protein import into mitochondrial matrix (GO:0030150);	1	18	517	32189	TRINITY_DN145622_c0_g4
Biological Process: cellular component organization or biogenesis (GO:0071840);	1	18	517	32189	TRINITY_DN119554_c0_g1
Biological Process: cellular response to starvation (GO:0009267);	1	18	517	32189	TRINITY_DN128666_c0_g1
Biological Process: respiratory electron transport chain (GO:0022904);	1	18	517	32189	TRINITY_DN147940_c1_g1
Biological Process: karyogamy (GO:0000741);	1	18	517	32189	TRINITY_DN134285_c0_g3
Biological Process: positive regulation of flower development (GO:0009911);	2	18	517	32189	TRINITY_DN127888_c0_g1;TRINITY_DN127558_c0_g2
Biological Process: ribosomal subunit export from nucleus (GO:0000054);	2	18	517	32189	TRINITY_DN142664_c0_g1;TRINITY_DN128174_c0_g1
Biological Process: microgametogenesis (GO:0055046);	2	18	517	32189	TRINITY_DN154604_c2_g2;TRINITY_DN151746_c1_g9
Biological Process: respiratory burst involved in defense response (GO:0002679);	1	19	517	32189	TRINITY_DN154604_c2_g2
Biological Process: response to arsenic-containing substance (GO:0046685);	1	19	517	32189	TRINITY_DN151695_c0_g3
Biological Process: carbohydrate biosynthetic process (GO:0016051);	1	19	517	32189	TRINITY_DN119530_c0_g1
Biological Process: actin filament bundle assembly (GO:0051017);	1	19	517	32189	TRINITY_DN154604_c2_g2
Biological Process: para-aminobenzoic acid metabolic process (GO:0046482);	1	20	517	32189	TRINITY_DN131249_c0_g1
Biological Process: extracellular polysaccharide biosynthetic process (GO:0045226);	1	20	517	32189	TRINITY_DN128020_c0_g1
Biological Process: ribonucleoside monophosphate biosynthetic process (GO:0009156);	1	20	517	32189	TRINITY_DN145738_c1_g1
Biological Process: hormone-mediated signaling pathway (GO:0009755);	1	20	517	32189	TRINITY_DN125061_c1_g2
Biological Process: sphingolipid biosynthetic process (GO:0030148);	1	20	517	32189	TRINITY_DN154604_c2_g2
Biological Process: detection of biotic stimulus (GO:0009595);	1	20	517	32189	TRINITY_DN123431_c0_g1
Biological Process: lateral root formation (GO:0010311);	1	20	517	32189	TRINITY_DN149319_c2_g3
Biological Process: innate immune response (GO:0045087);	2	20	517	32189	TRINITY_DN142936_c3_g2;TRINITY_DN125046_c1_g2
Biological Process: cellular ion homeostasis (GO:0006873);	3	20	517	32189	TRINITY_DN151427_c1_g1;TRINITY_DN156681_c0_g1;TRINITY_DN143780_c2_g1
Biological Process: spindle assembly (GO:0051225);	1	21	517	32189	TRINITY_DN142936_c3_g2
Biological Process: glycogen metabolic process (GO:0005977);	1	21	517	32189	TRINITY_DN155419_c4_g3
Biological Process: gametophyte development (GO:0048229);	1	21	517	32189	TRINITY_DN159516_c1_g3
Biological Process: cellular component biogenesis (GO:0044085);	1	21	517	32189	TRINITY_DN138352_c0_g1
Biological Process: proline biosynthetic process (GO:0006561);	1	21	517	32189	TRINITY_DN129277_c0_g1
Biological Process: vacuolar transport (GO:0007034);	1	22	517	32189	TRINITY_DN140195_c0_g1
Biological Process: telomere maintenance in response to DNA damage (GO:0043247);	1	22	517	32189	TRINITY_DN140195_c0_g1
Biological Process: regulation of telomere maintenance (GO:0032204);	1	22	517	32189	TRINITY_DN129312_c0_g1
Biological Process: porphyrin-containing compound biosynthetic process (GO:0006779);	1	22	517	32189	TRINITY_DN160031_c4_g3
Biological Process: developmental process involved in reproduction (GO:0003006);	1	22	517	32189	TRINITY_DN145738_c1_g1
Biological Process: cellular response to oxygen-containing compound (GO:1901701);	2	22	517	32189	TRINITY_DN129353_c1_g1;TRINITY_DN153825_c1_g4
Biological Process: branched-chain amino acid biosynthetic process (GO:0009082);	5	22	517	32189	TRINITY_DN148792_c1_g3;TRINITY_DN146413_c0_g3;TRINITY_DN146413_c0_g1;TRINITY_DN146413_c0_g4;TRINITY_DN156681_c0_g1
Biological Process: epidermal cell fate specification (GO:0009957);	1	23	517	32189	TRINITY_DN159516_c1_g3
Biological Process: response to red or far red light (GO:0009639);	1	23	517	32189	TRINITY_DN124656_c0_g1
Biological Process: actin filament organization (GO:0007015);	1	23	517	32189	TRINITY_DN142936_c3_g2
Biological Process: DNA damage checkpoint (GO:0000077);	1	23	517	32189	TRINITY_DN139151_c0_g1
Biological Process: response to molecule of bacterial origin (GO:0002237);	1	23	517	32189	TRINITY_DN154604_c2_g2
Biological Process: regulation of multi-organism process (GO:0043900);	1	23	517	32189	TRINITY_DN127835_c0_g1
Biological Process: leucine biosynthetic process (GO:0009098);	1	24	517	32189	TRINITY_DN140195_c0_g1
Biological Process: fatty acid catabolic process (GO:0009062);	1	24	517	32189	TRINITY_DN133208_c1_g1
Biological Process: response to desiccation (GO:0009269);	1	24	517	32189	TRINITY_DN159026_c1_g3
Biological Process: copper ion transport (GO:0006825);	1	24	517	32189	TRINITY_DN147696_c1_g4
Biological Process: methionine metabolic process (GO:0006555);	1	24	517	32189	TRINITY_DN126681_c1_g1
Biological Process: nuclear-transcribed mRNA catabolic process, nonsense-mediated decay (GO:0000184);	1	24	517	32189	TRINITY_DN136960_c0_g4
Biological Process: transcription initiation from RNA polymerase II promoter (GO:0006367);	1	24	517	32189	TRINITY_DN140195_c0_g1
Biological Process: flower morphogenesis (GO:0048439);	1	25	517	32189	TRINITY_DN143110_c1_g1
Biological Process: response to hypoxia (GO:0001666);	1	25	517	32189	TRINITY_DN149745_c1_g2
Biological Process: histidine biosynthetic process (GO:0000105);	1	25	517	32189	TRINITY_DN146251_c4_g1
Biological Process: D-xylose metabolic process (GO:0042732);	1	25	517	32189	TRINITY_DN126526_c0_g2
Biological Process: protein processing (GO:0016485);	1	25	517	32189	TRINITY_DN156521_c0_g1
Biological Process: vegetative phase change (GO:0010050);	1	25	517	32189	TRINITY_DN156148_c1_g2
Biological Process: primary shoot apical meristem specification (GO:0010072);	1	25	517	32189	TRINITY_DN154601_c0_g2
Biological Process: starch catabolic process (GO:0005983);	1	25	517	32189	TRINITY_DN134530_c0_g7
Biological Process: isoleucine biosynthetic process (GO:0009097);	1	25	517	32189	TRINITY_DN151194_c0_g5
Biological Process: chromatin assembly or disassembly (GO:0006333);	1	25	517	32189	TRINITY_DN153013_c1_g1
Biological Process: root morphogenesis (GO:0010015);	2	25	517	32189	TRINITY_DN142664_c0_g1;TRINITY_DN143780_c2_g1
Biological Process: megagametogenesis (GO:0009561);	1	26	517	32189	TRINITY_DN147497_c0_g1
Biological Process: biological regulation (GO:0065007);	1	26	517	32189	TRINITY_DN124346_c0_g1
Biological Process: superoxide metabolic process (GO:0006801);	1	26	517	32189	TRINITY_DN158479_c2_g3
Biological Process: transmembrane receptor protein tyrosine kinase signaling pathway (GO:0007169);	1	26	517	32189	TRINITY_DN125336_c0_g1
Biological Process: pathogenesis (GO:0009405);	1	26	517	32189	TRINITY_DN151746_c1_g3
Biological Process: myo-inositol hexakisphosphate biosynthetic process (GO:0010264);	2	26	517	32189	TRINITY_DN137392_c9_g1;TRINITY_DN136888_c0_g1
Biological Process: fructose 6-phosphate metabolic process (GO:0006002);	2	26	517	32189	TRINITY_DN128311_c0_g2;TRINITY_DN121767_c0_g1
Biological Process: peroxisome fission (GO:0016559);	1	27	517	32189	TRINITY_DN142455_c1_g1
Biological Process: aromatic amino acid family metabolic process (GO:0009072);	1	27	517	32189	TRINITY_DN156186_c4_g2
Biological Process: galactose metabolic process (GO:0006012);	1	27	517	32189	TRINITY_DN160458_c1_g3
Biological Process: organic cyclic compound biosynthetic process (GO:1901362);	1	27	517	32189	TRINITY_DN139939_c0_g3
Biological Process: protein localization by the Cvt pathway (GO:0032258);	3	27	517	32189	TRINITY_DN159124_c1_g1;TRINITY_DN147352_c0_g2;TRINITY_DN152408_c5_g1
Biological Process: activation of MAPKK activity (GO:0000186);	1	28	517	32189	TRINITY_DN130167_c0_g1
Biological Process: protein O-linked glycosylation (GO:0006493);	1	28	517	32189	TRINITY_DN125892_c0_g1
Biological Process: ammonium transmembrane transport (GO:0072488);	3	28	517	32189	TRINITY_DN133295_c1_g1;TRINITY_DN140195_c0_g1;TRINITY_DN143780_c2_g1
Biological Process: regulation of G2/M transition of mitotic cell cycle (GO:0010389);	1	29	517	32189	TRINITY_DN126122_c1_g3
Biological Process: ergosterol biosynthetic process (GO:0006696);	1	29	517	32189	TRINITY_DN154840_c1_g4
Biological Process: flavonoid biosynthetic process (GO:0009813);	1	29	517	32189	TRINITY_DN129157_c2_g5
Biological Process: termination of G-protein coupled receptor signaling pathway (GO:0038032);	2	29	517	32189	TRINITY_DN143745_c2_g5;TRINITY_DN128980_c0_g1
Biological Process: mitochondrial electron transport, ubiquinol to cytochrome c (GO:0006122);	2	29	517	32189	TRINITY_DN154890_c0_g1;TRINITY_DN159825_c4_g3
Biological Process: sucrose metabolic process (GO:0005985);	2	29	517	32189	TRINITY_DN156662_c2_g1;TRINITY_DN142664_c0_g1
Biological Process: stamen development (GO:0048443);	1	30	517	32189	TRINITY_DN157428_c2_g2
Biological Process: oxylipin biosynthetic process (GO:0031408);	2	30	517	32189	TRINITY_DN134285_c0_g3;TRINITY_DN129312_c0_g1
Biological Process: cotyledon development (GO:0048825);	2	30	517	32189	TRINITY_DN131791_c0_g1;TRINITY_DN160416_c1_g1
Biological Process: lipid glycosylation (GO:0030259);	1	31	517	32189	TRINITY_DN160458_c1_g3
Biological Process: carbohydrate metabolic process (GO:0044723);	1	31	517	32189	TRINITY_DN136759_c4_g4
Biological Process: riboflavin biosynthetic process (GO:0009231);	1	31	517	32189	TRINITY_DN148576_c5_g2
Biological Process: lipid transport (GO:0006869);	1	31	517	32189	TRINITY_DN123431_c0_g1
Biological Process: response to fungus (GO:0009620);	1	31	517	32189	TRINITY_DN140195_c0_g1
Biological Process: xylem and phloem pattern formation (GO:0010051);	1	31	517	32189	TRINITY_DN114666_c1_g1
Biological Process: chitin catabolic process (GO:0006032);	1	32	517	32189	TRINITY_DN131422_c1_g1
Biological Process: response to nitrate (GO:0010167);	1	32	517	32189	TRINITY_DN140195_c0_g1
Biological Process: synapsis (GO:0007129);	1	32	517	32189	TRINITY_DN149319_c2_g3
Biological Process: salicylic acid mediated signaling pathway (GO:0009863);	1	32	517	32189	TRINITY_DN132338_c7_g4
Biological Process: apoptotic process (GO:0006915);	1	32	517	32189	TRINITY_DN156681_c0_g1
Biological Process: histone phosphorylation (GO:0016572);	1	33	517	32189	TRINITY_DN132012_c0_g1
Biological Process: carbohydrate catabolic process (GO:0016052);	1	33	517	32189	TRINITY_DN154604_c2_g2
Biological Process: regulation of hydrogen peroxide metabolic process (GO:0010310);	1	33	517	32189	TRINITY_DN140195_c0_g1
Biological Process: response to gamma radiation (GO:0010332);	2	33	517	32189	TRINITY_DN154475_c1_g1;TRINITY_DN142298_c2_g1
Biological Process: regulation of protein catabolic process (GO:0042176);	2	33	517	32189	TRINITY_DN136490_c0_g1;TRINITY_DN153801_c0_g1
Biological Process: RNA splicing (GO:0008380);	3	33	517	32189	TRINITY_DN154601_c0_g2;TRINITY_DN139151_c0_g1;TRINITY_DN131791_c0_g1
Biological Process: response to gibberellin (GO:0009739);	1	34	517	32189	TRINITY_DN151596_c1_g4
Biological Process: pectin catabolic process (GO:0045490);	2	34	517	32189	TRINITY_DN154604_c2_g2;TRINITY_DN147696_c1_g4
Biological Process: lignin biosynthetic process (GO:0009809);	2	34	517	32189	TRINITY_DN126526_c0_g2;TRINITY_DN132338_c7_g4
Biological Process: protein quality control for misfolded or incompletely synthesized proteins (GO:0006515);	1	35	517	32189	TRINITY_DN150050_c1_g1
Biological Process: brassinosteroid mediated signaling pathway (GO:0009742);	1	35	517	32189	TRINITY_DN113241_c0_g1
Biological Process: glycerol metabolic process (GO:0006071);	1	35	517	32189	TRINITY_DN140195_c0_g1
Biological Process: meiotic DNA double-strand break formation (GO:0042138);	1	35	517	32189	TRINITY_DN139151_c0_g1
Biological Process: hydrogen peroxide biosynthetic process (GO:0050665);	1	35	517	32189	TRINITY_DN149745_c1_g2
Biological Process: spermidine biosynthetic process (GO:0008295);	1	35	517	32189	TRINITY_DN157816_c2_g1
Biological Process: cell cycle process (GO:0022402);	1	35	517	32189	TRINITY_DN153076_c4_g1
Biological Process: mitochondrial genome maintenance (GO:0000002);	2	35	517	32189	TRINITY_DN125336_c0_g1;TRINITY_DN142936_c3_g2
Biological Process: ascospore formation (GO:0030437);	2	35	517	32189	TRINITY_DN127888_c0_g1;TRINITY_DN127558_c0_g2
Biological Process: ribosomal large subunit biogenesis (GO:0042273);	4	35	517	32189	TRINITY_DN135911_c0_g1;TRINITY_DN154582_c1_g1;TRINITY_DN119554_c0_g1;TRINITY_DN145738_c1_g1
Biological Process: carboxylic acid metabolic process (GO:0019752);	1	36	517	32189	TRINITY_DN143780_c2_g1
Biological Process: DNA endoreduplication (GO:0042023);	1	36	517	32189	TRINITY_DN154604_c2_g2
Biological Process: photosynthesis, light reaction (GO:0019684);	1	36	517	32189	TRINITY_DN137630_c3_g2
Biological Process: response to osmotic stress (GO:0006970);	1	37	517	32189	TRINITY_DN159026_c1_g3
Biological Process: response to bacterium (GO:0009617);	3	37	517	32189	TRINITY_DN130791_c1_g3;TRINITY_DN154582_c1_g5;TRINITY_DN159695_c2_g4
Biological Process: L-phenylalanine catabolic process (GO:0006559);	4	37	517	32189	TRINITY_DN148792_c1_g3;TRINITY_DN156681_c0_g1;TRINITY_DN146413_c0_g4;TRINITY_DN146413_c0_g1
Biological Process: DNA topological change (GO:0006265);	1	38	517	32189	TRINITY_DN142936_c3_g2
Biological Process: meiotic cell cycle (GO:0007126);	2	38	517	32189	TRINITY_DN128687_c0_g1;TRINITY_DN147818_c4_g2
Biological Process: SRP-dependent cotranslational protein targeting to membrane (GO:0006614);	3	38	517	32189	TRINITY_DN133295_c1_g1;TRINITY_DN140195_c0_g1;TRINITY_DN152195_c2_g2
Biological Process: chromatin silencing by small RNA (GO:0031048);	1	39	517	32189	TRINITY_DN131791_c0_g1
Biological Process: response to cytokinin (GO:0009735);	2	39	517	32189	TRINITY_DN140195_c0_g1;TRINITY_DN152195_c2_g2
Biological Process: meiotic chromosome segregation (GO:0045132);	2	39	517	32189	TRINITY_DN152427_c1_g1;TRINITY_DN154429_c1_g2
Biological Process: DNA-templated transcription, elongation (GO:0006354);	1	40	517	32189	TRINITY_DN125046_c1_g2
Biological Process: fungal-type cell wall organization (GO:0031505);	1	40	517	32189	TRINITY_DN158545_c5_g1
Biological Process: cellular glucan metabolic process (GO:0006073);	1	40	517	32189	TRINITY_DN153013_c1_g1
Biological Process: glycine catabolic process (GO:0006546);	1	41	517	32189	TRINITY_DN128311_c0_g2
Biological Process: actin cytoskeleton organization (GO:0030036);	1	41	517	32189	TRINITY_DN153013_c1_g1
Biological Process: pattern specification process (GO:0007389);	3	41	517	32189	TRINITY_DN156681_c0_g1;TRINITY_DN151427_c1_g1;TRINITY_DN158157_c3_g4
Biological Process: response to cyclopentenone (GO:0010583);	1	42	517	32189	TRINITY_DN138409_c3_g3
Biological Process: protein refolding (GO:0042026);	2	42	517	32189	TRINITY_DN142298_c2_g1;TRINITY_DN154475_c1_g1
Biological Process: regulation of catalytic activity (GO:0050790);	2	42	517	32189	TRINITY_DN129884_c3_g4;TRINITY_DN145636_c6_g4
Biological Process: chitin biosynthetic process (GO:0006031);	2	42	517	32189	TRINITY_DN137632_c1_g2;TRINITY_DN119554_c0_g1
Biological Process: calcium-mediated signaling (GO:0019722);	1	43	517	32189	TRINITY_DN152204_c5_g1
Biological Process: animal organ morphogenesis (GO:0009887);	1	43	517	32189	TRINITY_DN139939_c0_g3
Biological Process: autophagy (GO:0006914);	1	43	517	32189	TRINITY_DN136459_c1_g2
Biological Process: chlorophyll catabolic process (GO:0015996);	1	43	517	32189	TRINITY_DN141038_c2_g3
Biological Process: regulation of protein localization (GO:0032880);	1	43	517	32189	TRINITY_DN149319_c2_g3
Biological Process: endoplasmic reticulum unfolded protein response (GO:0030968);	1	43	517	32189	TRINITY_DN135707_c1_g12
Biological Process: response to red light (GO:0010114);	2	43	517	32189	TRINITY_DN149122_c2_g1;TRINITY_DN142781_c0_g4
Biological Process: nucleotide-excision repair (GO:0006289);	3	43	517	32189	TRINITY_DN160458_c1_g3;TRINITY_DN137996_c2_g1;TRINITY_DN159516_c1_g3
Biological Process: lipid biosynthetic process (GO:0008610);	1	44	517	32189	TRINITY_DN151746_c1_g3
Biological Process: seed dormancy process (GO:0010162);	1	44	517	32189	TRINITY_DN131791_c0_g1
Biological Process: fatty acid metabolic process (GO:0006631);	1	44	517	32189	TRINITY_DN134528_c3_g2
Biological Process: pollen germination (GO:0009846);	1	44	517	32189	TRINITY_DN128174_c0_g1
Biological Process: 'de novo' IMP biosynthetic process (GO:0006189);	1	44	517	32189	TRINITY_DN140195_c0_g1
Biological Process: determination of bilateral symmetry (GO:0009855);	1	44	517	32189	TRINITY_DN149629_c0_g2
Biological Process: brassinosteroid biosynthetic process (GO:0016132);	2	44	517	32189	TRINITY_DN153013_c1_g1;TRINITY_DN132018_c2_g1
Biological Process: regulation of cell size (GO:0008361);	1	45	517	32189	TRINITY_DN131015_c0_g3
Biological Process: recognition of pollen (GO:0048544);	1	45	517	32189	TRINITY_DN132018_c2_g1
Biological Process: (1->3)-beta-D-glucan biosynthetic process (GO:0006075);	1	45	517	32189	TRINITY_DN123491_c0_g2
Biological Process: histone acetylation (GO:0016573);	1	45	517	32189	TRINITY_DN139037_c1_g1
Biological Process: phosphatidylinositol biosynthetic process (GO:0006661);	1	45	517	32189	TRINITY_DN154604_c2_g2
Biological Process: systemic acquired resistance, salicylic acid mediated signaling pathway (GO:0009862);	2	45	517	32189	TRINITY_DN133295_c1_g1;TRINITY_DN140195_c0_g1
Biological Process: methylation-dependent chromatin silencing (GO:0006346);	1	46	517	32189	TRINITY_DN150050_c1_g1
Biological Process: multidimensional cell growth (GO:0009825);	1	46	517	32189	TRINITY_DN155248_c2_g2
Biological Process: phosphatidylinositol phosphorylation (GO:0046854);	2	46	517	32189	TRINITY_DN150593_c0_g4;TRINITY_DN128980_c0_g1
Biological Process: aerobic respiration (GO:0009060);	2	46	517	32189	TRINITY_DN139151_c0_g1;TRINITY_DN139151_c0_g4
Biological Process: signal transduction by protein phosphorylation (GO:0023014);	2	46	517	32189	TRINITY_DN145738_c1_g1;TRINITY_DN156662_c2_g1
Biological Process: seed development (GO:0048316);	1	47	517	32189	TRINITY_DN139151_c0_g1
Biological Process: regulation of stomatal movement (GO:0010119);	1	47	517	32189	TRINITY_DN155419_c4_g3
Biological Process: anatomical structure development (GO:0048856);	1	47	517	32189	TRINITY_DN156521_c0_g1
Biological Process: virus induced gene silencing (GO:0009616);	1	48	517	32189	TRINITY_DN156662_c2_g1
Biological Process: DNA duplex unwinding (GO:0032508);	1	48	517	32189	TRINITY_DN151206_c0_g1
Biological Process: response to UV-B (GO:0010224);	1	48	517	32189	TRINITY_DN145738_c1_g1
Biological Process: response to jasmonic acid (GO:0009753);	2	48	517	32189	TRINITY_DN135825_c1_g3;TRINITY_DN147696_c1_g4
Biological Process: S-adenosylmethionine biosynthetic process (GO:0006556);	1	49	517	32189	TRINITY_DN132018_c2_g1
Biological Process: ascospore wall assembly (GO:0030476);	1	49	517	32189	TRINITY_DN131739_c4_g1
Biological Process: glutamine biosynthetic process (GO:0006542);	2	49	517	32189	TRINITY_DN154604_c2_g2;TRINITY_DN149319_c2_g3
Biological Process: salicylic acid biosynthetic process (GO:0009697);	1	50	517	32189	TRINITY_DN156013_c0_g2
Biological Process: xylan biosynthetic process (GO:0045492);	1	50	517	32189	TRINITY_DN156013_c0_g2
Biological Process: glucuronoxylan metabolic process (GO:0010413);	1	51	517	32189	TRINITY_DN156585_c4_g1
Biological Process: phosphatidylglycerol biosynthetic process (GO:0006655);	1	51	517	32189	TRINITY_DN154604_c2_g2
Biological Process: negative regulation of programmed cell death (GO:0043069);	1	52	517	32189	TRINITY_DN150050_c1_g1
Biological Process: hyperosmotic response (GO:0006972);	1	52	517	32189	TRINITY_DN150050_c1_g1
Biological Process: response to temperature stimulus (GO:0009266);	2	52	517	32189	TRINITY_DN155488_c0_g1;TRINITY_DN127593_c0_g1
Biological Process: potassium ion transmembrane transport (GO:0071805);	2	52	517	32189	TRINITY_DN142936_c3_g2;TRINITY_DN156681_c0_g1
Biological Process: chromosome segregation (GO:0007059);	2	52	517	32189	TRINITY_DN144504_c0_g2;TRINITY_DN152842_c3_g5
Biological Process: reproductive structure development (GO:0048608);	1	53	517	32189	TRINITY_DN131422_c1_g1
Biological Process: nitrate transport (GO:0015706);	1	53	517	32189	TRINITY_DN140195_c0_g1
Biological Process: reciprocal meiotic recombination (GO:0007131);	1	53	517	32189	TRINITY_DN138352_c0_g1
Biological Process: hyperosmotic salinity response (GO:0042538);	1	54	517	32189	TRINITY_DN153034_c1_g2
Biological Process: isoprenoid biosynthetic process (GO:0008299);	1	55	517	32189	TRINITY_DN131763_c1_g2
Biological Process: nucleoside metabolic process (GO:0009116);	1	55	517	32189	TRINITY_DN130612_c2_g4
Biological Process: negative regulation of transcription, DNA-templated (GO:0045892);	3	55	517	32189	TRINITY_DN140734_c5_g2;TRINITY_DN141922_c0_g1;TRINITY_DN146431_c0_g6
Biological Process: nucleocytoplasmic transport (GO:0006913);	1	56	517	32189	TRINITY_DN141685_c0_g1
Biological Process: response to fructose (GO:0009750);	2	56	517	32189	TRINITY_DN150100_c0_g3;TRINITY_DN150496_c2_g1
Biological Process: calcium ion transmembrane transport (GO:0070588);	1	57	517	32189	TRINITY_DN156681_c0_g1
Biological Process: chromatin silencing (GO:0006342);	1	57	517	32189	TRINITY_DN151427_c1_g1
Biological Process: mRNA modification (GO:0016556);	1	57	517	32189	TRINITY_DN125555_c0_g1
Biological Process: translational termination (GO:0006415);	1	58	517	32189	TRINITY_DN130710_c2_g4
Biological Process: DNA-templated transcription, initiation (GO:0006352);	1	58	517	32189	TRINITY_DN126526_c0_g2
Biological Process: protein import into peroxisome matrix (GO:0016558);	2	58	517	32189	TRINITY_DN138352_c0_g1;TRINITY_DN124099_c0_g3
Biological Process: trehalose biosynthetic process (GO:0005992);	1	59	517	32189	TRINITY_DN152907_c1_g7
Biological Process: glucose metabolic process (GO:0006006);	2	59	517	32189	TRINITY_DN140195_c0_g1;TRINITY_DN152195_c2_g2
Biological Process: sister chromatid cohesion (GO:0007062);	2	59	517	32189	TRINITY_DN153013_c1_g1;TRINITY_DN144001_c4_g1
Biological Process: hydrogen peroxide catabolic process (GO:0042744);	3	59	517	32189	TRINITY_DN136390_c2_g1;TRINITY_DN145738_c1_g1;TRINITY_DN151206_c0_g1
Biological Process: response to karrikin (GO:0080167);	1	60	517	32189	TRINITY_DN138352_c0_g1
Biological Process: systemic acquired resistance (GO:0009627);	1	61	517	32189	TRINITY_DN145285_c2_g1
Biological Process: drug transmembrane transport (GO:0006855);	1	61	517	32189	TRINITY_DN152399_c0_g1
Biological Process: regulation of cyclin-dependent protein serine/threonine kinase activity (GO:0000079);	1	61	517	32189	TRINITY_DN148576_c5_g2
Biological Process: animal organ development (GO:0048513);	2	61	517	32189	TRINITY_DN131422_c1_g1;TRINITY_DN137761_c2_g2
Biological Process: oligopeptide transport (GO:0006857);	2	62	517	32189	TRINITY_DN159026_c1_g3;TRINITY_DN138409_c3_g3
Biological Process: protein targeting to mitochondrion (GO:0006626);	1	63	517	32189	TRINITY_DN146828_c3_g1
Biological Process: dephosphorylation (GO:0016311);	1	63	517	32189	TRINITY_DN123431_c0_g1
Biological Process: unidimensional cell growth (GO:0009826);	2	63	517	32189	TRINITY_DN123431_c0_g1;TRINITY_DN153013_c1_g1
Biological Process: auxin polar transport (GO:0009926);	4	63	517	32189	TRINITY_DN143780_c2_g1;TRINITY_DN156681_c0_g1;TRINITY_DN140195_c0_g1;TRINITY_DN133295_c1_g1
Biological Process: regulation of DNA replication (GO:0006275);	1	64	517	32189	TRINITY_DN142023_c1_g2
Biological Process: phosphate ion transport (GO:0006817);	2	64	517	32189	TRINITY_DN141922_c0_g1;TRINITY_DN134528_c3_g2
Biological Process: N-terminal protein myristoylation (GO:0006499);	4	64	517	32189	TRINITY_DN143364_c6_g1;TRINITY_DN156681_c0_g1;TRINITY_DN142298_c2_g1;TRINITY_DN145218_c2_g2
Biological Process: regulation of cell cycle (GO:0051726);	1	65	517	32189	TRINITY_DN154604_c2_g2
Biological Process: jasmonic acid mediated signaling pathway (GO:0009867);	2	65	517	32189	TRINITY_DN154604_c2_g2;TRINITY_DN149319_c2_g3
Biological Process: negative regulation of defense response (GO:0031348);	2	65	517	32189	TRINITY_DN131735_c2_g2;TRINITY_DN129088_c1_g3
Biological Process: calcium ion transport (GO:0006816);	1	66	517	32189	TRINITY_DN150050_c1_g1
Biological Process: protein autophosphorylation (GO:0046777);	2	66	517	32189	TRINITY_DN151237_c0_g3;TRINITY_DN150050_c1_g1
Biological Process: water transport (GO:0006833);	3	66	517	32189	TRINITY_DN141710_c6_g1;TRINITY_DN144003_c2_g3;TRINITY_DN126479_c1_g2
Biological Process: proteolysis involved in cellular protein catabolic process (GO:0051603);	1	67	517	32189	TRINITY_DN139474_c0_g2
Biological Process: embryo development (GO:0009790);	2	67	517	32189	TRINITY_DN151746_c1_g9;TRINITY_DN154604_c2_g2
Biological Process: response to chitin (GO:0010200);	2	67	517	32189	TRINITY_DN153013_c1_g1;TRINITY_DN158479_c2_g3
Biological Process: regulation of meristem growth (GO:0010075);	2	68	517	32189	TRINITY_DN156681_c0_g1;TRINITY_DN133295_c1_g1
Biological Process: DNA replication initiation (GO:0006270);	2	68	517	32189	TRINITY_DN155257_c3_g1;TRINITY_DN150593_c0_g4
Biological Process: proteasome core complex assembly (GO:0080129);	1	69	517	32189	TRINITY_DN131791_c0_g1
Biological Process: cellular response to phosphate starvation (GO:0016036);	1	69	517	32189	TRINITY_DN139474_c0_g2
Biological Process: methylglyoxal catabolic process to D-lactate via S-lactoyl-glutathione (GO:0019243);	1	70	517	32189	TRINITY_DN139582_c0_g2
Biological Process: microtubule-based movement (GO:0007018);	1	70	517	32189	TRINITY_DN158157_c3_g4
Biological Process: toxin catabolic process (GO:0009407);	2	70	517	32189	TRINITY_DN129126_c0_g2;TRINITY_DN150378_c2_g1
Biological Process: cellular response to oxidative stress (GO:0034599);	2	70	517	32189	TRINITY_DN140195_c0_g1;TRINITY_DN138352_c0_g1
Biological Process: response to ethylene (GO:0009723);	1	71	517	32189	TRINITY_DN142664_c0_g1
Biological Process: gene silencing by RNA (GO:0031047);	1	71	517	32189	TRINITY_DN143360_c0_g2
Biological Process: proton transmembrane transport (GO:0015992);	2	72	517	32189	TRINITY_DN140643_c5_g1;TRINITY_DN128254_c0_g2
Biological Process: cell wall organization (GO:0071555);	4	72	517	32189	TRINITY_DN136078_c2_g1;TRINITY_DN149856_c2_g2;TRINITY_DN136078_c2_g2;TRINITY_DN188323_c0_g1
Biological Process: alcohol metabolic process (GO:0006066);	2	73	517	32189	TRINITY_DN137601_c4_g1;TRINITY_DN158107_c3_g1
Biological Process: cellular amino acid metabolic process (GO:0006520);	1	74	517	32189	TRINITY_DN159516_c1_g3
Biological Process: cellular component organization (GO:0016043);	1	75	517	32189	TRINITY_DN147940_c1_g1
Biological Process: embryo sac egg cell differentiation (GO:0009560);	2	75	517	32189	TRINITY_DN128115_c0_g3;TRINITY_DN187002_c0_g1
Biological Process: glycerol ether metabolic process (GO:0006662);	2	75	517	32189	TRINITY_DN138352_c0_g1;TRINITY_DN154604_c2_g2
Biological Process: response to endoplasmic reticulum stress (GO:0034976);	3	75	517	32189	TRINITY_DN144366_c1_g1;TRINITY_DN139151_c0_g4;TRINITY_DN139151_c0_g1
Biological Process: phosphorelay signal transduction system (GO:0000160);	4	75	517	32189	TRINITY_DN149319_c2_g3;TRINITY_DN113526_c0_g1;TRINITY_DN128884_c0_g4;TRINITY_DN124346_c0_g1
Biological Process: metal ion transport (GO:0030001);	1	76	517	32189	TRINITY_DN158820_c4_g2
Biological Process: pollen tube growth (GO:0009860);	1	76	517	32189	TRINITY_DN123431_c0_g1
Biological Process: auxin-activated signaling pathway (GO:0009734);	3	76	517	32189	TRINITY_DN136757_c2_g1;TRINITY_DN148608_c2_g2;TRINITY_DN143360_c0_g2
Biological Process: ATP biosynthetic process (GO:0006754);	2	77	517	32189	TRINITY_DN158157_c3_g4;TRINITY_DN145175_c2_g1
Biological Process: multicellular organism development (GO:0007275);	1	78	517	32189	TRINITY_DN153013_c1_g1
Biological Process: chloroplast organization (GO:0009658);	2	79	517	32189	TRINITY_DN149180_c1_g2;TRINITY_DN137583_c5_g1
Biological Process: RNA splicing, via endonucleolytic cleavage and ligation (GO:0000394);	1	80	517	32189	TRINITY_DN157409_c2_g1
Biological Process: cellular protein metabolic process (GO:0044267);	1	81	517	32189	TRINITY_DN133834_c3_g1
Biological Process: positive regulation of catalytic activity (GO:0043085);	1	81	517	32189	TRINITY_DN141038_c2_g3
Biological Process: glucose catabolic process (GO:0006007);	5	83	517	32189	TRINITY_DN156681_c0_g1;TRINITY_DN133295_c1_g1;TRINITY_DN129673_c0_g1;TRINITY_DN140195_c0_g1;TRINITY_DN155118_c0_g1
Biological Process: histone H3-K9 methylation (GO:0051567);	5	83	517	32189	TRINITY_DN140195_c0_g1;TRINITY_DN151427_c1_g1;TRINITY_DN133295_c1_g1;TRINITY_DN156681_c0_g1;TRINITY_DN143780_c2_g1
Biological Process: cytokinesis by cell plate formation (GO:0000911);	2	84	517	32189	TRINITY_DN136534_c3_g5;TRINITY_DN128020_c0_g1
Biological Process: nucleotide biosynthetic process (GO:0009165);	3	84	517	32189	TRINITY_DN137601_c4_g1;TRINITY_DN154429_c1_g2;TRINITY_DN141922_c0_g1
Biological Process: pyrimidine ribonucleotide biosynthetic process (GO:0009220);	4	84	517	32189	TRINITY_DN155118_c0_g1;TRINITY_DN129673_c0_g1;TRINITY_DN133295_c1_g1;TRINITY_DN156681_c0_g1
Biological Process: cell proliferation (GO:0008283);	1	86	517	32189	TRINITY_DN154604_c2_g2
Biological Process: regulation of plant-type hypersensitive response (GO:0010363);	2	86	517	32189	TRINITY_DN151206_c0_g1;TRINITY_DN141685_c0_g1
Biological Process: response to sucrose (GO:0009744);	1	87	517	32189	TRINITY_DN156356_c1_g2
Biological Process: response to abiotic stimulus (GO:0009628);	1	88	517	32189	TRINITY_DN141038_c2_g3
Biological Process: proteasomal protein catabolic process (GO:0010498);	1	88	517	32189	TRINITY_DN154604_c2_g2
Biological Process: defense response to fungus (GO:0050832);	3	88	517	32189	TRINITY_DN143780_c2_g1;TRINITY_DN134528_c3_g2;TRINITY_DN149745_c1_g2
Biological Process: pollen development (GO:0009555);	1	91	517	32189	TRINITY_DN160458_c1_g3
Biological Process: cellular carbohydrate metabolic process (GO:0044262);	2	91	517	32189	TRINITY_DN142664_c0_g1;TRINITY_DN153013_c1_g1
Biological Process: plant ovule development (GO:0048481);	1	92	517	32189	TRINITY_DN150050_c1_g1
Biological Process: Golgi organization (GO:0007030);	1	92	517	32189	TRINITY_DN128933_c0_g1
Biological Process: formation of translation preinitiation complex (GO:0001731);	1	92	517	32189	TRINITY_DN154604_c2_g2
Biological Process: protein targeting to membrane (GO:0006612);	2	92	517	32189	TRINITY_DN160458_c1_g3;TRINITY_DN159516_c1_g3
Biological Process: cellular biosynthetic process (GO:0044249);	3	92	517	32189	TRINITY_DN143303_c5_g2;TRINITY_DN148147_c2_g4;TRINITY_DN143140_c0_g4
Biological Process: negative regulation of catalytic activity (GO:0043086);	5	92	517	32189	TRINITY_DN133295_c1_g1;TRINITY_DN156681_c0_g1;TRINITY_DN155118_c0_g1;TRINITY_DN140195_c0_g1;TRINITY_DN129673_c0_g1
Biological Process: DNA methylation (GO:0006306);	1	93	517	32189	TRINITY_DN140734_c5_g2
Biological Process: protein dephosphorylation (GO:0006470);	1	93	517	32189	TRINITY_DN147940_c1_g1
Biological Process: protein import into nucleus (GO:0006606);	3	94	517	32189	TRINITY_DN149629_c0_g2;TRINITY_DN130156_c9_g1;TRINITY_DN131791_c0_g1
Biological Process: response to light stimulus (GO:0009416);	4	94	517	32189	TRINITY_DN156503_c0_g4;TRINITY_DN154604_c2_g2;TRINITY_DN132723_c0_g1;TRINITY_DN115289_c0_g2
Biological Process: MAPK cascade (GO:0000165);	1	97	517	32189	TRINITY_DN153013_c1_g1
Biological Process: cysteine biosynthetic process (GO:0019344);	2	97	517	32189	TRINITY_DN135825_c1_g3;TRINITY_DN147696_c1_g4
Biological Process: one-carbon metabolic process (GO:0006730);	2	97	517	32189	TRINITY_DN155257_c3_g1;TRINITY_DN150593_c0_g4
Biological Process: response to misfolded protein (GO:0051788);	2	97	517	32189	TRINITY_DN152470_c0_g2;TRINITY_DN136490_c0_g1
Biological Process: mRNA processing (GO:0006397);	2	97	517	32189	TRINITY_DN141038_c2_g3;TRINITY_DN130156_c9_g1
Biological Process: seed germination (GO:0009845);	3	97	517	32189	TRINITY_DN128311_c0_g2;TRINITY_DN157683_c1_g2;TRINITY_DN117738_c0_g1
Biological Process: protein targeting to vacuole (GO:0006623);	2	98	517	32189	TRINITY_DN144504_c0_g2;TRINITY_DN152842_c3_g5
Biological Process: post-embryonic development (GO:0009791);	2	99	517	32189	TRINITY_DN128311_c0_g2;TRINITY_DN119530_c0_g1
Biological Process: endocytosis (GO:0006897);	1	100	517	32189	TRINITY_DN128933_c0_g1
Biological Process: regulation of translational initiation (GO:0006446);	1	100	517	32189	TRINITY_DN139778_c9_g1
Biological Process: organic substance biosynthetic process (GO:1901576);	1	100	517	32189	TRINITY_DN133834_c3_g1
Biological Process: maltose metabolic process (GO:0000023);	1	101	517	32189	TRINITY_DN147497_c0_g1
Biological Process: ion transport (GO:0006811);	5	102	517	32189	TRINITY_DN152515_c1_g1;TRINITY_DN137218_c4_g3;TRINITY_DN155257_c3_g1;TRINITY_DN150593_c0_g4;TRINITY_DN137218_c4_g1
Biological Process: photorespiration (GO:0009853);	1	103	517	32189	TRINITY_DN153013_c1_g1
Biological Process: carotenoid biosynthetic process (GO:0016117);	1	103	517	32189	TRINITY_DN137583_c5_g1
Biological Process: methionine biosynthetic process (GO:0009086);	1	103	517	32189	TRINITY_DN123431_c0_g1
Biological Process: photomorphogenesis (GO:0009640);	1	104	517	32189	TRINITY_DN128782_c1_g2
Biological Process: cellular protein modification process (GO:0006464);	1	105	517	32189	TRINITY_DN141038_c2_g3
Biological Process: cytoskeleton organization (GO:0007010);	1	108	517	32189	TRINITY_DN136259_c3_g2
Biological Process: iron-sulfur cluster assembly (GO:0016226);	3	109	517	32189	TRINITY_DN160403_c0_g2;TRINITY_DN160403_c1_g1;TRINITY_DN134780_c1_g3
Biological Process: RNA metabolic process (GO:0016070);	2	110	517	32189	TRINITY_DN151194_c0_g5;TRINITY_DN149879_c2_g2
Biological Process: mRNA splicing, via spliceosome (GO:0000398);	3	110	517	32189	TRINITY_DN130156_c9_g1;TRINITY_DN139151_c0_g1;TRINITY_DN150050_c1_g1
Biological Process: response to auxin (GO:0009733);	1	111	517	32189	TRINITY_DN145175_c2_g1
Biological Process: regulation of cellular process (GO:0050794);	2	112	517	32189	TRINITY_DN154604_c2_g2;TRINITY_DN149319_c2_g3
Biological Process: membrane fusion (GO:0006944);	1	114	517	32189	TRINITY_DN148024_c4_g1
Biological Process: carbohydrate transport (GO:0008643);	1	114	517	32189	TRINITY_DN159120_c3_g2
Biological Process: cellulose biosynthetic process (GO:0030244);	2	114	517	32189	TRINITY_DN145175_c2_g1;TRINITY_DN152406_c3_g1
Biological Process: nucleic acid metabolic process (GO:0090304);	1	117	517	32189	TRINITY_DN146644_c2_g1
Biological Process: protein glycosylation (GO:0006486);	2	119	517	32189	TRINITY_DN148021_c4_g1;TRINITY_DN158579_c1_g1
Biological Process: macromolecule metabolic process (GO:0043170);	3	120	517	32189	TRINITY_DN130156_c9_g1;TRINITY_DN150050_c1_g1;TRINITY_DN141038_c2_g3
Biological Process: root hair elongation (GO:0048767);	3	120	517	32189	TRINITY_DN158653_c1_g2;TRINITY_DN130156_c9_g1;TRINITY_DN145738_c1_g1
Biological Process: response to wounding (GO:0009611);	1	122	517	32189	TRINITY_DN150050_c1_g1
Biological Process: leaf morphogenesis (GO:0009965);	2	122	517	32189	TRINITY_DN143364_c6_g1;TRINITY_DN126062_c0_g2
Biological Process: DNA replication (GO:0006260);	2	123	517	32189	TRINITY_DN134530_c0_g7;TRINITY_DN123673_c0_g2
Biological Process: obsolete mycelium development (GO:0043581);	1	124	517	32189	TRINITY_DN154604_c2_g2
Biological Process: fatty acid beta-oxidation (GO:0006635);	3	131	517	32189	TRINITY_DN156681_c0_g1;TRINITY_DN133295_c1_g1;TRINITY_DN140195_c0_g1
Biological Process: regulation of flower development (GO:0009909);	3	134	517	32189	TRINITY_DN144366_c1_g1;TRINITY_DN146050_c3_g1;TRINITY_DN151746_c1_g9
Biological Process: intracellular signal transduction (GO:0035556);	1	136	517	32189	TRINITY_DN133834_c3_g1
Biological Process: starch biosynthetic process (GO:0019252);	1	139	517	32189	TRINITY_DN156662_c2_g1
Biological Process: vegetative to reproductive phase transition of meristem (GO:0010228);	3	140	517	32189	TRINITY_DN144940_c1_g1;TRINITY_DN134223_c2_g3;TRINITY_DN149180_c1_g2
Biological Process: transcription by RNA polymerase II (GO:0006366);	2	143	517	32189	TRINITY_DN146517_c0_g1;TRINITY_DN138541_c1_g4
Biological Process: amino acid transmembrane transport (GO:0003333);	2	145	517	32189	TRINITY_DN131791_c0_g1;TRINITY_DN151237_c0_g3
Biological Process: response to water deprivation (GO:0009414);	3	146	517	32189	TRINITY_DN140433_c2_g5;TRINITY_DN137583_c5_g1;TRINITY_DN256011_c0_g1
Biological Process: protein peptidyl-prolyl isomerization (GO:0000413);	1	150	517	32189	TRINITY_DN147940_c1_g1
Biological Process: RNA processing (GO:0006396);	1	162	517	32189	TRINITY_DN151746_c1_g3
Biological Process: positive regulation of transcription, DNA-templated (GO:0045893);	3	166	517	32189	TRINITY_DN125336_c0_g1;TRINITY_DN141038_c2_g3;TRINITY_DN130156_c9_g1
Biological Process: cell division (GO:0051301);	3	168	517	32189	TRINITY_DN142165_c1_g12;TRINITY_DN138739_c1_g3;TRINITY_DN160192_c4_g4
Biological Process: ATP synthesis coupled proton transport (GO:0015986);	2	169	517	32189	TRINITY_DN138674_c1_g5;TRINITY_DN143106_c2_g1
Biological Process: protein polymerization (GO:0051258);	3	169	517	32189	TRINITY_DN147940_c1_g1;TRINITY_DN153801_c0_g1;TRINITY_DN151194_c0_g5
Biological Process: RNA methylation (GO:0001510);	2	171	517	32189	TRINITY_DN126209_c0_g1;TRINITY_DN128908_c0_g2
Biological Process: ribosome biogenesis (GO:0042254);	3	172	517	32189	TRINITY_DN139151_c0_g1;TRINITY_DN154601_c0_g2;TRINITY_DN145738_c1_g1
Biological Process: response to abscisic acid (GO:0009737);	1	173	517	32189	TRINITY_DN151428_c5_g1
Biological Process: electron transport chain (GO:0022900);	3	173	517	32189	TRINITY_DN129837_c1_g2;TRINITY_DN138674_c1_g5;TRINITY_DN143106_c2_g1
Biological Process: microtubule-based process (GO:0007017);	4	173	517	32189	TRINITY_DN139550_c0_g2;TRINITY_DN133834_c3_g1;TRINITY_DN149029_c1_g4;TRINITY_DN146251_c4_g1
Biological Process: pentose-phosphate shunt (GO:0006098);	3	174	517	32189	TRINITY_DN139151_c0_g1;TRINITY_DN133208_c1_g1;TRINITY_DN154604_c2_g2
Biological Process: defense response to bacterium (GO:0042742);	1	177	517	32189	TRINITY_DN156422_c3_g1
Biological Process: nucleosome assembly (GO:0006334);	4	178	517	32189	TRINITY_DN142936_c3_g2;TRINITY_DN139151_c0_g1;TRINITY_DN151824_c3_g5;TRINITY_DN142219_c3_g7
Biological Process: response to heat (GO:0009408);	1	181	517	32189	TRINITY_DN160783_c2_g2
Biological Process: DNA recombination (GO:0006310);	3	182	517	32189	TRINITY_DN128115_c0_g3;TRINITY_DN187002_c0_g1;TRINITY_DN150378_c2_g1
Biological Process: cell redox homeostasis (GO:0045454);	5	200	517	32189	TRINITY_DN136277_c3_g4;TRINITY_DN156521_c0_g1;TRINITY_DN141501_c5_g1;TRINITY_DN152195_c2_g2;TRINITY_DN153032_c4_g3
Biological Process: DNA repair (GO:0006281);	1	202	517	32189	TRINITY_DN159516_c1_g3
Biological Process: biological_process (GO:0044699);	5	203	517	32189	TRINITY_DN130255_c2_g1;TRINITY_DN132962_c4_g3;TRINITY_DN131138_c4_g3;TRINITY_DN134970_c1_g9;TRINITY_DN152409_c1_g1
Biological Process: response to stimulus (GO:0050896);	9	208	517	32189	TRINITY_DN158107_c3_g1;TRINITY_DN136574_c1_g1;TRINITY_DN159825_c4_g3;TRINITY_DN144340_c4_g1;TRINITY_DN154582_c1_g1;TRINITY_DN160773_c9_g2;TRINITY_DN152141_c1_g2;TRINITY_DN131666_c0_g2;TRINITY_DN154890_c0_g1
Biological Process: biosynthetic process (GO:0009058);	4	214	517	32189	TRINITY_DN145738_c1_g1;TRINITY_DN160192_c4_g4;TRINITY_DN129834_c1_g1;TRINITY_DN135782_c0_g1
Biological Process: response to oxidative stress (GO:0006979);	6	226	517	32189	TRINITY_DN131791_c0_g1;TRINITY_DN147696_c1_g4;TRINITY_DN151206_c0_g1;TRINITY_DN145738_c1_g1;TRINITY_DN156662_c2_g1;TRINITY_DN154604_c2_g2
Biological Process: response to cold (GO:0009409);	4	228	517	32189	TRINITY_DN146972_c1_g2;TRINITY_DN145967_c2_g1;TRINITY_DN132962_c4_g3;TRINITY_DN152535_c2_g1
Biological Process: metabolic process (GO:0044710);	4	233	517	32189	TRINITY_DN159346_c0_g1;TRINITY_DN132376_c2_g1;TRINITY_DN152406_c3_g1;TRINITY_DN145175_c2_g1
Biological Process: cellular macromolecule metabolic process (GO:0044260);	2	236	517	32189	TRINITY_DN141038_c2_g3;TRINITY_DN158171_c1_g1
Biological Process: gluconeogenesis (GO:0006094);	3	237	517	32189	TRINITY_DN142165_c1_g12;TRINITY_DN129277_c0_g1;TRINITY_DN160192_c4_g4
Biological Process: ATP hydrolysis coupled proton transport (GO:0015991);	2	243	517	32189	TRINITY_DN146050_c3_g1;TRINITY_DN141548_c2_g2
Biological Process: lipid metabolic process (GO:0006629);	2	251	517	32189	TRINITY_DN129138_c0_g3;TRINITY_DN121858_c0_g5
Biological Process: fatty acid biosynthetic process (GO:0006633);	3	254	517	32189	TRINITY_DN136757_c2_g1;TRINITY_DN129754_c0_g2;TRINITY_DN148608_c2_g2
Biological Process: cation transport (GO:0006812);	2	257	517	32189	TRINITY_DN142665_c4_g1;TRINITY_DN160783_c2_g2
Biological Process: RNA-dependent DNA biosynthetic process (GO:0006278);	2	263	517	32189	TRINITY_DN148576_c5_g2;TRINITY_DN123431_c0_g1
Biological Process: protein ubiquitination (GO:0016567);	1	278	517	32189	TRINITY_DN151399_c2_g2
Biological Process: embryo development ending in seed dormancy (GO:0009793);	8	288	517	32189	TRINITY_DN136233_c2_g2;TRINITY_DN158495_c3_g5;TRINITY_DN150593_c0_g4;TRINITY_DN158495_c3_g3;TRINITY_DN132293_c4_g7;TRINITY_DN135571_c0_g2;TRINITY_DN155257_c3_g1;TRINITY_DN125088_c0_g1
Biological Process: ubiquitin-dependent protein catabolic process (GO:0006511);	2	290	517	32189	TRINITY_DN128984_c0_g2;TRINITY_DN145967_c2_g1
Biological Process: organic substance metabolic process (GO:0071704);	3	294	517	32189	TRINITY_DN153013_c1_g1;TRINITY_DN136259_c3_g2;TRINITY_DN143324_c1_g2
Biological Process: methylation (GO:0032259);	7	309	517	32189	TRINITY_DN134360_c0_g3;TRINITY_DN144940_c1_g1;TRINITY_DN118828_c0_g2;TRINITY_DN145384_c2_g1;TRINITY_DN137823_c0_g3;TRINITY_DN127558_c0_g2;TRINITY_DN146355_c1_g4
Biological Process: translational initiation (GO:0006413);	6	317	517	32189	TRINITY_DN147624_c2_g1;TRINITY_DN146094_c0_g1;TRINITY_DN145175_c2_g1;TRINITY_DN155419_c4_g3;TRINITY_DN147497_c0_g1;TRINITY_DN145622_c0_g4
Biological Process: cellular process (GO:0044763);	5	323	517	32189	TRINITY_DN136888_c0_g1;TRINITY_DN145164_c2_g2;TRINITY_DN137392_c9_g1;TRINITY_DN150593_c0_g4;TRINITY_DN150050_c1_g1
Biological Process: glycolytic process (GO:0006096);	3	326	517	32189	TRINITY_DN143521_c3_g1;TRINITY_DN127888_c0_g1;TRINITY_DN142936_c3_g2
Biological Process: rRNA processing (GO:0006364);	1	327	517	32189	TRINITY_DN135612_c4_g2
Biological Process: translational elongation (GO:0006414);	6	345	517	32189	TRINITY_DN154741_c3_g2;TRINITY_DN119444_c0_g3;TRINITY_DN128884_c0_g4;TRINITY_DN126912_c0_g1;TRINITY_DN133761_c2_g2;TRINITY_DN150783_c1_g3
Biological Process: protein transport (GO:0015031);	8	349	517	32189	TRINITY_DN78237_c0_g1;TRINITY_DN129206_c0_g1;TRINITY_DN97879_c0_g1;TRINITY_DN131308_c1_g1;TRINITY_DN118355_c0_g1;TRINITY_DN128736_c0_g3;TRINITY_DN132992_c1_g2;TRINITY_DN136806_c0_g2
Biological Process: regulation of transcription by RNA polymerase II (GO:0006357);	6	366	517	32189	TRINITY_DN133761_c2_g2;TRINITY_DN150783_c1_g3;TRINITY_DN136320_c3_g1;TRINITY_DN119444_c0_g3;TRINITY_DN154741_c3_g2;TRINITY_DN125336_c0_g1
Biological Process: small GTPase mediated signal transduction (GO:0007264);	7	372	517	32189	TRINITY_DN126890_c0_g1;TRINITY_DN139093_c0_g5;TRINITY_DN143833_c1_g1;TRINITY_DN128395_c0_g2;TRINITY_DN157683_c1_g2;TRINITY_DN150753_c1_g1;TRINITY_DN135618_c8_g2
Biological Process: vesicle-mediated transport (GO:0016192);	9	390	517	32189	TRINITY_DN150287_c0_g2;TRINITY_DN150951_c0_g1;TRINITY_DN135098_c0_g1;TRINITY_DN130255_c2_g1;TRINITY_DN134461_c4_g1;TRINITY_DN132737_c5_g2;TRINITY_DN133404_c1_g2;TRINITY_DN146094_c0_g1;TRINITY_DN147624_c2_g1
Biological Process: DNA metabolic process (GO:0006259);	8	431	517	32189	TRINITY_DN153013_c1_g1;TRINITY_DN131422_c1_g1;TRINITY_DN140734_c5_g2;TRINITY_DN143110_c1_g1;TRINITY_DN150593_c0_g4;TRINITY_DN150050_c1_g1;TRINITY_DN154604_c2_g2;TRINITY_DN137601_c4_g1
Biological Process: response to cadmium ion (GO:0046686);	9	433	517	32189	TRINITY_DN151237_c0_g3;TRINITY_DN150050_c1_g1;TRINITY_DN143110_c1_g1;TRINITY_DN138739_c1_g3;TRINITY_DN139151_c0_g1;TRINITY_DN145738_c1_g1;TRINITY_DN131791_c0_g1;TRINITY_DN124639_c0_g1;TRINITY_DN133208_c1_g1
Biological Process: response to salt stress (GO:0009651);	6	450	517	32189	TRINITY_DN145967_c2_g1;TRINITY_DN156186_c4_g2;TRINITY_DN139778_c9_g1;TRINITY_DN152535_c2_g1;TRINITY_DN150658_c3_g1;TRINITY_DN146847_c2_g1
Biological Process: cellular metabolic process (GO:0044237);	10	455	517	32189	TRINITY_DN152318_c1_g5;TRINITY_DN160718_c5_g4;TRINITY_DN139018_c1_g6;TRINITY_DN157699_c2_g4;TRINITY_DN120329_c0_g1;TRINITY_DN125408_c1_g2;TRINITY_DN148709_c1_g3;TRINITY_DN157890_c1_g5;TRINITY_DN152300_c0_g1;TRINITY_DN123573_c0_g1
Biological Process: transcription, DNA-templated (GO:0006351);	5	464	517	32189	TRINITY_DN156356_c1_g2;TRINITY_DN152318_c1_g5;TRINITY_DN138409_c3_g3;TRINITY_DN159279_c1_g1;TRINITY_DN132725_c2_g3
Biological Process: response to stress (GO:0006950);	6	472	517	32189	TRINITY_DN145394_c0_g1;TRINITY_DN155646_c0_g2;TRINITY_DN157030_c1_g2;TRINITY_DN140903_c4_g3;TRINITY_DN124669_c0_g1;TRINITY_DN158161_c1_g1
Biological Process: cellular process (GO:0009987);	6	474	517	32189	TRINITY_DN126107_c1_g3;TRINITY_DN146431_c0_g6;TRINITY_DN128395_c0_g2;TRINITY_DN143833_c1_g1;TRINITY_DN126890_c0_g1;TRINITY_DN126803_c0_g1
Biological Process: intracellular protein transport (GO:0006886);	5	525	517	32189	TRINITY_DN132376_c2_g1;TRINITY_DN145967_c2_g1;TRINITY_DN159346_c0_g1;TRINITY_DN158579_c1_g1;TRINITY_DN148021_c4_g1
Biological Process: primary metabolic process (GO:0044238);	8	596	517	32189	TRINITY_DN159279_c1_g1;TRINITY_DN129132_c0_g4;TRINITY_DN140433_c2_g5;TRINITY_DN156620_c1_g1;TRINITY_DN137583_c5_g1;TRINITY_DN142219_c3_g7;TRINITY_DN256011_c0_g1;TRINITY_DN151824_c3_g5
Biological Process: protein folding (GO:0006457);	8	635	517	32189	TRINITY_DN128687_c0_g1;TRINITY_DN128311_c0_g2;TRINITY_DN133295_c1_g1;TRINITY_DN125555_c0_g1;TRINITY_DN136320_c3_g1;TRINITY_DN143106_c2_g1;TRINITY_DN131468_c0_g2;TRINITY_DN138674_c1_g5
Biological Process: obsolete GTP catabolic process (GO:0006184);	11	647	517	32189	TRINITY_DN124111_c0_g1;TRINITY_DN147790_c1_g3;TRINITY_DN119109_c0_g1;TRINITY_DN155419_c4_g3;TRINITY_DN120877_c0_g2;TRINITY_DN140903_c4_g3;TRINITY_DN147075_c1_g1;TRINITY_DN130031_c1_g5;TRINITY_DN130031_c1_g10;TRINITY_DN141568_c2_g2;TRINITY_DN154806_c0_g1
Biological Process: transport (GO:0006810);	6	651	517	32189	TRINITY_DN157127_c2_g3;TRINITY_DN148709_c1_g3;TRINITY_DN159237_c2_g3;TRINITY_DN131015_c0_g3;TRINITY_DN142665_c4_g1;TRINITY_DN141548_c2_g2
Biological Process: DNA integration (GO:0015074);	11	720	517	32189	TRINITY_DN136888_c0_g1;TRINITY_DN158171_c1_g1;TRINITY_DN146779_c6_g3;TRINITY_DN142560_c5_g5;TRINITY_DN152515_c1_g1;TRINITY_DN132293_c4_g7;TRINITY_DN144366_c1_g1;TRINITY_DN128020_c0_g1;TRINITY_DN136534_c3_g5;TRINITY_DN156013_c0_g2;TRINITY_DN135009_c2_g1
Biological Process: phosphorylation (GO:0016310);	9	741	517	32189	TRINITY_DN130031_c1_g10;TRINITY_DN131009_c0_g1;TRINITY_DN130031_c1_g5;TRINITY_DN159491_c2_g1;TRINITY_DN136757_c2_g1;TRINITY_DN145285_c2_g1;TRINITY_DN148608_c2_g2;TRINITY_DN126526_c0_g2;TRINITY_DN145268_c10_g1
Biological Process: obsolete ATP catabolic process (GO:0006200);	22	769	517	32189	TRINITY_DN135009_c2_g1;TRINITY_DN158804_c1_g5;TRINITY_DN159833_c1_g1;TRINITY_DN150471_c1_g2;TRINITY_DN114666_c1_g1;TRINITY_DN147553_c1_g1;TRINITY_DN128129_c0_g4;TRINITY_DN138104_c1_g7;TRINITY_DN124221_c0_g3;TRINITY_DN142292_c1_g1;TRINITY_DN156574_c1_g1;TRINITY_DN148390_c0_g2;TRINITY_DN156202_c0_g1;TRINITY_DN150963_c1_g3;TRINITY_DN128254_c0_g2;TRINITY_DN136830_c1_g1;TRINITY_DN142589_c7_g1;TRINITY_…
Biological Process: carbohydrate metabolic process (GO:0005975);	8	866	517	32189	TRINITY_DN131411_c4_g3;TRINITY_DN133208_c1_g1;TRINITY_DN143303_c5_g2;TRINITY_DN134528_c3_g2;TRINITY_DN132426_c0_g1;TRINITY_DN148147_c2_g4;TRINITY_DN143140_c0_g4;TRINITY_DN126129_c1_g2
Biological Process: proteolysis (GO:0006508);	23	1120	517	32189	TRINITY_DN136960_c0_g4;TRINITY_DN134223_c2_g3;TRINITY_DN160718_c5_g3;TRINITY_DN156148_c1_g2;TRINITY_DN144003_c2_g3;TRINITY_DN133545_c4_g1;TRINITY_DN158537_c4_g1;TRINITY_DN138352_c0_g1;TRINITY_DN152204_c5_g1;TRINITY_DN134855_c4_g2;TRINITY_DN156662_c2_g1;TRINITY_DN159952_c3_g2;TRINITY_DN144366_c1_g1;TRINITY_DN137630_c3_g2;TRINITY_DN130710_c2_g4;TRINITY_DN148960_c4_g1;TRINITY_DN149122_c2_g1;TRINITY_…
Biological Process: regulation of transcription, DNA-templated (GO:0006355);	18	1288	517	32189	TRINITY_DN157229_c3_g2;TRINITY_DN158169_c0_g1;TRINITY_DN152470_c0_g2;TRINITY_DN136779_c2_g3;TRINITY_DN160236_c3_g1;TRINITY_DN136241_c2_g3;TRINITY_DN131314_c0_g2;TRINITY_DN115289_c0_g2;TRINITY_DN157457_c1_g2;TRINITY_DN158653_c1_g2;TRINITY_DN156503_c0_g4;TRINITY_DN131015_c0_g3;TRINITY_DN160610_c2_g1;TRINITY_DN145761_c1_g1;TRINITY_DN158479_c2_g3;TRINITY_DN132723_c0_g1;TRINITY_DN158915_c0_g1;TRINITY_…
Biological Process: protein phosphorylation (GO:0006468);	24	1396	517	32189	TRINITY_DN124880_c0_g1;TRINITY_DN155775_c2_g1;TRINITY_DN132257_c3_g2;TRINITY_DN129088_c1_g3;TRINITY_DN129507_c0_g1;TRINITY_DN156199_c6_g1;TRINITY_DN154244_c4_g1;TRINITY_DN131067_c0_g2;TRINITY_DN142023_c1_g2;TRINITY_DN143863_c2_g1;TRINITY_DN149787_c0_g2;TRINITY_DN128884_c0_g4;TRINITY_DN160403_c0_g2;TRINITY_DN138917_c2_g2;TRINITY_DN137264_c2_g1;TRINITY_DN113526_c0_g1;TRINITY_DN140163_c2_g1;TRINITY_…
Biological Process: transmembrane transport (GO:0055085);	26	1556	517	32189	TRINITY_DN151416_c0_g2;TRINITY_DN134860_c0_g1;TRINITY_DN159932_c2_g2;TRINITY_DN127104_c0_g2;TRINITY_DN149056_c1_g5;TRINITY_DN120649_c0_g3;TRINITY_DN130226_c0_g1;TRINITY_DN129928_c3_g7;TRINITY_DN137921_c2_g4;TRINITY_DN135299_c0_g1;TRINITY_DN129928_c3_g2;TRINITY_DN160708_c4_g1;TRINITY_DN150210_c1_g2;TRINITY_DN133975_c1_g2;TRINITY_DN67090_c0_g1;TRINITY_DN128595_c0_g1;TRINITY_DN131825_c4_g1;TRINITY_D…
Biological Process: metabolic process (GO:0008152);	14	1835	517	32189	TRINITY_DN136277_c3_g4;TRINITY_DN140924_c3_g1;TRINITY_DN139385_c6_g3;TRINITY_DN153166_c3_g1;TRINITY_DN133722_c2_g1;TRINITY_DN145183_c1_g1;TRINITY_DN145403_c2_g1;TRINITY_DN124604_c0_g1;TRINITY_DN133191_c1_g3;TRINITY_DN154429_c1_g2;TRINITY_DN152427_c1_g1;TRINITY_DN144558_c8_g2;TRINITY_DN160653_c2_g3;TRINITY_DN136366_c2_g3
Biological Process: translation (GO:0006412);	61	2785	517	32189	TRINITY_DN153166_c2_g4;TRINITY_DN130351_c0_g1;TRINITY_DN158666_c3_g1;TRINITY_DN129126_c0_g2;TRINITY_DN152907_c1_g7;TRINITY_DN144001_c4_g1;TRINITY_DN126903_c0_g2;TRINITY_DN150378_c2_g1;TRINITY_DN136078_c2_g2;TRINITY_DN149856_c2_g2;TRINITY_DN113764_c0_g1;TRINITY_DN130612_c2_g4;TRINITY_DN153190_c1_g3;TRINITY_DN143249_c2_g1;TRINITY_DN157626_c1_g2;TRINITY_DN135782_c0_g1;TRINITY_DN130908_c5_g1;TRINITY_…
Biological Process: oxidation-reduction process (GO:0055114);	1	64	363	23244	TRINITY_DN129277_c0_g1
Cellular Component: proton-transporting V-type ATPase, V0 domain (GO:0033179);	1	12	363	23244	TRINITY_DN152356_c3_g1
Cellular Component: protein kinase CK2 complex (GO:0005956);	1	16	363	23244	TRINITY_DN149122_c2_g1
Cellular Component: transcription factor TFIIH core complex (GO:0000439);	1	17	363	23244	TRINITY_DN140734_c5_g2
Cellular Component: integral component of endoplasmic reticulum membrane (GO:0030176);	1	93	363	23244	TRINITY_DN128933_c0_g1
Cellular Component: eukaryotic translation initiation factor 3 complex (GO:0005852);	1	38	363	23244	TRINITY_DN140195_c0_g1
Cellular Component: phragmoplast (GO:0009524);	1	13	363	23244	TRINITY_DN142936_c3_g2
Cellular Component: mating projection base (GO:0001400);	32	1338	363	23244	TRINITY_DN159833_c1_g1;TRINITY_DN150471_c1_g2;TRINITY_DN136588_c4_g3;TRINITY_DN149080_c5_g3;TRINITY_DN129407_c0_g1;TRINITY_DN138104_c1_g7;TRINITY_DN148965_c0_g2;TRINITY_DN156713_c1_g1;TRINITY_DN148262_c1_g3;TRINITY_DN154601_c0_g2;TRINITY_DN141710_c6_g1;TRINITY_DN123431_c0_g1;TRINITY_DN159856_c0_g1;TRINITY_DN136241_c2_g3;TRINITY_DN143303_c5_g2;TRINITY_DN128389_c0_g1;TRINITY_DN158209_c0_g8;TRINITY_…
Cellular Component: cytoplasmic vesicle (GO:0016023);	1	1	363	23244	TRINITY_DN140195_c0_g1
Cellular Component: minus-end kinesin complex (GO:0005872);	9	1339	363	23244	TRINITY_DN126209_c0_g1;TRINITY_DN136277_c3_g4;TRINITY_DN140924_c3_g1;TRINITY_DN133722_c2_g1;TRINITY_DN153166_c3_g1;TRINITY_DN139385_c6_g3;TRINITY_DN124604_c0_g1;TRINITY_DN160653_c2_g3;TRINITY_DN144558_c8_g2
Cellular Component: ribosome (GO:0005840);	2	199	363	23244	TRINITY_DN128311_c0_g2;TRINITY_DN136459_c1_g2
Cellular Component: peroxisome (GO:0005777);	1	3	363	23244	TRINITY_DN129126_c0_g2
Cellular Component: extrinsic component of mitochondrial outer membrane (GO:0031315);	1	13	363	23244	TRINITY_DN142936_c3_g2
Cellular Component: spindle pole body (GO:0005816);	1	45	363	23244	TRINITY_DN149180_c1_g2
Cellular Component: RNA polymerase II, core complex (GO:0005665);	4	94	363	23244	TRINITY_DN128311_c0_g2;TRINITY_DN126122_c1_g3;TRINITY_DN136320_c3_g1;TRINITY_DN126107_c1_g3
Cellular Component: mitochondrial outer membrane (GO:0005741);	1	7	363	23244	TRINITY_DN125061_c1_g2
Cellular Component: SPOTS complex (GO:0035339);	1	67	363	23244	TRINITY_DN159026_c1_g3
Cellular Component: mitochondrial intermembrane space (GO:0005758);	4	253	363	23244	TRINITY_DN155646_c0_g2;TRINITY_DN137630_c3_g2;TRINITY_DN151855_c0_g4;TRINITY_DN124656_c0_g1
Cellular Component: cytoplasmic part (GO:0044444);	1	76	363	23244	TRINITY_DN124656_c0_g1
Cellular Component: intracellular organelle (GO:0043229);	1	17	363	23244	TRINITY_DN121767_c0_g1
Cellular Component: integral component of peroxisomal membrane (GO:0005779);	2	201	363	23244	TRINITY_DN157890_c1_g5;TRINITY_DN152318_c1_g5
Cellular Component: intracellular part (GO:0044424);	1	9	363	23244	TRINITY_DN136960_c0_g4
Cellular Component: transcription factor TFIIA complex (GO:0005672);	1	52	363	23244	TRINITY_DN120877_c0_g2
Cellular Component: nuclear pore (GO:0005643);	1	44	363	23244	TRINITY_DN140734_c5_g2
Cellular Component: nuclear envelope (GO:0005635);	1	34	363	23244	TRINITY_DN137290_c2_g2
Cellular Component: 90S preribosome (GO:0030686);	3	159	363	23244	TRINITY_DN136366_c2_g3;TRINITY_DN133191_c1_g3;TRINITY_DN154429_c1_g2
Cellular Component: cytosolic small ribosomal subunit (GO:0022627);	6	417	363	23244	TRINITY_DN151399_c2_g2;TRINITY_DN140734_c5_g2;TRINITY_DN131249_c0_g1;TRINITY_DN141038_c2_g3;TRINITY_DN123431_c0_g1;TRINITY_DN158479_c2_g3
Cellular Component: plasmodesma (GO:0009506);	1	129	363	23244	TRINITY_DN155842_c2_g2
Cellular Component: trans-Golgi network (GO:0005802);	1	32	363	23244	TRINITY_DN134997_c4_g1
Cellular Component: chloroplast inner membrane (GO:0009706);	8	312	363	23244	TRINITY_DN154601_c0_g2;TRINITY_DN136830_c1_g1;TRINITY_DN156713_c1_g1;TRINITY_DN150471_c1_g2;TRINITY_DN131249_c0_g1;TRINITY_DN150963_c1_g3;TRINITY_DN158545_c5_g1;TRINITY_DN153013_c1_g1
Cellular Component: apoplast (GO:0048046);	1	5	363	23244	TRINITY_DN128687_c0_g1
Cellular Component: signal recognition particle receptor complex (GO:0005785);	1	20	363	23244	TRINITY_DN153801_c0_g1
Cellular Component: small nucleolar ribonucleoprotein complex (GO:0005732);	40	2511	363	23244	TRINITY_DN134853_c3_g1;TRINITY_DN143360_c0_g2;TRINITY_DN140850_c1_g1;TRINITY_DN156503_c0_g4;TRINITY_DN142627_c1_g1;TRINITY_DN127589_c4_g4;TRINITY_DN157683_c1_g2;TRINITY_DN138105_c1_g2;TRINITY_DN124111_c0_g1;TRINITY_DN120459_c0_g1;TRINITY_DN125336_c0_g1;TRINITY_DN145447_c2_g8;TRINITY_DN134696_c0_g1;TRINITY_DN151520_c0_g2;TRINITY_DN151427_c1_g1;TRINITY_DN142219_c3_g7;TRINITY_DN143833_c1_g1;TRINITY_…
Cellular Component: membrane (GO:0016020);	2	15	363	23244	TRINITY_DN156013_c0_g2;TRINITY_DN153076_c4_g1
Cellular Component: integral component of mitochondrial outer membrane (GO:0031307);	1	33	363	23244	TRINITY_DN138739_c1_g3
Cellular Component: mitochondrial proton-transporting ATP synthase complex, coupling factor F(o) (GO:0000276);	1	28	363	23244	TRINITY_DN131791_c0_g1
Cellular Component: chloroplast outer membrane (GO:0009707);	1	57	363	23244	TRINITY_DN139582_c0_g2
Cellular Component: kinesin complex (GO:0005871);	1	48	363	23244	TRINITY_DN129507_c0_g1
Cellular Component: plant-type vacuole membrane (GO:0009705);	64	3715	363	23244	TRINITY_DN148024_c4_g1;TRINITY_DN143863_c2_g1;TRINITY_DN142023_c1_g2;TRINITY_DN149787_c0_g2;TRINITY_DN127593_c0_g1;TRINITY_DN131673_c3_g3;TRINITY_DN145285_c2_g1;TRINITY_DN150753_c1_g1;TRINITY_DN132257_c3_g2;TRINITY_DN129088_c1_g3;TRINITY_DN149629_c0_g2;TRINITY_DN131735_c2_g2;TRINITY_DN158463_c1_g5;TRINITY_DN159124_c1_g1;TRINITY_DN134528_c3_g2;TRINITY_DN124880_c0_g1;TRINITY_DN155775_c2_g1;TRINITY_…
Cellular Component: integral component of membrane (GO:0016021);	1	6	363	23244	TRINITY_DN153076_c4_g1
Cellular Component: ERMES complex (GO:0032865);	1	125	363	23244	TRINITY_DN155842_c2_g2
Cellular Component: endosome (GO:0005768);	4	257	363	23244	TRINITY_DN139474_c0_g2;TRINITY_DN160192_c4_g4;TRINITY_DN142165_c1_g12;TRINITY_DN128884_c0_g4
Cellular Component: mitochondrial inner membrane (GO:0005743);	1	45	363	23244	TRINITY_DN124639_c0_g1
Cellular Component: mating projection tip (GO:0043332);	7	528	363	23244	TRINITY_DN125336_c0_g1;TRINITY_DN135030_c2_g1;TRINITY_DN137304_c2_g1;TRINITY_DN141922_c0_g1;TRINITY_DN141568_c2_g2;TRINITY_DN123920_c0_g1;TRINITY_DN137563_c2_g2
Cellular Component: intracellular (GO:0005622);	7	523	363	23244	TRINITY_DN153013_c1_g1;TRINITY_DN128174_c0_g1;TRINITY_DN152515_c1_g1;TRINITY_DN133834_c3_g1;TRINITY_DN148940_c1_g2;TRINITY_DN149745_c1_g2;TRINITY_DN141038_c2_g3
Cellular Component: chloroplast stroma (GO:0009570);	1	20	363	23244	TRINITY_DN129837_c1_g2
Cellular Component: microtubule associated complex (GO:0005875);	27	1687	363	23244	TRINITY_DN130612_c2_g4;TRINITY_DN126912_c0_g1;TRINITY_DN128618_c1_g4;TRINITY_DN127558_c0_g2;TRINITY_DN126681_c1_g1;TRINITY_DN131763_c1_g2;TRINITY_DN157428_c2_g2;TRINITY_DN130791_c1_g3;TRINITY_DN139550_c0_g2;TRINITY_DN144001_c4_g1;TRINITY_DN145384_c2_g1;TRINITY_DN150210_c1_g2;TRINITY_DN118828_c0_g2;TRINITY_DN131739_c4_g1;TRINITY_DN149629_c0_g2;TRINITY_DN159695_c2_g4;TRINITY_DN129132_c0_g4;TRINITY_…
Cellular Component: cytoplasm (GO:0005737);	1	144	363	23244	TRINITY_DN141224_c0_g2
Cellular Component: cell part (GO:0044464);	6	411	363	23244	TRINITY_DN152515_c1_g1;TRINITY_DN153013_c1_g1;TRINITY_DN129312_c0_g1;TRINITY_DN141038_c2_g3;TRINITY_DN160192_c4_g4;TRINITY_DN151237_c0_g3
Cellular Component: chloroplast envelope (GO:0009941);	1	15	363	23244	TRINITY_DN142936_c3_g2
Cellular Component: mRNA cleavage and polyadenylation specificity factor complex (GO:0005847);	1	32	363	23244	TRINITY_DN159516_c1_g3
Cellular Component: chloroplast part (GO:0044434);	1	8	363	23244	TRINITY_DN126912_c0_g1
Cellular Component: viral envelope (GO:0019031);	1	9	363	23244	TRINITY_DN124376_c0_g2
Cellular Component: mitochondrial outer membrane translocase complex (GO:0005742);	1	38	363	23244	TRINITY_DN126890_c0_g1
Cellular Component: clathrin coat of coated pit (GO:0030132);	1	33	363	23244	TRINITY_DN126890_c0_g1
Cellular Component: clathrin coat of trans-Golgi network vesicle (GO:0030130);	1	39	363	23244	TRINITY_DN137290_c2_g2
Cellular Component: small-subunit processome (GO:0032040);	3	55	363	23244	TRINITY_DN159845_c2_g1;TRINITY_DN155257_c3_g1;TRINITY_DN150593_c0_g4
Cellular Component: mitochondrial respiratory chain complex I (GO:0005747);	1	157	363	23244	TRINITY_DN158820_c4_g2
Cellular Component: plant-type cell wall (GO:0009505);	1	9	363	23244	TRINITY_DN153801_c0_g1
Cellular Component: small nuclear ribonucleoprotein complex (GO:0030532);	16	1006	363	23244	TRINITY_DN151428_c5_g1;TRINITY_DN146384_c6_g1;TRINITY_DN146955_c6_g1;TRINITY_DN135098_c0_g1;TRINITY_DN148792_c1_g3;TRINITY_DN147075_c1_g1;TRINITY_DN132737_c5_g2;TRINITY_DN146413_c0_g3;TRINITY_DN134855_c4_g2;TRINITY_DN136543_c0_g4;TRINITY_DN131611_c0_g1;TRINITY_DN159026_c1_g3;TRINITY_DN133545_c4_g1;TRINITY_DN146413_c0_g4;TRINITY_DN152409_c1_g1;TRINITY_DN131249_c0_g1
Cellular Component: plastid (GO:0009536);	1	14	363	23244	TRINITY_DN155842_c2_g2
Cellular Component: cis-Golgi network (GO:0005801);	1	4	363	23244	TRINITY_DN137290_c2_g2
Cellular Component: box C/D snoRNP complex (GO:0031428);	2	177	363	23244	TRINITY_DN130156_c9_g1;TRINITY_DN141038_c2_g3
Cellular Component: cytoskeleton (GO:0005856);	21	1152	363	23244	TRINITY_DN150471_c1_g2;TRINITY_DN153034_c1_g2;TRINITY_DN143360_c0_g2;TRINITY_DN136366_c2_g3;TRINITY_DN156585_c4_g1;TRINITY_DN151399_c2_g2;TRINITY_DN150963_c1_g3;TRINITY_DN154604_c2_g2;TRINITY_DN159243_c6_g3;TRINITY_DN157699_c2_g4;TRINITY_DN133191_c1_g3;TRINITY_DN137186_c1_g5;TRINITY_DN152638_c0_g1;TRINITY_DN132426_c0_g1;TRINITY_DN140433_c2_g5;TRINITY_DN145403_c2_g1;TRINITY_DN159628_c1_g1;TRINITY_…
Cellular Component: chloroplast (GO:0009507);	1	2	363	23244	TRINITY_DN143780_c2_g1
Cellular Component: nuclear cohesin complex (GO:0000798);	38	1977	363	23244	TRINITY_DN137761_c2_g2;TRINITY_DN151509_c1_g1;TRINITY_DN136366_c2_g3;TRINITY_DN156662_c2_g1;TRINITY_DN137426_c1_g3;TRINITY_DN150050_c1_g1;TRINITY_DN141038_c2_g3;TRINITY_DN155488_c0_g1;TRINITY_DN147352_c0_g2;TRINITY_DN137996_c2_g1;TRINITY_DN133191_c1_g3;TRINITY_DN130156_c9_g1;TRINITY_DN145268_c10_g1;TRINITY_DN159120_c3_g2;TRINITY_DN131249_c0_g1;TRINITY_DN143110_c1_g1;TRINITY_DN149319_c2_g3;TRINITY…
Cellular Component: plasma membrane (GO:0005886);	4	165	363	23244	TRINITY_DN134528_c3_g2;TRINITY_DN158463_c1_g5;TRINITY_DN148065_c1_g1;TRINITY_DN139151_c0_g1
Cellular Component: endoplasmic reticulum membrane (GO:0005789);	3	189	363	23244	TRINITY_DN138739_c1_g3;TRINITY_DN153013_c1_g1;TRINITY_DN145403_c2_g1
Cellular Component: cytosolic ribosome (GO:0022626);	1	4	363	23244	TRINITY_DN119554_c0_g1
Cellular Component: cortical endoplasmic reticulum (GO:0032541);	19	698	363	23244	TRINITY_DN127558_c0_g2;TRINITY_DN130156_c9_g1;TRINITY_DN153801_c0_g1;TRINITY_DN158169_c0_g1;TRINITY_DN133191_c1_g3;TRINITY_DN127888_c0_g1;TRINITY_DN142936_c3_g2;TRINITY_DN160192_c4_g4;TRINITY_DN138739_c1_g3;TRINITY_DN156662_c2_g1;TRINITY_DN141038_c2_g3;TRINITY_DN136366_c2_g3;TRINITY_DN145403_c2_g1;TRINITY_DN143780_c2_g1;TRINITY_DN145183_c1_g1;TRINITY_DN147696_c1_g4;TRINITY_DN130060_c0_g1;TRINITY_…
Cellular Component: nucleolus (GO:0005730);	1	46	363	23244	TRINITY_DN132018_c2_g1
Cellular Component: 1,3-beta-D-glucan synthase complex (GO:0000148);	1	10	363	23244	TRINITY_DN142936_c3_g2
Cellular Component: protein phosphatase type 1 complex (GO:0000164);	1	59	363	23244	TRINITY_DN139474_c0_g2
Cellular Component: protein-containing complex (GO:0043234);	1	92	363	23244	TRINITY_DN128933_c0_g1
Cellular Component: eukaryotic 43S preinitiation complex (GO:0016282);	1	57	363	23244	TRINITY_DN140820_c0_g2
Cellular Component: plastoglobule (GO:0010287);	1	32	363	23244	TRINITY_DN151237_c0_g3
Cellular Component: anchored component of plasma membrane (GO:0046658);	1	5	363	23244	TRINITY_DN128666_c0_g1
Cellular Component: mitochondrial respiratory chain (GO:0005746);	1	31	363	23244	TRINITY_DN156620_c1_g1
Cellular Component: chaperonin-containing T-complex (GO:0005832);	2	25	363	23244	TRINITY_DN143745_c2_g5;TRINITY_DN128980_c0_g1
Cellular Component: mitochondrial respiratory chain complex III (GO:0005750);	3	62	363	23244	TRINITY_DN129277_c0_g1;TRINITY_DN117738_c0_g1;TRINITY_DN129088_c1_g3
Cellular Component: fungal-type vacuole membrane (GO:0000329);	1	38	363	23244	TRINITY_DN137583_c5_g1
Cellular Component: chloroplast thylakoid lumen (GO:0009543);	3	79	363	23244	TRINITY_DN124639_c0_g1;TRINITY_DN148369_c1_g1;TRINITY_DN232523_c0_g1
Cellular Component: myosin complex (GO:0016459);	6	464	363	23244	TRINITY_DN159120_c3_g2;TRINITY_DN150753_c1_g1;TRINITY_DN131049_c4_g4;TRINITY_DN121858_c0_g5;TRINITY_DN150291_c0_g1;TRINITY_DN126122_c1_g3
Cellular Component: endoplasmic reticulum (GO:0005783);	2	139	363	23244	TRINITY_DN154475_c1_g1;TRINITY_DN142298_c2_g1
Cellular Component: proteasome complex (GO:0000502);	1	106	363	23244	TRINITY_DN129834_c1_g1
Cellular Component: mitochondrial matrix (GO:0005759);	10	477	363	23244	TRINITY_DN160192_c4_g4;TRINITY_DN140643_c5_g1;TRINITY_DN141038_c2_g3;TRINITY_DN128254_c0_g2;TRINITY_DN158545_c5_g1;TRINITY_DN130156_c9_g1;TRINITY_DN136366_c2_g3;TRINITY_DN147696_c1_g4;TRINITY_DN145183_c1_g1;TRINITY_DN133191_c1_g3
Cellular Component: cell wall (GO:0005618);	4	367	363	23244	TRINITY_DN159833_c1_g1;TRINITY_DN131721_c8_g2;TRINITY_DN155842_c2_g2;TRINITY_DN124221_c0_g3
Cellular Component: extracellular region (GO:0005576);	14	1119	363	23244	TRINITY_DN153190_c1_g3;TRINITY_DN153801_c0_g1;TRINITY_DN140734_c5_g2;TRINITY_DN123491_c0_g2;TRINITY_DN129383_c1_g1;TRINITY_DN148293_c2_g2;TRINITY_DN141038_c2_g3;TRINITY_DN160403_c0_g2;TRINITY_DN137583_c5_g1;TRINITY_DN151509_c1_g1;TRINITY_DN123431_c0_g1;TRINITY_DN143110_c1_g1;TRINITY_DN131249_c0_g1;TRINITY_DN154604_c2_g2
Cellular Component: cytosol (GO:0005829);	1	177	363	23244	TRINITY_DN145183_c1_g1
Cellular Component: cytosolic large ribosomal subunit (GO:0022625);	2	31	363	23244	TRINITY_DN137392_c9_g1;TRINITY_DN136888_c0_g1
Cellular Component: 6-phosphofructokinase complex (GO:0005945);	5	64	363	23244	TRINITY_DN156681_c0_g1;TRINITY_DN146413_c0_g4;TRINITY_DN146413_c0_g1;TRINITY_DN133504_c2_g1;TRINITY_DN148792_c1_g3
Cellular Component: chromosome (GO:0005694);	1	42	363	23244	TRINITY_DN129206_c0_g1
Cellular Component: mediator complex (GO:0016592);	3	279	363	23244	TRINITY_DN150291_c0_g1;TRINITY_DN158479_c2_g3;TRINITY_DN150593_c0_g4
Cellular Component: vacuolar membrane (GO:0005774);	3	60	363	23244	TRINITY_DN126479_c1_g2;TRINITY_DN144003_c2_g3;TRINITY_DN141710_c6_g1
Cellular Component: proteasome core complex (GO:0005839);	5	440	363	23244	TRINITY_DN148262_c1_g3;TRINITY_DN151237_c0_g3;TRINITY_DN160192_c4_g4;TRINITY_DN133208_c1_g1;TRINITY_DN145183_c1_g1
Cellular Component: vacuole (GO:0005773);	2	37	363	23244	TRINITY_DN130060_c0_g1;TRINITY_DN127888_c0_g1
Cellular Component: preribosome, large subunit precursor (GO:0030687);	1	92	363	23244	TRINITY_DN128933_c0_g1
Cellular Component: eukaryotic 48S preinitiation complex (GO:0033290);	1	49	363	23244	TRINITY_DN153013_c1_g1
Cellular Component: chloroplast thylakoid (GO:0009534);	3	62	363	23244	TRINITY_DN119530_c0_g1;TRINITY_DN132018_c2_g1;TRINITY_DN124639_c0_g1
Cellular Component: actin cortical patch (GO:0030479);	1	8	363	23244	TRINITY_DN142936_c3_g2
Cellular Component: condensed nuclear chromosome kinetochore (GO:0000778);	3	483	363	23244	TRINITY_DN150291_c0_g1;TRINITY_DN130167_c0_g1;TRINITY_DN150753_c1_g1
Cellular Component: Golgi apparatus (GO:0005794);	3	262	363	23244	TRINITY_DN156199_c6_g1;TRINITY_DN155646_c0_g2;TRINITY_DN256011_c0_g1
Cellular Component: intracellular membrane-bounded organelle (GO:0043231);	1	88	363	23244	TRINITY_DN143360_c0_g2
Cellular Component: thylakoid (GO:0009579);	1	3	363	23244	TRINITY_DN119554_c0_g1
Cellular Component: perinuclear endoplasmic reticulum (GO:0097038);	2	69	363	23244	TRINITY_DN142165_c1_g12;TRINITY_DN160192_c4_g4
Cellular Component: proton-transporting ATP synthase complex, catalytic core F(1) (GO:0045261);	35	2105	363	23244	TRINITY_DN141054_c6_g6;TRINITY_DN131009_c0_g1;TRINITY_DN137601_c4_g1;TRINITY_DN153013_c1_g1;TRINITY_DN130156_c9_g1;TRINITY_DN132018_c2_g1;TRINITY_DN159120_c3_g2;TRINITY_DN137744_c0_g3;TRINITY_DN145622_c0_g4;TRINITY_DN141208_c6_g1;TRINITY_DN150783_c1_g3;TRINITY_DN151237_c0_g3;TRINITY_DN142664_c0_g1;TRINITY_DN255687_c0_g1;TRINITY_DN150404_c5_g3;TRINITY_DN139754_c0_g3;TRINITY_DN139697_c3_g2;TRINITY_…
Cellular Component: mitochondrion (GO:0005739);	1	171	363	23244	TRINITY_DN156422_c3_g1
Cellular Component: nucleosome (GO:0000786);	1	14	363	23244	TRINITY_DN160031_c4_g3
Cellular Component: nuclear lumen (GO:0031981);	1	21	363	23244	TRINITY_DN147818_c4_g2
Cellular Component: signal recognition particle, endoplasmic reticulum targeting (GO:0005786);	1	13	363	23244	TRINITY_DN129126_c0_g2
Cellular Component: extrinsic component of mitochondrial inner membrane (GO:0031314);	1	10	363	23244	TRINITY_DN142664_c0_g1
Cellular Component: nucleolus organizer region (GO:0005731);	1	1	363	23244	TRINITY_DN155842_c2_g2
Cellular Component: Golgi medial cisterna (GO:0005797);	1	30	363	23244	TRINITY_DN132018_c2_g1
Cellular Component: prospore membrane (GO:0005628);	1	29	363	23244	TRINITY_DN145164_c2_g2
Cellular Component: phosphopyruvate hydratase complex (GO:0000015);	6	247	363	23244	TRINITY_DN140820_c0_g2;TRINITY_DN138739_c1_g3;TRINITY_DN133834_c3_g1;TRINITY_DN151206_c0_g1;TRINITY_DN131791_c0_g1;TRINITY_DN148262_c1_g3
Cellular Component: chloroplast thylakoid membrane (GO:0009535);	43	2817	363	23244	TRINITY_DN140195_c0_g1;TRINITY_DN156521_c0_g1;TRINITY_DN136259_c3_g2;TRINITY_DN125408_c1_g2;TRINITY_DN152195_c2_g2;TRINITY_DN152515_c1_g1;TRINITY_DN139550_c0_g2;TRINITY_DN148792_c1_g3;TRINITY_DN152300_c0_g1;TRINITY_DN97879_c0_g1;TRINITY_DN151509_c1_g1;TRINITY_DN136490_c0_g1;TRINITY_DN160403_c0_g2;TRINITY_DN131308_c1_g1;TRINITY_DN146413_c0_g3;TRINITY_DN160718_c5_g3;TRINITY_DN133208_c1_g1;TRINITY_D…
Cellular Component: nucleus (GO:0005634);	1	3	363	23244	TRINITY_DN133050_c7_g1
Cellular Component: SAGA complex (GO:0000124);	3	88	363	23244	TRINITY_DN128782_c1_g2;TRINITY_DN159120_c3_g2;TRINITY_DN123503_c0_g1
Cellular Component: Golgi membrane (GO:0000139);	1	12	363	23244	TRINITY_DN125046_c1_g2
Cellular Component: calcineurin complex (GO:0005955);	2	3	363	23244	TRINITY_DN155118_c0_g1;TRINITY_DN129673_c0_g1
Cellular Component: primosome complex (GO:1990077);	1	13	363	23244	TRINITY_DN152427_c1_g1
Cellular Component: mitochondrial small ribosomal subunit (GO:0005763);	1	4	363	23244	TRINITY_DN117738_c0_g1
Cellular Component: Vps55/Vps68 complex (GO:0034424);	2	48	363	23244	TRINITY_DN142936_c3_g2;TRINITY_DN119530_c0_g1
Cellular Component: cellular bud neck (GO:0005935);	1	10	363	23244	TRINITY_DN126526_c0_g2
Cellular Component: peroxisomal matrix (GO:0005782);	3	238	363	23244	TRINITY_DN139582_c0_g2;TRINITY_DN138674_c1_g5;TRINITY_DN143106_c2_g1
Cellular Component: microtubule (GO:0005874);	34	2114	588	36020	TRINITY_DN149745_c1_g2;TRINITY_DN151054_c4_g3;TRINITY_DN152300_c0_g1;TRINITY_DN138739_c1_g3;TRINITY_DN158666_c3_g5;TRINITY_DN137347_c1_g1;TRINITY_DN147940_c1_g1;TRINITY_DN159580_c1_g2;TRINITY_DN97879_c0_g1;TRINITY_DN137119_c1_g2;TRINITY_DN136490_c0_g1;TRINITY_DN131308_c1_g1;TRINITY_DN129972_c1_g1;TRINITY_DN144003_c2_g3;TRINITY_DN148709_c1_g3;TRINITY_DN136806_c0_g2;TRINITY_DN132992_c1_g2;TRINITY_D…
Molecular Function: zinc ion binding (GO:0008270);	1	16	588	36020	TRINITY_DN157428_c2_g2
Molecular Function: linoleate 13S-lipoxygenase activity (GO:0016165);	2	66	588	36020	TRINITY_DN136806_c0_g2;TRINITY_DN126129_c1_g2
Molecular Function: aminopeptidase activity (GO:0004177);	1	8	588	36020	TRINITY_DN131249_c0_g1
Molecular Function: UDP-4-keto-rhamnose-4-keto-reductase activity (GO:0010490);	3	70	588	36020	TRINITY_DN131735_c2_g2;TRINITY_DN150100_c0_g3;TRINITY_DN150496_c2_g1
Molecular Function: calcium-transporting ATPase activity (GO:0005388);	7	514	588	36020	TRINITY_DN152356_c3_g1;TRINITY_DN135009_c2_g1;TRINITY_DN158161_c1_g1;TRINITY_DN128020_c0_g1;TRINITY_DN136534_c3_g5;TRINITY_DN132293_c4_g7;TRINITY_DN158171_c1_g1
Molecular Function: kinase activity (GO:0016301);	1	12	588	36020	TRINITY_DN129504_c0_g1
Molecular Function: holocytochrome-c synthase activity (GO:0004408);	1	118	588	36020	TRINITY_DN145622_c0_g4
Molecular Function: nucleotidyltransferase activity (GO:0016779);	6	233	588	36020	TRINITY_DN132655_c3_g2;TRINITY_DN133372_c3_g2;TRINITY_DN147511_c4_g1;TRINITY_DN100760_c0_g1;TRINITY_DN153641_c0_g4;TRINITY_DN148065_c1_g1
Molecular Function: monooxygenase activity (GO:0004497);	1	7	588	36020	TRINITY_DN131249_c0_g1
Molecular Function: dTDP-4-dehydrorhamnose 3,5-epimerase activity (GO:0008830);	1	5	588	36020	TRINITY_DN129383_c1_g1
Molecular Function: S-formylglutathione hydrolase activity (GO:0018738);	2	14	588	36020	TRINITY_DN150963_c1_g3;TRINITY_DN156202_c0_g1
Molecular Function: glucan endo-1,3-beta-D-glucosidase activity (GO:0042973);	1	9	588	36020	TRINITY_DN123491_c0_g2
Molecular Function: acid-ammonia (or amide) ligase activity (GO:0016880);	1	32	588	36020	TRINITY_DN153391_c4_g1
Molecular Function: chaperone binding (GO:0051087);	1	1	588	36020	TRINITY_DN157626_c1_g2
Molecular Function: mannitol dehydrogenase activity (GO:0046029);	1	70	588	36020	TRINITY_DN152399_c0_g1
Molecular Function: protein kinase binding (GO:0019901);	1	6	588	36020	TRINITY_DN134023_c0_g1
Molecular Function: hydrolase activity, acting on carbon-nitrogen (but not peptide) bonds, in cyclic amides (GO:0016812);	2	135	588	36020	TRINITY_DN146517_c0_g1;TRINITY_DN138541_c1_g4
Molecular Function: amino acid transmembrane transporter activity (GO:0015171);	1	9	588	36020	TRINITY_DN129088_c1_g3
Molecular Function: potassium:proton antiporter activity (GO:0015386);	1	11	588	36020	TRINITY_DN150963_c1_g3
Molecular Function: beta-D-fucosidase activity (GO:0033907);	14	1831	588	36020	TRINITY_DN152427_c1_g1;TRINITY_DN160653_c2_g3;TRINITY_DN144558_c8_g2;TRINITY_DN136366_c2_g3;TRINITY_DN154429_c1_g2;TRINITY_DN133191_c1_g3;TRINITY_DN153166_c3_g1;TRINITY_DN133722_c2_g1;TRINITY_DN139385_c6_g3;TRINITY_DN124604_c0_g1;TRINITY_DN145183_c1_g1;TRINITY_DN145403_c2_g1;TRINITY_DN136277_c3_g4;TRINITY_DN140924_c3_g1
Molecular Function: structural constituent of ribosome (GO:0003735);	1	20	588	36020	TRINITY_DN131249_c0_g1
Molecular Function: dTDP-4-dehydrorhamnose reductase activity (GO:0008831);	8	327	588	36020	TRINITY_DN158107_c3_g1;TRINITY_DN157792_c3_g1;TRINITY_DN127826_c0_g2;TRINITY_DN136574_c1_g1;TRINITY_DN158804_c1_g5;TRINITY_DN119554_c0_g1;TRINITY_DN137601_c4_g1;TRINITY_DN125061_c1_g2
Molecular Function: pyridoxal phosphate binding (GO:0030170);	1	46	588	36020	TRINITY_DN160403_c0_g2
Molecular Function: acid phosphatase activity (GO:0003993);	2	86	588	36020	TRINITY_DN159845_c2_g1;TRINITY_DN154355_c2_g1
Molecular Function: NADH dehydrogenase (ubiquinone) activity (GO:0008137);	1	1	588	36020	TRINITY_DN130791_c1_g3
Molecular Function: tyrosine ammonia-lyase activity (GO:0052883);	1	22	588	36020	TRINITY_DN160783_c2_g2
Molecular Function: RNA-DNA hybrid ribonuclease activity (GO:0004523);	1	7	588	36020	TRINITY_DN128782_c1_g2
Molecular Function: guanosine-diphosphatase activity (GO:0004382);	1	9	588	36020	TRINITY_DN158804_c1_g5
Molecular Function: glycogen phosphorylase activity (GO:0008184);	2	44	588	36020	TRINITY_DN127104_c0_g2;TRINITY_DN134530_c0_g7
Molecular Function: thiamine pyrophosphate binding (GO:0030976);	1	2	588	36020	TRINITY_DN152638_c0_g1
Molecular Function: violaxanthin de-epoxidase activity (GO:0046422);	1	16	588	36020	TRINITY_DN140433_c2_g5
Molecular Function: peptide binding (GO:0042277);	1	6	588	36020	TRINITY_DN139778_c9_g1
Molecular Function: racemase and epimerase activity, acting on carbohydrates and derivatives (GO:0016857);	1	78	588	36020	TRINITY_DN139582_c0_g2
Molecular Function: microtubule binding (GO:0008017);	15	1071	588	36020	TRINITY_DN128687_c0_g1;TRINITY_DN128311_c0_g2;TRINITY_DN131009_c0_g1;TRINITY_DN127888_c0_g1;TRINITY_DN125336_c0_g1;TRINITY_DN138674_c1_g5;TRINITY_DN133761_c2_g2;TRINITY_DN133295_c1_g1;TRINITY_DN125555_c0_g1;TRINITY_DN119444_c0_g3;TRINITY_DN150783_c1_g3;TRINITY_DN136320_c3_g1;TRINITY_DN143106_c2_g1;TRINITY_DN131468_c0_g2;TRINITY_DN154741_c3_g2
Molecular Function: GTP binding (GO:0005525);	3	209	588	36020	TRINITY_DN140903_c4_g3;TRINITY_DN130031_c1_g10;TRINITY_DN130031_c1_g5
Molecular Function: ATPase activity, coupled to transmembrane movement of substances (GO:0042626);	1	55	588	36020	TRINITY_DN128666_c0_g1
Molecular Function: cytochrome-c oxidase activity (GO:0004129);	1	16	588	36020	TRINITY_DN123491_c0_g2
Molecular Function: acetate-CoA ligase activity (GO:0003987);	11	399	588	36020	TRINITY_DN136078_c2_g2;TRINITY_DN130351_c0_g1;TRINITY_DN279682_c0_g1;TRINITY_DN134285_c0_g3;TRINITY_DN134530_c0_g7;TRINITY_DN150378_c2_g1;TRINITY_DN188323_c0_g1;TRINITY_DN143249_c2_g1;TRINITY_DN136078_c2_g1;TRINITY_DN117178_c0_g1;TRINITY_DN149856_c2_g2
Molecular Function: flavin adenine dinucleotide binding (GO:0050660);	2	130	588	36020	TRINITY_DN142165_c1_g12;TRINITY_DN160192_c4_g4
Molecular Function: proton-transporting ATP synthase activity, rotational mechanism (GO:0046933);	1	35	588	36020	TRINITY_DN153032_c4_g3
Molecular Function: DNA-dependent ATPase activity (GO:0008094);	2	43	588	36020	TRINITY_DN155488_c0_g1;TRINITY_DN127593_c0_g1
Molecular Function: potassium ion transmembrane transporter activity (GO:0015079);	2	146	588	36020	TRINITY_DN159932_c2_g2;TRINITY_DN255687_c0_g1
Molecular Function: 4 iron, 4 sulfur cluster binding (GO:0051539);	3	150	588	36020	TRINITY_DN160192_c4_g4;TRINITY_DN142165_c1_g12;TRINITY_DN129277_c0_g1
Molecular Function: proton-transporting ATPase activity, rotational mechanism (GO:0046961);	9	457	588	36020	TRINITY_DN146847_c2_g1;TRINITY_DN139971_c1_g1;TRINITY_DN149614_c1_g1;TRINITY_DN145128_c3_g1;TRINITY_DN156151_c1_g3;TRINITY_DN159062_c2_g2;TRINITY_DN129992_c0_g1;TRINITY_DN144366_c1_g1;TRINITY_DN127779_c0_g1
Molecular Function: transferase activity, transferring phosphorus-containing groups (GO:0016772);	12	643	588	36020	TRINITY_DN134875_c0_g3;TRINITY_DN128129_c0_g4;TRINITY_DN124789_c0_g1;TRINITY_DN124099_c0_g3;TRINITY_DN128174_c0_g1;TRINITY_DN145089_c3_g1;TRINITY_DN155646_c0_g2;TRINITY_DN150658_c3_g1;TRINITY_DN139153_c5_g1;TRINITY_DN134870_c3_g1;TRINITY_DN126218_c0_g2;TRINITY_DN133697_c1_g1
Molecular Function: transferase activity (GO:0016740);	3	103	588	36020	TRINITY_DN126479_c1_g2;TRINITY_DN144003_c2_g3;TRINITY_DN141710_c6_g1
Molecular Function: threonine-type endopeptidase activity (GO:0004298);	2	5	588	36020	TRINITY_DN153034_c1_g2;TRINITY_DN132962_c4_g1
Molecular Function: UDP-glycosyltransferase activity (GO:0008194);	2	4	588	36020	TRINITY_DN129673_c0_g1;TRINITY_DN155118_c0_g1
Molecular Function: DNA primase activity (GO:0003896);	4	350	588	36020	TRINITY_DN131009_c0_g1;TRINITY_DN145285_c2_g1;TRINITY_DN159491_c2_g1;TRINITY_DN145268_c10_g1
Molecular Function: ATPase activity (GO:0016887);	1	7	588	36020	TRINITY_DN78237_c0_g1
Molecular Function: acetyltransferase activity (GO:0016407);	1	22	588	36020	TRINITY_DN137601_c4_g1
Molecular Function: L-aspartate:2-oxoglutarate aminotransferase activity (GO:0004069);	1	19	588	36020	TRINITY_DN137601_c4_g1
Molecular Function: L-phenylalanine:2-oxoglutarate aminotransferase activity (GO:0080130);	1	4	588	36020	TRINITY_DN127826_c0_g2
Molecular Function: cystathionine beta-lyase activity (GO:0004121);	31	1634	588	36020	TRINITY_DN140850_c1_g1;TRINITY_DN159062_c2_g2;TRINITY_DN133504_c2_g1;TRINITY_DN153461_c0_g1;TRINITY_DN135200_c1_g1;TRINITY_DN138580_c2_g1;TRINITY_DN145394_c0_g1;TRINITY_DN139627_c2_g4;TRINITY_DN143313_c6_g2;TRINITY_DN158466_c5_g1;TRINITY_DN139315_c1_g1;TRINITY_DN155419_c4_g3;TRINITY_DN159917_c5_g3;TRINITY_DN155234_c2_g2;TRINITY_DN158209_c0_g8;TRINITY_DN131691_c0_g4;TRINITY_DN159054_c2_g2;TRINITY_…
Molecular Function: binding (GO:0005488);	1	1	588	36020	TRINITY_DN149629_c0_g2
Molecular Function: progesterone 5-alpha-reductase activity (GO:0050213);	16	1233	588	36020	TRINITY_DN137744_c0_g3;TRINITY_DN150287_c0_g2;TRINITY_DN148390_c0_g2;TRINITY_DN127104_c0_g2;TRINITY_DN142935_c7_g1;TRINITY_DN130255_c2_g1;TRINITY_DN149056_c1_g5;TRINITY_DN120649_c0_g3;TRINITY_DN133404_c1_g2;TRINITY_DN141501_c5_g1;TRINITY_DN126763_c0_g1;TRINITY_DN135963_c5_g1;TRINITY_DN136098_c3_g4;TRINITY_DN118872_c0_g1;TRINITY_DN17588_c0_g1;TRINITY_DN150210_c1_g2
Molecular Function: catalytic activity (GO:0003824);	1	7	588	36020	TRINITY_DN128174_c0_g1
Molecular Function: phosphoribosylformylglycinamidine synthase activity (GO:0004642);	1	19	588	36020	TRINITY_DN125555_c0_g1
Molecular Function: translation release factor activity (GO:0003747);	26	2032	588	36020	TRINITY_DN131015_c0_g3;TRINITY_DN133404_c1_g2;TRINITY_DN139215_c0_g3;TRINITY_DN136490_c0_g1;TRINITY_DN142290_c0_g3;TRINITY_DN152009_c1_g2;TRINITY_DN142627_c1_g1;TRINITY_DN130255_c2_g1;TRINITY_DN141548_c2_g2;TRINITY_DN150287_c0_g2;TRINITY_DN136291_c0_g1;TRINITY_DN148709_c1_g3;TRINITY_DN134927_c7_g2;TRINITY_DN145622_c0_g4;TRINITY_DN139018_c1_g6;TRINITY_DN144953_c0_g1;TRINITY_DN160038_c1_g2;TRINITY_…
Molecular Function: nucleic acid binding (GO:0003676);	1	3	588	36020	TRINITY_DN139151_c0_g1
Molecular Function: ethylene binding (GO:0051740);	3	71	588	36020	TRINITY_DN125088_c0_g1;TRINITY_DN158495_c3_g5;TRINITY_DN158495_c3_g3
Molecular Function: obsolete ubiquitin thiolesterase activity (GO:0004221);	1	135	588	36020	TRINITY_DN112109_c0_g2
Molecular Function: phospholipid binding (GO:0005543);	12	488	588	36020	TRINITY_DN135366_c5_g1;TRINITY_DN136543_c0_g4;TRINITY_DN146847_c2_g1;TRINITY_DN151493_c0_g8;TRINITY_DN145175_c2_g1;TRINITY_DN146413_c0_g3;TRINITY_DN149879_c2_g2;TRINITY_DN135963_c5_g1;TRINITY_DN160133_c1_g1;TRINITY_DN160458_c1_g3;TRINITY_DN136665_c2_g2;TRINITY_DN137305_c0_g2
Molecular Function: organic cyclic compound binding (GO:0097159);	1	12	588	36020	TRINITY_DN145761_c1_g1
Molecular Function: tau-protein kinase activity (GO:0050321);	1	64	588	36020	TRINITY_DN126954_c0_g1
Molecular Function: metallopeptidase activity (GO:0008237);	3	62	588	36020	TRINITY_DN153013_c1_g1;TRINITY_DN158107_c3_g1;TRINITY_DN136574_c1_g1
Molecular Function: transaminase activity (GO:0008483);	5	28	588	36020	TRINITY_DN152141_c1_g2;TRINITY_DN131666_c0_g2;TRINITY_DN154840_c1_g4;TRINITY_DN160773_c9_g2;TRINITY_DN144340_c4_g1
Molecular Function: naringenin-chalcone synthase activity (GO:0016210);	1	14	588	36020	TRINITY_DN157792_c3_g1
Molecular Function: cysteine desulfurase activity (GO:0031071);	1	14	588	36020	TRINITY_DN131763_c1_g2
Molecular Function: adenine phosphoribosyltransferase activity (GO:0003999);	77	5012	588	36020	TRINITY_DN115289_c0_g2;TRINITY_DN131314_c0_g2;TRINITY_DN150496_c2_g1;TRINITY_DN152470_c0_g2;TRINITY_DN130156_c9_g1;TRINITY_DN156013_c0_g2;TRINITY_DN146355_c1_g4;TRINITY_DN137823_c0_g3;TRINITY_DN159491_c2_g1;TRINITY_DN153032_c4_g3;TRINITY_DN139582_c0_g2;TRINITY_DN145285_c2_g1;TRINITY_DN232523_c0_g1;TRINITY_DN139151_c0_g4;TRINITY_DN146413_c0_g1;TRINITY_DN130031_c1_g10;TRINITY_DN130031_c1_g5;TRINITY…
Molecular Function: ATP binding (GO:0005524);	1	4	588	36020	TRINITY_DN156480_c2_g2
Molecular Function: anthranilate N-benzoyltransferase activity (GO:0047672);	1	4	588	36020	TRINITY_DN129312_c0_g1
Molecular Function: oxygen-dependent protoporphyrinogen oxidase activity (GO:0004729);	1	12	588	36020	TRINITY_DN145738_c1_g1
Molecular Function: arginine decarboxylase activity (GO:0008792);	1	13	588	36020	TRINITY_DN132012_c0_g1
Molecular Function: mannan endo-1,6-alpha-mannosidase activity (GO:0008496);	5	386	588	36020	TRINITY_DN156620_c1_g1;TRINITY_DN159279_c1_g1;TRINITY_DN151824_c3_g5;TRINITY_DN142219_c3_g7;TRINITY_DN138409_c3_g3
Molecular Function: unfolded protein binding (GO:0051082);	1	11	588	36020	TRINITY_DN131411_c4_g3
Molecular Function: metalloaminopeptidase activity (GO:0070006);	1	168	588	36020	TRINITY_DN134528_c3_g2
Molecular Function: aspartic-type endopeptidase activity (GO:0004190);	4	32	588	36020	TRINITY_DN119554_c0_g1;TRINITY_DN128722_c0_g1;TRINITY_DN142045_c5_g1;TRINITY_DN135911_c0_g1
Molecular Function: carboxy-lyase activity (GO:0016831);	1	4	588	36020	TRINITY_DN158653_c1_g2
Molecular Function: peptide receptor activity (GO:0001653);	35	1810	588	36020	TRINITY_DN152204_c5_g1;TRINITY_DN138352_c0_g1;TRINITY_DN156681_c0_g1;TRINITY_DN134855_c4_g2;TRINITY_DN131308_c1_g1;TRINITY_DN160403_c0_g2;TRINITY_DN159952_c3_g2;TRINITY_DN157699_c2_g4;TRINITY_DN120329_c0_g1;TRINITY_DN160718_c5_g4;TRINITY_DN160783_c2_g2;TRINITY_DN158537_c4_g1;TRINITY_DN146413_c0_g4;TRINITY_DN144003_c2_g3;TRINITY_DN133545_c4_g1;TRINITY_DN160403_c1_g1;TRINITY_DN136806_c0_g2;TRINITY_…
Molecular Function: DNA binding (GO:0003677);	6	225	588	36020	TRINITY_DN132655_c3_g2;TRINITY_DN133372_c3_g2;TRINITY_DN147511_c4_g1;TRINITY_DN100760_c0_g1;TRINITY_DN148065_c1_g1;TRINITY_DN153641_c0_g4
Molecular Function: oxidoreductase activity, acting on paired donors, with incorporation or reduction of molecular oxygen (GO:0016705);	1	80	588	36020	TRINITY_DN156013_c0_g2
Molecular Function: phosphotransferase activity, alcohol group as acceptor (GO:0016773);	3	13	588	36020	TRINITY_DN159695_c2_g4;TRINITY_DN130791_c1_g3;TRINITY_DN154582_c1_g5
Molecular Function: phenylalanine ammonia-lyase activity (GO:0045548);	1	3	588	36020	TRINITY_DN129788_c0_g1
Molecular Function: xanthine transmembrane transporter activity (GO:0042907);	1	6	588	36020	TRINITY_DN153825_c1_g4
Molecular Function: ketol-acid reductoisomerase activity (GO:0004455);	1	3	588	36020	TRINITY_DN136459_c1_g2
Molecular Function: o-succinylbenzoate-CoA ligase activity (GO:0008756);	1	33	588	36020	TRINITY_DN148608_c2_g2
Molecular Function: proton-exporting ATPase activity, phosphorylative mechanism (GO:0008553);	1	65	588	36020	TRINITY_DN127558_c0_g2
Molecular Function: ribosome binding (GO:0043022);	1	28	588	36020	TRINITY_DN125892_c0_g1
Molecular Function: ammonium transmembrane transporter activity (GO:0008519);	11	526	588	36020	TRINITY_DN149511_c1_g3;TRINITY_DN157428_c2_g2;TRINITY_DN129138_c0_g3;TRINITY_DN100760_c0_g1;TRINITY_DN132655_c3_g2;TRINITY_DN133372_c3_g2;TRINITY_DN135707_c1_g12;TRINITY_DN67090_c0_g1;TRINITY_DN147511_c4_g1;TRINITY_DN148065_c1_g1;TRINITY_DN121858_c0_g5
Molecular Function: iron ion binding (GO:0005506);	1	27	588	36020	TRINITY_DN151206_c0_g1
Molecular Function: chlorophyll binding (GO:0016168);	1	59	588	36020	TRINITY_DN130351_c0_g1
Molecular Function: acyl-CoA dehydrogenase activity (GO:0003995);	1	13	588	36020	TRINITY_DN142455_c1_g1
Molecular Function: 4-hydroxyphenylpyruvate dioxygenase activity (GO:0003868);	1	40	588	36020	TRINITY_DN156662_c2_g1
Molecular Function: mRNA binding (GO:0003729);	1	8	588	36020	TRINITY_DN131249_c0_g1
Molecular Function: UDP-4-keto-6-deoxy-glucose-3,5-epimerase activity (GO:0010489);	2	60	588	36020	TRINITY_DN156713_c1_g1;TRINITY_DN136806_c0_g2
Molecular Function: manganese ion binding (GO:0030145);	1	15	588	36020	TRINITY_DN134530_c0_g7
Molecular Function: acetolactate synthase activity (GO:0003984);	3	245	588	36020	TRINITY_DN153190_c1_g3;TRINITY_DN149745_c1_g2;TRINITY_DN152907_c1_g7
Molecular Function: NAD binding (GO:0051287);	1	39	588	36020	TRINITY_DN149511_c1_g3
Molecular Function: oxygen binding (GO:0019825);	11	1120	588	36020	TRINITY_DN134780_c1_g3;TRINITY_DN147940_c1_g1;TRINITY_DN147120_c2_g1;TRINITY_DN142665_c4_g1;TRINITY_DN149180_c1_g2;TRINITY_DN160403_c0_g2;TRINITY_DN152427_c1_g1;TRINITY_DN141922_c0_g1;TRINITY_DN160403_c1_g1;TRINITY_DN160783_c2_g2;TRINITY_DN148903_c1_g1
Molecular Function: RNA binding (GO:0003723);	4	243	588	36020	TRINITY_DN135366_c5_g1;TRINITY_DN136233_c2_g2;TRINITY_DN140195_c0_g1;TRINITY_DN140734_c5_g2
Molecular Function: protein binding (GO:0005515);	1	2	588	36020	TRINITY_DN124346_c0_g1
Molecular Function: superoxide dismutase copper chaperone activity (GO:0016532);	1	10	588	36020	TRINITY_DN125046_c1_g2
Molecular Function: calcium-dependent protein serine/threonine phosphatase activity (GO:0004723);	1	198	588	36020	TRINITY_DN146652_c3_g1
Molecular Function: ligase activity (GO:0016874);	7	547	588	36020	TRINITY_DN147511_c4_g1;TRINITY_DN148065_c1_g1;TRINITY_DN187002_c0_g1;TRINITY_DN100760_c0_g1;TRINITY_DN132655_c3_g2;TRINITY_DN133372_c3_g2;TRINITY_DN128115_c0_g3
Molecular Function: electron transfer activity (GO:0009055);	1	2	588	36020	TRINITY_DN140734_c5_g2
Molecular Function: tetrapyrrole binding (GO:0046906);	1	3	588	36020	TRINITY_DN129126_c0_g2
Molecular Function: phospholipid-hydroperoxide glutathione peroxidase activity (GO:0047066);	2	203	588	36020	TRINITY_DN144940_c1_g1;TRINITY_DN156422_c3_g1
Molecular Function: protein heterodimerization activity (GO:0046982);	1	114	588	36020	TRINITY_DN133208_c1_g1
Molecular Function: cysteine-type peptidase activity (GO:0008234);	7	489	588	36020	TRINITY_DN136779_c2_g3;TRINITY_DN154601_c0_g2;TRINITY_DN154601_c0_g3;TRINITY_DN124547_c1_g1;TRINITY_DN136241_c2_g3;TRINITY_DN136320_c3_g1;TRINITY_DN135189_c1_g1
Molecular Function: calcium ion binding (GO:0005509);	1	93	588	36020	TRINITY_DN159124_c1_g1
Molecular Function: 2-alkenal reductase [NAD(P)] activity (GO:0032440);	2	117	588	36020	TRINITY_DN148369_c1_g1;TRINITY_DN137563_c2_g2
Molecular Function: actin binding (GO:0003779);	1	33	588	36020	TRINITY_DN126526_c0_g2
Molecular Function: ATP-dependent peptidase activity (GO:0004176);	1	13	588	36020	TRINITY_DN124922_c0_g2
Molecular Function: fatty-acyl-CoA binding (GO:0000062);	1	1	588	36020	TRINITY_DN157890_c1_g5
Molecular Function: histone methyltransferase activity (GO:0042054);	1	43	588	36020	TRINITY_DN150963_c1_g3
Molecular Function: beta-galactosidase activity (GO:0004565);	1	11	588	36020	TRINITY_DN133050_c7_g1
Molecular Function: transcription coregulator activity (GO:0003712);	1	4	588	36020	TRINITY_DN151746_c1_g3
Molecular Function: phosphatidylethanolamine binding (GO:0008429);	2	199	588	36020	TRINITY_DN133545_c4_g1;TRINITY_DN134855_c4_g2
Molecular Function: chromatin binding (GO:0003682);	1	8	588	36020	TRINITY_DN120134_c0_g2
Molecular Function: dimethylallyltranstransferase activity (GO:0004161);	12	488	588	36020	TRINITY_DN136665_c2_g2;TRINITY_DN137305_c0_g2;TRINITY_DN135963_c5_g1;TRINITY_DN160133_c1_g1;TRINITY_DN160458_c1_g3;TRINITY_DN145175_c2_g1;TRINITY_DN149879_c2_g2;TRINITY_DN146413_c0_g3;TRINITY_DN146847_c2_g1;TRINITY_DN151493_c0_g8;TRINITY_DN136543_c0_g4;TRINITY_DN135366_c5_g1
Molecular Function: heterocyclic compound binding (GO:1901363);	2	110	588	36020	TRINITY_DN147985_c1_g2;TRINITY_DN145270_c0_g2
Molecular Function: oxidoreductase activity, acting on single donors with incorporation of molecular oxygen, incorporation of two atoms of oxygen (GO:0016702);	8	383	588	36020	TRINITY_DN126188_c0_g2;TRINITY_DN148940_c1_g2;TRINITY_DN138105_c1_g2;TRINITY_DN156013_c0_g2;TRINITY_DN150022_c1_g3;TRINITY_DN159243_c6_g3;TRINITY_DN154989_c1_g1;TRINITY_DN159628_c1_g1
Molecular Function: nucleoside-triphosphatase activity (GO:0017111);	1	30	588	36020	TRINITY_DN126903_c0_g2
Molecular Function: nitronate monooxygenase activity (GO:0018580);	4	261	588	36020	TRINITY_DN158537_c4_g1;TRINITY_DN159952_c3_g2;TRINITY_DN140883_c4_g3;TRINITY_DN135007_c3_g3
Molecular Function: protein dimerization activity (GO:0046983);	1	8	588	36020	TRINITY_DN130595_c4_g7
Molecular Function: sterol binding (GO:0032934);	1	12	588	36020	TRINITY_DN150963_c1_g3
Molecular Function: beta-gentiobiose beta-glucosidase activity (GO:0080083);	3	175	588	36020	TRINITY_DN134285_c0_g3;TRINITY_DN150378_c2_g1;TRINITY_DN152907_c1_g7
Molecular Function: NADP binding (GO:0050661);	1	2	588	36020	TRINITY_DN149629_c0_g2
Molecular Function: 3-oxo-5-alpha-steroid 4-dehydrogenase activity (GO:0003865);	2	10	588	36020	TRINITY_DN154601_c0_g3;TRINITY_DN154601_c0_g2
Molecular Function: alpha-amylase activity (GO:0004556);	6	371	588	36020	TRINITY_DN160458_c1_g3;TRINITY_DN132737_c5_g2;TRINITY_DN136665_c2_g2;TRINITY_DN136543_c0_g4;TRINITY_DN146847_c2_g1;TRINITY_DN142560_c5_g5
Molecular Function: ion binding (GO:0043167);	3	195	588	36020	TRINITY_DN131791_c0_g1;TRINITY_DN160416_c1_g1;TRINITY_DN151695_c0_g3
Molecular Function: carbohydrate binding (GO:0030246);	2	57	588	36020	TRINITY_DN129884_c3_g4;TRINITY_DN145636_c6_g4
Molecular Function: chitin synthase activity (GO:0004100);	1	11	588	36020	TRINITY_DN156585_c4_g1
Molecular Function: 1-acylglycerol-3-phosphate O-acyltransferase activity (GO:0003841);	1	5	588	36020	TRINITY_DN147497_c0_g1
Molecular Function: potassium channel activity (GO:0005267);	1	9	588	36020	TRINITY_DN146050_c3_g1
Molecular Function: phosphatidylinositol phospholipase C activity (GO:0004435);	2	305	588	36020	TRINITY_DN142665_c4_g1;TRINITY_DN160783_c2_g2
Molecular Function: RNA-directed DNA polymerase activity (GO:0003964);	1	1	588	36020	TRINITY_DN154604_c2_g2
Molecular Function: cadmium ion binding (GO:0046870);	1	38	588	36020	TRINITY_DN152583_c2_g2
Molecular Function: O-methyltransferase activity (GO:0008171);	1	4	588	36020	TRINITY_DN146251_c4_g1
Molecular Function: xylose isomerase activity (GO:0009045);	8	368	588	36020	TRINITY_DN127558_c0_g2;TRINITY_DN128933_c0_g1;TRINITY_DN146355_c1_g4;TRINITY_DN134360_c0_g3;TRINITY_DN144940_c1_g1;TRINITY_DN118828_c0_g2;TRINITY_DN145384_c2_g1;TRINITY_DN137823_c0_g3
Molecular Function: translation initiation factor activity (GO:0003743);	1	1	588	36020	TRINITY_DN135707_c1_g12
Molecular Function: C-19 gibberellin 2-beta-dioxygenase activity (GO:0052634);	1	10	588	36020	TRINITY_DN126122_c1_g3
Molecular Function: farnesyl-diphosphate farnesyltransferase activity (GO:0004310);	5	134	588	36020	TRINITY_DN232523_c0_g1;TRINITY_DN132962_c4_g1;TRINITY_DN144748_c0_g3;TRINITY_DN160416_c1_g1;TRINITY_DN160708_c4_g1
Molecular Function: transferase activity, transferring hexosyl groups (GO:0016758);	2	41	588	36020	TRINITY_DN156662_c2_g1;TRINITY_DN126062_c0_g2
Molecular Function: single-stranded DNA binding (GO:0003697);	1	13	588	36020	TRINITY_DN129353_c1_g1
Molecular Function: L-isoleucine transaminase activity (GO:0052656);	1	48	588	36020	TRINITY_DN145967_c2_g1
Molecular Function: phosphoric diester hydrolase activity (GO:0008081);	4	34	588	36020	TRINITY_DN146413_c0_g4;TRINITY_DN156681_c0_g1;TRINITY_DN146413_c0_g1;TRINITY_DN148792_c1_g3
Molecular Function: DNA topoisomerase type II (ATP-hydrolyzing) activity (GO:0003918);	2	46	588	36020	TRINITY_DN139151_c0_g4;TRINITY_DN139151_c0_g1
Molecular Function: phosphorelay sensor kinase activity (GO:0000155);	1	4	588	36020	TRINITY_DN154582_c1_g1
Molecular Function: ammonia-lyase activity (GO:0016841);	4	188	588	36020	TRINITY_DN120329_c0_g1;TRINITY_DN157699_c2_g4;TRINITY_DN125408_c1_g2;TRINITY_DN149180_c1_g2
Molecular Function: DNA-directed 5'-3' RNA polymerase activity (GO:0003899);	1	7	588	36020	TRINITY_DN149745_c1_g2
Molecular Function: histidinol dehydrogenase activity (GO:0004399);	1	5	588	36020	TRINITY_DN152535_c2_g1
Molecular Function: oxidoreductase activity, acting on paired donors, with incorporation or reduction of molecular oxygen, NAD(P)H as one donor, and incorporation of one atom of oxygen (GO:0016709);	3	27	588	36020	TRINITY_DN152408_c5_g1;TRINITY_DN147352_c0_g2;TRINITY_DN159124_c1_g1
Molecular Function: MAP kinase kinase kinase activity (GO:0004709);	1	5	588	36020	TRINITY_DN134023_c0_g1
Molecular Function: endodeoxyribonuclease activity, producing 5'-phosphomonoesters (GO:0016888);	1	33	588	36020	TRINITY_DN141548_c2_g2
Molecular Function: triglyceride lipase activity (GO:0004806);	1	7	588	36020	TRINITY_DN159026_c1_g3
Molecular Function: copper chaperone activity (GO:0016531);	1	8	588	36020	TRINITY_DN131791_c0_g1
Molecular Function: 1,2-diacylglycerol 3-beta-galactosyltransferase activity (GO:0046509);	1	4	588	36020	TRINITY_DN120834_c0_g1
Molecular Function: uracil phosphoribosyltransferase activity (GO:0004845);	1	7	588	36020	TRINITY_DN128446_c0_g1
Molecular Function: carbon-sulfur lyase activity (GO:0016846);	1	10	588	36020	TRINITY_DN132109_c2_g1
Molecular Function: 4-alpha-glucanotransferase activity (GO:0004134);	2	93	588	36020	TRINITY_DN144003_c2_g3;TRINITY_DN151904_c2_g1
Molecular Function: serine-type peptidase activity (GO:0008236);	2	33	588	36020	TRINITY_DN154475_c1_g1;TRINITY_DN142298_c2_g1
Molecular Function: enzyme regulator activity (GO:0030234);	1	49	588	36020	TRINITY_DN131739_c4_g1
Molecular Function: glutamate-ammonia ligase activity (GO:0004356);	1	6	588	36020	TRINITY_DN255687_c0_g1
Molecular Function: homoaconitate hydratase activity (GO:0004409);	1	4	588	36020	TRINITY_DN152515_c1_g1
Molecular Function: glycerate kinase activity (GO:0008887);	1	86	588	36020	TRINITY_DN153190_c1_g3
Molecular Function: oxidoreductase activity, acting on the CH-OH group of donors, NAD or NADP as acceptor (GO:0016616);	4	240	588	36020	TRINITY_DN140163_c2_g1;TRINITY_DN144572_c1_g7;TRINITY_DN132257_c3_g2;TRINITY_DN156199_c6_g1
Molecular Function: transmembrane transporter activity (GO:0022891);	1	10	588	36020	TRINITY_DN155248_c2_g2
Molecular Function: 1-phosphatidylinositol-4-phosphate 5-kinase activity (GO:0016308);	1	46	588	36020	TRINITY_DN146972_c0_g1
Molecular Function: transition metal ion binding (GO:0046914);	5	361	588	36020	TRINITY_DN145164_c2_g2;TRINITY_DN136534_c3_g5;TRINITY_DN128020_c0_g1;TRINITY_DN127104_c0_g2;TRINITY_DN134530_c0_g7
Molecular Function: magnesium ion binding (GO:0000287);	1	1	588	36020	TRINITY_DN149629_c0_g2
Molecular Function: sterol 5-alpha reductase activity (GO:0009917);	1	34	588	36020	TRINITY_DN124547_c1_g1
Molecular Function: calcium-dependent phospholipid binding (GO:0005544);	1	53	588	36020	TRINITY_DN159120_c3_g2
Molecular Function: cellulose synthase (UDP-forming) activity (GO:0016760);	4	65	588	36020	TRINITY_DN188323_c0_g1;TRINITY_DN149856_c2_g2;TRINITY_DN136078_c2_g2;TRINITY_DN136078_c2_g1
Molecular Function: choline dehydrogenase activity (GO:0008812);	1	55	588	36020	TRINITY_DN144366_c1_g1
Molecular Function: phosphorelay response regulator activity (GO:0000156);	2	128	588	36020	TRINITY_DN128115_c0_g3;TRINITY_DN187002_c0_g1
Molecular Function: protein disulfide oxidoreductase activity (GO:0015035);	1	18	588	36020	TRINITY_DN156186_c4_g2
Molecular Function: UDP-glucose 4-epimerase activity (GO:0003978);	5	105	588	36020	TRINITY_DN153166_c2_g4;TRINITY_DN143199_c2_g1;TRINITY_DN117329_c0_g1;TRINITY_DN97970_c0_g1;TRINITY_DN124067_c0_g1
Molecular Function: oxidoreductase activity, acting on the aldehyde or oxo group of donors, NAD or NADP as acceptor (GO:0016620);	1	122	588	36020	TRINITY_DN138739_c1_g3
Molecular Function: proton transmembrane transporter activity (GO:0015078);	1	38	588	36020	TRINITY_DN119530_c0_g1
Molecular Function: actin filament binding (GO:0051015);	2	72	588	36020	TRINITY_DN126763_c0_g1;TRINITY_DN148390_c0_g2
Molecular Function: cation binding (GO:0043169);	2	203	588	36020	TRINITY_DN136757_c2_g1;TRINITY_DN129754_c0_g2
Molecular Function: cation-transporting ATPase activity (GO:0019829);	3	148	588	36020	TRINITY_DN137583_c5_g1;TRINITY_DN140433_c2_g5;TRINITY_DN256011_c0_g1
Molecular Function: peptidyl-prolyl cis-trans isomerase activity (GO:0003755);	1	19	588	36020	TRINITY_DN133395_c0_g5
Molecular Function: S-(hydroxymethyl)glutathione dehydrogenase activity (GO:0051903);	1	8	588	36020	TRINITY_DN120134_c0_g2
Molecular Function: farnesyltranstransferase activity (GO:0004311);	1	7	588	36020	TRINITY_DN126129_c1_g2
Molecular Function: dipeptidyl-peptidase activity (GO:0008239);	1	13	588	36020	TRINITY_DN153013_c1_g1
Molecular Function: aminomethyltransferase activity (GO:0004047);	13	603	588	36020	TRINITY_DN121858_c0_g5;TRINITY_DN148065_c1_g1;TRINITY_DN147511_c4_g1;TRINITY_DN144001_c4_g1;TRINITY_DN129834_c1_g1;TRINITY_DN135782_c0_g1;TRINITY_DN130351_c0_g1;TRINITY_DN232523_c0_g1;TRINITY_DN100760_c0_g1;TRINITY_DN133372_c3_g2;TRINITY_DN132655_c3_g2;TRINITY_DN160228_c3_g1;TRINITY_DN149511_c1_g3
Molecular Function: heme binding (GO:0020037);	3	117	588	36020	TRINITY_DN130520_c3_g5;TRINITY_DN129928_c3_g7;TRINITY_DN129928_c3_g2
Molecular Function: transferase activity, transferring acyl groups other than amino-acyl groups (GO:0016747);	1	43	588	36020	TRINITY_DN127224_c0_g2
Molecular Function: N-acetyltransferase activity (GO:0008080);	2	168	588	36020	TRINITY_DN153825_c1_g4;TRINITY_DN156186_c4_g2
Molecular Function: coenzyme binding (GO:0050662);	1	4	588	36020	TRINITY_DN147790_c1_g3
Molecular Function: hydroxyisourate hydrolase activity (GO:0033971);	8	121	588	36020	TRINITY_DN143303_c5_g2;TRINITY_DN143140_c0_g4;TRINITY_DN148147_c2_g4;TRINITY_DN146413_c0_g1;TRINITY_DN146413_c0_g4;TRINITY_DN148792_c1_g3;TRINITY_DN153995_c0_g1;TRINITY_DN146413_c0_g3
Molecular Function: identical protein binding (GO:0042802);	1	13	588	36020	TRINITY_DN127835_c0_g1
Molecular Function: 2-isopropylmalate synthase activity (GO:0003852);	2	48	588	36020	TRINITY_DN135825_c1_g3;TRINITY_DN147696_c1_g4
Molecular Function: methionine adenosyltransferase activity (GO:0004478);	1	139	588	36020	TRINITY_DN135782_c0_g1
Molecular Function: peroxidase activity (GO:0004601);	2	31	588	36020	TRINITY_DN136888_c0_g1;TRINITY_DN137392_c9_g1
Molecular Function: 6-phosphofructokinase activity (GO:0003872);	5	124	588	36020	TRINITY_DN138019_c1_g1;TRINITY_DN135571_c0_g2;TRINITY_DN129884_c3_g4;TRINITY_DN137921_c2_g3;TRINITY_DN132376_c2_g1
Molecular Function: acid-amino acid ligase activity (GO:0016881);	1	22	588	36020	TRINITY_DN128254_c0_g2
Molecular Function: chitin binding (GO:0008061);	12	440	588	36020	TRINITY_DN156574_c1_g1;TRINITY_DN158545_c5_g1;TRINITY_DN142292_c1_g1;TRINITY_DN133975_c1_g2;TRINITY_DN138104_c1_g7;TRINITY_DN158820_c4_g2;TRINITY_DN137284_c2_g2;TRINITY_DN147553_c1_g1;TRINITY_DN140643_c5_g1;TRINITY_DN128984_c0_g2;TRINITY_DN128254_c0_g2;TRINITY_DN159856_c0_g1
Molecular Function: hydrolase activity, hydrolyzing O-glycosyl compounds (GO:0004553);	4	35	588	36020	TRINITY_DN113526_c0_g1;TRINITY_DN129507_c0_g1;TRINITY_DN149319_c2_g3;TRINITY_DN128884_c0_g4
Molecular Function: metal ion transmembrane transporter activity (GO:0046873);	1	11	588	36020	TRINITY_DN130710_c2_g4
Molecular Function: TBP-class protein binding (GO:0017025);	1	5	588	36020	TRINITY_DN154890_c0_g1
Molecular Function: sucrose-phosphate synthase activity (GO:0046524);	1	146	588	36020	TRINITY_DN153825_c1_g4
Molecular Function: isomerase activity (GO:0016853);	2	47	588	36020	TRINITY_DN136241_c2_g3;TRINITY_DN136779_c2_g3
Molecular Function: polysaccharide binding (GO:0030247);	3	149	588	36020	TRINITY_DN156122_c1_g2;TRINITY_DN126681_c1_g1;TRINITY_DN146094_c0_g1
Molecular Function: helicase activity (GO:0004386);	3	347	588	36020	TRINITY_DN122944_c0_g2;TRINITY_DN151416_c0_g2;TRINITY_DN122944_c1_g1
Molecular Function: peptidase activity (GO:0008233);	1	11	588	36020	TRINITY_DN130908_c5_g1
Molecular Function: oxidoreductase activity, acting on the aldehyde or oxo group of donors (GO:0016903);	1	51	588	36020	TRINITY_DN125071_c0_g1
Molecular Function: oxidoreductase activity, acting on the CH-CH group of donors (GO:0016627);	1	3	588	36020	TRINITY_DN132081_c0_g1
Molecular Function: inositol pentakisphosphate 2-kinase activity (GO:0035299);	1	16	588	36020	TRINITY_DN146644_c2_g1
Molecular Function: oligosaccharyl transferase activity (GO:0004576);	2	59	588	36020	TRINITY_DN132338_c7_g4;TRINITY_DN132426_c0_g1
Molecular Function: cysteine-type endopeptidase activity (GO:0004197);	2	19	588	36020	TRINITY_DN123491_c0_g2;TRINITY_DN136459_c1_g2
Molecular Function: AMP binding (GO:0016208);	1	38	588	36020	TRINITY_DN156713_c1_g1
Molecular Function: superoxide dismutase activity (GO:0004784);	2	13	588	36020	TRINITY_DN132737_c5_g2;TRINITY_DN146413_c0_g3
Molecular Function: DNA topoisomerase activity (GO:0003916);	2	90	588	36020	TRINITY_DN151824_c3_g5;TRINITY_DN142219_c3_g7
Molecular Function: heat shock protein binding (GO:0031072);	2	101	588	36020	TRINITY_DN140734_c5_g2;TRINITY_DN142936_c3_g2
Molecular Function: protein serine/threonine phosphatase activity (GO:0004722);	1	45	588	36020	TRINITY_DN126803_c0_g1
Molecular Function: P-P-bond-hydrolysis-driven protein transmembrane transporter activity (GO:0015450);	1	12	588	36020	TRINITY_DN125061_c1_g2
Molecular Function: serine C-palmitoyltransferase activity (GO:0004758);	2	128	588	36020	TRINITY_DN150050_c1_g1;TRINITY_DN160610_c2_g1
Molecular Function: protein tyrosine kinase activity (GO:0004713);	1	8	588	36020	TRINITY_DN150378_c2_g1
Molecular Function: glutathione-disulfide reductase activity (GO:0004362);	24	1580	588	36020	TRINITY_DN156122_c1_g2;TRINITY_DN142212_c1_g1;TRINITY_DN140903_c4_g3;TRINITY_DN147940_c1_g1;TRINITY_DN147120_c2_g1;TRINITY_DN130727_c4_g4;TRINITY_DN132737_c5_g2;TRINITY_DN142560_c5_g5;TRINITY_DN133451_c1_g2;TRINITY_DN140195_c0_g1;TRINITY_DN147320_c2_g3;TRINITY_DN146779_c6_g3;TRINITY_DN131249_c0_g1;TRINITY_DN138105_c1_g2;TRINITY_DN157099_c2_g2;TRINITY_DN144953_c0_g1;TRINITY_DN160038_c1_g2;TRINITY_…
Molecular Function: nucleotide binding (GO:0000166);	7	280	588	36020	TRINITY_DN136806_c0_g2;TRINITY_DN128736_c0_g3;TRINITY_DN132992_c1_g2;TRINITY_DN118355_c0_g1;TRINITY_DN131308_c1_g1;TRINITY_DN97879_c0_g1;TRINITY_DN78237_c0_g1
Molecular Function: DNA-binding transcription factor activity, RNA polymerase II-specific (GO:0000981);	2	12	588	36020	TRINITY_DN147818_c4_g2;TRINITY_DN128687_c0_g1
Molecular Function: signal recognition particle binding (GO:0005047);	1	5	588	36020	TRINITY_DN130167_c0_g1
Molecular Function: alpha-1,2-mannosyltransferase activity (GO:0000026);	1	30	588	36020	TRINITY_DN132962_c4_g3
Molecular Function: UDP-glucosyltransferase activity (GO:0035251);	1	11	588	36020	TRINITY_DN152356_c3_g1
Molecular Function: protein kinase regulator activity (GO:0019887);	1	86	588	36020	TRINITY_DN142023_c1_g2
Molecular Function: inorganic phosphate transmembrane transporter activity (GO:0005315);	3	33	588	36020	TRINITY_DN139146_c0_g8;TRINITY_DN156713_c1_g1;TRINITY_DN139146_c0_g3
Molecular Function: nutrient reservoir activity (GO:0045735);	1	29	588	36020	TRINITY_DN145164_c2_g2
Molecular Function: phosphopyruvate hydratase activity (GO:0004634);	1	37	588	36020	TRINITY_DN114666_c1_g1
Molecular Function: chitinase activity (GO:0004568);	2	90	588	36020	TRINITY_DN137264_c2_g1;TRINITY_DN149787_c0_g2
Molecular Function: transmembrane transporter activity (GO:0022857);	1	3	588	36020	TRINITY_DN129788_c0_g1
Molecular Function: allantoin:proton symporter activity (GO:0005274);	2	100	588	36020	TRINITY_DN134860_c0_g1;TRINITY_DN134745_c0_g5
Molecular Function: transferase activity, transferring acyl groups (GO:0016746);	1	7	588	36020	TRINITY_DN153190_c1_g3
Molecular Function: formate dehydrogenase (NAD+) activity (GO:0008863);	1	2	588	36020	TRINITY_DN153995_c0_g1
Molecular Function: scopoletin glucosyltransferase activity (GO:0050275);	1	14	588	36020	TRINITY_DN132109_c2_g1
Molecular Function: starch binding (GO:2001070);	1	114	588	36020	TRINITY_DN136259_c3_g2
Molecular Function: iron-sulfur cluster binding (GO:0051536);	3	35	588	36020	TRINITY_DN136830_c1_g1;TRINITY_DN142589_c7_g1;TRINITY_DN150471_c1_g2
Molecular Function: beta-glucosidase activity (GO:0008422);	4	168	588	36020	TRINITY_DN143140_c0_g4;TRINITY_DN148147_c2_g4;TRINITY_DN143303_c5_g2;TRINITY_DN126526_c0_g2
Molecular Function: serine-type endopeptidase activity (GO:0004252);	1	13	588	36020	TRINITY_DN129353_c1_g1
Molecular Function: L-leucine transaminase activity (GO:0052654);	1	25	588	36020	TRINITY_DN160192_c4_g4
Molecular Function: poly(U) RNA binding (GO:0008266);	1	40	588	36020	TRINITY_DN158171_c1_g1
Molecular Function: phosphoenolpyruvate carboxykinase (ATP) activity (GO:0004612);	3	210	588	36020	TRINITY_DN148761_c1_g2;TRINITY_DN130226_c0_g1;TRINITY_DN133483_c4_g4
Molecular Function: lyase activity (GO:0016829);	8	635	588	36020	TRINITY_DN125555_c0_g1;TRINITY_DN128311_c0_g2;TRINITY_DN133295_c1_g1;TRINITY_DN128687_c0_g1;TRINITY_DN131468_c0_g2;TRINITY_DN143106_c2_g1;TRINITY_DN136320_c3_g1;TRINITY_DN138674_c1_g5
Molecular Function: GTPase activity (GO:0003924);	1	20	588	36020	TRINITY_DN143745_c2_g5
Molecular Function: ubiquinol-cytochrome-c reductase activity (GO:0008121);	7	295	588	36020	TRINITY_DN160192_c4_g4;TRINITY_DN137601_c4_g1;TRINITY_DN154604_c2_g2;TRINITY_DN152409_c1_g1;TRINITY_DN113764_c0_g1;TRINITY_DN138739_c1_g3;TRINITY_DN138365_c0_g1
Molecular Function: copper ion binding (GO:0005507);	1	4	588	36020	TRINITY_DN150963_c1_g3
Molecular Function: cellobiose glucosidase activity (GO:0080079);	35	1279	588	36020	TRINITY_DN121858_c0_g5;TRINITY_DN140189_c0_g3;TRINITY_DN158666_c3_g1;TRINITY_DN67090_c0_g1;TRINITY_DN137060_c0_g1;TRINITY_DN130612_c2_g4;TRINITY_DN139474_c0_g2;TRINITY_DN113764_c0_g1;TRINITY_DN128722_c0_g1;TRINITY_DN146972_c1_g2;TRINITY_DN155234_c2_g1;TRINITY_DN143249_c2_g1;TRINITY_DN131328_c0_g1;TRINITY_DN156842_c3_g2;TRINITY_DN158666_c3_g5;TRINITY_DN137347_c1_g1;TRINITY_DN160458_c1_g3;TRINITY_D…
Molecular Function: oxidoreductase activity (GO:0016491);	1	3	588	36020	TRINITY_DN128782_c1_g2
Molecular Function: uridine-diphosphatase activity (GO:0045134);	1	3	588	36020	TRINITY_DN129788_c0_g1
Molecular Function: uracil:cation symporter activity (GO:0015505);	1	27	588	36020	TRINITY_DN141351_c2_g1
Molecular Function: carboxylic ester hydrolase activity (GO:0052689);	1	13	588	36020	TRINITY_DN129353_c1_g1
Molecular Function: L-valine transaminase activity (GO:0052655);	17	963	588	36020	TRINITY_DN27501_c0_g2;TRINITY_DN138409_c3_g9;TRINITY_DN159652_c1_g1;TRINITY_DN128595_c0_g1;TRINITY_DN146490_c0_g1;TRINITY_DN151727_c0_g1;TRINITY_DN128129_c0_g4;TRINITY_DN127204_c0_g2;TRINITY_DN143402_c6_g2;TRINITY_DN121778_c0_g2;TRINITY_DN139827_c2_g2;TRINITY_DN135299_c0_g1;TRINITY_DN111656_c0_g1;TRINITY_DN153157_c4_g1;TRINITY_DN134066_c1_g5;TRINITY_DN156619_c2_g2;TRINITY_DN134159_c2_g2
Molecular Function: hydrolase activity (GO:0016787);	1	30	588	36020	TRINITY_DN152470_c0_g2
Molecular Function: ribonuclease activity (GO:0004540);	1	32	588	36020	TRINITY_DN147818_c4_g2
Molecular Function: 7S RNA binding (GO:0008312);	1	159	588	36020	TRINITY_DN126890_c0_g1
Molecular Function: structural molecule activity (GO:0005198);	1	1	588	36020	TRINITY_DN156521_c0_g1
Molecular Function: 3'-tyrosyl-DNA phosphodiesterase activity (GO:0017005);	1	4	588	36020	TRINITY_DN143745_c2_g5
Molecular Function: electron transporter, transferring electrons within CoQH2-cytochrome c reductase complex activity (GO:0045153);	1	7	588	36020	TRINITY_DN154604_c2_g2
Molecular Function: phytochelatin transmembrane transporter ATPase activity (GO:0071992);	2	254	588	36020	TRINITY_DN136259_c3_g2;TRINITY_DN143324_c1_g2
Molecular Function: methyltransferase activity (GO:0008168);	1	13	588	36020	TRINITY_DN129088_c1_g3
Molecular Function: calcium:proton antiporter activity (GO:0015369);	1	10	588	36020	TRINITY_DN138749_c4_g1
Molecular Function: dioxygenase activity (GO:0051213);	1	8	588	36020	TRINITY_DN146828_c3_g1
Molecular Function: alkaline phosphatase activity (GO:0004035);	1	10	588	36020	TRINITY_DN136759_c4_g4
Molecular Function: 3,4-dihydroxy-2-butanone-4-phosphate synthase activity (GO:0008686);	1	25	588	36020	TRINITY_DN144001_c4_g1
Molecular Function: catalase activity (GO:0004096);	3	364	588	36020	TRINITY_DN146355_c1_g4;TRINITY_DN142627_c1_g1;TRINITY_DN137823_c0_g3
Molecular Function: ATP-dependent helicase activity (GO:0008026);	2	14	588	36020	TRINITY_DN139550_c0_g2;TRINITY_DN149029_c1_g4
Molecular Function: sedoheptulose-7-phosphate:D-glyceraldehyde-3-phosphate glyceronetransferase activity (GO:0004801);	3	226	588	36020	TRINITY_DN143106_c2_g1;TRINITY_DN141038_c2_g3;TRINITY_DN138674_c1_g5
Molecular Function: structural constituent of cytoskeleton (GO:0005200);	1	26	588	36020	TRINITY_DN156662_c2_g1
Molecular Function: double-stranded DNA binding (GO:0003690);	1	1	588	36020	TRINITY_DN129834_c1_g1
Molecular Function: cytochrome-c peroxidase activity (GO:0004130);	59	2360	588	36020	TRINITY_DN134023_c0_g1;TRINITY_DN140189_c0_g3;TRINITY_DN144001_c4_g1;TRINITY_DN156352_c1_g2;TRINITY_DN142219_c3_g7;TRINITY_DN131807_c1_g2;TRINITY_DN143361_c2_g3;TRINITY_DN130351_c0_g1;TRINITY_DN147696_c1_g4;TRINITY_DN130034_c1_g1;TRINITY_DN136757_c2_g1;TRINITY_DN148608_c2_g2;TRINITY_DN140734_c5_g2;TRINITY_DN142781_c0_g4;TRINITY_DN149879_c2_g2;TRINITY_DN138617_c6_g2;TRINITY_DN125088_c0_g1;TRINITY_…
Molecular Function: metal ion binding (GO:0046872);	1	23	588	36020	TRINITY_DN134285_c0_g3
Molecular Function: N,N-dimethylaniline monooxygenase activity (GO:0004499);	3	4	588	36020	TRINITY_DN152141_c1_g2;TRINITY_DN144340_c4_g1;TRINITY_DN160773_c9_g2
Molecular Function: phloroisovalerophenone synthase activity (GO:0050634);	1	10	588	36020	TRINITY_DN147940_c1_g1
Molecular Function: RNA methyltransferase activity (GO:0008173);	1	147	588	36020	TRINITY_DN130612_c2_g4
Molecular Function: FMN binding (GO:0010181);	1	8	588	36020	TRINITY_DN151596_c1_g4
Molecular Function: pectin lyase activity (GO:0047490);	1	107	588	36020	TRINITY_DN146431_c0_g6
Molecular Function: Ran GTPase binding (GO:0008536);	2	61	588	36020	TRINITY_DN159833_c1_g1;TRINITY_DN124221_c0_g3
Molecular Function: polygalacturonase activity (GO:0004650);	2	48	588	36020	TRINITY_DN117178_c0_g1;TRINITY_DN279682_c0_g1
Molecular Function: UDP-N-acetylmuramate dehydrogenase activity (GO:0008762);	1	17	588	36020	TRINITY_DN126598_c0_g1
Molecular Function: transmembrane signaling receptor activity (GO:0004888);	2	30	588	36020	TRINITY_DN128020_c0_g1;TRINITY_DN136534_c3_g5
Molecular Function: ribose phosphate diphosphokinase activity (GO:0004749);	2	33	588	36020	TRINITY_DN153032_c4_g3;TRINITY_DN142781_c0_g4
Molecular Function: damaged DNA binding (GO:0003684);	13	562	588	36020	TRINITY_DN138352_c0_g1;TRINITY_DN140195_c0_g1;TRINITY_DN152204_c5_g1;TRINITY_DN135007_c3_g3;TRINITY_DN150673_c4_g4;TRINITY_DN159952_c3_g2;TRINITY_DN134855_c4_g2;TRINITY_DN130464_c0_g1;TRINITY_DN158157_c3_g4;TRINITY_DN160718_c5_g3;TRINITY_DN133545_c4_g1;TRINITY_DN148960_c4_g1;TRINITY_DN158537_c4_g1
Molecular Function: DNA-binding transcription factor activity (GO:0003700);	1	21	588	36020	TRINITY_DN129126_c0_g2
Molecular Function: glutathione peroxidase activity (GO:0004602);	1	8	588	36020	TRINITY_DN141084_c6_g1
Molecular Function: phosphorylase activity (GO:0004645);	1	38	588	36020	TRINITY_DN152907_c1_g7
Molecular Function: glyceraldehyde-3-phosphate dehydrogenase (NAD+) (phosphorylating) activity (GO:0004365);	1	48	588	36020	TRINITY_DN132018_c2_g1
Molecular Function: 1,3-beta-D-glucan synthase activity (GO:0003843);	1	116	588	36020	TRINITY_DN146431_c0_g6
Molecular Function: protein transporter activity (GO:0008565);	1	21	588	36020	TRINITY_DN142664_c0_g1
Molecular Function: siRNA binding (GO:0035197);	1	8	588	36020	TRINITY_DN131422_c1_g1
Molecular Function: nitrate transmembrane transporter activity (GO:0015112);	1	5	588	36020	TRINITY_DN120134_c0_g2
Molecular Function: geranyltranstransferase activity (GO:0004337);	1	12	588	36020	TRINITY_DN156013_c0_g2
Molecular Function: uridine kinase activity (GO:0004849);	1	5	588	36020	TRINITY_DN113241_c0_g1
Molecular Function: glycerone kinase activity (GO:0004371);	1	13	588	36020	TRINITY_DN143110_c1_g1
Molecular Function: alcohol dehydrogenase (NAD) activity (GO:0004022);	1	61	588	36020	TRINITY_DN152195_c2_g2
Molecular Function: nuclease activity (GO:0004518);	1	91	588	36020	TRINITY_DN146050_c3_g1
Molecular Function: obsolete signal transducer activity (GO:0004871);	1	38	588	36020	TRINITY_DN145622_c0_g4
Molecular Function: exonuclease activity (GO:0004527);	1	16	588	36020	TRINITY_DN159825_c4_g3
Molecular Function: sucrose synthase activity (GO:0016157);	2	9	588	36020	TRINITY_DN140195_c0_g1;TRINITY_DN139582_c0_g2
Molecular Function: ATP-dependent microtubule motor activity, minus-end-directed (GO:0008569);	1	11	588	36020	TRINITY_DN151695_c0_g3
Molecular Function: glutamine-fructose-6-phosphate transaminase (isomerizing) activity (GO:0004360);	3	74	588	36020	TRINITY_DN124639_c0_g1;TRINITY_DN148369_c1_g1;TRINITY_DN232523_c0_g1
Molecular Function: motor activity (GO:0003774);	3	369	588	36020	TRINITY_DN130464_c0_g1;TRINITY_DN131162_c0_g2;TRINITY_DN160718_c5_g3
Molecular Function: sequence-specific DNA binding (GO:0043565);	1	64	588	36020	TRINITY_DN160192_c4_g4
Molecular Function: cobalt ion binding (GO:0050897);	1	39	588	36020	TRINITY_DN158545_c5_g1
Molecular Function: xyloglucan:xyloglucosyl transferase activity (GO:0016762);	1	26	588	36020	TRINITY_DN137119_c1_g2
Molecular Function: histone binding (GO:0042393);	1	112	588	36020	TRINITY_DN155840_c0_g1
Molecular Function: hydrolase activity, acting on ester bonds (GO:0016788);	1	47	588	36020	TRINITY_DN129383_c1_g1
Molecular Function: carboxylic ester hydrolase activity (GO:0004091);	1	8	588	36020	TRINITY_DN154604_c2_g2
Molecular Function: ATPase-coupled arsenite transmembrane transporter activity (GO:0015446);	16	1136	588	36020	TRINITY_DN160610_c2_g1;TRINITY_DN132723_c0_g1;TRINITY_DN158479_c2_g3;TRINITY_DN153903_c3_g1;TRINITY_DN158169_c0_g1;TRINITY_DN157229_c3_g2;TRINITY_DN152470_c0_g2;TRINITY_DN160236_c3_g1;TRINITY_DN136779_c2_g3;TRINITY_DN131314_c0_g2;TRINITY_DN136241_c2_g3;TRINITY_DN157457_c1_g2;TRINITY_DN158653_c1_g2;TRINITY_DN156503_c0_g4;TRINITY_DN131015_c0_g3;TRINITY_DN150050_c1_g1
Molecular Function: protein serine/threonine kinase activity (GO:0004674);	1	3	588	36020	TRINITY_DN145270_c0_g2
Molecular Function: gibberellin 3-beta-dioxygenase activity (GO:0016707);	1	12	588	36020	TRINITY_DN149511_c1_g3
Molecular Function: oxygen carrier activity (GO:0005344);	1	56	588	36020	TRINITY_DN115289_c0_g2
Molecular Function: MAP kinase activity (GO:0004707);	1	15	588	36020	TRINITY_DN127558_c0_g2
Molecular Function: ribosomal large subunit binding (GO:0043023);	1	3	588	36020	TRINITY_DN154604_c2_g2
Molecular Function: glutathione gamma-glutamylcysteinyltransferase activity (GO:0016756);	3	191	588	36020	TRINITY_DN136233_c2_g2;TRINITY_DN148576_c5_g2;TRINITY_DN123431_c0_g1
Molecular Function: ubiquitin-protein transferase activity (GO:0004842);	5	225	588	36020	TRINITY_DN130881_c5_g1;TRINITY_DN151520_c0_g2;TRINITY_DN137357_c6_g2;TRINITY_DN160335_c2_g1;TRINITY_DN155615_c2_g7
Molecular Function: transferase activity, transferring glycosyl groups (GO:0016757);	4	379	588	36020	TRINITY_DN141568_c2_g2;TRINITY_DN151237_c0_g3;TRINITY_DN147075_c1_g1;TRINITY_DN160403_c0_g2
Molecular Function: transporter activity (GO:0005215);	3	498	588	36020	TRINITY_DN146779_c6_g3;TRINITY_DN142560_c5_g5;TRINITY_DN158915_c0_g1
Molecular Function: protein kinase activity (GO:0004672);	1	11	588	36020	TRINITY_DN127846_c0_g1
Molecular Function: homocitrate synthase activity (GO:0004410);	1	33	588	36020	TRINITY_DN129206_c0_g1
Molecular Function: transcription coregulator activity (GO:0001104);

## Sheet: ML vs NL
Additional file 8, Table S2. Enrichment analysis of differentially expressed genes in GO database.
#! Input file to measure the differentially expressed gene(DEG)-enrichment in annotation Biological Process GO terms by the right sided Fisher exact test.
## Term: GO term name and id, format like 'Biological Process: TERM NAME (TERM ID);'.
## mNum: DEG number in specified annotation Biological Process GO term.
## nNum: Unigene number in specified annotation Biological Process GO term.
## MNum: DEG number in all annotation Biological Process GO term.
## NNum: Unigene number in all annotation Biological Process GO term.
## GIDs: DEG IDs in specified annotation Biological Process GO term, separated by ';'.
#Term	mNum	nNum	MNum	NNum	GIDs
Biological Process: regulation of cellular process (GO:0050794);	6	111	742	32189	TRINITY_DN133016_c3_g1;TRINITY_DN142294_c2_g2;TRINITY_DN140729_c1_g1;TRINITY_DN145175_c2_g1;TRINITY_DN142294_c4_g1;TRINITY_DN142768_c1_g1
Biological Process: ATP biosynthetic process (GO:0006754);	4	76	742	32189	TRINITY_DN156201_c2_g1;TRINITY_DN136757_c2_g1;TRINITY_DN136013_c3_g1;TRINITY_DN143360_c0_g2
Biological Process: cell surface receptor signaling pathway (GO:0007166);	3	14	742	32189	TRINITY_DN138099_c1_g2;TRINITY_DN130667_c3_g4;TRINITY_DN142763_c2_g1
Biological Process: protein targeting (GO:0006605);	2	36	742	32189	TRINITY_DN132330_c2_g5;TRINITY_DN149032_c2_g3
Biological Process: shoot system development (GO:0048367);	2	34	742	32189	TRINITY_DN146145_c0_g5;TRINITY_DN150463_c0_g1
Biological Process: response to copper ion (GO:0046688);	1	13	742	32189	TRINITY_DN159026_c1_g3
Biological Process: negative regulation of abscisic acid-activated signaling pathway (GO:0009788);	1	16	742	32189	TRINITY_DN152758_c0_g4
Biological Process: cytokinesis by cell plate formation (GO:0000911);	4	83	742	32189	TRINITY_DN153921_c0_g1;TRINITY_DN141617_c1_g6;TRINITY_DN133544_c4_g2;TRINITY_DN160078_c2_g2
Biological Process: membrane fusion (GO:0006944);	3	112	742	32189	TRINITY_DN154604_c2_g2;TRINITY_DN160186_c2_g3;TRINITY_DN149319_c2_g3
Biological Process: defense response by callose deposition in cell wall (GO:0052544);	3	12	742	32189	TRINITY_DN139151_c0_g1;TRINITY_DN154604_c2_g2;TRINITY_DN160571_c2_g2
Biological Process: amino acid transmembrane transport (GO:0003333);	3	143	742	32189	TRINITY_DN143036_c5_g2;TRINITY_DN159666_c2_g2;TRINITY_DN152458_c1_g1
Biological Process: stamen development (GO:0048443);	2	29	742	32189	TRINITY_DN156662_c2_g1;TRINITY_DN142664_c0_g1
Biological Process: monocarboxylic acid metabolic process (GO:0032787);	1	8	742	32189	TRINITY_DN153034_c1_g2
Biological Process: positive regulation of abscisic acid-activated signaling pathway (GO:0009789);	1	15	742	32189	TRINITY_DN137684_c1_g1
Biological Process: carbohydrate biosynthetic process (GO:0016051);	1	19	742	32189	TRINITY_DN159479_c2_g2
Biological Process: cellular response to organic substance (GO:0071310);	2	22	742	32189	TRINITY_DN138474_c0_g4;TRINITY_DN137749_c3_g3
Biological Process: response to UV-B (GO:0010224);	7	48	742	32189	TRINITY_DN160283_c2_g1;TRINITY_DN155963_c2_g5;TRINITY_DN156240_c2_g4;TRINITY_DN154840_c1_g6;TRINITY_DN142581_c3_g2;TRINITY_DN158906_c1_g1;TRINITY_DN135842_c2_g1
Biological Process: porphyrin-containing compound biosynthetic process (GO:0006779);	1	22	742	32189	TRINITY_DN129312_c0_g1
Biological Process: nucleic acid phosphodiester bond hydrolysis (GO:0090305);	2	66	742	32189	TRINITY_DN137935_c2_g1;TRINITY_DN150208_c4_g1
Biological Process: basipetal auxin transport (GO:0010540);	1	17	742	32189	TRINITY_DN160476_c10_g2
Biological Process: intracellular transport (GO:0046907);	1	45	742	32189	TRINITY_DN133366_c5_g10
Biological Process: vesicle docking involved in exocytosis (GO:0006904);	1	25	742	32189	TRINITY_DN134277_c3_g1
Biological Process: xylan metabolic process (GO:0045491);	1	12	742	32189	TRINITY_DN132723_c0_g1
Biological Process: floral whorl development (GO:0048438);	1	18	742	32189	TRINITY_DN150981_c0_g3
Biological Process: oligopeptide transport (GO:0006857);	4	61	742	32189	TRINITY_DN150115_c1_g1;TRINITY_DN158241_c6_g1;TRINITY_DN160303_c3_g3;TRINITY_DN147716_c4_g1
Biological Process: PSII associated light-harvesting complex II catabolic process (GO:0010304);	1	13	742	32189	TRINITY_DN135548_c4_g5
Biological Process: regulation of transcription by RNA polymerase II (GO:0006357);	2	349	742	32189	TRINITY_DN152788_c0_g2;TRINITY_DN150428_c6_g1
Biological Process: response to gibberellin (GO:0009739);	4	33	742	32189	TRINITY_DN137684_c1_g1;TRINITY_DN131759_c4_g3;TRINITY_DN154501_c5_g1;TRINITY_DN139151_c0_g1
Biological Process: cellular response to iron ion (GO:0071281);	1	2	742	32189	TRINITY_DN148616_c2_g1
Biological Process: gametophyte development (GO:0048229);	1	21	742	32189	TRINITY_DN155419_c4_g3
Biological Process: auxin biosynthetic process (GO:0009851);	1	13	742	32189	TRINITY_DN129312_c0_g1
Biological Process: nucleobase-containing compound metabolic process (GO:0006139);	2	102	742	32189	TRINITY_DN133016_c3_g1;TRINITY_DN157860_c0_g2
Biological Process: glycerol ether metabolic process (GO:0006662);	3	75	742	32189	TRINITY_DN155728_c0_g5;TRINITY_DN138916_c3_g1;TRINITY_DN138395_c1_g3
Biological Process: developmental growth (GO:0048589);	2	11	742	32189	TRINITY_DN158190_c2_g1;TRINITY_DN145420_c0_g2
Biological Process: phosphorelay signal transduction system (GO:0000160);	5	75	742	32189	TRINITY_DN144366_c1_g1;TRINITY_DN139151_c0_g1;TRINITY_DN132259_c0_g3;TRINITY_DN156214_c2_g1;TRINITY_DN152909_c4_g1
Biological Process: response to zinc ion (GO:0010043);	1	41	742	32189	TRINITY_DN140990_c3_g1
Biological Process: covalent chromatin modification (GO:0016569);	1	19	742	32189	TRINITY_DN130615_c1_g1
Biological Process: cytokinin metabolic process (GO:0009690);	1	7	742	32189	TRINITY_DN139151_c0_g1
Biological Process: organic cyclic compound metabolic process (GO:1901360);	1	30	742	32189	TRINITY_DN158907_c9_g2
Biological Process: sucrose metabolic process (GO:0005985);	1	29	742	32189	TRINITY_DN137684_c1_g1
Biological Process: UDP-glucuronate biosynthetic process (GO:0006065);	1	7	742	32189	TRINITY_DN133826_c4_g2
Biological Process: unsaturated fatty acid biosynthetic process (GO:0006636);	3	45	742	32189	TRINITY_DN135548_c4_g5;TRINITY_DN137684_c1_g1;TRINITY_DN144742_c0_g3
Biological Process: embryo development (GO:0009790);	3	67	742	32189	TRINITY_DN137284_c1_g1;TRINITY_DN146145_c0_g5;TRINITY_DN139474_c0_g2
Biological Process: heterocycle metabolic process (GO:0046483);	1	27	742	32189	TRINITY_DN158907_c9_g2
Biological Process: regulation of G2/M transition of mitotic cell cycle (GO:0010389);	1	28	742	32189	TRINITY_DN141617_c1_g6
Biological Process: cellular nitrogen compound metabolic process (GO:0034641);	1	26	742	32189	TRINITY_DN158907_c9_g2
Biological Process: response to temperature stimulus (GO:0009266);	1	52	742	32189	TRINITY_DN153198_c1_g3
Biological Process: DNA replication, synthesis of RNA primer (GO:0006269);	2	4	742	32189	TRINITY_DN129673_c0_g1;TRINITY_DN155118_c0_g1
Biological Process: cellular component organization (GO:0016043);	1	74	742	32189	TRINITY_DN145420_c0_g2
Biological Process: seed coat development (GO:0010214);	1	17	742	32189	TRINITY_DN142581_c3_g2
Biological Process: defense response to virus (GO:0051607);	1	23	742	32189	TRINITY_DN141617_c1_g6
Biological Process: microtubule cytoskeleton organization (GO:0000226);	1	66	742	32189	TRINITY_DN144079_c1_g1
Biological Process: glycine catabolic process (GO:0006546);	2	40	742	32189	TRINITY_DN153013_c1_g3;TRINITY_DN148663_c1_g1
Biological Process: purine nucleotide metabolic process (GO:0006163);	1	7	742	32189	TRINITY_DN149512_c2_g1
Biological Process: response to cyclopentenone (GO:0010583);	4	41	742	32189	TRINITY_DN160078_c2_g2;TRINITY_DN158922_c1_g3;TRINITY_DN158157_c3_g3;TRINITY_DN158157_c3_g4
Biological Process: response to cadmium ion (GO:0046686);	18	431	742	32189	TRINITY_DN143487_c1_g1;TRINITY_DN149004_c0_g2;TRINITY_DN153198_c1_g3;TRINITY_DN152568_c1_g7;TRINITY_DN143338_c3_g1;TRINITY_DN153013_c1_g3;TRINITY_DN143180_c2_g1;TRINITY_DN143110_c1_g1;TRINITY_DN146207_c0_g1;TRINITY_DN154604_c2_g2;TRINITY_DN156356_c1_g1;TRINITY_DN143267_c2_g1;TRINITY_DN157005_c4_g3;TRINITY_DN146380_c2_g1;TRINITY_DN154830_c3_g1;TRINITY_DN150322_c4_g3;TRINITY_DN148616_c2_g1;TRINITY_…
Biological Process: regulation of biological process (GO:0050789);	1	67	742	32189	TRINITY_DN138547_c5_g1
Biological Process: SRP-dependent cotranslational protein targeting to membrane (GO:0006614);	3	38	742	32189	TRINITY_DN132808_c1_g1;TRINITY_DN149294_c4_g1;TRINITY_DN147818_c4_g2
Biological Process: endocytosis (GO:0006897);	1	99	742	32189	TRINITY_DN134674_c0_g1
Biological Process: regulation of protein metabolic process (GO:0051246);	1	5	742	32189	TRINITY_DN134674_c0_g1
Biological Process: plant-type cell wall modification (GO:0009827);	3	25	742	32189	TRINITY_DN155297_c0_g3;TRINITY_DN151032_c1_g2;TRINITY_DN158922_c1_g3
Biological Process: lipid biosynthetic process (GO:0008610);	6	43	742	32189	TRINITY_DN156005_c5_g1;TRINITY_DN137996_c2_g1;TRINITY_DN159736_c3_g2;TRINITY_DN145769_c3_g1;TRINITY_DN145420_c0_g2;TRINITY_DN154881_c0_g1
Biological Process: cotyledon development (GO:0048825);	1	30	742	32189	TRINITY_DN129312_c0_g1
Biological Process: regulation of anthocyanin biosynthetic process (GO:0031540);	1	6	742	32189	TRINITY_DN154840_c1_g6
Biological Process: nitrate assimilation (GO:0042128);	1	14	742	32189	TRINITY_DN158190_c2_g1
Biological Process: shikimate metabolic process (GO:0019632);	2	6	742	32189	TRINITY_DN149001_c0_g4;TRINITY_DN141849_c7_g2
Biological Process: carbohydrate phosphorylation (GO:0046835);	1	9	742	32189	TRINITY_DN146962_c0_g2
Biological Process: far-red light signaling pathway (GO:0010018);	1	2	742	32189	TRINITY_DN156214_c2_g1
Biological Process: nitrogen compound transport (GO:0071705);	1	5	742	32189	TRINITY_DN144548_c0_g1
Biological Process: regulation of salicylic acid metabolic process (GO:0010337);	2	6	742	32189	TRINITY_DN154604_c2_g2;TRINITY_DN160186_c2_g3
Biological Process: vesicle docking (GO:0048278);	1	8	742	32189	TRINITY_DN151094_c3_g1
Biological Process: nucleoside metabolic process (GO:0009116);	2	55	742	32189	TRINITY_DN139324_c2_g1;TRINITY_DN149004_c0_g2
Biological Process: obsolete ATP catabolic process (GO:0006200);	20	741	742	32189	TRINITY_DN158231_c1_g1;TRINITY_DN151182_c1_g1;TRINITY_DN136107_c4_g3;TRINITY_DN132223_c3_g2;TRINITY_DN136013_c3_g1;TRINITY_DN146026_c3_g5;TRINITY_DN156201_c2_g1;TRINITY_DN151956_c0_g2;TRINITY_DN136757_c2_g1;TRINITY_DN159666_c2_g2;TRINITY_DN151048_c2_g1;TRINITY_DN160283_c2_g1;TRINITY_DN140405_c6_g1;TRINITY_DN136107_c4_g2;TRINITY_DN155052_c0_g2;TRINITY_DN160571_c2_g2;TRINITY_DN160476_c10_g2;TRINITY…
Biological Process: RNA modification (GO:0009451);	1	19	742	32189	TRINITY_DN137999_c4_g4
Biological Process: photomorphogenesis (GO:0009640);	8	103	742	32189	TRINITY_DN133607_c0_g1;TRINITY_DN157667_c3_g6;TRINITY_DN123431_c0_g1;TRINITY_DN130615_c1_g1;TRINITY_DN157203_c0_g3;TRINITY_DN131818_c5_g1;TRINITY_DN132116_c1_g2;TRINITY_DN156214_c2_g1
Biological Process: extracellular polysaccharide biosynthetic process (GO:0045226);	2	20	742	32189	TRINITY_DN149206_c5_g1;TRINITY_DN142581_c3_g2
Biological Process: transmembrane transport (GO:0055085);	17	1396	742	32189	TRINITY_DN158978_c0_g1;TRINITY_DN158044_c1_g2;TRINITY_DN158231_c1_g1;TRINITY_DN132223_c3_g2;TRINITY_DN154142_c0_g2;TRINITY_DN129507_c0_g1;TRINITY_DN149602_c1_g1;TRINITY_DN147716_c4_g1;TRINITY_DN147189_c9_g1;TRINITY_DN160403_c0_g2;TRINITY_DN149851_c0_g1;TRINITY_DN151029_c1_g3;TRINITY_DN149319_c2_g3;TRINITY_DN145806_c0_g2;TRINITY_DN160476_c10_g2;TRINITY_DN137795_c3_g3;TRINITY_DN146272_c2_g4
Biological Process: anion homeostasis (GO:0055081);	1	3	742	32189	TRINITY_DN143910_c1_g1
Biological Process: rRNA processing (GO:0006364);	5	326	742	32189	TRINITY_DN129476_c0_g2;TRINITY_DN144742_c0_g3;TRINITY_DN134674_c0_g1;TRINITY_DN159556_c0_g1;TRINITY_DN152250_c1_g4
Biological Process: glucose metabolic process (GO:0006006);	3	59	742	32189	TRINITY_DN135555_c2_g1;TRINITY_DN156140_c1_g4;TRINITY_DN145284_c1_g1
Biological Process: CAAX-box protein maturation (GO:0080120);	1	6	742	32189	TRINITY_DN149600_c0_g1
Biological Process: phosphate ion transport (GO:0006817);	1	64	742	32189	TRINITY_DN149864_c0_g2
Biological Process: detection of ethylene stimulus (GO:0009727);	1	4	742	32189	TRINITY_DN139151_c0_g1
Biological Process: leaf development (GO:0048366);	1	73	742	32189	TRINITY_DN137684_c1_g1
Biological Process: production of miRNAs involved in gene silencing by miRNA (GO:0035196);	3	50	742	32189	TRINITY_DN157203_c0_g3;TRINITY_DN130615_c1_g1;TRINITY_DN141617_c1_g6
Biological Process: protein ubiquitination (GO:0016567);	8	263	742	32189	TRINITY_DN132371_c2_g1;TRINITY_DN149864_c0_g2;TRINITY_DN158473_c0_g4;TRINITY_DN132116_c1_g2;TRINITY_DN135437_c3_g2;TRINITY_DN157203_c0_g3;TRINITY_DN139324_c2_g1;TRINITY_DN123431_c0_g1
Biological Process: chiasma assembly (GO:0051026);	1	8	742	32189	TRINITY_DN148570_c5_g2
Biological Process: microgametogenesis (GO:0055046);	3	18	742	32189	TRINITY_DN156406_c3_g1;TRINITY_DN142664_c0_g1;TRINITY_DN128174_c0_g1
Biological Process: leucine catabolic process (GO:0006552);	1	18	742	32189	TRINITY_DN152337_c6_g1
Biological Process: cutin biosynthetic process (GO:0010143);	1	8	742	32189	TRINITY_DN141299_c0_g2
Biological Process: cellular glucan metabolic process (GO:0006073);	3	40	742	32189	TRINITY_DN152845_c6_g1;TRINITY_DN134979_c4_g1;TRINITY_DN157454_c1_g2
Biological Process: female meiotic nuclear division (GO:0007143);	1	10	742	32189	TRINITY_DN142664_c0_g1
Biological Process: DNA-templated transcription, elongation (GO:0006354);	3	39	742	32189	TRINITY_DN150659_c0_g1;TRINITY_DN146500_c0_g1;TRINITY_DN147838_c4_g1
Biological Process: unidimensional cell growth (GO:0009826);	1	63	742	32189	TRINITY_DN123431_c0_g1
Biological Process: arsenite transport (GO:0015700);	1	10	742	32189	TRINITY_DN154604_c2_g2
Biological Process: digestion (GO:0007586);	2	2	742	32189	TRINITY_DN131759_c4_g3;TRINITY_DN154501_c5_g1
Biological Process: negative regulation of catalytic activity (GO:0043086);	3	92	742	32189	TRINITY_DN148147_c2_g4;TRINITY_DN155840_c1_g1;TRINITY_DN131078_c0_g1
Biological Process: isovaleryl-CoA(4-) catabolic process (GO:1902196);	1	2	742	32189	TRINITY_DN152337_c6_g1
Biological Process: intracellular protein transport (GO:0006886);	5	474	742	32189	TRINITY_DN135709_c4_g2;TRINITY_DN147909_c5_g1;TRINITY_DN139871_c0_g1;TRINITY_DN141518_c1_g4;TRINITY_DN159781_c3_g3
Biological Process: protein folding (GO:0006457);	8	596	742	32189	TRINITY_DN131624_c0_g2;TRINITY_DN130761_c1_g1;TRINITY_DN140433_c2_g5;TRINITY_DN137583_c5_g1;TRINITY_DN134355_c6_g1;TRINITY_DN145999_c1_g1;TRINITY_DN156043_c1_g1;TRINITY_DN147023_c0_g2
Biological Process: nucleocytoplasmic transport (GO:0006913);	3	55	742	32189	TRINITY_DN157589_c0_g5;TRINITY_DN141922_c0_g1;TRINITY_DN141518_c1_g4
Biological Process: jasmonic acid biosynthetic process (GO:0009695);	1	36	742	32189	TRINITY_DN157128_c2_g2
Biological Process: negative regulation of programmed cell death (GO:0043069);	4	51	742	32189	TRINITY_DN143910_c1_g1;TRINITY_DN154604_c2_g2;TRINITY_DN160186_c2_g3;TRINITY_DN150332_c0_g1
Biological Process: cellular process (GO:0009987);	11	472	742	32189	TRINITY_DN158645_c2_g1;TRINITY_DN153123_c1_g2;TRINITY_DN139743_c9_g1;TRINITY_DN153595_c2_g1;TRINITY_DN134326_c2_g2;TRINITY_DN155127_c3_g1;TRINITY_DN128272_c0_g1;TRINITY_DN132861_c2_g5;TRINITY_DN138547_c5_g1;TRINITY_DN143119_c1_g2;TRINITY_DN159739_c0_g2
Biological Process: regulation of stomatal movement (GO:0010119);	2	47	742	32189	TRINITY_DN139151_c0_g1;TRINITY_DN137684_c1_g1
Biological Process: chitin catabolic process (GO:0006032);	1	31	742	32189	TRINITY_DN141963_c0_g2
Biological Process: detoxification of cobalt ion (GO:0010299);	1	1	742	32189	TRINITY_DN129507_c0_g1
Biological Process: galactose metabolic process (GO:0006012);	2	27	742	32189	TRINITY_DN151017_c4_g1;TRINITY_DN146962_c0_g2
Biological Process: sulfur compound biosynthetic process (GO:0044272);	1	12	742	32189	TRINITY_DN153034_c1_g2
Biological Process: response to hypoxia (GO:0001666);	1	25	742	32189	TRINITY_DN143110_c1_g1
Biological Process: histone H3-K9 demethylation (GO:0033169);	1	10	742	32189	TRINITY_DN142664_c0_g1
Biological Process: chlorophyll catabolic process (GO:0015996);	1	43	742	32189	TRINITY_DN136459_c1_g2
Biological Process: photosystem II stabilization (GO:0042549);	1	5	742	32189	TRINITY_DN133057_c0_g3
Biological Process: protein modification by small protein removal (GO:0070646);	1	16	742	32189	TRINITY_DN159527_c1_g1
Biological Process: transcription by RNA polymerase II (GO:0006366);	1	140	742	32189	TRINITY_DN149180_c1_g2
Biological Process: blue light signaling pathway (GO:0009785);	1	9	742	32189	TRINITY_DN131818_c5_g1
Biological Process: seed development (GO:0048316);	3	46	742	32189	TRINITY_DN156662_c2_g1;TRINITY_DN146145_c0_g5;TRINITY_DN157128_c2_g2
Biological Process: multicellular organism development (GO:0007275);	5	77	742	32189	TRINITY_DN158157_c3_g3;TRINITY_DN140990_c3_g1;TRINITY_DN158157_c3_g4;TRINITY_DN138115_c3_g3;TRINITY_DN145175_c2_g1
Biological Process: defense response (GO:0006952);	9	110	742	32189	TRINITY_DN140729_c1_g1;TRINITY_DN138547_c5_g1;TRINITY_DN160773_c9_g1;TRINITY_DN137935_c2_g1;TRINITY_DN145317_c3_g3;TRINITY_DN159491_c2_g2;TRINITY_DN157614_c4_g2;TRINITY_DN157494_c2_g2;TRINITY_DN151956_c0_g2
Biological Process: pollen germination (GO:0009846);	1	44	742	32189	TRINITY_DN134528_c3_g2
Biological Process: alkane biosynthetic process (GO:0043447);	1	1	742	32189	TRINITY_DN132144_c2_g7
Biological Process: seryl-tRNA aminoacylation (GO:0006434);	1	10	742	32189	TRINITY_DN143405_c8_g1
Biological Process: biosynthetic process (GO:0009058);	7	208	742	32189	TRINITY_DN137505_c4_g2;TRINITY_DN158107_c3_g1;TRINITY_DN160773_c9_g1;TRINITY_DN130748_c1_g1;TRINITY_DN160773_c9_g2;TRINITY_DN131666_c0_g2;TRINITY_DN151226_c2_g3
Biological Process: leaf morphogenesis (GO:0009965);	5	122	742	32189	TRINITY_DN154369_c2_g3;TRINITY_DN144742_c0_g3;TRINITY_DN138547_c5_g1;TRINITY_DN134674_c0_g1;TRINITY_DN153198_c1_g3
Biological Process: wax biosynthetic process (GO:0010025);	2	16	742	32189	TRINITY_DN138128_c2_g1;TRINITY_DN132144_c2_g7
Biological Process: syncytium formation (GO:0006949);	1	10	742	32189	TRINITY_DN159744_c3_g1
Biological Process: RNA methylation (GO:0001510);	5	169	742	32189	TRINITY_DN157982_c5_g2;TRINITY_DN134826_c1_g3;TRINITY_DN143045_c1_g1;TRINITY_DN154508_c1_g4;TRINITY_DN151194_c0_g5
Biological Process: protein maturation (GO:0051604);	4	38	742	32189	TRINITY_DN159556_c0_g1;TRINITY_DN152250_c1_g4;TRINITY_DN129476_c0_g2;TRINITY_DN133607_c0_g1
Biological Process: obsolete GTP catabolic process (GO:0006184);	10	635	742	32189	TRINITY_DN140110_c0_g1;TRINITY_DN150692_c0_g4;TRINITY_DN138206_c2_g1;TRINITY_DN139787_c2_g2;TRINITY_DN140922_c2_g1;TRINITY_DN132808_c1_g1;TRINITY_DN143106_c2_g1;TRINITY_DN139410_c4_g1;TRINITY_DN134674_c0_g1;TRINITY_DN141518_c1_g4
Biological Process: histone arginine methylation (GO:0034969);	1	4	742	32189	TRINITY_DN157890_c1_g5
Biological Process: flower development (GO:0009908);	4	77	742	32189	TRINITY_DN135567_c4_g1;TRINITY_DN136466_c0_g2;TRINITY_DN137453_c2_g1;TRINITY_DN141299_c0_g2
Biological Process: ER overload response (GO:0006983);	1	2	742	32189	TRINITY_DN150332_c0_g1
Biological Process: purine nucleotide transport (GO:0015865);	1	9	742	32189	TRINITY_DN149602_c1_g1
Biological Process: organic substance biosynthetic process (GO:1901576);	2	100	742	32189	TRINITY_DN143416_c4_g1;TRINITY_DN144548_c0_g1
Biological Process: response to cold (GO:0009409);	13	226	742	32189	TRINITY_DN146380_c2_g1;TRINITY_DN157128_c2_g2;TRINITY_DN147696_c1_g4;TRINITY_DN148616_c2_g1;TRINITY_DN149591_c2_g2;TRINITY_DN142294_c2_g2;TRINITY_DN136466_c0_g2;TRINITY_DN142294_c4_g1;TRINITY_DN156662_c2_g1;TRINITY_DN143267_c2_g1;TRINITY_DN156356_c1_g1;TRINITY_DN154604_c2_g2;TRINITY_DN155746_c3_g4
Biological Process: lipid transport (GO:0006869);	1	31	742	32189	TRINITY_DN148002_c0_g3
Biological Process: aromatic compound biosynthetic process (GO:0019438);	1	18	742	32189	TRINITY_DN148160_c1_g1
Biological Process: hydrogen peroxide biosynthetic process (GO:0050665);	1	35	742	32189	TRINITY_DN139151_c0_g1
Biological Process: response to misfolded protein (GO:0051788);	2	97	742	32189	TRINITY_DN155257_c3_g1;TRINITY_DN142914_c2_g1
Biological Process: tetracyclic triterpenoid biosynthetic process (GO:0010686);	1	5	742	32189	TRINITY_DN132348_c4_g1
Biological Process: methionine metabolic process (GO:0006555);	2	24	742	32189	TRINITY_DN147696_c1_g4;TRINITY_DN148616_c2_g1
Biological Process: dicarboxylic acid transport (GO:0006835);	1	3	742	32189	TRINITY_DN154142_c0_g2
Biological Process: DNA replication initiation (GO:0006270);	2	68	742	32189	TRINITY_DN160078_c2_g2;TRINITY_DN141617_c1_g6
Biological Process: cellulose biosynthetic process (GO:0030244);	1	114	742	32189	TRINITY_DN160623_c6_g3
Biological Process: methylation (GO:0032259);	7	294	742	32189	TRINITY_DN136113_c7_g8;TRINITY_DN132142_c1_g5;TRINITY_DN148653_c3_g3;TRINITY_DN153013_c1_g3;TRINITY_DN153514_c1_g2;TRINITY_DN141342_c7_g1;TRINITY_DN158369_c1_g4
Biological Process: positive regulation of cellular process (GO:0048522);	1	22	742	32189	TRINITY_DN146145_c0_g5
Biological Process: sphingoid biosynthetic process (GO:0046520);	1	19	742	32189	TRINITY_DN157667_c3_g6
Biological Process: response to mechanical stimulus (GO:0009612);	1	14	742	32189	TRINITY_DN157454_c1_g2
Biological Process: proton transmembrane transport (GO:0015992);	1	71	742	32189	TRINITY_DN143360_c0_g2
Biological Process: ribosome biogenesis (GO:0042254);	2	171	742	32189	TRINITY_DN157982_c5_g2;TRINITY_DN146500_c0_g1
Biological Process: histidine biosynthetic process (GO:0000105);	1	25	742	32189	TRINITY_DN149745_c1_g2
Biological Process: defense response, incompatible interaction (GO:0009814);	1	15	742	32189	TRINITY_DN148653_c3_g3
Biological Process: MAPK cascade (GO:0000165);	4	94	742	32189	TRINITY_DN157851_c7_g1;TRINITY_DN154604_c2_g2;TRINITY_DN160186_c2_g3;TRINITY_DN132723_c0_g1
Biological Process: regulation of nucleobase-containing compound metabolic process (GO:0019219);	2	19	742	32189	TRINITY_DN144079_c1_g1;TRINITY_DN146145_c0_g5
Biological Process: negative regulation of translational elongation (GO:0045900);	2	6	742	32189	TRINITY_DN149294_c4_g1;TRINITY_DN147818_c4_g2
Biological Process: nitrogen compound metabolic process (GO:0006807);	1	55	742	32189	TRINITY_DN137656_c4_g1
Biological Process: gluconeogenesis (GO:0006094);	6	236	742	32189	TRINITY_DN141038_c2_g3;TRINITY_DN142914_c2_g1;TRINITY_DN147141_c2_g2;TRINITY_DN158190_c2_g1;TRINITY_DN148221_c5_g3;TRINITY_DN143405_c8_g1
Biological Process: plant-type cell wall cellulose metabolic process (GO:0052541);	1	12	742	32189	TRINITY_DN136024_c2_g1
Biological Process: pollen tube growth (GO:0009860);	2	76	742	32189	TRINITY_DN158922_c1_g3;TRINITY_DN155297_c0_g3
Biological Process: nucleotide-sugar metabolic process (GO:0009225);	2	14	742	32189	TRINITY_DN136573_c2_g2;TRINITY_DN152219_c7_g3
Biological Process: cell division (GO:0051301);	4	166	742	32189	TRINITY_DN147141_c2_g2;TRINITY_DN141038_c2_g3;TRINITY_DN148221_c5_g3;TRINITY_DN130447_c0_g3
Biological Process: mannose metabolic process (GO:0006013);	1	15	742	32189	TRINITY_DN150952_c2_g2
Biological Process: ammonia assimilation cycle (GO:0019676);	1	11	742	32189	TRINITY_DN158190_c2_g1
Biological Process: trehalose biosynthetic process (GO:0005992);	2	58	742	32189	TRINITY_DN159201_c4_g2;TRINITY_DN157316_c2_g1
Biological Process: zinc ion transport (GO:0006829);	1	10	742	32189	TRINITY_DN129507_c0_g1
Biological Process: N-terminal protein myristoylation (GO:0006499);	6	64	742	32189	TRINITY_DN139871_c0_g1;TRINITY_DN141922_c0_g1;TRINITY_DN157589_c0_g5;TRINITY_DN134528_c3_g2;TRINITY_DN143405_c8_g1;TRINITY_DN137999_c4_g4
Biological Process: regionalization (GO:0003002);	1	10	742	32189	TRINITY_DN133544_c4_g2
Biological Process: jasmonic acid mediated signaling pathway (GO:0009867);	3	65	742	32189	TRINITY_DN160186_c2_g3;TRINITY_DN154604_c2_g2;TRINITY_DN157128_c2_g2
Biological Process: response to nutrient (GO:0007584);	1	5	742	32189	TRINITY_DN153921_c0_g1
Biological Process: isoprenoid biosynthetic process (GO:0008299);	1	54	742	32189	TRINITY_DN153034_c1_g2
Biological Process: histone H2A acetylation (GO:0043968);	1	2	742	32189	TRINITY_DN141342_c7_g1
Biological Process: DNA methylation (GO:0006306);	6	92	742	32189	TRINITY_DN130615_c1_g1;TRINITY_DN157203_c0_g3;TRINITY_DN160078_c2_g2;TRINITY_DN155118_c0_g1;TRINITY_DN129673_c0_g1;TRINITY_DN141617_c1_g6
Biological Process: positive regulation of cell proliferation (GO:0008284);	2	25	742	32189	TRINITY_DN133544_c4_g2;TRINITY_DN157203_c0_g3
Biological Process: glucose catabolic process (GO:0006007);	7	81	742	32189	TRINITY_DN148221_c5_g3;TRINITY_DN146380_c2_g1;TRINITY_DN147141_c2_g2;TRINITY_DN132330_c2_g5;TRINITY_DN141038_c2_g3;TRINITY_DN149032_c2_g3;TRINITY_DN149591_c2_g2
Biological Process: myo-inositol hexakisphosphate biosynthetic process (GO:0010264);	2	26	742	32189	TRINITY_DN141535_c2_g6;TRINITY_DN148002_c0_g3
Biological Process: metabolic process (GO:0044710);	4	228	742	32189	TRINITY_DN146972_c1_g2;TRINITY_DN155127_c3_g1;TRINITY_DN147730_c2_g1;TRINITY_DN128055_c0_g1
Biological Process: drug transmembrane transport (GO:0006855);	6	61	742	32189	TRINITY_DN135027_c3_g1;TRINITY_DN136107_c4_g2;TRINITY_DN151956_c0_g2;TRINITY_DN158496_c2_g2;TRINITY_DN144129_c1_g1;TRINITY_DN130148_c1_g1
Biological Process: red light signaling pathway (GO:0010161);	1	2	742	32189	TRINITY_DN156214_c2_g1
Biological Process: RNA-dependent DNA biosynthetic process (GO:0006278);	4	257	742	32189	TRINITY_DN139210_c1_g1;TRINITY_DN158587_c1_g4;TRINITY_DN131285_c7_g1;TRINITY_DN132604_c5_g1
Biological Process: carotenoid biosynthetic process (GO:0016117);	5	103	742	32189	TRINITY_DN141535_c2_g6;TRINITY_DN135548_c4_g5;TRINITY_DN134061_c8_g1;TRINITY_DN144742_c0_g3;TRINITY_DN153013_c1_g3
Biological Process: galactolipid biosynthetic process (GO:0019375);	1	43	742	32189	TRINITY_DN153921_c0_g1
Biological Process: response to chitin (GO:0010200);	6	67	742	32189	TRINITY_DN151746_c1_g9;TRINITY_DN157384_c0_g2;TRINITY_DN134152_c5_g1;TRINITY_DN160186_c2_g3;TRINITY_DN154604_c2_g2;TRINITY_DN157454_c1_g2
Biological Process: cysteine biosynthetic process (GO:0019344);	6	97	742	32189	TRINITY_DN149553_c2_g1;TRINITY_DN159268_c2_g2;TRINITY_DN144742_c0_g3;TRINITY_DN148663_c1_g1;TRINITY_DN153013_c1_g3;TRINITY_DN148002_c0_g3
Biological Process: response to red light (GO:0010114);	1	43	742	32189	TRINITY_DN144742_c0_g3
Biological Process: gene silencing (GO:0016458);	2	23	742	32189	TRINITY_DN144079_c1_g1;TRINITY_DN133016_c3_g1
Biological Process: regulation of catalytic activity (GO:0050790);	1	42	742	32189	TRINITY_DN154475_c1_g1
Biological Process: embryo sac egg cell differentiation (GO:0009560);	2	75	742	32189	TRINITY_DN133607_c0_g1;TRINITY_DN160324_c4_g2
Biological Process: response to hydrogen peroxide (GO:0042542);	1	89	742	32189	TRINITY_DN147023_c0_g2
Biological Process: response to freezing (GO:0050826);	1	37	742	32189	TRINITY_DN148002_c0_g3
Biological Process: detection of biotic stimulus (GO:0009595);	1	20	742	32189	TRINITY_DN154604_c2_g2
Biological Process: cell-cell signaling (GO:0007267);	1	27	742	32189	TRINITY_DN130615_c1_g1
Biological Process: response to auxin (GO:0009733);	4	110	742	32189	TRINITY_DN139151_c0_g1;TRINITY_DN153198_c1_g3;TRINITY_DN157128_c2_g2;TRINITY_DN137284_c1_g1
Biological Process: macromolecule biosynthetic process (GO:0009059);	1	38	742	32189	TRINITY_DN133929_c0_g1
Biological Process: methylation-dependent chromatin silencing (GO:0006346);	2	45	742	32189	TRINITY_DN141617_c1_g6;TRINITY_DN157203_c0_g3
Biological Process: spermidine biosynthetic process (GO:0008295);	3	35	742	32189	TRINITY_DN157128_c2_g2;TRINITY_DN149745_c1_g2;TRINITY_DN150454_c1_g1
Biological Process: regulation of proton transport (GO:0010155);	1	31	742	32189	TRINITY_DN144742_c0_g3
Biological Process: organic substance transport (GO:0071702);	1	27	742	32189	TRINITY_DN144548_c0_g1
Biological Process: circadian rhythm (GO:0007623);	1	34	742	32189	TRINITY_DN156214_c2_g1
Biological Process: mRNA modification (GO:0016556);	3	57	742	32189	TRINITY_DN148146_c2_g6;TRINITY_DN144383_c4_g1;TRINITY_DN135944_c0_g1
Biological Process: response to oxygen-containing compound (GO:1901700);	1	42	742	32189	TRINITY_DN142768_c1_g1
Biological Process: diaminopimelate biosynthetic process (GO:0019877);	1	3	742	32189	TRINITY_DN147752_c0_g3
Biological Process: response to ethylene (GO:0009723);	2	70	742	32189	TRINITY_DN157128_c2_g2;TRINITY_DN153921_c0_g1
Biological Process: zinc ion transmembrane transport (GO:0071577);	2	18	742	32189	TRINITY_DN140990_c3_g1;TRINITY_DN147175_c1_g1
Biological Process: regulation of seed germination (GO:0010029);	1	12	742	32189	TRINITY_DN137684_c1_g1
Biological Process: phyllome development (GO:0048827);	1	23	742	32189	TRINITY_DN150981_c0_g3
Biological Process: cellular protein metabolic process (GO:0044267);	2	80	742	32189	TRINITY_DN160190_c1_g2;TRINITY_DN139420_c0_g4
Biological Process: transport (GO:0006810);	21	647	742	32189	TRINITY_DN128272_c0_g1;TRINITY_DN156927_c0_g2;TRINITY_DN159488_c2_g2;TRINITY_DN155419_c4_g3;TRINITY_DN139722_c1_g1;TRINITY_DN159491_c2_g2;TRINITY_DN139743_c9_g1;TRINITY_DN158771_c1_g1;TRINITY_DN148345_c5_g1;TRINITY_DN143043_c0_g1;TRINITY_DN151182_c1_g1;TRINITY_DN131656_c6_g2;TRINITY_DN134195_c4_g2;TRINITY_DN130667_c3_g4;TRINITY_DN138099_c1_g2;TRINITY_DN142763_c2_g1;TRINITY_DN151134_c1_g2;TRINITY_…
Biological Process: floral organ formation (GO:0048449);	3	41	742	32189	TRINITY_DN150981_c0_g3;TRINITY_DN141617_c1_g6;TRINITY_DN133544_c4_g2
Biological Process: arginine catabolic process (GO:0006527);	2	12	742	32189	TRINITY_DN157128_c2_g2;TRINITY_DN150454_c1_g1
Biological Process: gene silencing by RNA (GO:0031047);	3	71	742	32189	TRINITY_DN142664_c0_g1;TRINITY_DN159251_c1_g4;TRINITY_DN144526_c2_g1
Biological Process: regulation of pH (GO:0006885);	2	14	742	32189	TRINITY_DN155297_c0_g3;TRINITY_DN137795_c3_g3
Biological Process: response to endogenous stimulus (GO:0009719);	2	10	742	32189	TRINITY_DN146323_c0_g1;TRINITY_DN142768_c1_g1
Biological Process: cortical microtubule organization (GO:0043622);	1	6	742	32189	TRINITY_DN137453_c2_g1
Biological Process: seedling development (GO:0090351);	2	6	742	32189	TRINITY_DN135606_c0_g2;TRINITY_DN145847_c0_g3
Biological Process: cellular process (GO:0044763);	12	317	742	32189	TRINITY_DN135567_c4_g1;TRINITY_DN138115_c3_g3;TRINITY_DN150733_c2_g1;TRINITY_DN138763_c1_g3;TRINITY_DN147624_c2_g1;TRINITY_DN146094_c0_g1;TRINITY_DN145175_c2_g1;TRINITY_DN155419_c4_g3;TRINITY_DN132141_c5_g4;TRINITY_DN157665_c3_g1;TRINITY_DN155892_c0_g1;TRINITY_DN159527_c1_g1
Biological Process: organic substance metabolic process (GO:0071704);	8	290	742	32189	TRINITY_DN144955_c0_g2;TRINITY_DN160334_c5_g2;TRINITY_DN159629_c2_g3;TRINITY_DN145467_c1_g4;TRINITY_DN138655_c0_g4;TRINITY_DN133593_c2_g2;TRINITY_DN159681_c2_g1;TRINITY_DN136181_c1_g1
Biological Process: proteolysis involved in cellular protein catabolic process (GO:0051603);	3	66	742	32189	TRINITY_DN141710_c6_g1;TRINITY_DN150322_c4_g3;TRINITY_DN144003_c2_g3
Biological Process: abscisic acid-activated signaling pathway (GO:0009738);	3	50	742	32189	TRINITY_DN157128_c2_g2;TRINITY_DN157909_c1_g6;TRINITY_DN153921_c0_g1
Biological Process: recognition of pollen (GO:0048544);	3	45	742	32189	TRINITY_DN136595_c1_g1;TRINITY_DN130602_c0_g3;TRINITY_DN158645_c2_g2
Biological Process: pyrimidine ribonucleotide biosynthetic process (GO:0009220);	6	84	742	32189	TRINITY_DN149004_c0_g2;TRINITY_DN150692_c0_g4;TRINITY_DN130615_c1_g1;TRINITY_DN157982_c5_g2;TRINITY_DN157589_c0_g5;TRINITY_DN141922_c0_g1
Biological Process: response to organic substance (GO:0010033);	2	18	742	32189	TRINITY_DN142768_c1_g1;TRINITY_DN146323_c0_g1
Biological Process: pollen development (GO:0009555);	3	88	742	32189	TRINITY_DN134528_c3_g2;TRINITY_DN136466_c0_g2;TRINITY_DN149745_c1_g2
Biological Process: lateral root development (GO:0048527);	2	29	742	32189	TRINITY_DN158473_c0_g4;TRINITY_DN154830_c3_g1
Biological Process: plastid organization (GO:0009657);	2	29	742	32189	TRINITY_DN157860_c0_g2;TRINITY_DN148160_c1_g1
Biological Process: posttranscriptional gene silencing (GO:0016441);	1	6	742	32189	TRINITY_DN142222_c0_g3
Biological Process: response to stress (GO:0006950);	4	464	742	32189	TRINITY_DN142768_c1_g1;TRINITY_DN156043_c1_g1;TRINITY_DN145293_c0_g1;TRINITY_DN132725_c2_g3
Biological Process: one-carbon metabolic process (GO:0006730);	3	97	742	32189	TRINITY_DN148616_c2_g1;TRINITY_DN135825_c1_g3;TRINITY_DN147696_c1_g4
Biological Process: megagametogenesis (GO:0009561);	2	25	742	32189	TRINITY_DN142664_c0_g1;TRINITY_DN127590_c0_g1
Biological Process: protein deubiquitination (GO:0016579);	2	32	742	32189	TRINITY_DN132116_c1_g2;TRINITY_DN157203_c0_g3
Biological Process: ATP hydrolysis coupled proton transport (GO:0015991);	2	237	742	32189	TRINITY_DN142165_c1_g12;TRINITY_DN160192_c4_g4
Biological Process: regulation of cell size (GO:0008361);	1	44	742	32189	TRINITY_DN153013_c1_g3
Biological Process: L-serine metabolic process (GO:0006563);	1	16	742	32189	TRINITY_DN148653_c3_g3
Biological Process: protein neddylation (GO:0045116);	1	9	742	32189	TRINITY_DN137284_c1_g1
Biological Process: microtubule-based movement (GO:0007018);	1	70	742	32189	TRINITY_DN157945_c3_g2
Biological Process: protein autophosphorylation (GO:0046777);	4	66	742	32189	TRINITY_DN131818_c5_g1;TRINITY_DN160217_c1_g1;TRINITY_DN153198_c1_g3;TRINITY_DN156168_c0_g2
Biological Process: floral organ abscission (GO:0010227);	1	12	742	32189	TRINITY_DN140875_c0_g1
Biological Process: response to abiotic stimulus (GO:0009628);	1	87	742	32189	TRINITY_DN159736_c3_g2
Biological Process: transport (GO:0044765);	2	117	742	32189	TRINITY_DN144220_c3_g2;TRINITY_DN159781_c3_g3
Biological Process: protein desumoylation (GO:0016926);	1	36	742	32189	TRINITY_DN132116_c1_g2
Biological Process: histone phosphorylation (GO:0016572);	2	32	742	32189	TRINITY_DN160078_c2_g2;TRINITY_DN157203_c0_g3
Biological Process: response to radiation (GO:0009314);	1	6	742	32189	TRINITY_DN159527_c1_g1
Biological Process: sodium ion transport (GO:0006814);	1	33	742	32189	TRINITY_DN137795_c3_g3
Biological Process: ubiquinone biosynthetic process (GO:0006744);	1	37	742	32189	TRINITY_DN144742_c0_g3
Biological Process: guard cell morphogenesis (GO:0010442);	1	4	742	32189	TRINITY_DN136024_c2_g1
Biological Process: protein peptidyl-prolyl isomerization (GO:0000413);	4	146	742	32189	TRINITY_DN134355_c6_g1;TRINITY_DN145999_c1_g1;TRINITY_DN140433_c2_g5;TRINITY_DN137583_c5_g1
Biological Process: fatty acid biosynthetic process (GO:0006633);	6	251	742	32189	TRINITY_DN158190_c1_g1;TRINITY_DN138128_c2_g1;TRINITY_DN132144_c2_g7;TRINITY_DN157667_c3_g6;TRINITY_DN155746_c3_g4;TRINITY_DN154246_c1_g1
Biological Process: male meiotic nuclear division (GO:0007140);	1	15	742	32189	TRINITY_DN142664_c0_g1
Biological Process: cellular iron ion homeostasis (GO:0006879);	1	35	742	32189	TRINITY_DN142123_c2_g4
Biological Process: negative regulation of long-day photoperiodism, flowering (GO:0048579);	1	5	742	32189	TRINITY_DN159613_c3_g4
Biological Process: gynoecium development (GO:0048467);	1	7	742	32189	TRINITY_DN150477_c0_g2
Biological Process: DNA repair (GO:0006281);	8	200	742	32189	TRINITY_DN133544_c4_g2;TRINITY_DN131818_c5_g1;TRINITY_DN152979_c0_g2;TRINITY_DN158906_c1_g1;TRINITY_DN141342_c7_g1;TRINITY_DN141501_c5_g1;TRINITY_DN141617_c1_g6;TRINITY_DN134443_c7_g3
Biological Process: endonucleolytic cleavage involved in rRNA processing (GO:0000478);	1	19	742	32189	TRINITY_DN154508_c1_g4
Biological Process: branched-chain amino acid metabolic process (GO:0009081);	1	16	742	32189	TRINITY_DN152600_c1_g2
Biological Process: exocytosis (GO:0006887);	1	26	742	32189	TRINITY_DN151094_c3_g1
Biological Process: ethylene biosynthetic process (GO:0009693);	2	26	742	32189	TRINITY_DN137284_c1_g1;TRINITY_DN158922_c1_g3
Biological Process: positive regulation of transcription, DNA-templated (GO:0045893);	6	162	742	32189	TRINITY_DN132116_c1_g2;TRINITY_DN144742_c0_g3;TRINITY_DN134674_c0_g1;TRINITY_DN157203_c0_g3;TRINITY_DN154369_c2_g3;TRINITY_DN148960_c4_g2
Biological Process: regulation of anion channel activity (GO:0010359);	1	19	742	32189	TRINITY_DN158922_c1_g3
Biological Process: negative regulation of flower development (GO:0009910);	1	13	742	32189	TRINITY_DN157203_c0_g3
Biological Process: regulation of cell proliferation (GO:0042127);	1	15	742	32189	TRINITY_DN131078_c0_g1
Biological Process: translational initiation (GO:0006413);	4	309	742	32189	TRINITY_DN137823_c0_g3;TRINITY_DN139787_c2_g2;TRINITY_DN156442_c3_g1;TRINITY_DN151594_c4_g1
Biological Process: protein transport (GO:0015031);	8	345	742	32189	TRINITY_DN151094_c3_g1;TRINITY_DN156933_c1_g1;TRINITY_DN152405_c2_g1;TRINITY_DN154684_c1_g1;TRINITY_DN143036_c5_g2;TRINITY_DN143180_c2_g1;TRINITY_DN150783_c1_g3;TRINITY_DN138206_c2_g1
Biological Process: photosynthesis, light reaction (GO:0019684);	2	36	742	32189	TRINITY_DN154604_c2_g2;TRINITY_DN148653_c3_g3
Biological Process: protein phosphorylation (GO:0006468);	44	1288	742	32189	TRINITY_DN156196_c0_g1;TRINITY_DN132901_c1_g2;TRINITY_DN157673_c5_g4;TRINITY_DN146193_c2_g2;TRINITY_DN130602_c0_g3;TRINITY_DN158169_c0_g4;TRINITY_DN145924_c2_g3;TRINITY_DN131314_c0_g2;TRINITY_DN153921_c0_g1;TRINITY_DN138619_c2_g2;TRINITY_DN157264_c1_g3;TRINITY_DN136595_c1_g1;TRINITY_DN158410_c3_g5;TRINITY_DN146559_c4_g2;TRINITY_DN137716_c2_g1;TRINITY_DN157909_c1_g6;TRINITY_DN146193_c1_g1;TRINITY_…
Biological Process: response to fungus (GO:0009620);	2	31	742	32189	TRINITY_DN123431_c0_g1;TRINITY_DN157128_c2_g2
Biological Process: sister chromatid cohesion (GO:0007062);	1	59	742	32189	TRINITY_DN141617_c1_g6
Biological Process: regulation of chromosome organization (GO:0033044);	1	40	742	32189	TRINITY_DN157203_c0_g3
Biological Process: stomatal complex morphogenesis (GO:0010103);	1	56	742	32189	TRINITY_DN131078_c0_g1
Biological Process: proline biosynthetic process (GO:0006561);	1	21	742	32189	TRINITY_DN153072_c1_g1
Biological Process: cellular protein modification process (GO:0006464);	1	104	742	32189	TRINITY_DN144526_c2_g1
Biological Process: cellular response to nitrogen levels (GO:0043562);	1	4	742	32189	TRINITY_DN144858_c1_g1
Biological Process: animal organ senescence (GO:0010260);	1	11	742	32189	TRINITY_DN157264_c1_g3
Biological Process: anthocyanin-containing compound biosynthetic process (GO:0009718);	1	16	742	32189	TRINITY_DN135842_c2_g1
Biological Process: glyceraldehyde-3-phosphate biosynthetic process (GO:0046166);	1	1	742	32189	TRINITY_DN148663_c1_g1
Biological Process: cell development (GO:0048468);	1	14	742	32189	TRINITY_DN147730_c2_g1
Biological Process: seed germination (GO:0009845);	3	97	742	32189	TRINITY_DN141038_c2_g3;TRINITY_DN148221_c5_g3;TRINITY_DN147141_c2_g2
Biological Process: protein metabolic process (GO:0019538);	2	51	742	32189	TRINITY_DN146145_c0_g5;TRINITY_DN140470_c2_g3
Biological Process: starch metabolic process (GO:0005982);	1	17	742	32189	TRINITY_DN157860_c0_g2
Biological Process: DNA topological change (GO:0006265);	4	37	742	32189	TRINITY_DN148792_c1_g3;TRINITY_DN146413_c0_g4;TRINITY_DN146413_c0_g1;TRINITY_DN160078_c2_g2
Biological Process: arginine biosynthetic process via ornithine (GO:0042450);	1	12	742	32189	TRINITY_DN153072_c1_g1
Biological Process: lipid glycosylation (GO:0030259);	1	30	742	32189	TRINITY_DN160416_c1_g1
Biological Process: root hair elongation (GO:0048767);	6	120	742	32189	TRINITY_DN134594_c1_g4;TRINITY_DN148221_c5_g3;TRINITY_DN147141_c2_g2;TRINITY_DN153198_c1_g3;TRINITY_DN141038_c2_g3;TRINITY_DN160476_c10_g2
Biological Process: 7-methylguanosine mRNA capping (GO:0006370);	1	8	742	32189	TRINITY_DN152844_c3_g3
Biological Process: organic cyclic compound biosynthetic process (GO:1901362);	1	27	742	32189	TRINITY_DN148160_c1_g1
Biological Process: glycolytic process (GO:0006096);	9	323	742	32189	TRINITY_DN152568_c1_g7;TRINITY_DN153198_c1_g3;TRINITY_DN142914_c2_g1;TRINITY_DN160027_c0_g1;TRINITY_DN148336_c0_g1;TRINITY_DN148663_c1_g1;TRINITY_DN143405_c8_g1;TRINITY_DN137392_c9_g1;TRINITY_DN158190_c2_g1
Biological Process: cell adhesion (GO:0007155);	1	42	742	32189	TRINITY_DN133544_c4_g2
Biological Process: protein targeting to membrane (GO:0006612);	3	92	742	32189	TRINITY_DN154604_c2_g2;TRINITY_DN160186_c2_g3;TRINITY_DN157128_c2_g2
Biological Process: cell growth (GO:0016049);	1	41	742	32189	TRINITY_DN145420_c0_g2
Biological Process: phospholipid transport (GO:0015914);	3	64	742	32189	TRINITY_DN160376_c1_g2;TRINITY_DN130447_c0_g3;TRINITY_DN159727_c1_g3
Biological Process: response to endoplasmic reticulum stress (GO:0034976);	1	75	742	32189	TRINITY_DN154604_c2_g2
Biological Process: singlet oxygen-mediated programmed cell death (GO:0010343);	1	2	742	32189	TRINITY_DN131818_c5_g1
Biological Process: protein glycosylation (GO:0006486);	3	117	742	32189	TRINITY_DN133544_c4_g2;TRINITY_DN154751_c2_g3;TRINITY_DN137553_c2_g1
Biological Process: systemic acquired resistance (GO:0009627);	1	60	742	32189	TRINITY_DN160571_c2_g2
Biological Process: cation transport (GO:0006812);	6	254	742	32189	TRINITY_DN159727_c1_g3;TRINITY_DN136757_c2_g1;TRINITY_DN160376_c1_g2;TRINITY_DN151029_c1_g3;TRINITY_DN156201_c2_g1;TRINITY_DN136013_c3_g1
Biological Process: 3-methylbut-2-enoyl-CoA(4-) metabolic process (GO:1902198);	1	2	742	32189	TRINITY_DN152337_c6_g1
Biological Process: pattern specification process (GO:0007389);	1	41	742	32189	TRINITY_DN153013_c1_g3
Biological Process: tissue development (GO:0009888);	1	43	742	32189	TRINITY_DN146145_c0_g5
Biological Process: petal development (GO:0048441);	1	5	742	32189	TRINITY_DN142664_c0_g1
Biological Process: methylglyoxal catabolic process to D-lactate via S-lactoyl-glutathione (GO:0019243);	4	69	742	32189	TRINITY_DN160283_c2_g1;TRINITY_DN139474_c0_g2;TRINITY_DN146084_c0_g5;TRINITY_DN157602_c1_g5
Biological Process: DNA duplex unwinding (GO:0032508);	1	48	742	32189	TRINITY_DN156662_c2_g1
Biological Process: response to arsenic-containing substance (GO:0046685);	2	19	742	32189	TRINITY_DN154604_c2_g2;TRINITY_DN156214_c2_g1
Biological Process: cell proliferation (GO:0008283);	4	84	742	32189	TRINITY_DN155118_c0_g1;TRINITY_DN129673_c0_g1;TRINITY_DN141617_c1_g6;TRINITY_DN160078_c2_g2
Biological Process: protein N-linked glycosylation (GO:0006487);	1	76	742	32189	TRINITY_DN159666_c2_g2
Biological Process: phosphorylation (GO:0016310);	18	720	742	32189	TRINITY_DN132175_c3_g1;TRINITY_DN153337_c1_g2;TRINITY_DN142775_c0_g1;TRINITY_DN139535_c3_g3;TRINITY_DN151980_c1_g1;TRINITY_DN152983_c2_g1;TRINITY_DN159347_c3_g1;TRINITY_DN153072_c1_g1;TRINITY_DN152568_c1_g7;TRINITY_DN147258_c0_g1;TRINITY_DN152051_c3_g1;TRINITY_DN149908_c1_g1;TRINITY_DN145907_c4_g2;TRINITY_DN151898_c3_g1;TRINITY_DN154420_c2_g1;TRINITY_DN149512_c2_g1;TRINITY_DN144366_c1_g1;TRINITY_…
Biological Process: nucleosome assembly (GO:0006334);	4	177	742	32189	TRINITY_DN149032_c2_g3;TRINITY_DN132330_c2_g5;TRINITY_DN137388_c0_g1;TRINITY_DN137388_c0_g5
Biological Process: electron transport chain (GO:0022900);	5	173	742	32189	TRINITY_DN159458_c2_g5;TRINITY_DN143442_c6_g2;TRINITY_DN142080_c0_g2;TRINITY_DN142159_c0_g1;TRINITY_DN137435_c4_g4
Biological Process: peptidyl-histidine phosphorylation (GO:0018106);	1	4	742	32189	TRINITY_DN156214_c2_g1
Biological Process: endoplasmic reticulum unfolded protein response (GO:0030968);	1	43	742	32189	TRINITY_DN149319_c2_g3
Biological Process: cellular metabolic process (GO:0044237);	11	450	742	32189	TRINITY_DN143089_c2_g1;TRINITY_DN131528_c2_g1;TRINITY_DN159681_c2_g1;TRINITY_DN151017_c4_g1;TRINITY_DN141289_c0_g1;TRINITY_DN133593_c2_g2;TRINITY_DN159629_c2_g3;TRINITY_DN141693_c2_g5;TRINITY_DN145467_c1_g4;TRINITY_DN147377_c1_g1;TRINITY_DN150658_c3_g1
Biological Process: defense response to fungus, incompatible interaction (GO:0009817);	1	16	742	32189	TRINITY_DN160571_c2_g2
Biological Process: lipid catabolic process (GO:0016042);	2	32	742	32189	TRINITY_DN154501_c5_g1;TRINITY_DN131759_c4_g3
Biological Process: cell wall macromolecule catabolic process (GO:0016998);	1	44	742	32189	TRINITY_DN141963_c0_g2
Biological Process: gibberellic acid mediated signaling pathway (GO:0009740);	1	12	742	32189	TRINITY_DN129519_c0_g1
Biological Process: reductive pentose-phosphate cycle (GO:0019253);	3	19	742	32189	TRINITY_DN148663_c1_g1;TRINITY_DN143338_c3_g1;TRINITY_DN145284_c1_g1
Biological Process: cellular protein localization (GO:0034613);	1	8	742	32189	TRINITY_DN149600_c0_g1
Biological Process: mRNA polyadenylation (GO:0006378);	1	8	742	32189	TRINITY_DN130615_c1_g1
Biological Process: production of ta-siRNAs involved in RNA interference (GO:0010267);	2	40	742	32189	TRINITY_DN130615_c1_g1;TRINITY_DN141617_c1_g6
Biological Process: embryo development ending in seed dormancy (GO:0009793);	6	278	742	32189	TRINITY_DN130615_c1_g1;TRINITY_DN148601_c0_g2;TRINITY_DN134674_c0_g1;TRINITY_DN134826_c1_g3;TRINITY_DN133544_c4_g2;TRINITY_DN155126_c1_g2
Biological Process: cellular amino acid metabolic process (GO:0006520);	4	73	742	32189	TRINITY_DN146207_c0_g1;TRINITY_DN131705_c0_g1;TRINITY_DN158107_c3_g1;TRINITY_DN143487_c1_g1
Biological Process: cell cycle process (GO:0022402);	2	35	742	32189	TRINITY_DN157816_c2_g1;TRINITY_DN144079_c1_g1
Biological Process: regulation of gene expression, epigenetic (GO:0040029);	3	24	742	32189	TRINITY_DN133016_c3_g1;TRINITY_DN144079_c1_g1;TRINITY_DN144526_c2_g1
Biological Process: negative regulation of photomorphogenesis (GO:0010100);	1	7	742	32189	TRINITY_DN133544_c4_g2
Biological Process: auxin efflux (GO:0010315);	2	27	742	32189	TRINITY_DN142581_c3_g2;TRINITY_DN160476_c10_g2
Biological Process: brassinosteroid mediated signaling pathway (GO:0009742);	1	35	742	32189	TRINITY_DN153198_c1_g3
Biological Process: ncRNA processing (GO:0034470);	1	6	742	32189	TRINITY_DN157602_c1_g4
Biological Process: plant-type hypersensitive response (GO:0009626);	1	18	742	32189	TRINITY_DN148653_c3_g3
Biological Process: glutamine biosynthetic process (GO:0006542);	1	49	742	32189	TRINITY_DN157005_c4_g3
Biological Process: translation (GO:0006412);	22	1835	742	32189	TRINITY_DN151016_c1_g2;TRINITY_DN131192_c5_g1;TRINITY_DN130813_c0_g4;TRINITY_DN133340_c1_g1;TRINITY_DN159113_c1_g3;TRINITY_DN153166_c3_g1;TRINITY_DN133722_c2_g1;TRINITY_DN146500_c0_g1;TRINITY_DN137438_c2_g2;TRINITY_DN152271_c1_g1;TRINITY_DN130641_c0_g1;TRINITY_DN130325_c0_g1;TRINITY_DN157982_c5_g2;TRINITY_DN133191_c1_g3;TRINITY_DN143894_c2_g4;TRINITY_DN135453_c2_g5;TRINITY_DN147838_c4_g1;TRINITY_…
Biological Process: DNA metabolic process (GO:0006259);	17	390	742	32189	TRINITY_DN129751_c1_g1;TRINITY_DN138763_c1_g3;TRINITY_DN158960_c1_g1;TRINITY_DN146145_c0_g5;TRINITY_DN160390_c1_g1;TRINITY_DN135060_c2_g2;TRINITY_DN135098_c0_g1;TRINITY_DN130255_c2_g1;TRINITY_DN155892_c0_g1;TRINITY_DN132737_c5_g2;TRINITY_DN137310_c0_g1;TRINITY_DN141215_c3_g2;TRINITY_DN133404_c1_g2;TRINITY_DN140470_c2_g3;TRINITY_DN146094_c0_g1;TRINITY_DN130956_c2_g1;TRINITY_DN147624_c2_g1
Biological Process: regulation of transcription, DNA-templated (GO:0006355);	37	1120	742	32189	TRINITY_DN136960_c0_g4;TRINITY_DN149090_c3_g5;TRINITY_DN160718_c5_g3;TRINITY_DN135842_c2_g1;TRINITY_DN153808_c4_g3;TRINITY_DN144003_c2_g3;TRINITY_DN142186_c3_g3;TRINITY_DN142616_c0_g2;TRINITY_DN156214_c2_g1;TRINITY_DN152600_c1_g2;TRINITY_DN148527_c2_g1;TRINITY_DN134855_c4_g2;TRINITY_DN150659_c0_g1;TRINITY_DN156662_c2_g1;TRINITY_DN159952_c3_g2;TRINITY_DN144366_c1_g1;TRINITY_DN136505_c2_g1;TRINITY_…
Biological Process: polysaccharide catabolic process (GO:0000272);	3	42	742	32189	TRINITY_DN153448_c2_g1;TRINITY_DN157920_c5_g1;TRINITY_DN148803_c3_g1
Biological Process: nucleic acid metabolic process (GO:0090304);	6	114	742	32189	TRINITY_DN141815_c0_g2;TRINITY_DN145175_c2_g1;TRINITY_DN130486_c1_g1;TRINITY_DN131164_c1_g4;TRINITY_DN158139_c3_g2;TRINITY_DN140409_c0_g3
Biological Process: jasmonic acid metabolic process (GO:0009694);	1	7	742	32189	TRINITY_DN142159_c0_g1
Biological Process: negative regulation of transcription, DNA-templated (GO:0045892);	3	55	742	32189	TRINITY_DN150915_c5_g1;TRINITY_DN133544_c4_g2;TRINITY_DN141342_c7_g1
Biological Process: proteasome core complex assembly (GO:0080129);	2	68	742	32189	TRINITY_DN142914_c2_g1;TRINITY_DN155257_c3_g1
Biological Process: mitotic G2 phase (GO:0000085);	3	49	742	32189	TRINITY_DN130615_c1_g1;TRINITY_DN157203_c0_g3;TRINITY_DN133607_c0_g1
Biological Process: chloroplast relocation (GO:0009902);	2	68	742	32189	TRINITY_DN134674_c0_g1;TRINITY_DN150692_c0_g4
Biological Process: response to biotic stimulus (GO:0009607);	1	21	742	32189	TRINITY_DN157614_c4_g2
Biological Process: response to karrikin (GO:0080167);	3	59	742	32189	TRINITY_DN157128_c2_g2;TRINITY_DN158044_c1_g2;TRINITY_DN154830_c3_g1
Biological Process: mRNA processing (GO:0006397);	2	97	742	32189	TRINITY_DN137123_c1_g3;TRINITY_DN136490_c0_g1
Biological Process: cellular response to stimulus (GO:0051716);	3	33	742	32189	TRINITY_DN148305_c0_g1;TRINITY_DN142768_c1_g1;TRINITY_DN140729_c1_g1
Biological Process: copper ion transport (GO:0006825);	1	24	742	32189	TRINITY_DN159026_c1_g3
Biological Process: response to light stimulus (GO:0009416);	5	94	742	32189	TRINITY_DN149629_c0_g2;TRINITY_DN135567_c4_g1;TRINITY_DN155746_c3_g4;TRINITY_DN143267_c2_g1;TRINITY_DN130757_c0_g1
Biological Process: positive regulation of protein export from nucleus (GO:0046827);	1	8	742	32189	TRINITY_DN153198_c1_g3
Biological Process: glucosinolate biosynthetic process (GO:0019761);	3	55	742	32189	TRINITY_DN155165_c2_g1;TRINITY_DN145686_c0_g1;TRINITY_DN154369_c2_g3
Biological Process: cellular cation homeostasis (GO:0030003);	2	30	742	32189	TRINITY_DN155287_c4_g2;TRINITY_DN130667_c3_g4
Biological Process: cellular component biogenesis (GO:0044085);	1	21	742	32189	TRINITY_DN148160_c1_g1
Biological Process: hyperosmotic salinity response (GO:0042538);	3	53	742	32189	TRINITY_DN157384_c0_g2;TRINITY_DN157128_c2_g2;TRINITY_DN136466_c0_g2
Biological Process: gene expression (GO:0010467);	2	46	742	32189	TRINITY_DN146145_c0_g5;TRINITY_DN148160_c1_g1
Biological Process: system development (GO:0048731);	2	36	742	32189	TRINITY_DN144079_c1_g1;TRINITY_DN142222_c0_g3
Biological Process: regulation of organelle organization (GO:0033043);	1	19	742	32189	TRINITY_DN146145_c0_g5
Biological Process: response to continuous far red light stimulus by the high-irradiance response system (GO:0010201);	1	1	742	32189	TRINITY_DN156214_c2_g1
Biological Process: nucleotide biosynthetic process (GO:0009165);	1	84	742	32189	TRINITY_DN143405_c8_g1
Biological Process: response to fructose (GO:0009750);	1	56	742	32189	TRINITY_DN152337_c6_g1
Biological Process: histone H3-K9 methylation (GO:0051567);	5	83	742	32189	TRINITY_DN160078_c2_g2;TRINITY_DN157203_c0_g3;TRINITY_DN129673_c0_g1;TRINITY_DN141617_c1_g6;TRINITY_DN155118_c0_g1
Biological Process: regulation of unidimensional cell growth (GO:0051510);	1	37	742	32189	TRINITY_DN131818_c5_g1
Biological Process: amino acid transport (GO:0006865);	1	20	742	32189	TRINITY_DN133366_c5_g10
Biological Process: ionotropic glutamate receptor signaling pathway (GO:0035235);	5	40	742	32189	TRINITY_DN147437_c1_g1;TRINITY_DN129350_c0_g4;TRINITY_DN157198_c8_g1;TRINITY_DN141263_c4_g1;TRINITY_DN159488_c1_g1
Biological Process: response to ozone (GO:0010193);	1	21	742	32189	TRINITY_DN134674_c0_g1
Biological Process: cellular macromolecule metabolic process (GO:0044260);	7	233	742	32189	TRINITY_DN160196_c2_g1;TRINITY_DN132141_c5_g4;TRINITY_DN130486_c1_g1;TRINITY_DN132376_c2_g1;TRINITY_DN148305_c0_g1;TRINITY_DN145175_c2_g1;TRINITY_DN133016_c3_g1
Biological Process: lateral root formation (GO:0010311);	1	20	742	32189	TRINITY_DN123431_c0_g1
Biological Process: salicylic acid mediated signaling pathway (GO:0009863);	2	32	742	32189	TRINITY_DN157128_c2_g2;TRINITY_DN149319_c2_g3
Biological Process: systemic acquired resistance, salicylic acid mediated signaling pathway (GO:0009862);	2	45	742	32189	TRINITY_DN154604_c2_g2;TRINITY_DN160186_c2_g3
Biological Process: protein import into nucleus (GO:0006606);	2	93	742	32189	TRINITY_DN129476_c0_g2;TRINITY_DN159556_c0_g1
Biological Process: red, far-red light phototransduction (GO:0009585);	2	9	742	32189	TRINITY_DN152909_c4_g1;TRINITY_DN156214_c2_g1
Biological Process: proteasomal protein catabolic process (GO:0010498);	3	88	742	32189	TRINITY_DN147141_c2_g2;TRINITY_DN148221_c5_g3;TRINITY_DN141038_c2_g3
Biological Process: maltose metabolic process (GO:0000023);	4	100	742	32189	TRINITY_DN145686_c0_g1;TRINITY_DN135944_c0_g1;TRINITY_DN133834_c3_g4;TRINITY_DN148146_c2_g6
Biological Process: post-translational protein modification (GO:0043687);	1	32	742	32189	TRINITY_DN157203_c0_g3
Biological Process: hyperosmotic response (GO:0006972);	1	52	742	32189	TRINITY_DN153198_c1_g3
Biological Process: regulation of cellular macromolecule biosynthetic process (GO:2000112);	2	15	742	32189	TRINITY_DN146145_c0_g5;TRINITY_DN144079_c1_g1
Biological Process: primary root development (GO:0080022);	1	5	742	32189	TRINITY_DN148663_c1_g1
Biological Process: anatomical structure development (GO:0048856);	3	47	742	32189	TRINITY_DN140990_c3_g1;TRINITY_DN138115_c3_g3;TRINITY_DN155419_c4_g3
Biological Process: anthocyanin-containing compound metabolic process (GO:0046283);	1	4	742	32189	TRINITY_DN131818_c5_g1
Biological Process: chloroplast fission (GO:0010020);	1	17	742	32189	TRINITY_DN150692_c0_g4
Biological Process: fructose 6-phosphate metabolic process (GO:0006002);	2	26	742	32189	TRINITY_DN137392_c9_g1;TRINITY_DN160027_c0_g1
Biological Process: root morphogenesis (GO:0010015);	3	25	742	32189	TRINITY_DN145371_c2_g5;TRINITY_DN153013_c1_g3;TRINITY_DN148741_c4_g3
Biological Process: tRNA metabolic process (GO:0006399);	1	29	742	32189	TRINITY_DN134674_c0_g1
Biological Process: defense response by callose deposition (GO:0052542);	2	18	742	32189	TRINITY_DN148960_c4_g2;TRINITY_DN160186_c2_g3
Biological Process: epidermal cell fate specification (GO:0009957);	5	22	742	32189	TRINITY_DN160078_c2_g2;TRINITY_DN148792_c1_g3;TRINITY_DN146413_c0_g3;TRINITY_DN146413_c0_g1;TRINITY_DN146413_c0_g4
Biological Process: regulation of flower development (GO:0009909);	3	131	742	32189	TRINITY_DN141617_c1_g6;TRINITY_DN157982_c5_g2;TRINITY_DN160078_c2_g2
Biological Process: adaxial/abaxial pattern specification (GO:0009955);	1	20	742	32189	TRINITY_DN137438_c2_g2
Biological Process: phosphatidylinositol biosynthetic process (GO:0006661);	2	45	742	32189	TRINITY_DN132371_c2_g1;TRINITY_DN139037_c1_g1
Biological Process: photoperiodism, flowering (GO:0048573);	1	52	742	32189	TRINITY_DN146912_c4_g1
Biological Process: DNA mediated transformation (GO:0009294);	1	18	742	32189	TRINITY_DN130757_c0_g1
Biological Process: plastid transcription (GO:0042793);	1	45	742	32189	TRINITY_DN134674_c0_g1
Biological Process: isopentenyl diphosphate biosynthetic process, methylerythritol 4-phosphate pathway (GO:0019288);	5	152	742	32189	TRINITY_DN135548_c4_g5;TRINITY_DN144742_c0_g3;TRINITY_DN148146_c2_g6;TRINITY_DN148663_c1_g1;TRINITY_DN135944_c0_g1
Biological Process: inositol catabolic process (GO:0019310);	1	1	742	32189	TRINITY_DN159744_c3_g1
Biological Process: virus induced gene silencing (GO:0009616);	1	47	742	32189	TRINITY_DN130615_c1_g1
Biological Process: regulation of multi-organism process (GO:0043900);	1	23	742	32189	TRINITY_DN154604_c2_g2
Biological Process: protein polymerization (GO:0051258);	2	169	742	32189	TRINITY_DN143106_c2_g1;TRINITY_DN150692_c0_g4
Biological Process: brassinosteroid biosynthetic process (GO:0016132);	1	44	742	32189	TRINITY_DN149629_c0_g2
Biological Process: lipid metabolic process (GO:0006629);	4	243	742	32189	TRINITY_DN131754_c0_g2;TRINITY_DN153510_c0_g1;TRINITY_DN136024_c2_g1;TRINITY_DN151229_c3_g1
Biological Process: response to growth hormone (GO:0060416);	1	4	742	32189	TRINITY_DN154830_c3_g1
Biological Process: response to blue light (GO:0009637);	2	47	742	32189	TRINITY_DN144742_c0_g3;TRINITY_DN150692_c0_g4
Biological Process: respiratory burst involved in defense response (GO:0002679);	4	18	742	32189	TRINITY_DN154604_c2_g2;TRINITY_DN160186_c2_g3;TRINITY_DN148960_c4_g2;TRINITY_DN151746_c1_g9
Biological Process: oxidation-reduction process (GO:0055114);	72	2785	742	32189	TRINITY_DN155963_c2_g5;TRINITY_DN158313_c0_g1;TRINITY_DN136673_c4_g1;TRINITY_DN158666_c3_g1;TRINITY_DN142123_c2_g4;TRINITY_DN154143_c4_g1;TRINITY_DN149001_c0_g4;TRINITY_DN146781_c3_g1;TRINITY_DN132144_c2_g7;TRINITY_DN144595_c2_g3;TRINITY_DN141705_c1_g1;TRINITY_DN138128_c2_g1;TRINITY_DN158558_c1_g2;TRINITY_DN143249_c2_g1;TRINITY_DN153799_c2_g1;TRINITY_DN159744_c3_g1;TRINITY_DN147910_c0_g1;TRINITY_…
Biological Process: animal organ development (GO:0048513);	2	61	742	32189	TRINITY_DN145420_c0_g2;TRINITY_DN146145_c0_g5
Biological Process: triglyceride biosynthetic process (GO:0019432);	1	18	742	32189	TRINITY_DN137684_c1_g1
Biological Process: carbohydrate transmembrane transport (GO:0034219);	2	34	742	32189	TRINITY_DN135335_c2_g1;TRINITY_DN160294_c5_g1
Biological Process: regulation of protein catabolic process (GO:0042176);	1	33	742	32189	TRINITY_DN154475_c1_g1
Biological Process: biological regulation (GO:0065007);	1	26	742	32189	TRINITY_DN145420_c0_g2
Biological Process: actin nucleation (GO:0045010);	1	44	742	32189	TRINITY_DN133544_c4_g2
Biological Process: heterocycle biosynthetic process (GO:0018130);	1	11	742	32189	TRINITY_DN148160_c1_g1
Biological Process: defense response to bacterium (GO:0042742);	8	174	742	32189	TRINITY_DN139151_c0_g1;TRINITY_DN148653_c3_g3;TRINITY_DN137684_c1_g1;TRINITY_DN143910_c1_g1;TRINITY_DN154604_c2_g2;TRINITY_DN160571_c2_g2;TRINITY_DN148960_c4_g2;TRINITY_DN160186_c2_g3
Biological Process: calcium ion transport (GO:0006816);	3	65	742	32189	TRINITY_DN133178_c0_g1;TRINITY_DN148663_c1_g1;TRINITY_DN148002_c0_g3
Biological Process: cellular aldehyde metabolic process (GO:0006081);	2	14	742	32189	TRINITY_DN143206_c2_g3;TRINITY_DN139432_c4_g1
Biological Process: starch catabolic process (GO:0005983);	2	25	742	32189	TRINITY_DN132344_c0_g1;TRINITY_DN142738_c1_g3
Biological Process: response to jasmonic acid (GO:0009753);	2	48	742	32189	TRINITY_DN154840_c1_g6;TRINITY_DN142159_c0_g1
Biological Process: UDP-rhamnose biosynthetic process (GO:0010253);	2	14	742	32189	TRINITY_DN142581_c3_g2;TRINITY_DN149206_c5_g1
Biological Process: signal transduction (GO:0007165);	8	250	742	32189	TRINITY_DN138474_c0_g4;TRINITY_DN155455_c4_g2;TRINITY_DN137716_c2_g1;TRINITY_DN137749_c3_g3;TRINITY_DN137935_c2_g1;TRINITY_DN151155_c1_g2;TRINITY_DN158922_c1_g3;TRINITY_DN143222_c0_g1
Biological Process: protein catabolic process (GO:0030163);	1	121	742	32189	TRINITY_DN141883_c0_g7
Biological Process: obsolete transcription factor import into nucleus (GO:0042991);	1	10	742	32189	TRINITY_DN133607_c0_g1
Biological Process: glycerol catabolic process (GO:0019563);	1	3	742	32189	TRINITY_DN148663_c1_g1
Biological Process: transcription, DNA-templated (GO:0006351);	11	455	742	32189	TRINITY_DN160718_c5_g4;TRINITY_DN142294_c4_g1;TRINITY_DN139018_c1_g6;TRINITY_DN157699_c2_g4;TRINITY_DN143997_c1_g1;TRINITY_DN160661_c1_g1;TRINITY_DN142294_c2_g2;TRINITY_DN160652_c3_g4;TRINITY_DN148709_c1_g3;TRINITY_DN157890_c1_g5;TRINITY_DN160324_c4_g2
Biological Process: nitric oxide biosynthetic process (GO:0006809);	1	7	742	32189	TRINITY_DN134674_c0_g1
Biological Process: intracellular signal transduction (GO:0035556);	4	134	742	32189	TRINITY_DN148960_c4_g2;TRINITY_DN144366_c1_g1;TRINITY_DN132259_c0_g3;TRINITY_DN151746_c1_g9
Biological Process: reproductive structure development (GO:0048608);	3	52	742	32189	TRINITY_DN150463_c0_g1;TRINITY_DN144504_c0_g2;TRINITY_DN148160_c1_g1
Biological Process: cell wall modification (GO:0042545);	1	68	742	32189	TRINITY_DN155840_c1_g1
Biological Process: regulation of DNA replication (GO:0006275);	2	63	742	32189	TRINITY_DN141617_c1_g6;TRINITY_DN160078_c2_g2
Biological Process: cytochrome complex assembly (GO:0017004);	1	17	742	32189	TRINITY_DN139474_c0_g2
Biological Process: developmental process involved in reproduction (GO:0003006);	1	22	742	32189	TRINITY_DN140990_c3_g1
Biological Process: detection of brassinosteroid stimulus (GO:0009729);	1	8	742	32189	TRINITY_DN153198_c1_g3
Biological Process: response to far red light (GO:0010218);	1	57	742	32189	TRINITY_DN144742_c0_g3
Biological Process: regulation of protein localization (GO:0032880);	4	43	742	32189	TRINITY_DN148221_c5_g3;TRINITY_DN141038_c2_g3;TRINITY_DN147141_c2_g2;TRINITY_DN148663_c1_g1
Biological Process: spindle assembly (GO:0051225);	1	20	742	32189	TRINITY_DN160078_c2_g2
Biological Process: gibberellin biosynthetic process (GO:0009686);	1	13	742	32189	TRINITY_DN129519_c0_g1
Biological Process: embryonic pattern specification (GO:0009880);	1	22	742	32189	TRINITY_DN130761_c1_g1
Biological Process: starch biosynthetic process (GO:0019252);	4	136	742	32189	TRINITY_DN145686_c0_g1;TRINITY_DN148146_c2_g6;TRINITY_DN133834_c3_g4;TRINITY_DN135944_c0_g1
Biological Process: second-messenger-mediated signaling (GO:0019932);	1	4	742	32189	TRINITY_DN138574_c2_g2
Biological Process: detoxification of zinc ion (GO:0010312);	1	1	742	32189	TRINITY_DN129507_c0_g1
Biological Process: small GTPase mediated signal transduction (GO:0007264);	6	366	742	32189	TRINITY_DN141518_c1_g4;TRINITY_DN152405_c2_g1;TRINITY_DN150783_c1_g3;TRINITY_DN138206_c2_g1;TRINITY_DN143180_c2_g1;TRINITY_DN156933_c1_g1
Biological Process: response to absence of light (GO:0009646);	1	10	742	32189	TRINITY_DN148002_c0_g3
Biological Process: auxin polar transport (GO:0009926);	3	63	742	32189	TRINITY_DN123431_c0_g1;TRINITY_DN154840_c1_g6;TRINITY_DN153013_c1_g3
Biological Process: regulation of timing of transition from vegetative to reproductive phase (GO:0048510);	1	8	742	32189	TRINITY_DN150915_c5_g1
Biological Process: metabolic process (GO:0008152);	43	1556	742	32189	TRINITY_DN131444_c2_g2;TRINITY_DN131397_c3_g6;TRINITY_DN143876_c2_g1;TRINITY_DN159932_c2_g2;TRINITY_DN150638_c0_g2;TRINITY_DN139515_c1_g2;TRINITY_DN159671_c4_g1;TRINITY_DN150730_c2_g2;TRINITY_DN150463_c0_g1;TRINITY_DN142591_c4_g1;TRINITY_DN150415_c0_g1;TRINITY_DN158901_c1_g1;TRINITY_DN135955_c0_g1;TRINITY_DN153502_c2_g1;TRINITY_DN151792_c0_g1;TRINITY_DN147455_c2_g2;TRINITY_DN133987_c2_g1;TRINITY_…
Biological Process: small molecule biosynthetic process (GO:0044283);	1	8	742	32189	TRINITY_DN145420_c0_g2
Biological Process: protein import into mitochondrial inner membrane (GO:0045039);	1	14	742	32189	TRINITY_DN134826_c1_g3
Biological Process: potassium ion import (GO:0010107);	1	7	742	32189	TRINITY_DN153921_c0_g1
Biological Process: DNA recombination (GO:0006310);	2	181	742	32189	TRINITY_DN154112_c1_g5;TRINITY_DN146229_c4_g1
Biological Process: cytokinin catabolic process (GO:0009823);	1	3	742	32189	TRINITY_DN142159_c0_g1
Biological Process: photorespiration (GO:0009853);	6	102	742	32189	TRINITY_DN148653_c3_g3;TRINITY_DN134826_c1_g3;TRINITY_DN157225_c0_g1;TRINITY_DN137218_c4_g3;TRINITY_DN155257_c3_g1;TRINITY_DN137218_c4_g1
Biological Process: homologous recombination (GO:0035825);	1	1	742	32189	TRINITY_DN148570_c5_g2
Biological Process: cell wall organization or biogenesis (GO:0071554);	1	6	742	32189	TRINITY_DN145420_c0_g2
Biological Process: immune response (GO:0006955);	1	16	742	32189	TRINITY_DN140729_c1_g1
Biological Process: regulation of cell cycle (GO:0051726);	2	64	742	32189	TRINITY_DN143364_c6_g1;TRINITY_DN160078_c2_g2
Biological Process: protein localization (GO:0008104);	1	3	742	32189	TRINITY_DN159520_c2_g4
Biological Process: cysteine biosynthetic process from serine (GO:0006535);	3	22	742	32189	TRINITY_DN144292_c0_g4;TRINITY_DN143709_c4_g1;TRINITY_DN145434_c0_g3
Biological Process: cell differentiation (GO:0030154);	3	67	742	32189	TRINITY_DN134674_c0_g1;TRINITY_DN144742_c0_g3;TRINITY_DN154369_c2_g3
Biological Process: multidimensional cell growth (GO:0009825);	1	46	742	32189	TRINITY_DN153198_c1_g3
Biological Process: iron ion transport (GO:0006826);	1	32	742	32189	TRINITY_DN142123_c2_g4
Biological Process: cellular response to nitrogen starvation (GO:0006995);	1	6	742	32189	TRINITY_DN143267_c2_g1
Biological Process: chromosome segregation (GO:0007059);	2	52	742	32189	TRINITY_DN160078_c2_g2;TRINITY_DN146145_c0_g5
Biological Process: response to high light intensity (GO:0009644);	2	83	742	32189	TRINITY_DN144742_c0_g3;TRINITY_DN147023_c0_g2
Biological Process: sphingolipid biosynthetic process (GO:0030148);	1	20	742	32189	TRINITY_DN157494_c2_g2
Biological Process: signal peptide processing (GO:0006465);	2	24	742	32189	TRINITY_DN146073_c1_g4;TRINITY_DN131545_c1_g2
Biological Process: activation of MAPKK activity (GO:0000186);	2	27	742	32189	TRINITY_DN155064_c0_g4;TRINITY_DN152408_c5_g1
Biological Process: ammonium transport (GO:0015696);	1	20	742	32189	TRINITY_DN153595_c2_g1
Biological Process: developmental process (GO:0044767);	2	104	742	32189	TRINITY_DN138115_c3_g3;TRINITY_DN142222_c0_g3
Biological Process: xanthophyll catabolic process (GO:0016124);	1	3	742	32189	TRINITY_DN135548_c4_g5
Biological Process: putrescine biosynthetic process (GO:0009446);	1	6	742	32189	TRINITY_DN157128_c2_g2
Biological Process: dephosphorylation (GO:0016311);	1	63	742	32189	TRINITY_DN141299_c0_g2
Biological Process: plant-type cell wall organization (GO:0009664);	1	64	742	32189	TRINITY_DN157454_c1_g2
Biological Process: mRNA cleavage (GO:0006379);	1	7	742	32189	TRINITY_DN130615_c1_g1
Biological Process: mitotic cell cycle (GO:0007067);	1	27	742	32189	TRINITY_DN141617_c1_g6
Biological Process: G-protein coupled receptor signaling pathway (GO:0007186);	3	55	742	32189	TRINITY_DN129350_c0_g4;TRINITY_DN159488_c1_g1;TRINITY_DN141263_c4_g1
Biological Process: carbon fixation (GO:0015977);	3	19	742	32189	TRINITY_DN137308_c2_g6;TRINITY_DN148242_c7_g2;TRINITY_DN157225_c0_g1
Biological Process: thylakoid membrane organization (GO:0010027);	2	128	742	32189	TRINITY_DN134674_c0_g1;TRINITY_DN144742_c0_g3
Biological Process: nucleotide-excision repair (GO:0006289);	1	43	742	32189	TRINITY_DN149122_c2_g1
Biological Process: protein import into mitochondrial matrix (GO:0030150);	2	18	742	32189	TRINITY_DN135606_c0_g2;TRINITY_DN145847_c0_g3
Biological Process: pentose-phosphate shunt (GO:0006098);	3	173	742	32189	TRINITY_DN133834_c3_g4;TRINITY_DN144742_c0_g3;TRINITY_DN135548_c4_g5
Biological Process: trichome morphogenesis (GO:0010090);	2	68	742	32189	TRINITY_DN133544_c4_g2;TRINITY_DN157203_c0_g3
Biological Process: response to nematode (GO:0009624);	4	74	742	32189	TRINITY_DN134195_c4_g2;TRINITY_DN158231_c1_g1;TRINITY_DN158241_c6_g1;TRINITY_DN143910_c1_g1
Biological Process: chlorophyll biosynthetic process (GO:0015995);	2	72	742	32189	TRINITY_DN135548_c4_g5;TRINITY_DN144742_c0_g3
Biological Process: negative regulation of autophagy (GO:0010507);	1	1	742	32189	TRINITY_DN136466_c0_g2
Biological Process: fatty acid catabolic process (GO:0009062);	1	24	742	32189	TRINITY_DN149864_c0_g2
Biological Process: post-embryonic development (GO:0009791);	4	98	742	32189	TRINITY_DN159527_c1_g1;TRINITY_DN144504_c0_g2;TRINITY_DN148160_c1_g1;TRINITY_DN150463_c0_g1
Biological Process: trichome differentiation (GO:0010026);	2	14	742	32189	TRINITY_DN136024_c2_g1;TRINITY_DN135842_c2_g1
Biological Process: negative regulation of translation (GO:0017148);	1	3	742	32189	TRINITY_DN156214_c2_g1
Biological Process: response to other organism (GO:0051707);	3	34	742	32189	TRINITY_DN132542_c1_g2;TRINITY_DN140729_c1_g1;TRINITY_DN138547_c5_g1
Biological Process: chromosome condensation (GO:0030261);	1	5	742	32189	TRINITY_DN141617_c1_g6
Biological Process: transcription initiation from RNA polymerase II promoter (GO:0006367);	1	24	742	32189	TRINITY_DN136960_c0_g4
Biological Process: brassinosteroid homeostasis (GO:0010268);	1	2	742	32189	TRINITY_DN149629_c0_g2
Biological Process: phosphatidylinositol metabolic process (GO:0046488);	1	7	742	32189	TRINITY_DN156956_c0_g2
Biological Process: proteolysis (GO:0006508);	17	866	742	32189	TRINITY_DN150588_c1_g7;TRINITY_DN149600_c0_g1;TRINITY_DN155268_c4_g1;TRINITY_DN138143_c2_g2;TRINITY_DN146073_c1_g4;TRINITY_DN150208_c4_g1;TRINITY_DN149070_c0_g2;TRINITY_DN144282_c7_g1;TRINITY_DN131078_c0_g1;TRINITY_DN132855_c0_g1;TRINITY_DN134528_c3_g2;TRINITY_DN145374_c5_g1;TRINITY_DN150588_c1_g6;TRINITY_DN137935_c2_g1;TRINITY_DN148147_c2_g4;TRINITY_DN141883_c0_g7;TRINITY_DN138574_c2_g2
Biological Process: iron-sulfur cluster assembly (GO:0016226);	3	108	742	32189	TRINITY_DN147048_c0_g1;TRINITY_DN155126_c1_g2;TRINITY_DN134674_c0_g1
Biological Process: carbohydrate metabolic process (GO:0005975);	24	769	742	32189	TRINITY_DN160547_c5_g1;TRINITY_DN142513_c2_g1;TRINITY_DN149597_c1_g2;TRINITY_DN159833_c1_g1;TRINITY_DN150471_c1_g2;TRINITY_DN148415_c1_g3;TRINITY_DN141963_c0_g2;TRINITY_DN143399_c0_g1;TRINITY_DN143904_c3_g1;TRINITY_DN150773_c3_g1;TRINITY_DN138104_c1_g7;TRINITY_DN156202_c0_g1;TRINITY_DN112734_c1_g1;TRINITY_DN133337_c2_g1;TRINITY_DN157602_c1_g5;TRINITY_DN136573_c2_g2;TRINITY_DN160334_c5_g1;TRINITY_…
Biological Process: histone methylation (GO:0016571);	1	35	742	32189	TRINITY_DN132116_c1_g2
Biological Process: aromatic amino acid family biosynthetic process (GO:0009073);	1	66	742	32189	TRINITY_DN144742_c0_g3
Biological Process: cytoskeleton organization (GO:0007010);	2	105	742	32189	TRINITY_DN147141_c2_g2;TRINITY_DN141038_c2_g3
Biological Process: phospholipid biosynthetic process (GO:0008654);	2	74	742	32189	TRINITY_DN157860_c0_g2;TRINITY_DN160196_c2_g1
Biological Process: regulation of programmed cell death (GO:0043067);	1	14	742	32189	TRINITY_DN133366_c5_g10
Biological Process: production of siRNA involved in RNA interference (GO:0030422);	1	19	742	32189	TRINITY_DN157203_c0_g3
Biological Process: organelle organization (GO:0006996);	3	36	742	32189	TRINITY_DN133016_c3_g1;TRINITY_DN144526_c2_g1;TRINITY_DN160199_c1_g2
Biological Process: plant ovule development (GO:0048481);	4	91	742	32189	TRINITY_DN134674_c0_g1;TRINITY_DN155126_c1_g2;TRINITY_DN142664_c0_g1;TRINITY_DN153013_c1_g3
Biological Process: RNA metabolic process (GO:0016070);	5	109	742	32189	TRINITY_DN160403_c0_g2;TRINITY_DN148160_c1_g1;TRINITY_DN160403_c1_g1;TRINITY_DN146145_c0_g5;TRINITY_DN144526_c2_g1
Biological Process: response to insect (GO:0009625);	1	5	742	32189	TRINITY_DN139151_c0_g1
Biological Process: growth (GO:0040007);	1	37	742	32189	TRINITY_DN137684_c1_g1
Biological Process: chromatin silencing by small RNA (GO:0031048);	2	38	742	32189	TRINITY_DN157203_c0_g3;TRINITY_DN141617_c1_g6
Biological Process: mRNA splicing, via spliceosome (GO:0000398);	5	110	742	32189	TRINITY_DN152250_c1_g4;TRINITY_DN151194_c0_g5;TRINITY_DN134674_c0_g1;TRINITY_DN157203_c0_g3;TRINITY_DN149879_c2_g2
Biological Process: glycine decarboxylation via glycine cleavage system (GO:0019464);	1	12	742	32189	TRINITY_DN148653_c3_g3
Biological Process: indeterminate inflorescence morphogenesis (GO:0048283);	1	2	742	32189	TRINITY_DN123431_c0_g1
Biological Process: indole glucosinolate catabolic process (GO:0042344);	2	5	742	32189	TRINITY_DN160571_c2_g2;TRINITY_DN154604_c2_g2
Biological Process: hydrogen peroxide catabolic process (GO:0042744);	3	59	742	32189	TRINITY_DN143267_c2_g1;TRINITY_DN153013_c1_g3;TRINITY_DN148021_c3_g1
Biological Process: cell cycle (GO:0007049);	1	81	742	32189	TRINITY_DN149908_c1_g1
Biological Process: IMP biosynthetic process (GO:0006188);	1	10	742	32189	TRINITY_DN155998_c2_g1
Biological Process: guanosine tetraphosphate metabolic process (GO:0015969);	1	5	742	32189	TRINITY_DN153874_c1_g2
Biological Process: toxin catabolic process (GO:0009407);	4	70	742	32189	TRINITY_DN142914_c2_g1;TRINITY_DN158157_c3_g4;TRINITY_DN158157_c3_g3;TRINITY_DN158922_c1_g3
Biological Process: alcohol biosynthetic process (GO:0046165);	1	6	742	32189	TRINITY_DN147377_c1_g1
Biological Process: long-chain fatty acid metabolic process (GO:0001676);	1	17	742	32189	TRINITY_DN156532_c3_g2
Biological Process: uracil catabolic process (GO:0006212);	1	7	742	32189	TRINITY_DN144858_c1_g1
Biological Process: actin cytoskeleton organization (GO:0030036);	1	41	742	32189	TRINITY_DN148221_c5_g3
Biological Process: L-ascorbic acid biosynthetic process (GO:0019853);	1	9	742	32189	TRINITY_DN131705_c0_g1
Biological Process: histone acetylation (GO:0016573);	2	45	742	32189	TRINITY_DN130757_c0_g1;TRINITY_DN142780_c0_g2
Biological Process: cholesterol transport (GO:0030301);	1	1	742	32189	TRINITY_DN152857_c2_g1
Biological Process: flavonoid biosynthetic process (GO:0009813);	4	29	742	32189	TRINITY_DN154840_c1_g4;TRINITY_DN158906_c1_g1;TRINITY_DN160283_c2_g1;TRINITY_DN136755_c1_g2
Biological Process: innate immune response (GO:0045087);	3	20	742	32189	TRINITY_DN149319_c2_g3;TRINITY_DN154055_c0_g3;TRINITY_DN148305_c0_g1
Biological Process: regulation of meristem growth (GO:0010075);	2	67	742	32189	TRINITY_DN153013_c1_g3;TRINITY_DN131818_c5_g1
Biological Process: steroid biosynthetic process (GO:0006694);	2	23	742	32189	TRINITY_DN147377_c1_g1;TRINITY_DN157822_c2_g1
Biological Process: carbohydrate metabolic process (GO:0044723);	2	31	742	32189	TRINITY_DN148803_c3_g1;TRINITY_DN157860_c0_g2
Biological Process: ATP synthesis coupled proton transport (GO:0015986);	2	168	742	32189	TRINITY_DN142165_c1_g12;TRINITY_DN160192_c4_g4
Biological Process: flavonol biosynthetic process (GO:0051555);	1	10	742	32189	TRINITY_DN142581_c3_g2
Biological Process: transition metal ion transport (GO:0000041);	1	18	742	32189	TRINITY_DN158922_c1_g3
Biological Process: cellular aromatic compound metabolic process (GO:0006725);	1	58	742	32189	TRINITY_DN158907_c9_g2
Biological Process: DNA replication (GO:0006260);	5	122	742	32189	TRINITY_DN157665_c3_g1;TRINITY_DN144079_c1_g1;TRINITY_DN143364_c6_g1;TRINITY_DN137466_c0_g1;TRINITY_DN147171_c8_g1
Biological Process: reciprocal meiotic recombination (GO:0007131);	2	53	742	32189	TRINITY_DN157203_c0_g3;TRINITY_DN141617_c1_g6
Biological Process: Golgi organization (GO:0007030);	4	92	742	32189	TRINITY_DN148002_c0_g3;TRINITY_DN148663_c1_g1;TRINITY_DN153198_c1_g3;TRINITY_DN133178_c0_g1
Biological Process: cellular macromolecule catabolic process (GO:0044265);	1	8	742	32189	TRINITY_DN160190_c1_g2
Biological Process: pigment biosynthetic process (GO:0046148);	1	7	742	32189	TRINITY_DN153034_c1_g2
Biological Process: chalcone biosynthetic process (GO:0009715);	1	3	742	32189	TRINITY_DN154840_c1_g6
Biological Process: autophagy (GO:0006914);	2	43	742	32189	TRINITY_DN152826_c1_g2;TRINITY_DN139939_c0_g3
Biological Process: lysine biosynthetic process via diaminopimelate (GO:0009089);	2	28	742	32189	TRINITY_DN151998_c7_g2;TRINITY_DN147752_c0_g3
Biological Process: response to cytokinin (GO:0009735);	1	39	742	32189	TRINITY_DN160476_c10_g2
Biological Process: protein dephosphorylation (GO:0006470);	2	93	742	32189	TRINITY_DN145100_c1_g4;TRINITY_DN151636_c5_g3
Biological Process: branched-chain amino acid biosynthetic process (GO:0009082);	1	22	742	32189	TRINITY_DN153825_c1_g4
Biological Process: cell redox homeostasis (GO:0045454);	6	182	742	32189	TRINITY_DN149553_c2_g1;TRINITY_DN146084_c0_g5;TRINITY_DN155728_c0_g5;TRINITY_DN138395_c1_g3;TRINITY_DN138916_c3_g1;TRINITY_DN144234_c3_g2
Biological Process: synapsis (GO:0007129);	1	32	742	32189	TRINITY_DN141617_c1_g6
Biological Process: anatomical structure morphogenesis (GO:0009653);	1	51	742	32189	TRINITY_DN146145_c0_g5
Biological Process: signal transduction by protein phosphorylation (GO:0023014);	3	46	742	32189	TRINITY_DN139151_c0_g1;TRINITY_DN152909_c4_g1;TRINITY_DN156214_c2_g1
Biological Process: cell death (GO:0008219);	1	18	742	32189	TRINITY_DN150915_c5_g1
Biological Process: meiotic cell cycle (GO:0051321);	1	1	742	32189	TRINITY_DN157816_c2_g1
Biological Process: RNA (guanine-N7)-methylation (GO:0036265);	1	9	742	32189	TRINITY_DN152844_c3_g3
Biological Process: chromatin assembly or disassembly (GO:0006333);	1	25	742	32189	TRINITY_DN151194_c0_g5
Biological Process: tryptophan catabolic process (GO:0006569);	1	29	742	32189	TRINITY_DN148663_c1_g1
Biological Process: detection of visible light (GO:0009584);	2	5	742	32189	TRINITY_DN156214_c2_g1;TRINITY_DN152909_c4_g1
Biological Process: response to molecule of bacterial origin (GO:0002237);	3	23	742	32189	TRINITY_DN148741_c4_g3;TRINITY_DN145371_c2_g5;TRINITY_DN139151_c0_g1
Biological Process: carbohydrate catabolic process (GO:0016052);	1	33	742	32189	TRINITY_DN157860_c0_g2
Biological Process: response to gravity (GO:0009629);	1	5	742	32189	TRINITY_DN154840_c1_g6
Biological Process: phosphatidylglycerol biosynthetic process (GO:0006655);	7	51	742	32189	TRINITY_DN141299_c0_g2;TRINITY_DN135548_c4_g5;TRINITY_DN156585_c4_g1;TRINITY_DN144742_c0_g3;TRINITY_DN134674_c0_g1;TRINITY_DN148146_c2_g6;TRINITY_DN135944_c0_g1
Biological Process: retrograde vesicle-mediated transport, Golgi to ER (GO:0006890);	2	23	742	32189	TRINITY_DN139871_c0_g1;TRINITY_DN147909_c5_g1
Biological Process: polysaccharide biosynthetic process (GO:0000271);	1	33	742	32189	TRINITY_DN155455_c4_g2
Biological Process: response to sucrose (GO:0009744);	6	86	742	32189	TRINITY_DN135842_c2_g1;TRINITY_DN144742_c0_g3;TRINITY_DN142581_c3_g2;TRINITY_DN158906_c1_g1;TRINITY_DN160283_c2_g1;TRINITY_DN152337_c6_g1
Biological Process: vegetative to reproductive phase transition of meristem (GO:0010228);	2	139	742	32189	TRINITY_DN134674_c0_g1;TRINITY_DN156662_c2_g1
Biological Process: detection of light stimulus (GO:0009583);	1	3	742	32189	TRINITY_DN131818_c5_g1
Biological Process: multicellular organismal process (GO:0044707);	1	14	742	32189	TRINITY_DN137749_c3_g3
Biological Process: actin filament organization (GO:0007015);	2	23	742	32189	TRINITY_DN138206_c2_g1;TRINITY_DN151094_c3_g1
Biological Process: membrane organization (GO:0016044);	1	9	742	32189	TRINITY_DN133366_c5_g10
Biological Process: protein deneddylation (GO:0010388);	4	56	742	32189	TRINITY_DN130615_c1_g1;TRINITY_DN157203_c0_g3;TRINITY_DN132116_c1_g2;TRINITY_DN133607_c0_g1
Biological Process: cellular response to phosphate starvation (GO:0016036);	4	69	742	32189	TRINITY_DN149004_c0_g2;TRINITY_DN149864_c0_g2;TRINITY_DN153921_c0_g1;TRINITY_DN143267_c2_g1
Biological Process: response to lipid (GO:0033993);	1	5	742	32189	TRINITY_DN137749_c3_g3
Biological Process: small nucleolar ribonucleoprotein complex assembly (GO:0000491);	1	2	742	32189	TRINITY_DN145957_c1_g1
Biological Process: cadmium ion transmembrane transport (GO:0070574);	1	8	742	32189	TRINITY_DN160571_c2_g2
Biological Process: phytochelatin biosynthetic process (GO:0046938);	1	5	742	32189	TRINITY_DN154604_c2_g2
Biological Process: chromosome organization (GO:0051276);	1	43	742	32189	TRINITY_DN146145_c0_g5
Biological Process: plasma membrane pyruvate transport (GO:0006849);	1	1	742	32189	TRINITY_DN145686_c0_g1
Biological Process: carbohydrate transport (GO:0008643);	2	114	742	32189	TRINITY_DN155729_c3_g2;TRINITY_DN149851_c0_g1
Biological Process: glycerol metabolic process (GO:0006071);	1	35	742	32189	TRINITY_DN136024_c2_g1
Biological Process: response to water deprivation (GO:0009414);	8	145	742	32189	TRINITY_DN157384_c0_g2;TRINITY_DN157128_c2_g2;TRINITY_DN137684_c1_g1;TRINITY_DN131818_c5_g1;TRINITY_DN150332_c0_g1;TRINITY_DN135548_c4_g5;TRINITY_DN136466_c0_g2;TRINITY_DN142738_c1_g3
Biological Process: defense response to fungus (GO:0050832);	3	88	742	32189	TRINITY_DN154604_c2_g2;TRINITY_DN160186_c2_g3;TRINITY_DN160217_c1_g1
Biological Process: biosynthetic process (GO:0044711);	1	5	742	32189	TRINITY_DN153034_c1_g2
Biological Process: response to stimulus (GO:0050896);	18	203	742	32189	TRINITY_DN130814_c6_g1;TRINITY_DN130255_c2_g1;TRINITY_DN138115_c3_g3;TRINITY_DN131138_c4_g3;TRINITY_DN156492_c3_g3;TRINITY_DN142775_c0_g1;TRINITY_DN151802_c0_g2;TRINITY_DN141767_c0_g1;TRINITY_DN134970_c1_g9;TRINITY_DN152409_c1_g1;TRINITY_DN146145_c0_g5;TRINITY_DN153123_c1_g2;TRINITY_DN142222_c0_g3;TRINITY_DN147528_c2_g2;TRINITY_DN152637_c0_g2;TRINITY_DN157665_c3_g1;TRINITY_DN146286_c2_g1;TRINITY_…
Biological Process: de-etiolation (GO:0009704);	1	6	742	32189	TRINITY_DN154830_c3_g1
Biological Process: potassium ion transport (GO:0006813);	1	14	742	32189	TRINITY_DN158978_c0_g1
Biological Process: regulation of flavonoid biosynthetic process (GO:0009962);	1	1	742	32189	TRINITY_DN135842_c2_g1
Biological Process: positive regulation of organelle organization (GO:0010638);	1	30	742	32189	TRINITY_DN157203_c0_g3
Biological Process: RNA splicing, via endonucleolytic cleavage and ligation (GO:0000394);	4	79	742	32189	TRINITY_DN146384_c7_g1;TRINITY_DN149180_c1_g2;TRINITY_DN155287_c4_g2;TRINITY_DN137583_c5_g1
Biological Process: cuticle hydrocarbon biosynthetic process (GO:0006723);	2	2	742	32189	TRINITY_DN138128_c2_g1;TRINITY_DN132144_c2_g7
Biological Process: proline transport (GO:0015824);	1	17	742	32189	TRINITY_DN148960_c4_g2
Biological Process: cellular carbohydrate metabolic process (GO:0044262);	3	91	742	32189	TRINITY_DN148336_c0_g1;TRINITY_DN147730_c2_g1;TRINITY_DN148803_c3_g1
Biological Process: pollination (GO:0009856);	1	3	742	32189	TRINITY_DN155419_c4_g3
Biological Process: cell tip growth (GO:0009932);	1	34	742	32189	TRINITY_DN136024_c2_g1
Biological Process: response to oxidative stress (GO:0006979);	10	214	742	32189	TRINITY_DN153510_c0_g1;TRINITY_DN158144_c3_g1;TRINITY_DN137453_c2_g1;TRINITY_DN157128_c2_g2;TRINITY_DN141705_c1_g1;TRINITY_DN160192_c4_g4;TRINITY_DN158574_c2_g1;TRINITY_DN142123_c2_g4;TRINITY_DN156356_c1_g1;TRINITY_DN154840_c1_g6
Biological Process: histone lysine methylation (GO:0034968);	2	38	742	32189	TRINITY_DN144079_c1_g1;TRINITY_DN157982_c5_g2
Biological Process: cellular macromolecule biosynthetic process (GO:0034645);	1	66	742	32189	TRINITY_DN139420_c0_g4
Biological Process: stomatal movement (GO:0010118);	2	23	742	32189	TRINITY_DN153921_c0_g1;TRINITY_DN131818_c5_g1
Biological Process: lignin biosynthetic process (GO:0009809);	9	34	742	32189	TRINITY_DN160334_c5_g1;TRINITY_DN149597_c1_g2;TRINITY_DN160334_c5_g3;TRINITY_DN155284_c1_g1;TRINITY_DN148616_c2_g1;TRINITY_DN154604_c2_g2;TRINITY_DN148415_c1_g3;TRINITY_DN133337_c2_g1;TRINITY_DN147696_c1_g4
Biological Process: response to osmotic stress (GO:0006970);	2	36	742	32189	TRINITY_DN137630_c3_g2;TRINITY_DN148616_c2_g1
Biological Process: ion transport (GO:0006811);	5	101	742	32189	TRINITY_DN141263_c4_g1;TRINITY_DN157198_c8_g1;TRINITY_DN159488_c1_g1;TRINITY_DN147437_c1_g1;TRINITY_DN129350_c0_g4
Biological Process: cellular response to water deprivation (GO:0042631);	2	29	742	32189	TRINITY_DN153921_c0_g1;TRINITY_DN156356_c1_g1
Biological Process: histone H4 acetylation (GO:0043967);	1	3	742	32189	TRINITY_DN141342_c7_g1
Biological Process: ubiquitin-dependent protein catabolic process (GO:0006511);	5	288	742	32189	TRINITY_DN136233_c2_g2;TRINITY_DN135571_c0_g2;TRINITY_DN155257_c3_g1;TRINITY_DN125088_c0_g1;TRINITY_DN137284_c1_g1
Biological Process: multicellular organism reproduction (GO:0032504);	1	10	742	32189	TRINITY_DN148663_c1_g1
Biological Process: salicylic acid biosynthetic process (GO:0009697);	3	49	742	32189	TRINITY_DN148653_c3_g3;TRINITY_DN154604_c2_g2;TRINITY_DN149319_c2_g3
Biological Process: auxin-activated signaling pathway (GO:0009734);	2	76	742	32189	TRINITY_DN150477_c0_g2;TRINITY_DN123431_c0_g1
Biological Process: protein-tetrapyrrole linkage (GO:0017006);	2	5	742	32189	TRINITY_DN152909_c4_g1;TRINITY_DN156214_c2_g1
Biological Process: RNA splicing (GO:0008380);	1	33	742	32189	TRINITY_DN136490_c0_g1
Biological Process: glycolipid biosynthetic process (GO:0009247);	1	10	742	32189	TRINITY_DN153034_c1_g2
Biological Process: glutamate metabolic process (GO:0006536);	1	12	742	32189	TRINITY_DN144248_c0_g1
Biological Process: metal ion transport (GO:0030001);	2	75	742	32189	TRINITY_DN152856_c3_g1;TRINITY_DN149319_c2_g3
Biological Process: chromatin remodeling (GO:0006338);	1	31	742	32189	TRINITY_DN141342_c7_g1
Biological Process: methionine biosynthetic process (GO:0009086);	3	103	742	32189	TRINITY_DN146384_c7_g1;TRINITY_DN155287_c4_g2;TRINITY_DN137583_c5_g1
Biological Process: cellular response to oxygen-containing compound (GO:1901701);	2	22	742	32189	TRINITY_DN137749_c3_g3;TRINITY_DN138474_c0_g4
Biological Process: dTDP-rhamnose biosynthetic process (GO:0019305);	1	7	742	32189	TRINITY_DN149206_c5_g1
Biological Process: carotene catabolic process (GO:0016121);	1	3	742	32189	TRINITY_DN135548_c4_g5
Biological Process: para-aminobenzoic acid metabolic process (GO:0046482);	2	19	742	32189	TRINITY_DN146521_c2_g6;TRINITY_DN154604_c2_g2
Biological Process: protein refolding (GO:0042026);	3	42	742	32189	TRINITY_DN155126_c1_g2;TRINITY_DN135944_c0_g1;TRINITY_DN148146_c2_g6
Biological Process: response to wounding (GO:0009611);	5	120	742	32189	TRINITY_DN152758_c0_g4;TRINITY_DN141535_c2_g6;TRINITY_DN157128_c2_g2;TRINITY_DN154840_c1_g6;TRINITY_DN157454_c1_g2
Biological Process: negative regulation of defense response (GO:0031348);	4	65	742	32189	TRINITY_DN160186_c2_g3;TRINITY_DN154604_c2_g2;TRINITY_DN160571_c2_g2;TRINITY_DN149319_c2_g3
Biological Process: cellular response to indolebutyric acid stimulus (GO:0071366);	1	4	742	32189	TRINITY_DN160571_c2_g2
Biological Process: sulfate reduction (GO:0019419);	1	6	742	32189	TRINITY_DN149553_c2_g1
Biological Process: mitotic cell cycle (GO:0000278);	1	79	742	32189	TRINITY_DN133544_c4_g2
Biological Process: proteasome-mediated ubiquitin-dependent protein catabolic process (GO:0043161);	1	65	742	32189	TRINITY_DN142914_c2_g1
Biological Process: protein targeting to mitochondrion (GO:0006626);	4	62	742	32189	TRINITY_DN159026_c1_g3;TRINITY_DN154508_c1_g4;TRINITY_DN135249_c2_g5;TRINITY_DN133607_c0_g1
Biological Process: photosynthesis (GO:0015979);	4	110	742	32189	TRINITY_DN137308_c2_g6;TRINITY_DN157225_c0_g1;TRINITY_DN145025_c1_g3;TRINITY_DN141535_c2_g6
Biological Process: positive regulation of catalytic activity (GO:0043085);	6	81	742	32189	TRINITY_DN133834_c3_g4;TRINITY_DN135944_c0_g1;TRINITY_DN148146_c2_g6;TRINITY_DN131759_c4_g3;TRINITY_DN145686_c0_g1;TRINITY_DN154501_c5_g1
Biological Process: tricarboxylic acid cycle (GO:0006099);	2	238	742	32189	TRINITY_DN148242_c7_g2;TRINITY_DN137308_c2_g6
Biological Process: very long-chain fatty acid metabolic process (GO:0000038);	2	26	742	32189	TRINITY_DN150332_c0_g1;TRINITY_DN132144_c2_g7
Biological Process: cellular response to sulfate starvation (GO:0009970);	1	4	742	32189	TRINITY_DN143267_c2_g1
Biological Process: calcium ion transmembrane transport (GO:0070588);	1	56	742	32189	TRINITY_DN143910_c1_g1
Biological Process: root hair cell differentiation (GO:0048765);	1	36	742	32189	TRINITY_DN136024_c2_g1
Biological Process: secretion by cell (GO:0032940);	1	4	742	32189	TRINITY_DN142159_c0_g1
Biological Process: 'de novo' IMP biosynthetic process (GO:0006189);	2	44	742	32189	TRINITY_DN128174_c0_g1;TRINITY_DN156406_c3_g1
Biological Process: cellular nitrogen compound biosynthetic process (GO:0044271);	1	11	742	32189	TRINITY_DN148160_c1_g1
Biological Process: phototropism (GO:0009638);	1	7	742	32189	TRINITY_DN156214_c2_g1
Biological Process: protein localization by the Cvt pathway (GO:0032258);	1	27	742	32189	TRINITY_DN139939_c0_g3
Biological Process: protein-chromophore linkage (GO:0018298);	3	20	742	32189	TRINITY_DN156214_c2_g1;TRINITY_DN158906_c1_g1;TRINITY_DN152909_c4_g1
Biological Process: response to herbicide (GO:0009635);	1	6	742	32189	TRINITY_DN156356_c1_g1
Biological Process: vesicle-mediated transport (GO:0016192);	4	372	742	32189	TRINITY_DN157415_c2_g1;TRINITY_DN159781_c3_g3;TRINITY_DN141518_c1_g4;TRINITY_DN135618_c8_g2
Biological Process: chloroplast organization (GO:0009658);	4	78	742	32189	TRINITY_DN155126_c1_g2;TRINITY_DN150915_c5_g1;TRINITY_DN153013_c1_g3;TRINITY_DN148663_c1_g1
Biological Process: glutathione catabolic process (GO:0006751);	1	8	742	32189	TRINITY_DN158144_c3_g1
Biological Process: L-serine biosynthetic process (GO:0006564);	1	23	742	32189	TRINITY_DN127590_c0_g1
Biological Process: regulation of isopentenyl diphosphate biosynthetic process, methylerythritol 4-phosphate pathway (GO:0010322);	1	5	742	32189	TRINITY_DN134674_c0_g1
Biological Process: protein import into peroxisome matrix (GO:0016558);	1	58	742	32189	TRINITY_DN132371_c2_g1
Biological Process: triglyceride mobilization (GO:0006642);	1	1	742	32189	TRINITY_DN148663_c1_g1
Biological Process: DNA integration (GO:0015074);	19	651	742	32189	TRINITY_DN149070_c0_g2;TRINITY_DN142156_c2_g1;TRINITY_DN148709_c1_g3;TRINITY_DN131285_c7_g1;TRINITY_DN130602_c0_g3;TRINITY_DN154112_c1_g5;TRINITY_DN150208_c4_g1;TRINITY_DN130867_c1_g1;TRINITY_DN160574_c1_g1;TRINITY_DN153839_c0_g1;TRINITY_DN132604_c5_g1;TRINITY_DN159794_c1_g1;TRINITY_DN160760_c12_g1;TRINITY_DN159540_c2_g2;TRINITY_DN137935_c2_g1;TRINITY_DN158587_c1_g4;TRINITY_DN157612_c1_g1;TRINITY…
Biological Process: macromolecule metabolic process (GO:0043170);	6	119	742	32189	TRINITY_DN148021_c4_g1;TRINITY_DN131359_c3_g2;TRINITY_DN157162_c0_g1;TRINITY_DN156824_c1_g2;TRINITY_DN134326_c2_g2;TRINITY_DN143119_c1_g2
Biological Process: indoleacetic acid biosynthetic process (GO:0009684);	2	23	742	32189	TRINITY_DN154369_c2_g3;TRINITY_DN148663_c1_g1
Biological Process: cytokinesis (GO:0000910);	1	39	742	32189	TRINITY_DN137453_c2_g1
Biological Process: aromatic amino acid family metabolic process (GO:0009072);	1	27	742	32189	TRINITY_DN154565_c2_g4
Biological Process: glutamate biosynthetic process (GO:0006537);	1	21	742	32189	TRINITY_DN158190_c2_g1
Biological Process: protein processing (GO:0016485);	1	25	742	32189	TRINITY_DN149600_c0_g1
Biological Process: circadian regulation of calcium ion oscillation (GO:0010617);	1	3	742	32189	TRINITY_DN131818_c5_g1
Biological Process: meiotic cell cycle (GO:0007126);	1	38	742	32189	TRINITY_DN146145_c0_g5
Biological Process: thiamine biosynthetic process (GO:0009228);	1	10	742	32189	TRINITY_DN145907_c4_g2
Biological Process: mucilage biosynthetic process (GO:0010192);	1	6	742	32189	TRINITY_DN142581_c3_g2
Biological Process: pollen sperm cell differentiation (GO:0048235);	2	4	742	32189	TRINITY_DN132144_c2_g7;TRINITY_DN138128_c2_g1
Biological Process: fatty acid beta-oxidation (GO:0006635);	3	124	742	32189	TRINITY_DN154604_c2_g2;TRINITY_DN132371_c2_g1;TRINITY_DN142914_c2_g1
Biological Process: calcium-mediated signaling (GO:0019722);	1	42	742	32189	TRINITY_DN153921_c0_g1
Biological Process: response to abscisic acid (GO:0009737);	6	172	742	32189	TRINITY_DN143267_c2_g1;TRINITY_DN142123_c2_g4;TRINITY_DN139151_c0_g1;TRINITY_DN142616_c0_g2;TRINITY_DN136466_c0_g2;TRINITY_DN160571_c2_g2
Biological Process: root epidermal cell differentiation (GO:0010053);	1	11	742	32189	TRINITY_DN147730_c2_g1
Biological Process: leucine biosynthetic process (GO:0009098);	1	23	742	32189	TRINITY_DN155165_c2_g1
Biological Process: microtubule-based process (GO:0007017);	3	173	742	32189	TRINITY_DN160612_c1_g3;TRINITY_DN150692_c0_g4;TRINITY_DN143106_c2_g1
Biological Process: mRNA export from nucleus (GO:0006406);	1	30	742	32189	TRINITY_DN133607_c0_g1
Biological Process: response to salt stress (GO:0009651);	16	433	742	32189	TRINITY_DN158190_c2_g1;TRINITY_DN133178_c0_g1;TRINITY_DN148663_c1_g1;TRINITY_DN143405_c8_g1;TRINITY_DN157005_c4_g3;TRINITY_DN134674_c0_g1;TRINITY_DN146207_c0_g1;TRINITY_DN143910_c1_g1;TRINITY_DN143110_c1_g1;TRINITY_DN139151_c0_g1;TRINITY_DN143338_c3_g1;TRINITY_DN153198_c1_g3;TRINITY_DN143487_c1_g1;TRINITY_DN157909_c1_g6;TRINITY_DN137684_c1_g1;TRINITY_DN148002_c0_g3
Biological Process: sodium ion transmembrane transport (GO:0035725);	2	18	742	32189	TRINITY_DN155297_c0_g3;TRINITY_DN145686_c0_g1
Biological Process: regulation of hydrogen peroxide metabolic process (GO:0010310);	2	33	742	32189	TRINITY_DN154604_c2_g2;TRINITY_DN160186_c2_g3
Biological Process: S-adenosylmethionine biosynthetic process (GO:0006556);	3	48	742	32189	TRINITY_DN135825_c1_g3;TRINITY_DN147696_c1_g4;TRINITY_DN148616_c2_g1
Biological Process: gravitropism (GO:0009630);	5	57	742	32189	TRINITY_DN157203_c0_g3;TRINITY_DN156214_c2_g1;TRINITY_DN155455_c4_g2;TRINITY_DN160476_c10_g2;TRINITY_DN133544_c4_g2
Biological Process: biological_process (GO:0044699);	8	202	742	32189	TRINITY_DN132861_c2_g5;TRINITY_DN153123_c1_g2;TRINITY_DN159488_c2_g2;TRINITY_DN160471_c3_g3;TRINITY_DN152637_c0_g2;TRINITY_DN159425_c0_g2;TRINITY_DN159739_c0_g2;TRINITY_DN147377_c1_g1
Biological Process: response to hormone (GO:0009725);	4	44	742	32189	TRINITY_DN137749_c3_g3;TRINITY_DN142186_c3_g3;TRINITY_DN142294_c2_g2;TRINITY_DN142294_c4_g1
Biological Process: chromatin silencing (GO:0006342);	2	57	742	32189	TRINITY_DN130615_c1_g1;TRINITY_DN160078_c2_g2
Biological Process: response to very low fluence red light stimulus (GO:0010203);	1	1	742	32189	TRINITY_DN156214_c2_g1
Biological Process: cell morphogenesis (GO:0000902);	1	41	742	32189	TRINITY_DN147730_c2_g1
Biological Process: photosynthesis, light harvesting (GO:0009765);	1	30	742	32189	TRINITY_DN156474_c0_g2
Biological Process: response to bacterium (GO:0009617);	3	37	742	32189	TRINITY_DN148305_c0_g1;TRINITY_DN154055_c0_g3;TRINITY_DN159026_c1_g3
Biological Process: inflorescence development (GO:0010229);	1	17	742	32189	TRINITY_DN129312_c0_g1
Biological Process: response to heat (GO:0009408);	3	178	742	32189	TRINITY_DN147023_c0_g2;TRINITY_DN139151_c0_g1;TRINITY_DN130761_c1_g1
Biological Process: water transport (GO:0006833);	1	66	742	32189	TRINITY_DN153198_c1_g3
Biological Process: mitotic recombination (GO:0006312);	1	39	742	32189	TRINITY_DN133607_c0_g1
Biological Process: regulation of macromolecule metabolic process (GO:0060255);	1	21	742	32189	TRINITY_DN157665_c3_g1
Biological Process: small molecule metabolic process (GO:0044281);	1	44	742	32189	TRINITY_DN157860_c0_g2
Biological Process: regulation of plant-type hypersensitive response (GO:0010363);	3	86	742	32189	TRINITY_DN160186_c2_g3;TRINITY_DN154604_c2_g2;TRINITY_DN157128_c2_g2
Biological Process: primary metabolic process (GO:0044238);	12	525	742	32189	TRINITY_DN156824_c1_g2;TRINITY_DN132376_c2_g1;TRINITY_DN157162_c0_g1;TRINITY_DN132141_c5_g4;TRINITY_DN133593_c2_g2;TRINITY_DN131359_c3_g2;TRINITY_DN134326_c2_g2;TRINITY_DN145467_c1_g4;TRINITY_DN148021_c4_g1;TRINITY_DN148305_c0_g1;TRINITY_DN159681_c2_g1;TRINITY_DN143119_c1_g2
Cellular Component: photosystem I (GO:0009522);	1	21	557	23244	TRINITY_DN145025_c1_g3
Cellular Component: chloroplast stroma (GO:0009570);	24	523	557	23244	TRINITY_DN135944_c0_g1;TRINITY_DN155126_c1_g2;TRINITY_DN156406_c3_g1;TRINITY_DN147141_c2_g2;TRINITY_DN133834_c3_g4;TRINITY_DN128174_c0_g1;TRINITY_DN148663_c1_g1;TRINITY_DN153013_c1_g3;TRINITY_DN148653_c3_g3;TRINITY_DN138916_c3_g1;TRINITY_DN156356_c1_g1;TRINITY_DN143267_c2_g1;TRINITY_DN148221_c5_g3;TRINITY_DN150692_c0_g4;TRINITY_DN141535_c2_g6;TRINITY_DN141849_c7_g2;TRINITY_DN155998_c2_g1;TRINITY_…
Cellular Component: cytoskeleton (GO:0005856);	4	177	557	23244	TRINITY_DN148221_c5_g3;TRINITY_DN134594_c1_g4;TRINITY_DN141038_c2_g3;TRINITY_DN147141_c2_g2
Cellular Component: proteasome core complex (GO:0005839);	4	60	557	23244	TRINITY_DN150322_c4_g3;TRINITY_DN142914_c2_g1;TRINITY_DN144003_c2_g3;TRINITY_DN141710_c6_g1
Cellular Component: origin recognition complex (GO:0000808);	1	5	557	23244	TRINITY_DN147171_c8_g1
Cellular Component: vacuolar membrane (GO:0005774);	3	279	557	23244	TRINITY_DN147702_c0_g4;TRINITY_DN159666_c2_g2;TRINITY_DN135548_c4_g5
Cellular Component: endoplasmic reticulum membrane (GO:0005789);	2	165	557	23244	TRINITY_DN134528_c3_g2;TRINITY_DN139151_c0_g1
Cellular Component: proteasome complex (GO:0000502);	2	139	557	23244	TRINITY_DN141883_c0_g7;TRINITY_DN154475_c1_g1
Cellular Component: large ribosomal subunit (GO:0015934);	3	125	557	23244	TRINITY_DN151016_c1_g2;TRINITY_DN147838_c4_g1;TRINITY_DN131192_c5_g1
Cellular Component: cytosol (GO:0005829);	36	1119	557	23244	TRINITY_DN149591_c2_g2;TRINITY_DN137284_c1_g1;TRINITY_DN146962_c0_g2;TRINITY_DN142738_c1_g3;TRINITY_DN144858_c1_g1;TRINITY_DN154369_c2_g3;TRINITY_DN148663_c1_g1;TRINITY_DN141518_c1_g4;TRINITY_DN131705_c0_g1;TRINITY_DN137684_c1_g1;TRINITY_DN132344_c0_g1;TRINITY_DN143405_c8_g1;TRINITY_DN139871_c0_g1;TRINITY_DN142581_c3_g2;TRINITY_DN141038_c2_g3;TRINITY_DN160403_c0_g2;TRINITY_DN148221_c5_g3;TRINITY_…
Cellular Component: cis-Golgi network (GO:0005801);	1	14	557	23244	TRINITY_DN155842_c2_g2
Cellular Component: Golgi medial cisterna (GO:0005797);	1	1	557	23244	TRINITY_DN155842_c2_g2
Cellular Component: Golgi apparatus (GO:0005794);	11	483	557	23244	TRINITY_DN157494_c2_g2;TRINITY_DN132904_c5_g1;TRINITY_DN157667_c3_g6;TRINITY_DN152671_c1_g4;TRINITY_DN144234_c3_g2;TRINITY_DN146084_c0_g5;TRINITY_DN130447_c0_g3;TRINITY_DN157454_c1_g2;TRINITY_DN146384_c7_g1;TRINITY_DN137553_c2_g1;TRINITY_DN135548_c4_g5
Cellular Component: nuclear envelope (GO:0005635);	1	44	557	23244	TRINITY_DN150332_c0_g1
Cellular Component: clathrin coat (GO:0030118);	1	24	557	23244	TRINITY_DN159781_c3_g3
Cellular Component: integral component of membrane (GO:0016021);	79	3715	557	23244	TRINITY_DN142644_c1_g3;TRINITY_DN150332_c0_g1;TRINITY_DN136466_c0_g2;TRINITY_DN157494_c2_g2;TRINITY_DN152857_c2_g1;TRINITY_DN157667_c3_g6;TRINITY_DN157198_c8_g1;TRINITY_DN149629_c0_g2;TRINITY_DN134528_c3_g2;TRINITY_DN158978_c0_g1;TRINITY_DN158231_c1_g1;TRINITY_DN133178_c0_g1;TRINITY_DN131678_c5_g4;TRINITY_DN136013_c3_g1;TRINITY_DN132223_c3_g2;TRINITY_DN130148_c1_g1;TRINITY_DN147175_c1_g1;TRINITY_…
Cellular Component: intracellular (GO:0005622);	11	528	557	23244	TRINITY_DN144050_c1_g1;TRINITY_DN135986_c0_g1;TRINITY_DN135030_c2_g1;TRINITY_DN137304_c2_g1;TRINITY_DN151134_c1_g2;TRINITY_DN135747_c2_g1;TRINITY_DN141922_c0_g1;TRINITY_DN148247_c3_g7;TRINITY_DN154055_c0_g3;TRINITY_DN157589_c0_g5;TRINITY_DN133230_c1_g2
Cellular Component: SAGA complex (GO:0000124);	1	3	557	23244	TRINITY_DN133050_c7_g1
Cellular Component: stromule (GO:0010319);	1	29	557	23244	TRINITY_DN148653_c3_g3
Cellular Component: integral component of Golgi membrane (GO:0030173);	1	9	557	23244	TRINITY_DN154751_c2_g3
Cellular Component: proton-transporting ATP synthase complex, catalytic core F(1) (GO:0045261);	2	69	557	23244	TRINITY_DN142165_c1_g12;TRINITY_DN160192_c4_g4
Cellular Component: cytoplasmic vesicle (GO:0016023);	79	1338	557	23244	TRINITY_DN160614_c6_g1;TRINITY_DN159833_c1_g1;TRINITY_DN150471_c1_g2;TRINITY_DN136588_c4_g3;TRINITY_DN155892_c0_g1;TRINITY_DN145847_c0_g3;TRINITY_DN154751_c2_g3;TRINITY_DN152844_c3_g3;TRINITY_DN150730_c2_g2;TRINITY_DN136181_c1_g1;TRINITY_DN144129_c1_g1;TRINITY_DN134109_c1_g2;TRINITY_DN152523_c4_g3;TRINITY_DN143442_c6_g2;TRINITY_DN160547_c5_g1;TRINITY_DN152523_c4_g1;TRINITY_DN142763_c2_g1;TRINITY_…
Cellular Component: mitochondrial intermembrane space protein transporter complex (GO:0042719);	1	9	557	23244	TRINITY_DN134826_c1_g3
Cellular Component: mRNA cleavage and polyadenylation specificity factor complex (GO:0005847);	1	15	557	23244	TRINITY_DN130615_c1_g1
Cellular Component: intracellular organelle (GO:0043229);	1	76	557	23244	TRINITY_DN160612_c1_g3
Cellular Component: cytoplasmic part (GO:0044444);	4	253	557	23244	TRINITY_DN137630_c3_g2;TRINITY_DN151855_c0_g4;TRINITY_DN160199_c1_g2;TRINITY_DN148741_c4_g3
Cellular Component: integral component of chloroplast outer membrane (GO:0031359);	1	6	557	23244	TRINITY_DN143036_c5_g2
Cellular Component: chloroplast thylakoid (GO:0009534);	4	49	557	23244	TRINITY_DN153013_c1_g3;TRINITY_DN153072_c1_g1;TRINITY_DN145686_c0_g1;TRINITY_DN148653_c3_g3
Cellular Component: signal peptidase complex (GO:0005787);	1	11	557	23244	TRINITY_DN131545_c1_g2
Cellular Component: vacuole (GO:0005773);	12	440	557	23244	TRINITY_DN138574_c2_g2;TRINITY_DN148262_c1_g1;TRINITY_DN143267_c2_g1;TRINITY_DN149602_c1_g1;TRINITY_DN150322_c4_g3;TRINITY_DN160192_c4_g4;TRINITY_DN160294_c5_g1;TRINITY_DN144234_c3_g2;TRINITY_DN157739_c1_g1;TRINITY_DN135709_c4_g2;TRINITY_DN137438_c2_g2;TRINITY_DN158979_c2_g1
Cellular Component: mitochondrial respiratory chain complex I (GO:0005747);	1	55	557	23244	TRINITY_DN155257_c3_g1
Cellular Component: endoplasmic reticulum lumen (GO:0005788);	1	38	557	23244	TRINITY_DN131624_c0_g2
Cellular Component: cell periphery (GO:0071944);	2	59	557	23244	TRINITY_DN143222_c0_g1;TRINITY_DN148530_c2_g1
Cellular Component: trans-Golgi network (GO:0005802);	5	129	557	23244	TRINITY_DN152219_c7_g3;TRINITY_DN154751_c2_g3;TRINITY_DN136573_c2_g2;TRINITY_DN155842_c2_g2;TRINITY_DN146384_c7_g1
Cellular Component: microtubule cytoskeleton (GO:0015630);	2	27	557	23244	TRINITY_DN160199_c1_g2;TRINITY_DN159425_c0_g2
Cellular Component: nuclear pore (GO:0005643);	1	52	557	23244	TRINITY_DN156927_c0_g2
Cellular Component: nuclear lumen (GO:0031981);	1	14	557	23244	TRINITY_DN149296_c0_g3
Cellular Component: anchored component of plasma membrane (GO:0046658);	4	32	557	23244	TRINITY_DN143904_c3_g1;TRINITY_DN143399_c0_g1;TRINITY_DN160547_c5_g1;TRINITY_DN136024_c2_g1
Cellular Component: nucleolus (GO:0005730);	23	698	557	23244	TRINITY_DN156927_c0_g2;TRINITY_DN137388_c0_g1;TRINITY_DN149602_c1_g1;TRINITY_DN148616_c2_g1;TRINITY_DN129476_c0_g2;TRINITY_DN146578_c5_g2;TRINITY_DN133191_c1_g3;TRINITY_DN150477_c0_g2;TRINITY_DN160217_c1_g1;TRINITY_DN147141_c2_g2;TRINITY_DN150147_c3_g3;TRINITY_DN160192_c4_g4;TRINITY_DN156662_c2_g1;TRINITY_DN141038_c2_g3;TRINITY_DN137438_c2_g2;TRINITY_DN143045_c1_g1;TRINITY_DN136366_c2_g3;TRINITY_…
Cellular Component: Golgi transport complex (GO:0017119);	1	18	557	23244	TRINITY_DN158101_c0_g1
Cellular Component: ATP-binding cassette (ABC) transporter complex (GO:0043190);	1	7	557	23244	TRINITY_DN160476_c10_g2
Cellular Component: extracellular exosome (GO:0070062);	1	5	557	23244	TRINITY_DN148616_c2_g1
Cellular Component: RNA polymerase II, core complex (GO:0005665);	1	45	557	23244	TRINITY_DN149180_c1_g2
Cellular Component: endosome (GO:0005768);	5	125	557	23244	TRINITY_DN136573_c2_g2;TRINITY_DN155842_c2_g2;TRINITY_DN152219_c7_g3;TRINITY_DN154751_c2_g3;TRINITY_DN146384_c7_g1
Cellular Component: membrane (GO:0016020);	69	2511	557	23244	TRINITY_DN157589_c0_g5;TRINITY_DN143360_c0_g2;TRINITY_DN127590_c0_g1;TRINITY_DN156442_c3_g1;TRINITY_DN153595_c2_g1;TRINITY_DN142627_c1_g1;TRINITY_DN153448_c2_g1;TRINITY_DN142763_c2_g1;TRINITY_DN143538_c2_g1;TRINITY_DN156474_c0_g2;TRINITY_DN149223_c1_g2;TRINITY_DN144095_c0_g1;TRINITY_DN141068_c4_g1;TRINITY_DN151048_c2_g1;TRINITY_DN138105_c1_g2;TRINITY_DN151701_c0_g1;TRINITY_DN153013_c1_g3;TRINITY_…
Cellular Component: cytoskeletal part (GO:0044430);	2	29	557	23244	TRINITY_DN160199_c1_g2;TRINITY_DN159425_c0_g2
Cellular Component: signal recognition particle (GO:0048500);	1	14	557	23244	TRINITY_DN132808_c1_g1
Cellular Component: chloroplast thylakoid membrane (GO:0009535);	7	247	557	23244	TRINITY_DN140820_c0_g2;TRINITY_DN148262_c1_g1;TRINITY_DN143338_c3_g1;TRINITY_DN133834_c3_g4;TRINITY_DN141535_c2_g6;TRINITY_DN150692_c0_g4;TRINITY_DN157005_c4_g3
Cellular Component: nuclear body (GO:0016604);	1	8	557	23244	TRINITY_DN156214_c2_g1
Cellular Component: endoplasmic reticulum (GO:0005783);	9	464	557	23244	TRINITY_DN154840_c1_g6;TRINITY_DN131049_c4_g4;TRINITY_DN141442_c0_g1;TRINITY_DN146073_c1_g4;TRINITY_DN152671_c1_g4;TRINITY_DN155728_c0_g5;TRINITY_DN150332_c0_g1;TRINITY_DN155963_c2_g5;TRINITY_DN149600_c0_g1
Cellular Component: plant-type vacuole membrane (GO:0009705);	3	48	557	23244	TRINITY_DN143910_c1_g1;TRINITY_DN154840_c1_g6;TRINITY_DN129507_c0_g1
Cellular Component: mitochondrial envelope (GO:0005740);	2	29	557	23244	TRINITY_DN146380_c2_g1;TRINITY_DN149591_c2_g2
Cellular Component: cell wall (GO:0005618);	20	477	557	23244	TRINITY_DN149602_c1_g1;TRINITY_DN134594_c1_g4;TRINITY_DN160192_c4_g4;TRINITY_DN148616_c2_g1;TRINITY_DN134979_c4_g1;TRINITY_DN141038_c2_g3;TRINITY_DN157454_c1_g2;TRINITY_DN157982_c5_g2;TRINITY_DN133826_c4_g2;TRINITY_DN143267_c2_g1;TRINITY_DN153502_c2_g1;TRINITY_DN148221_c5_g3;TRINITY_DN139383_c0_g5;TRINITY_DN136366_c2_g3;TRINITY_DN147696_c1_g4;TRINITY_DN152845_c6_g1;TRINITY_DN133191_c1_g3;TRINITY_…
Cellular Component: extracellular region (GO:0005576);	9	367	557	23244	TRINITY_DN159833_c1_g1;TRINITY_DN148021_c3_g1;TRINITY_DN132542_c1_g2;TRINITY_DN155842_c2_g2;TRINITY_DN131078_c0_g1;TRINITY_DN154501_c5_g1;TRINITY_DN131759_c4_g3;TRINITY_DN139828_c2_g1;TRINITY_DN152671_c1_g4
Cellular Component: chloroplast envelope (GO:0009941);	21	411	557	23244	TRINITY_DN147141_c2_g2;TRINITY_DN148146_c2_g6;TRINITY_DN155165_c2_g1;TRINITY_DN137438_c2_g2;TRINITY_DN135944_c0_g1;TRINITY_DN141535_c2_g6;TRINITY_DN148221_c5_g3;TRINITY_DN155126_c1_g2;TRINITY_DN160571_c2_g2;TRINITY_DN129312_c0_g1;TRINITY_DN153013_c1_g3;TRINITY_DN143338_c3_g1;TRINITY_DN145686_c0_g1;TRINITY_DN130860_c4_g1;TRINITY_DN143267_c2_g1;TRINITY_DN141038_c2_g3;TRINITY_DN148663_c1_g1;TRINITY_…
Cellular Component: chromosome (GO:0005694);	6	64	557	23244	TRINITY_DN141617_c1_g6;TRINITY_DN146413_c0_g4;TRINITY_DN146413_c0_g1;TRINITY_DN160078_c2_g2;TRINITY_DN133504_c2_g1;TRINITY_DN148792_c1_g3
Cellular Component: peroxisome (GO:0005777);	3	199	557	23244	TRINITY_DN153075_c3_g4;TRINITY_DN136459_c1_g2;TRINITY_DN143267_c2_g1
Cellular Component: apoplast (GO:0048046);	21	312	557	23244	TRINITY_DN149591_c2_g2;TRINITY_DN158144_c3_g1;TRINITY_DN137453_c2_g1;TRINITY_DN150322_c4_g3;TRINITY_DN146380_c2_g1;TRINITY_DN148663_c1_g1;TRINITY_DN157005_c4_g3;TRINITY_DN156713_c1_g1;TRINITY_DN150471_c1_g2;TRINITY_DN143267_c2_g1;TRINITY_DN149206_c5_g1;TRINITY_DN156356_c1_g1;TRINITY_DN157454_c1_g2;TRINITY_DN153013_c1_g3;TRINITY_DN136024_c2_g1;TRINITY_DN148653_c3_g3;TRINITY_DN134979_c4_g1;TRINITY_…
Cellular Component: nucleosome (GO:0000786);	4	171	557	23244	TRINITY_DN137388_c0_g5;TRINITY_DN137388_c0_g1;TRINITY_DN132330_c2_g5;TRINITY_DN149032_c2_g3
Cellular Component: ubiquitin ligase complex (GO:0000151);	2	41	557	23244	TRINITY_DN135437_c3_g2;TRINITY_DN139324_c2_g1
Cellular Component: monolayer-surrounded lipid storage body (GO:0012511);	1	5	557	23244	TRINITY_DN149132_c4_g3
Cellular Component: intracellular part (GO:0044424);	5	201	557	23244	TRINITY_DN142222_c0_g3;TRINITY_DN138474_c0_g4;TRINITY_DN147264_c2_g1;TRINITY_DN157890_c1_g5;TRINITY_DN159681_c2_g1
Cellular Component: microtubule (GO:0005874);	3	238	557	23244	TRINITY_DN143106_c2_g1;TRINITY_DN157945_c3_g2;TRINITY_DN150692_c0_g4
Cellular Component: mitochondrion (GO:0005739);	64	2105	557	23244	TRINITY_DN131015_c0_g4;TRINITY_DN157698_c1_g6;TRINITY_DN155282_c2_g3;TRINITY_DN148221_c5_g3;TRINITY_DN149946_c1_g3;TRINITY_DN128567_c0_g1;TRINITY_DN144129_c1_g1;TRINITY_DN144742_c0_g3;TRINITY_DN144217_c0_g1;TRINITY_DN137310_c0_g1;TRINITY_DN159458_c2_g5;TRINITY_DN155840_c1_g1;TRINITY_DN150477_c0_g2;TRINITY_DN160571_c2_g2;TRINITY_DN132904_c5_g1;TRINITY_DN151029_c1_g3;TRINITY_DN143648_c1_g1;TRINITY_…
Cellular Component: clathrin adaptor complex (GO:0030131);	2	64	557	23244	TRINITY_DN147909_c5_g1;TRINITY_DN139871_c0_g1
Cellular Component: TIM23 mitochondrial import inner membrane translocase complex (GO:0005744);	3	22	557	23244	TRINITY_DN135606_c0_g2;TRINITY_DN145847_c0_g3;TRINITY_DN143036_c5_g2
Cellular Component: cytoplasm (GO:0005737);	20	1687	557	23244	TRINITY_DN134594_c1_g4;TRINITY_DN159744_c3_g1;TRINITY_DN134355_c6_g1;TRINITY_DN137308_c2_g6;TRINITY_DN150210_c1_g2;TRINITY_DN160773_c9_g1;TRINITY_DN149629_c0_g2;TRINITY_DN143904_c3_g1;TRINITY_DN158922_c1_g3;TRINITY_DN138325_c0_g1;TRINITY_DN156214_c2_g1;TRINITY_DN154565_c2_g4;TRINITY_DN156662_c2_g1;TRINITY_DN131818_c5_g1;TRINITY_DN138206_c2_g1;TRINITY_DN141883_c0_g7;TRINITY_DN141849_c6_g1;TRINITY_…
Cellular Component: chloroplast (GO:0009507);	46	1152	557	23244	TRINITY_DN150471_c1_g2;TRINITY_DN153034_c1_g2;TRINITY_DN148601_c0_g2;TRINITY_DN132142_c1_g5;TRINITY_DN152323_c1_g2;TRINITY_DN143360_c0_g2;TRINITY_DN127590_c0_g1;TRINITY_DN139383_c0_g5;TRINITY_DN136366_c2_g3;TRINITY_DN156474_c0_g2;TRINITY_DN137388_c0_g5;TRINITY_DN153451_c1_g1;TRINITY_DN156585_c4_g1;TRINITY_DN160294_c5_g1;TRINITY_DN134061_c8_g1;TRINITY_DN154830_c3_g1;TRINITY_DN146380_c2_g1;TRINITY_…
Cellular Component: chloroplast membrane (GO:0031969);	1	14	557	23244	TRINITY_DN138916_c3_g1
Cellular Component: NuA4 histone acetyltransferase complex (GO:0035267);	1	30	557	23244	TRINITY_DN141342_c7_g1
Cellular Component: nucleolus organizer region (GO:0005731);	1	10	557	23244	TRINITY_DN142664_c0_g1
Cellular Component: mediator complex (GO:0016592);	2	42	557	23244	TRINITY_DN150428_c6_g1;TRINITY_DN152788_c0_g2
Cellular Component: cytosolic small ribosomal subunit (GO:0022627);	3	159	557	23244	TRINITY_DN136366_c2_g3;TRINITY_DN133191_c1_g3;TRINITY_DN130813_c0_g4
Cellular Component: plant-type cell wall (GO:0009505);	4	157	557	23244	TRINITY_DN158979_c2_g1;TRINITY_DN158144_c3_g1;TRINITY_DN150773_c3_g1;TRINITY_DN136024_c2_g1
Cellular Component: mitochondrial inner membrane (GO:0005743);	5	257	557	23244	TRINITY_DN139474_c0_g2;TRINITY_DN149602_c1_g1;TRINITY_DN160192_c4_g4;TRINITY_DN142165_c1_g12;TRINITY_DN134826_c1_g3
Cellular Component: ribosome (GO:0005840);	15	1339	557	23244	TRINITY_DN159113_c1_g3;TRINITY_DN133340_c1_g1;TRINITY_DN132259_c0_g3;TRINITY_DN133722_c2_g1;TRINITY_DN153166_c3_g1;TRINITY_DN146500_c0_g1;TRINITY_DN130641_c0_g1;TRINITY_DN130325_c0_g1;TRINITY_DN135453_c2_g5;TRINITY_DN143894_c2_g4;TRINITY_DN137741_c1_g1;TRINITY_DN132259_c0_g2;TRINITY_DN138224_c1_g6;TRINITY_DN157698_c1_g6;TRINITY_DN160653_c2_g3
Cellular Component: nucleus (GO:0005634);	63	2817	557	23244	TRINITY_DN157128_c2_g2;TRINITY_DN142738_c1_g3;TRINITY_DN143399_c0_g1;TRINITY_DN158587_c1_g4;TRINITY_DN143904_c3_g1;TRINITY_DN134072_c2_g1;TRINITY_DN156240_c2_g4;TRINITY_DN148792_c1_g3;TRINITY_DN154840_c1_g6;TRINITY_DN145957_c1_g1;TRINITY_DN142914_c2_g1;TRINITY_DN154969_c0_g4;TRINITY_DN154023_c2_g1;TRINITY_DN152250_c1_g4;TRINITY_DN151509_c1_g1;TRINITY_DN160294_c5_g1;TRINITY_DN142780_c0_g2;TRINITY_…
Cellular Component: intracellular non-membrane-bounded organelle (GO:0043232);	1	11	557	23244	TRINITY_DN138547_c5_g1
Cellular Component: integral component of endoplasmic reticulum membrane (GO:0030176);	1	17	557	23244	TRINITY_DN133929_c0_g1
Cellular Component: membrane-bounded organelle (GO:0043227);	1	3	557	23244	TRINITY_DN136806_c1_g2
Cellular Component: cell part (GO:0044464);	4	144	557	23244	TRINITY_DN141224_c0_g2;TRINITY_DN150733_c2_g1;TRINITY_DN141068_c4_g1;TRINITY_DN141767_c0_g1
Cellular Component: transcription factor TFIIH core complex (GO:0000439);	1	16	557	23244	TRINITY_DN149122_c2_g1
Cellular Component: plasmodesma (GO:0009506);	16	417	557	23244	TRINITY_DN147141_c2_g2;TRINITY_DN132116_c1_g2;TRINITY_DN151094_c3_g1;TRINITY_DN152857_c2_g1;TRINITY_DN158101_c0_g1;TRINITY_DN148221_c5_g3;TRINITY_DN149206_c5_g1;TRINITY_DN157982_c5_g2;TRINITY_DN141038_c2_g3;TRINITY_DN142581_c3_g2;TRINITY_DN135548_c4_g5;TRINITY_DN123431_c0_g1;TRINITY_DN148601_c0_g2;TRINITY_DN148616_c2_g1;TRINITY_DN139871_c0_g1;TRINITY_DN130615_c1_g1
Cellular Component: mitochondrial matrix (GO:0005759);	4	106	557	23244	TRINITY_DN137013_c0_g4;TRINITY_DN152337_c6_g1;TRINITY_DN143848_c1_g3;TRINITY_DN148653_c3_g3
Cellular Component: signal recognition particle, endoplasmic reticulum targeting (GO:0005786);	2	21	557	23244	TRINITY_DN147818_c4_g2;TRINITY_DN149294_c4_g1
Cellular Component: chloroplast part (GO:0044434);	1	32	557	23244	TRINITY_DN147377_c1_g1
Cellular Component: U12-type spliceosomal complex (GO:0005689);	1	4	557	23244	TRINITY_DN134674_c0_g1
Cellular Component: external side of plasma membrane (GO:0009897);	1	4	557	23244	TRINITY_DN131078_c0_g1
Cellular Component: mitochondrial intermembrane space (GO:0005758);	1	67	557	23244	TRINITY_DN159026_c1_g3
Cellular Component: intracellular membrane-bounded organelle (GO:0043231);	2	262	557	23244	TRINITY_DN148741_c4_g3;TRINITY_DN135586_c1_g1
Cellular Component: thylakoid (GO:0009579);	5	88	557	23244	TRINITY_DN148663_c1_g1;TRINITY_DN133057_c0_g3;TRINITY_DN143360_c0_g2;TRINITY_DN155126_c1_g2;TRINITY_DN150052_c5_g1
Cellular Component: anchored component of membrane (GO:0031225);	1	26	557	23244	TRINITY_DN141767_c0_g1
Cellular Component: exocyst (GO:0000145);	1	29	557	23244	TRINITY_DN151094_c3_g1
Cellular Component: plastoglobule (GO:0010287);	1	57	557	23244	TRINITY_DN140820_c0_g2
Cellular Component: cytosolic large ribosomal subunit (GO:0022625);	5	177	557	23244	TRINITY_DN150477_c0_g2;TRINITY_DN139383_c0_g5;TRINITY_DN137438_c2_g2;TRINITY_DN152271_c1_g1;TRINITY_DN157982_c5_g2
Cellular Component: ER membrane protein complex (GO:0072546);	1	9	557	23244	TRINITY_DN156799_c0_g1
Cellular Component: ribonucleoprotein complex (GO:0030529);	4	223	557	23244	TRINITY_DN139420_c0_g4;TRINITY_DN146434_c0_g2;TRINITY_DN151772_c0_g2;TRINITY_DN151339_c1_g1
Cellular Component: primosome complex (GO:1990077);	2	3	557	23244	TRINITY_DN155118_c0_g1;TRINITY_DN129673_c0_g1
Cellular Component: transcription factor TFIIA complex (GO:0005672);	1	9	557	23244	TRINITY_DN136960_c0_g4
Cellular Component: chloroplast thylakoid lumen (GO:0009543);	1	38	557	23244	TRINITY_DN137583_c5_g1
Cellular Component: ribonuclease P complex (GO:0030677);	1	1	557	23244	TRINITY_DN157602_c1_g4
Cellular Component: protein-containing complex (GO:0043234);	3	59	557	23244	TRINITY_DN139474_c0_g2;TRINITY_DN159425_c0_g2;TRINITY_DN160199_c1_g2
Cellular Component: plastid (GO:0009536);	35	1006	557	23244	TRINITY_DN146384_c6_g1;TRINITY_DN136076_c4_g1;TRINITY_DN137255_c5_g1;TRINITY_DN160027_c0_g1;TRINITY_DN135098_c0_g1;TRINITY_DN155282_c2_g3;TRINITY_DN155455_c4_g2;TRINITY_DN142738_c1_g3;TRINITY_DN148792_c1_g3;TRINITY_DN157225_c0_g1;TRINITY_DN149854_c2_g1;TRINITY_DN132737_c5_g2;TRINITY_DN160471_c3_g3;TRINITY_DN152637_c0_g2;TRINITY_DN146413_c0_g3;TRINITY_DN134855_c4_g2;TRINITY_DN149001_c0_g4;TRINITY_…
Cellular Component: kinesin complex (GO:0005871);	1	57	557	23244	TRINITY_DN157945_c3_g2
Cellular Component: plasma membrane (GO:0005886);	83	1977	557	23244	TRINITY_DN144234_c3_g2;TRINITY_DN157909_c1_g6;TRINITY_DN160294_c5_g1;TRINITY_DN148002_c0_g3;TRINITY_DN156201_c2_g1;TRINITY_DN158979_c2_g1;TRINITY_DN151509_c1_g1;TRINITY_DN136366_c2_g3;TRINITY_DN139383_c0_g5;TRINITY_DN148221_c5_g3;TRINITY_DN156662_c2_g1;TRINITY_DN134195_c4_g2;TRINITY_DN141038_c2_g3;TRINITY_DN139029_c3_g1;TRINITY_DN141161_c2_g1;TRINITY_DN138206_c2_g1;TRINITY_DN139787_c2_g2;TRINITY_…
Cellular Component: 6-phosphofructokinase complex (GO:0005945);	2	31	557	23244	TRINITY_DN160027_c0_g1;TRINITY_DN137392_c9_g1
Cellular Component: Cul4-RING E3 ubiquitin ligase complex (GO:0080008);	1	65	557	23244	TRINITY_DN133544_c4_g2
Cellular Component: cytosolic ribosome (GO:0022626);	6	189	557	23244	TRINITY_DN142914_c2_g1;TRINITY_DN148653_c3_g3;TRINITY_DN153013_c1_g3;TRINITY_DN143267_c2_g1;TRINITY_DN157005_c4_g3;TRINITY_DN155126_c1_g2
Cellular Component: COPI vesicle coat (GO:0030126);	2	61	557	23244	TRINITY_DN147909_c5_g1;TRINITY_DN139871_c0_g1
Cellular Component: ESCRT II complex (GO:0000814);	1	4	557	23244	TRINITY_DN157415_c2_g1
Molecular Function: methionine adenosyltransferase activity (GO:0004478);	3	48	852	36020	TRINITY_DN135825_c1_g3;TRINITY_DN147696_c1_g4;TRINITY_DN148616_c2_g1
Molecular Function: threonine-type endopeptidase activity (GO:0004298);	4	103	852	36020	TRINITY_DN142914_c2_g1;TRINITY_DN144003_c2_g3;TRINITY_DN150322_c4_g3;TRINITY_DN141710_c6_g1
Molecular Function: structural molecule activity (GO:0005198);	3	159	852	36020	TRINITY_DN156509_c1_g4;TRINITY_DN150692_c0_g4;TRINITY_DN147048_c0_g1
Molecular Function: nuclease activity (GO:0004518);	3	61	852	36020	TRINITY_DN141815_c0_g2;TRINITY_DN140409_c0_g3;TRINITY_DN131164_c1_g4
Molecular Function: hydrolase activity, acting on carbon-nitrogen (but not peptide) bonds (GO:0016810);	1	35	852	36020	TRINITY_DN137656_c4_g1
Molecular Function: cobalt ion binding (GO:0050897);	4	64	852	36020	TRINITY_DN146207_c0_g1;TRINITY_DN143267_c2_g1;TRINITY_DN160192_c4_g4;TRINITY_DN143487_c1_g1
Molecular Function: carbon-nitrogen ligase activity, with glutamine as amido-N-donor (GO:0016884);	2	28	852	36020	TRINITY_DN154369_c2_g3;TRINITY_DN156310_c0_g1
Molecular Function: phospholipid-translocating ATPase activity (GO:0004012);	2	72	852	36020	TRINITY_DN160376_c1_g2;TRINITY_DN159727_c1_g3
Molecular Function: transferase activity, transferring glycosyl groups (GO:0016757);	12	225	852	36020	TRINITY_DN132904_c5_g1;TRINITY_DN138334_c6_g1;TRINITY_DN133697_c1_g4;TRINITY_DN138334_c8_g2;TRINITY_DN140013_c0_g1;TRINITY_DN160665_c2_g4;TRINITY_DN158063_c1_g2;TRINITY_DN141021_c1_g2;TRINITY_DN142229_c0_g1;TRINITY_DN156035_c0_g3;TRINITY_DN141897_c1_g2;TRINITY_DN153384_c2_g2
Molecular Function: DNA topoisomerase type II (ATP-hydrolyzing) activity (GO:0003918);	4	34	852	36020	TRINITY_DN146413_c0_g4;TRINITY_DN160078_c2_g2;TRINITY_DN146413_c0_g1;TRINITY_DN148792_c1_g3
Molecular Function: ADP binding (GO:0043531);	3	38	852	36020	TRINITY_DN137935_c2_g1;TRINITY_DN145317_c3_g3;TRINITY_DN155455_c4_g2
Molecular Function: nutrient reservoir activity (GO:0045735);	2	33	852	36020	TRINITY_DN139828_c2_g1;TRINITY_DN156713_c1_g1
Molecular Function: glutamate decarboxylase activity (GO:0004351);	1	10	852	36020	TRINITY_DN144248_c0_g1
Molecular Function: G-protein coupled receptor activity (GO:0004930);	2	32	852	36020	TRINITY_DN141263_c4_g1;TRINITY_DN159488_c1_g1
Molecular Function: non-membrane spanning protein tyrosine kinase activity (GO:0004715);	2	28	852	36020	TRINITY_DN146193_c2_g2;TRINITY_DN131758_c1_g1
Molecular Function: hydrolase activity, hydrolyzing O-glycosyl compounds (GO:0004553);	22	440	852	36020	TRINITY_DN153448_c2_g1;TRINITY_DN152845_c6_g1;TRINITY_DN154746_c1_g3;TRINITY_DN150773_c3_g1;TRINITY_DN138104_c1_g7;TRINITY_DN131444_c2_g2;TRINITY_DN144955_c0_g2;TRINITY_DN143399_c0_g1;TRINITY_DN143904_c3_g1;TRINITY_DN153490_c3_g2;TRINITY_DN160334_c5_g2;TRINITY_DN150415_c0_g1;TRINITY_DN155284_c1_g1;TRINITY_DN142513_c2_g1;TRINITY_DN148415_c1_g3;TRINITY_DN160547_c5_g1;TRINITY_DN157454_c1_g2;TRINITY_…
Molecular Function: GTPase activity (GO:0003924);	10	635	852	36020	TRINITY_DN150692_c0_g4;TRINITY_DN140110_c0_g1;TRINITY_DN140922_c2_g1;TRINITY_DN132808_c1_g1;TRINITY_DN139787_c2_g2;TRINITY_DN138206_c2_g1;TRINITY_DN143106_c2_g1;TRINITY_DN139410_c4_g1;TRINITY_DN141518_c1_g4;TRINITY_DN134674_c0_g1
Molecular Function: sphingosine hydroxylase activity (GO:0000170);	1	5	852	36020	TRINITY_DN157667_c3_g6
Molecular Function: G-protein coupled GABA receptor activity (GO:0004965);	1	8	852	36020	TRINITY_DN129350_c0_g4
Molecular Function: progesterone 5-alpha-reductase activity (GO:0050213);	1	1	852	36020	TRINITY_DN149629_c0_g2
Molecular Function: phosphoprotein phosphatase activity (GO:0004721);	1	141	852	36020	TRINITY_DN147716_c5_g2
Molecular Function: sequence-specific DNA binding (GO:0043565);	10	369	852	36020	TRINITY_DN154902_c2_g3;TRINITY_DN136505_c2_g1;TRINITY_DN152784_c1_g3;TRINITY_DN152207_c1_g3;TRINITY_DN149090_c3_g5;TRINITY_DN142601_c2_g1;TRINITY_DN150451_c1_g4;TRINITY_DN152600_c1_g2;TRINITY_DN160718_c5_g3;TRINITY_DN148960_c4_g2
Molecular Function: polygalacturonase activity (GO:0004650);	1	61	852	36020	TRINITY_DN159833_c1_g1
Molecular Function: sterol 5-alpha reductase activity (GO:0009917);	1	1	852	36020	TRINITY_DN149629_c0_g2
Molecular Function: phosphoglycerate dehydrogenase activity (GO:0004617);	1	5	852	36020	TRINITY_DN127590_c0_g1
Molecular Function: amidase activity (GO:0004040);	1	5	852	36020	TRINITY_DN154369_c2_g3
Molecular Function: oxidoreductase activity, acting on the CH-CH group of donors, NAD or NADP as acceptor (GO:0016628);	1	10	852	36020	TRINITY_DN147377_c1_g1
Molecular Function: dicarboxylic acid transmembrane transporter activity (GO:0005310);	1	4	852	36020	TRINITY_DN154142_c0_g2
Molecular Function: oxidoreductase activity, acting on NAD(P)H, oxygen as acceptor (GO:0050664);	1	9	852	36020	TRINITY_DN158558_c1_g2
Molecular Function: phosphorelay response regulator activity (GO:0000156);	2	55	852	36020	TRINITY_DN132259_c0_g3;TRINITY_DN144366_c1_g1
Molecular Function: pyridoxal 4-dehydrogenase activity (GO:0050235);	1	1	852	36020	TRINITY_DN131705_c0_g1
Molecular Function: gibberellin 3-beta-dioxygenase activity (GO:0016707);	2	3	852	36020	TRINITY_DN153799_c2_g1;TRINITY_DN145270_c0_g2
Molecular Function: identical protein binding (GO:0042802);	7	121	852	36020	TRINITY_DN148147_c2_g4;TRINITY_DN146413_c0_g1;TRINITY_DN150692_c0_g4;TRINITY_DN146413_c0_g4;TRINITY_DN148792_c1_g3;TRINITY_DN131078_c0_g1;TRINITY_DN146413_c0_g3
Molecular Function: protein binding (GO:0005515);	4	243	852	36020	TRINITY_DN139349_c1_g4;TRINITY_DN135366_c5_g1;TRINITY_DN136233_c2_g2;TRINITY_DN150915_c5_g1
Molecular Function: beta-amylase activity (GO:0016161);	3	14	852	36020	TRINITY_DN142738_c1_g3;TRINITY_DN132344_c0_g1;TRINITY_DN157920_c5_g1
Molecular Function: 3-oxoacyl-[acyl-carrier-protein] reductase (NADPH) activity (GO:0004316);	1	20	852	36020	TRINITY_DN146781_c3_g1
Molecular Function: phosphatase activity (GO:0016791);	1	41	852	36020	TRINITY_DN141299_c0_g2
Molecular Function: glucan endo-1,3-beta-D-glucosidase activity (GO:0042973);	2	14	852	36020	TRINITY_DN138474_c0_g4;TRINITY_DN156202_c0_g1
Molecular Function: cation transmembrane transporter activity (GO:0008324);	1	45	852	36020	TRINITY_DN151029_c1_g3
Molecular Function: amino acid transmembrane transporter activity (GO:0015171);	2	135	852	36020	TRINITY_DN143036_c5_g2;TRINITY_DN159666_c2_g2
Molecular Function: trihydroxystilbene synthase activity (GO:0050350);	1	1	852	36020	TRINITY_DN160773_c9_g1
Molecular Function: adenyl nucleotide binding (GO:0030554);	1	57	852	36020	TRINITY_DN157602_c1_g5
Molecular Function: heme binding (GO:0020037);	19	603	852	36020	TRINITY_DN158574_c2_g1;TRINITY_DN160614_c6_g1;TRINITY_DN155963_c2_g5;TRINITY_DN147469_c3_g2;TRINITY_DN153510_c0_g1;TRINITY_DN139334_c1_g1;TRINITY_DN143267_c2_g1;TRINITY_DN143603_c1_g1;TRINITY_DN147023_c0_g2;TRINITY_DN145435_c3_g4;TRINITY_DN148021_c3_g1;TRINITY_DN158180_c1_g2;TRINITY_DN142080_c0_g2;TRINITY_DN132655_c3_g2;TRINITY_DN157419_c1_g2;TRINITY_DN137435_c4_g4;TRINITY_DN144595_c2_g3;TRINITY_…
Molecular Function: serine-type exopeptidase activity (GO:0070008);	1	6	852	36020	TRINITY_DN155268_c4_g1
Molecular Function: ferulate 5-hydroxylase activity (GO:0046424);	1	1	852	36020	TRINITY_DN155963_c2_g5
Molecular Function: transporter activity (GO:0005215);	17	379	852	36020	TRINITY_DN158139_c3_g2;TRINITY_DN158241_c6_g1;TRINITY_DN158771_c1_g1;TRINITY_DN160303_c3_g3;TRINITY_DN153123_c1_g2;TRINITY_DN141617_c1_g6;TRINITY_DN143043_c0_g1;TRINITY_DN138099_c1_g1;TRINITY_DN151134_c1_g2;TRINITY_DN131656_c6_g2;TRINITY_DN149602_c1_g1;TRINITY_DN158457_c0_g1;TRINITY_DN157589_c0_g5;TRINITY_DN150115_c1_g1;TRINITY_DN144548_c0_g1;TRINITY_DN160403_c0_g2;TRINITY_DN134195_c4_g2
Molecular Function: iron-sulfur cluster binding (GO:0051536);	2	114	852	36020	TRINITY_DN158190_c2_g1;TRINITY_DN147048_c0_g1
Molecular Function: cellulose synthase (UDP-forming) activity (GO:0016760);	1	53	852	36020	TRINITY_DN160623_c6_g3
Molecular Function: calcium-transporting ATPase activity (GO:0005388);	1	70	852	36020	TRINITY_DN143910_c1_g1
Molecular Function: unfolded protein binding (GO:0051082);	3	386	852	36020	TRINITY_DN131624_c0_g2;TRINITY_DN153264_c3_g1;TRINITY_DN156043_c1_g1
Molecular Function: ionotropic glutamate receptor activity (GO:0004970);	5	40	852	36020	TRINITY_DN129350_c0_g4;TRINITY_DN147437_c1_g1;TRINITY_DN159488_c1_g1;TRINITY_DN157198_c8_g1;TRINITY_DN141263_c4_g1
Molecular Function: pectate lyase activity (GO:0030570);	1	32	852	36020	TRINITY_DN142338_c3_g1
Molecular Function: fatty-acyl-CoA reductase (alcohol-forming) activity (GO:0080019);	1	1	852	36020	TRINITY_DN133074_c0_g1
Molecular Function: alpha-mannosidase activity (GO:0004559);	1	18	852	36020	TRINITY_DN150952_c2_g2
Molecular Function: phosphatase activator activity (GO:0019211);	1	4	852	36020	TRINITY_DN152906_c1_g1
Molecular Function: oxidoreductase activity, acting on paired donors, with incorporation or reduction of molecular oxygen, NAD(P)H as one donor, and incorporation of one atom of oxygen (GO:0016709);	1	5	852	36020	TRINITY_DN158527_c3_g4
Molecular Function: glycine hydroxymethyltransferase activity (GO:0004372);	1	14	852	36020	TRINITY_DN148653_c3_g3
Molecular Function: secologanin synthase activity (GO:0050616);	1	2	852	36020	TRINITY_DN139334_c1_g1
Molecular Function: 3-oxoacyl-[acyl-carrier-protein] synthase activity (GO:0004315);	1	31	852	36020	TRINITY_DN154246_c1_g1
Molecular Function: glutamate-ammonia ligase activity (GO:0004356);	1	49	852	36020	TRINITY_DN157005_c4_g3
Molecular Function: orotidine-5'-phosphate decarboxylase activity (GO:0004590);	1	11	852	36020	TRINITY_DN149004_c0_g2
Molecular Function: thiamine-phosphate diphosphorylase activity (GO:0004789);	1	4	852	36020	TRINITY_DN145907_c4_g2
Molecular Function: sodium:proton antiporter activity (GO:0015385);	2	18	852	36020	TRINITY_DN155297_c0_g3;TRINITY_DN137795_c3_g3
Molecular Function: photoreceptor activity (GO:0009881);	1	2	852	36020	TRINITY_DN152909_c4_g1
Molecular Function: xyloglucan:xyloglucosyl transferase activity (GO:0016762);	3	39	852	36020	TRINITY_DN152845_c6_g1;TRINITY_DN157454_c1_g2;TRINITY_DN134979_c4_g1
Molecular Function: glutamate dehydrogenase [NAD(P)+] activity (GO:0004353);	3	9	852	36020	TRINITY_DN146207_c0_g1;TRINITY_DN143487_c1_g1;TRINITY_DN131705_c0_g1
Molecular Function: organic cyclic compound binding (GO:0097159);	18	488	852	36020	TRINITY_DN154686_c1_g2;TRINITY_DN134326_c2_g2;TRINITY_DN145467_c1_g4;TRINITY_DN139468_c9_g2;TRINITY_DN135366_c5_g1;TRINITY_DN153123_c1_g2;TRINITY_DN151493_c0_g8;TRINITY_DN145175_c2_g1;TRINITY_DN146413_c0_g3;TRINITY_DN149879_c2_g2;TRINITY_DN160330_c2_g4;TRINITY_DN143119_c1_g2;TRINITY_DN131528_c2_g1;TRINITY_DN160133_c1_g1;TRINITY_DN158907_c9_g2;TRINITY_DN136665_c2_g2;TRINITY_DN142896_c4_g2;TRINITY_…
Molecular Function: endonuclease activity (GO:0004519);	2	89	852	36020	TRINITY_DN150208_c4_g1;TRINITY_DN137935_c2_g1
Molecular Function: 3-oxo-5-alpha-steroid 4-dehydrogenase activity (GO:0003865);	1	2	852	36020	TRINITY_DN149629_c0_g2
Molecular Function: geranylgeranyl-diphosphate geranylgeranyltransferase activity (GO:0016767);	1	5	852	36020	TRINITY_DN134061_c8_g1
Molecular Function: thiolester hydrolase activity (GO:0016790);	1	3	852	36020	TRINITY_DN158190_c1_g1
Molecular Function: heat shock protein binding (GO:0031072);	1	90	852	36020	TRINITY_DN153264_c3_g1
Molecular Function: transferase activity, transferring phosphorus-containing groups (GO:0016772);	14	457	852	36020	TRINITY_DN152055_c1_g1;TRINITY_DN160653_c3_g3;TRINITY_DN158960_c1_g1;TRINITY_DN137062_c4_g4;TRINITY_DN145128_c3_g1;TRINITY_DN144526_c2_g1;TRINITY_DN151418_c2_g1;TRINITY_DN159629_c2_g3;TRINITY_DN148385_c2_g1;TRINITY_DN132979_c0_g2;TRINITY_DN144366_c1_g1;TRINITY_DN149776_c2_g2;TRINITY_DN133812_c1_g1;TRINITY_DN131528_c2_g1
Molecular Function: IMP dehydrogenase activity (GO:0003938);	1	9	852	36020	TRINITY_DN146521_c2_g6
Molecular Function: triglyceride lipase activity (GO:0004806);	1	33	852	36020	TRINITY_DN151229_c3_g1
Molecular Function: hydrolase activity, acting on ester bonds (GO:0016788);	3	112	852	36020	TRINITY_DN148530_c2_g1;TRINITY_DN142591_c4_g1;TRINITY_DN153502_c2_g1
Molecular Function: UDP-glucose 4,6-dehydratase activity (GO:0050377);	1	8	852	36020	TRINITY_DN142581_c3_g2
Molecular Function: histone methyltransferase activity (GO:0042054);	1	1	852	36020	TRINITY_DN157890_c1_g5
Molecular Function: cation-transporting ATPase activity (GO:0019829);	3	203	852	36020	TRINITY_DN136757_c2_g1;TRINITY_DN160376_c1_g2;TRINITY_DN159727_c1_g3
Molecular Function: 2-alkenal reductase [NAD(P)] activity (GO:0032440);	3	93	852	36020	TRINITY_DN155064_c0_g4;TRINITY_DN135335_c2_g1;TRINITY_DN147175_c1_g1
Molecular Function: DNA binding (GO:0003677);	49	1810	852	36020	TRINITY_DN133544_c4_g2;TRINITY_DN137388_c0_g5;TRINITY_DN154562_c2_g1;TRINITY_DN132795_c3_g1;TRINITY_DN137541_c1_g1;TRINITY_DN148570_c5_g2;TRINITY_DN130615_c1_g1;TRINITY_DN145025_c1_g3;TRINITY_DN150915_c5_g1;TRINITY_DN157379_c2_g2;TRINITY_DN148527_c2_g1;TRINITY_DN134855_c4_g2;TRINITY_DN150659_c0_g1;TRINITY_DN160403_c0_g2;TRINITY_DN159952_c3_g2;TRINITY_DN157699_c2_g4;TRINITY_DN135842_c2_g1;TRINITY_…
Molecular Function: phosphotransferase activity, alcohol group as acceptor (GO:0016773);	1	80	852	36020	TRINITY_DN145467_c1_g4
Molecular Function: glutamate 5-kinase activity (GO:0004349);	1	4	852	36020	TRINITY_DN153072_c1_g1
Molecular Function: oxidoreductase activity (GO:0016491);	44	1279	852	36020	TRINITY_DN140189_c0_g3;TRINITY_DN142123_c2_g4;TRINITY_DN131679_c1_g2;TRINITY_DN158666_c3_g1;TRINITY_DN154143_c4_g1;TRINITY_DN159527_c1_g1;TRINITY_DN132144_c2_g7;TRINITY_DN137308_c2_g6;TRINITY_DN155127_c3_g1;TRINITY_DN145463_c0_g4;TRINITY_DN154094_c0_g1;TRINITY_DN136673_c4_g1;TRINITY_DN158313_c0_g1;TRINITY_DN139474_c0_g2;TRINITY_DN146972_c1_g2;TRINITY_DN155234_c2_g1;TRINITY_DN152177_c1_g3;TRINITY_…
Molecular Function: glyceraldehyde-3-phosphate dehydrogenase (NADP+) (phosphorylating) activity (GO:0047100);	1	4	852	36020	TRINITY_DN145284_c1_g1
Molecular Function: ferric iron binding (GO:0008199);	1	49	852	36020	TRINITY_DN142123_c2_g4
Molecular Function: protein self-association (GO:0043621);	1	14	852	36020	TRINITY_DN150692_c0_g4
Molecular Function: transcription regulatory region sequence-specific DNA binding (GO:0000976);	1	10	852	36020	TRINITY_DN134072_c2_g1
Molecular Function: shikimate 3-dehydrogenase (NADP+) activity (GO:0004764);	2	14	852	36020	TRINITY_DN149001_c0_g4;TRINITY_DN141849_c7_g2
Molecular Function: 3'-5'-exoribonuclease activity (GO:0000175);	1	12	852	36020	TRINITY_DN154508_c1_g4
Molecular Function: magnesium ion binding (GO:0000287);	4	361	852	36020	TRINITY_DN160376_c1_g2;TRINITY_DN152568_c1_g7;TRINITY_DN159727_c1_g3;TRINITY_DN140110_c0_g1
Molecular Function: transcription coregulator activity (GO:0003712);	2	11	852	36020	TRINITY_DN133050_c7_g1;TRINITY_DN142780_c0_g2
Molecular Function: N-acetyltransferase activity (GO:0008080);	2	43	852	36020	TRINITY_DN141606_c1_g6;TRINITY_DN147455_c2_g2
Molecular Function: alpha-L-fucosidase activity (GO:0004560);	1	10	852	36020	TRINITY_DN158212_c0_g1
Molecular Function: ethylene binding (GO:0051740);	1	3	852	36020	TRINITY_DN139151_c0_g1
Molecular Function: cysteamine dioxygenase activity (GO:0047800);	1	4	852	36020	TRINITY_DN152893_c3_g1
Molecular Function: SUMO-specific protease activity (GO:0016929);	1	3	852	36020	TRINITY_DN132116_c1_g2
Molecular Function: O-methyltransferase activity (GO:0008171);	2	38	852	36020	TRINITY_DN136113_c7_g8;TRINITY_DN153514_c1_g2
Molecular Function: galactinol-raffinose galactosyltransferase activity (GO:0047268);	1	2	852	36020	TRINITY_DN150415_c0_g1
Molecular Function: beta-glucosidase activity (GO:0008422);	4	35	852	36020	TRINITY_DN149597_c1_g2;TRINITY_DN160334_c5_g1;TRINITY_DN160334_c5_g3;TRINITY_DN150471_c1_g2
Molecular Function: proton-transporting ATP synthase activity, rotational mechanism (GO:0046933);	2	130	852	36020	TRINITY_DN142165_c1_g12;TRINITY_DN160192_c4_g4
Molecular Function: 3-beta-hydroxy-delta5-steroid dehydrogenase activity (GO:0003854);	1	9	852	36020	TRINITY_DN157822_c2_g1
Molecular Function: galactokinase activity (GO:0004335);	1	7	852	36020	TRINITY_DN146962_c0_g2
Molecular Function: nucleotidyltransferase activity (GO:0016779);	3	118	852	36020	TRINITY_DN140409_c0_g3;TRINITY_DN131164_c1_g4;TRINITY_DN141815_c0_g2
Molecular Function: peroxidase activity (GO:0004601);	5	139	852	36020	TRINITY_DN141705_c1_g1;TRINITY_DN153510_c0_g1;TRINITY_DN148021_c3_g1;TRINITY_DN158558_c1_g2;TRINITY_DN158574_c2_g1
Molecular Function: aldo-keto reductase (NADP) activity (GO:0004033);	1	2	852	36020	TRINITY_DN131705_c0_g1
Molecular Function: ATP binding (GO:0005524);	121	5012	852	36020	TRINITY_DN131314_c0_g2;TRINITY_DN156214_c2_g1;TRINITY_DN130602_c0_g3;TRINITY_DN157673_c5_g4;TRINITY_DN160217_c1_g1;TRINITY_DN159491_c2_g2;TRINITY_DN141883_c0_g7;TRINITY_DN146193_c1_g1;TRINITY_DN137823_c0_g3;TRINITY_DN148146_c2_g6;TRINITY_DN156201_c2_g1;TRINITY_DN128567_c0_g1;TRINITY_DN148221_c5_g3;TRINITY_DN131251_c0_g2;TRINITY_DN143222_c0_g1;TRINITY_DN133057_c0_g3;TRINITY_DN158645_c2_g2;TRINITY_…
Molecular Function: heterocyclic compound binding (GO:1901363);	18	488	852	36020	TRINITY_DN136665_c2_g2;TRINITY_DN137305_c0_g2;TRINITY_DN142896_c4_g2;TRINITY_DN160133_c1_g1;TRINITY_DN158907_c9_g2;TRINITY_DN145175_c2_g1;TRINITY_DN160330_c2_g4;TRINITY_DN131528_c2_g1;TRINITY_DN143119_c1_g2;TRINITY_DN149879_c2_g2;TRINITY_DN146413_c0_g3;TRINITY_DN151493_c0_g8;TRINITY_DN153123_c1_g2;TRINITY_DN135366_c5_g1;TRINITY_DN145467_c1_g4;TRINITY_DN134326_c2_g2;TRINITY_DN154686_c1_g2;TRINITY_…
Molecular Function: metal ion binding (GO:0046872);	68	2360	852	36020	TRINITY_DN143910_c1_g1;TRINITY_DN140189_c0_g3;TRINITY_DN141815_c0_g2;TRINITY_DN149812_c1_g3;TRINITY_DN157162_c0_g1;TRINITY_DN147696_c1_g4;TRINITY_DN151636_c5_g3;TRINITY_DN136757_c2_g1;TRINITY_DN152856_c3_g1;TRINITY_DN152185_c1_g1;TRINITY_DN158188_c3_g1;TRINITY_DN131614_c8_g2;TRINITY_DN134826_c1_g3;TRINITY_DN141705_c1_g1;TRINITY_DN158139_c3_g2;TRINITY_DN149879_c2_g2;TRINITY_DN153051_c0_g1;TRINITY_…
Molecular Function: RNA-directed DNA polymerase activity (GO:0003964);	7	305	852	36020	TRINITY_DN158587_c1_g4;TRINITY_DN137935_c2_g1;TRINITY_DN139210_c1_g1;TRINITY_DN150208_c4_g1;TRINITY_DN131285_c7_g1;TRINITY_DN132604_c5_g1;TRINITY_DN146425_c2_g1
Molecular Function: catalase activity (GO:0004096);	1	25	852	36020	TRINITY_DN143267_c2_g1
Molecular Function: protein tyrosine kinase activity (GO:0004713);	2	128	852	36020	TRINITY_DN153198_c1_g3;TRINITY_DN136076_c4_g1
Molecular Function: L-galactose dehydrogenase activity (GO:0010349);	1	1	852	36020	TRINITY_DN131705_c0_g1
Molecular Function: alkane 1-monooxygenase activity (GO:0018685);	1	5	852	36020	TRINITY_DN142080_c0_g2
Molecular Function: aldehyde dehydrogenase [NAD(P)+] activity (GO:0004030);	2	13	852	36020	TRINITY_DN139432_c4_g1;TRINITY_DN143206_c2_g3
Molecular Function: FMN binding (GO:0010181);	2	147	852	36020	TRINITY_DN158906_c1_g1;TRINITY_DN158190_c2_g1
Molecular Function: glutamate dehydrogenase (NAD+) activity (GO:0004352);	2	20	852	36020	TRINITY_DN143487_c1_g1;TRINITY_DN146207_c0_g1
Molecular Function: protein kinase activity (GO:0004672);	18	498	852	36020	TRINITY_DN147258_c0_g1;TRINITY_DN157264_c1_g3;TRINITY_DN156196_c0_g1;TRINITY_DN160649_c4_g1;TRINITY_DN158172_c5_g1;TRINITY_DN152051_c3_g1;TRINITY_DN151062_c5_g1;TRINITY_DN142775_c0_g1;TRINITY_DN146193_c1_g1;TRINITY_DN154420_c2_g1;TRINITY_DN156930_c0_g4;TRINITY_DN151898_c3_g1;TRINITY_DN153814_c1_g1;TRINITY_DN159347_c3_g1;TRINITY_DN152983_c2_g1;TRINITY_DN131818_c5_g1;TRINITY_DN140470_c2_g3;TRINITY_…
Molecular Function: transaminase activity (GO:0008483);	2	62	852	36020	TRINITY_DN153013_c1_g3;TRINITY_DN158107_c3_g1
Molecular Function: mRNA binding (GO:0003729);	1	40	852	36020	TRINITY_DN156662_c2_g1
Molecular Function: binding (GO:0005488);	59	1634	852	36020	TRINITY_DN157176_c0_g1;TRINITY_DN154684_c1_g1;TRINITY_DN136319_c5_g1;TRINITY_DN160471_c3_g3;TRINITY_DN132578_c1_g3;TRINITY_DN133504_c2_g1;TRINITY_DN144217_c0_g1;TRINITY_DN130486_c1_g1;TRINITY_DN152523_c4_g1;TRINITY_DN138580_c2_g1;TRINITY_DN153595_c2_g1;TRINITY_DN139627_c2_g4;TRINITY_DN131015_c0_g4;TRINITY_DN147377_c1_g1;TRINITY_DN147865_c2_g1;TRINITY_DN143313_c6_g2;TRINITY_DN131324_c0_g3;TRINITY_…
Molecular Function: coenzyme binding (GO:0050662);	7	168	852	36020	TRINITY_DN153825_c1_g4;TRINITY_DN136573_c2_g2;TRINITY_DN152219_c7_g3;TRINITY_DN142581_c3_g2;TRINITY_DN151017_c4_g1;TRINITY_DN141693_c2_g5;TRINITY_DN141289_c0_g1
Molecular Function: UDP-glucuronate 4-epimerase activity (GO:0050378);	2	9	852	36020	TRINITY_DN136573_c2_g2;TRINITY_DN152219_c7_g3
Molecular Function: xenobiotic transmembrane transporting ATPase activity (GO:0008559);	2	22	852	36020	TRINITY_DN132223_c3_g2;TRINITY_DN160476_c10_g2
Molecular Function: enzyme regulator activity (GO:0030234);	1	33	852	36020	TRINITY_DN154475_c1_g1
Molecular Function: extracellularly glutamate-gated ion channel activity (GO:0005234);	5	40	852	36020	TRINITY_DN157198_c8_g1;TRINITY_DN141263_c4_g1;TRINITY_DN159488_c1_g1;TRINITY_DN147437_c1_g1;TRINITY_DN129350_c0_g4
Molecular Function: lyase activity (GO:0016829);	2	210	852	36020	TRINITY_DN146204_c1_g1;TRINITY_DN148761_c1_g2
Molecular Function: serine-type carboxypeptidase activity (GO:0004185);	1	35	852	36020	TRINITY_DN138574_c2_g2
Molecular Function: chromatin binding (GO:0003682);	9	199	852	36020	TRINITY_DN148034_c2_g3;TRINITY_DN132259_c0_g3;TRINITY_DN137541_c1_g1;TRINITY_DN142294_c2_g2;TRINITY_DN145357_c0_g1;TRINITY_DN141342_c7_g1;TRINITY_DN154562_c2_g1;TRINITY_DN134855_c4_g2;TRINITY_DN157379_c2_g2
Molecular Function: anthocyanidin 3-O-glucosyltransferase activity (GO:0047213);	1	6	852	36020	TRINITY_DN131397_c3_g6
Molecular Function: mannosidase activity (GO:0015923);	1	28	852	36020	TRINITY_DN160574_c1_g1
Molecular Function: G-protein coupled photoreceptor activity (GO:0008020);	1	4	852	36020	TRINITY_DN156214_c2_g1
Molecular Function: flavin adenine dinucleotide binding (GO:0050660);	4	399	852	36020	TRINITY_DN142159_c0_g1;TRINITY_DN152337_c6_g1;TRINITY_DN158190_c2_g1;TRINITY_DN143249_c2_g1
Molecular Function: DNA photolyase activity (GO:0003913);	2	7	852	36020	TRINITY_DN131818_c5_g1;TRINITY_DN158906_c1_g1
Molecular Function: hydrolase activity, acting on glycosyl bonds (GO:0016798);	1	99	852	36020	TRINITY_DN135955_c0_g1
Molecular Function: calmodulin binding (GO:0005516);	2	87	852	36020	TRINITY_DN157614_c4_g2;TRINITY_DN143910_c1_g1
Molecular Function: transferase activity, transferring acyl groups (GO:0016746);	6	100	852	36020	TRINITY_DN156005_c5_g1;TRINITY_DN153895_c0_g1;TRINITY_DN133585_c0_g1;TRINITY_DN151340_c0_g1;TRINITY_DN154881_c0_g1;TRINITY_DN159736_c3_g2
Molecular Function: glycerophosphodiester phosphodiesterase activity (GO:0008889);	1	23	852	36020	TRINITY_DN136024_c2_g1
Molecular Function: cysteine synthase activity (GO:0004124);	3	13	852	36020	TRINITY_DN144292_c0_g4;TRINITY_DN145434_c0_g3;TRINITY_DN143709_c4_g1
Molecular Function: isoflavone 2'-hydroxylase activity (GO:0033773);	1	1	852	36020	TRINITY_DN133559_c0_g2
Molecular Function: guanylate kinase activity (GO:0004385);	1	5	852	36020	TRINITY_DN149512_c2_g1
Molecular Function: 9-cis-epoxycarotenoid dioxygenase activity (GO:0045549);	1	2	852	36020	TRINITY_DN135548_c4_g5
Molecular Function: ribonuclease P activity (GO:0004526);	1	4	852	36020	TRINITY_DN135249_c2_g5
Molecular Function: aspartyl esterase activity (GO:0045330);	1	39	852	36020	TRINITY_DN155840_c1_g1
Molecular Function: UDP-glucose 6-dehydrogenase activity (GO:0003979);	2	11	852	36020	TRINITY_DN133826_c4_g2;TRINITY_DN158405_c4_g1
Molecular Function: arginine decarboxylase activity (GO:0008792);	2	12	852	36020	TRINITY_DN157128_c2_g2;TRINITY_DN150454_c1_g1
Molecular Function: structural constituent of ribosome (GO:0003735);	22	1831	852	36020	TRINITY_DN137741_c1_g1;TRINITY_DN147838_c4_g1;TRINITY_DN138224_c1_g6;TRINITY_DN160653_c2_g3;TRINITY_DN136366_c2_g3;TRINITY_DN139383_c0_g5;TRINITY_DN157982_c5_g2;TRINITY_DN130325_c0_g1;TRINITY_DN135453_c2_g5;TRINITY_DN133191_c1_g3;TRINITY_DN143894_c2_g4;TRINITY_DN153166_c3_g1;TRINITY_DN133722_c2_g1;TRINITY_DN146500_c0_g1;TRINITY_DN130641_c0_g1;TRINITY_DN152271_c1_g1;TRINITY_DN137438_c2_g2;TRINITY_…
Molecular Function: antheraxanthin epoxidase activity (GO:0052663);	1	3	852	36020	TRINITY_DN132990_c4_g1
Molecular Function: transmembrane signaling receptor activity (GO:0004888);	3	17	852	36020	TRINITY_DN138099_c1_g2;TRINITY_DN142763_c2_g1;TRINITY_DN130667_c3_g4
Molecular Function: enzyme activator activity (GO:0008047);	2	18	852	36020	TRINITY_DN154501_c5_g1;TRINITY_DN131759_c4_g3
Molecular Function: DNA-directed 5'-3' RNA polymerase activity (GO:0003899);	6	188	852	36020	TRINITY_DN160661_c1_g1;TRINITY_DN157699_c2_g4;TRINITY_DN160652_c3_g4;TRINITY_DN160324_c4_g2;TRINITY_DN149180_c1_g2;TRINITY_DN150659_c0_g1
Molecular Function: inositol phosphoceramide synthase activity (GO:0045140);	1	2	852	36020	TRINITY_DN157494_c2_g2
Molecular Function: calcium ion binding (GO:0005509);	10	489	852	36020	TRINITY_DN146281_c1_g1;TRINITY_DN158558_c1_g2;TRINITY_DN159472_c2_g1;TRINITY_DN153337_c1_g2;TRINITY_DN131624_c0_g2;TRINITY_DN158922_c1_g3;TRINITY_DN152955_c1_g2;TRINITY_DN157673_c5_g4;TRINITY_DN157909_c1_g6;TRINITY_DN141475_c2_g2
Molecular Function: MAP kinase activity (GO:0004707);	1	56	852	36020	TRINITY_DN157851_c7_g1
Molecular Function: nucleoside-triphosphatase activity (GO:0017111);	8	383	852	36020	TRINITY_DN145317_c3_g3;TRINITY_DN147171_c8_g1;TRINITY_DN132142_c1_g5;TRINITY_DN138105_c1_g2;TRINITY_DN150022_c1_g3;TRINITY_DN159243_c6_g3;TRINITY_DN154989_c1_g1;TRINITY_DN155455_c4_g2
Molecular Function: drug transmembrane transporter activity (GO:0015238);	3	49	852	36020	TRINITY_DN135027_c3_g1;TRINITY_DN158496_c2_g2;TRINITY_DN144129_c1_g1
Molecular Function: oxidoreductase activity, acting on the aldehyde or oxo group of donors, NAD or NADP as acceptor (GO:0016620);	2	105	852	36020	TRINITY_DN135555_c2_g1;TRINITY_DN156140_c1_g4
Molecular Function: phosphoribosylformylglycinamidine synthase activity (GO:0004642);	2	7	852	36020	TRINITY_DN128174_c0_g1;TRINITY_DN156406_c3_g1
Molecular Function: carbohydrate binding (GO:0030246);	3	195	852	36020	TRINITY_DN150952_c2_g2;TRINITY_DN157602_c1_g5;TRINITY_DN160416_c1_g1
Molecular Function: serine-type endopeptidase activity (GO:0004252);	5	168	852	36020	TRINITY_DN148147_c2_g4;TRINITY_DN144282_c7_g1;TRINITY_DN155268_c4_g1;TRINITY_DN132855_c0_g1;TRINITY_DN131078_c0_g1
Molecular Function: DNA primase activity (GO:0003896);	2	4	852	36020	TRINITY_DN129673_c0_g1;TRINITY_DN155118_c0_g1
Molecular Function: phosphomethylpyrimidine kinase activity (GO:0008972);	1	3	852	36020	TRINITY_DN145907_c4_g2
Molecular Function: NADH dehydrogenase activity (GO:0003954);	1	4	852	36020	TRINITY_DN160732_c3_g1
Molecular Function: pyridoxal phosphate binding (GO:0030170);	3	327	852	36020	TRINITY_DN158107_c3_g1;TRINITY_DN144248_c0_g1;TRINITY_DN148653_c3_g3
Molecular Function: poly(U) RNA binding (GO:0008266);	2	25	852	36020	TRINITY_DN148653_c3_g3;TRINITY_DN160192_c4_g4
Molecular Function: phosphoenolpyruvate carboxylase activity (GO:0008964);	2	17	852	36020	TRINITY_DN137308_c2_g6;TRINITY_DN148242_c7_g2
Molecular Function: serine-type peptidase activity (GO:0008236);	3	93	852	36020	TRINITY_DN145072_c2_g3;TRINITY_DN144003_c2_g3;TRINITY_DN151904_c2_g1
Molecular Function: iron ion binding (GO:0005506);	17	526	852	36020	TRINITY_DN144595_c2_g3;TRINITY_DN138128_c2_g1;TRINITY_DN157667_c3_g6;TRINITY_DN133559_c0_g2;TRINITY_DN143603_c1_g1;TRINITY_DN145435_c3_g4;TRINITY_DN139334_c1_g1;TRINITY_DN132655_c3_g2;TRINITY_DN157419_c1_g2;TRINITY_DN137435_c4_g4;TRINITY_DN159744_c3_g1;TRINITY_DN158180_c1_g2;TRINITY_DN142080_c0_g2;TRINITY_DN155963_c2_g5;TRINITY_DN158190_c2_g1;TRINITY_DN132144_c2_g7;TRINITY_DN160614_c6_g1
Molecular Function: arsenate reductase (glutaredoxin) activity (GO:0008794);	2	3	852	36020	TRINITY_DN144234_c3_g2;TRINITY_DN146084_c0_g5
Molecular Function: blue light photoreceptor activity (GO:0009882);	1	3	852	36020	TRINITY_DN131818_c5_g1
Molecular Function: cysteine-type peptidase activity (GO:0008234);	1	114	852	36020	TRINITY_DN138143_c2_g2
Molecular Function: ATPase activity (GO:0016887);	12	350	852	36020	TRINITY_DN151048_c2_g1;TRINITY_DN151956_c0_g2;TRINITY_DN151182_c1_g1;TRINITY_DN128272_c0_g1;TRINITY_DN160283_c2_g1;TRINITY_DN136107_c4_g2;TRINITY_DN155052_c0_g2;TRINITY_DN155127_c3_g1;TRINITY_DN159491_c2_g2;TRINITY_DN145268_c10_g1;TRINITY_DN130148_c1_g1;TRINITY_DN160571_c2_g2
Molecular Function: naringenin-chalcone synthase activity (GO:0016210);	7	28	852	36020	TRINITY_DN136755_c1_g2;TRINITY_DN154840_c1_g6;TRINITY_DN131666_c0_g2;TRINITY_DN130748_c1_g1;TRINITY_DN154840_c1_g4;TRINITY_DN137505_c4_g2;TRINITY_DN160773_c9_g2
Molecular Function: DBD domain binding (GO:0050692);	1	2	852	36020	TRINITY_DN152784_c1_g3
Molecular Function: protein disulfide oxidoreductase activity (GO:0015035);	5	128	852	36020	TRINITY_DN138916_c3_g1;TRINITY_DN138395_c1_g3;TRINITY_DN155728_c0_g5;TRINITY_DN146084_c0_g5;TRINITY_DN144234_c3_g2
Molecular Function: transketolase activity (GO:0004802);	1	15	852	36020	TRINITY_DN143338_c3_g1
Molecular Function: ligase activity (GO:0016874);	1	198	852	36020	TRINITY_DN149864_c0_g2
Molecular Function: histidinol dehydrogenase activity (GO:0004399);	1	7	852	36020	TRINITY_DN149745_c1_g2
Molecular Function: glutamate synthase (NADH) activity (GO:0016040);	1	15	852	36020	TRINITY_DN158190_c2_g1
Molecular Function: oxygen binding (GO:0019825);	1	39	852	36020	TRINITY_DN139334_c1_g1
Molecular Function: dioxygenase activity (GO:0051213);	1	10	852	36020	TRINITY_DN149061_c1_g1
Molecular Function: protein homodimerization activity (GO:0042803);	3	60	852	36020	TRINITY_DN131818_c5_g1;TRINITY_DN156214_c2_g1;TRINITY_DN152909_c4_g1
Molecular Function: DNA topoisomerase activity (GO:0003916);	3	13	852	36020	TRINITY_DN132737_c5_g2;TRINITY_DN146413_c0_g3;TRINITY_DN144079_c1_g1
Molecular Function: UDP-glucose 4-epimerase activity (GO:0003978);	1	18	852	36020	TRINITY_DN151017_c4_g1
Molecular Function: ATPase-coupled arsenite transmembrane transporter activity (GO:0015446);	1	8	852	36020	TRINITY_DN154604_c2_g2
Molecular Function: transcription coregulator activity (GO:0001104);	2	33	852	36020	TRINITY_DN150428_c6_g1;TRINITY_DN152788_c0_g2
Molecular Function: voltage-gated potassium channel activity (GO:0005249);	1	8	852	36020	TRINITY_DN158978_c0_g1
Molecular Function: polygalacturonate 4-alpha-galacturonosyltransferase activity (GO:0047262);	1	14	852	36020	TRINITY_DN159479_c2_g2
Molecular Function: 4-hydroxy-tetrahydrodipicolinate reductase (GO:0008839);	1	4	852	36020	TRINITY_DN147752_c0_g3
Molecular Function: copper chaperone activity (GO:0016531);	1	7	852	36020	TRINITY_DN159026_c1_g3
Molecular Function: ubiquitin-protein transferase activity (GO:0004842);	6	191	852	36020	TRINITY_DN135437_c3_g2;TRINITY_DN132371_c2_g1;TRINITY_DN158473_c0_g4;TRINITY_DN136233_c2_g2;TRINITY_DN139324_c2_g1;TRINITY_DN123431_c0_g1
Molecular Function: UDP-4-keto-rhamnose-4-keto-reductase activity (GO:0010490);	2	8	852	36020	TRINITY_DN142581_c3_g2;TRINITY_DN149206_c5_g1
Molecular Function: GTP binding (GO:0005525);	14	1071	852	36020	TRINITY_DN150692_c0_g4;TRINITY_DN138206_c2_g1;TRINITY_DN139787_c2_g2;TRINITY_DN140922_c2_g1;TRINITY_DN134674_c0_g1;TRINITY_DN140110_c0_g1;TRINITY_DN156933_c1_g1;TRINITY_DN150783_c1_g3;TRINITY_DN132808_c1_g1;TRINITY_DN152405_c2_g1;TRINITY_DN143106_c2_g1;TRINITY_DN139410_c4_g1;TRINITY_DN143180_c2_g1;TRINITY_DN141518_c1_g4
Molecular Function: phytochelatin transmembrane transporter ATPase activity (GO:0071992);	1	7	852	36020	TRINITY_DN154604_c2_g2
Molecular Function: nitronate monooxygenase activity (GO:0018580);	1	30	852	36020	TRINITY_DN146521_c2_g6
Molecular Function: DNA-binding transcription factor activity (GO:0003700);	24	562	852	36020	TRINITY_DN152600_c1_g2;TRINITY_DN150451_c1_g4;TRINITY_DN148960_c4_g2;TRINITY_DN135007_c3_g3;TRINITY_DN159952_c3_g2;TRINITY_DN150659_c0_g1;TRINITY_DN154055_c0_g3;TRINITY_DN134855_c4_g2;TRINITY_DN148527_c2_g1;TRINITY_DN134072_c2_g1;TRINITY_DN150915_c5_g1;TRINITY_DN158157_c3_g4;TRINITY_DN136505_c2_g1;TRINITY_DN160718_c5_g3;TRINITY_DN141342_c7_g1;TRINITY_DN142601_c2_g1;TRINITY_DN149090_c3_g5;TRINITY_…
Molecular Function: extracellular ligand-gated ion channel activity (GO:0005230);	4	29	852	36020	TRINITY_DN138099_c1_g2;TRINITY_DN159488_c2_g2;TRINITY_DN130667_c3_g4;TRINITY_DN142763_c2_g1
Molecular Function: nucleotide binding (GO:0000166);	33	1580	852	36020	TRINITY_DN142060_c3_g2;TRINITY_DN152983_c2_g1;TRINITY_DN136573_c2_g2;TRINITY_DN132144_c2_g7;TRINITY_DN151898_c3_g1;TRINITY_DN132737_c5_g2;TRINITY_DN151062_c5_g1;TRINITY_DN155127_c3_g1;TRINITY_DN147258_c0_g1;TRINITY_DN149206_c5_g1;TRINITY_DN159347_c3_g1;TRINITY_DN154676_c2_g2;TRINITY_DN138105_c1_g2;TRINITY_DN128272_c0_g1;TRINITY_DN142775_c0_g1;TRINITY_DN144079_c1_g1;TRINITY_DN160038_c1_g2;TRINITY_…
Molecular Function: nucleic acid binding (GO:0003676);	46	2032	852	36020	TRINITY_DN137310_c0_g1;TRINITY_DN133404_c1_g2;TRINITY_DN140470_c2_g3;TRINITY_DN132142_c1_g5;TRINITY_DN139215_c0_g3;TRINITY_DN159794_c1_g1;TRINITY_DN142222_c0_g3;TRINITY_DN160760_c12_g1;TRINITY_DN136490_c0_g1;TRINITY_DN159540_c2_g2;TRINITY_DN137502_c1_g1;TRINITY_DN137935_c2_g1;TRINITY_DN142627_c1_g1;TRINITY_DN130255_c2_g1;TRINITY_DN146434_c0_g2;TRINITY_DN128567_c0_g1;TRINITY_DN143148_c3_g2;TRINITY…
Molecular Function: glutathione gamma-glutamylcysteinyltransferase activity (GO:0016756);	2	3	852	36020	TRINITY_DN158144_c3_g1;TRINITY_DN154604_c2_g2
Molecular Function: protein histidine kinase binding (GO:0043424);	1	13	852	36020	TRINITY_DN146912_c4_g1
Molecular Function: alcohol dehydrogenase (NAD) activity (GO:0004022);	1	13	852	36020	TRINITY_DN143110_c1_g1
Molecular Function: UDP-N-acetylmuramate dehydrogenase activity (GO:0008762);	1	48	852	36020	TRINITY_DN142159_c0_g1
Molecular Function: endopeptidase activity (GO:0004175);	1	36	852	36020	TRINITY_DN149600_c0_g1
Molecular Function: acetylglutamate kinase activity (GO:0003991);	1	11	852	36020	TRINITY_DN153072_c1_g1
Molecular Function: catalytic activity (GO:0003824);	23	1233	852	36020	TRINITY_DN134326_c2_g2;TRINITY_DN154565_c2_g4;TRINITY_DN135060_c2_g2;TRINITY_DN159201_c4_g2;TRINITY_DN148803_c3_g1;TRINITY_DN139420_c0_g4;TRINITY_DN130255_c2_g1;TRINITY_DN148160_c1_g1;TRINITY_DN135934_c3_g1;TRINITY_DN150463_c0_g1;TRINITY_DN137310_c0_g1;TRINITY_DN133404_c1_g2;TRINITY_DN153874_c1_g2;TRINITY_DN138655_c0_g4;TRINITY_DN141501_c5_g1;TRINITY_DN145067_c2_g2;TRINITY_DN141693_c2_g5;TRINITY_…
Molecular Function: 7S RNA binding (GO:0008312);	3	32	852	36020	TRINITY_DN147818_c4_g2;TRINITY_DN149294_c4_g1;TRINITY_DN132808_c1_g1
Molecular Function: phosphoadenylyl-sulfate reductase (thioredoxin) activity (GO:0004604);	1	7	852	36020	TRINITY_DN149553_c2_g1
Molecular Function: antiporter activity (GO:0015297);	3	52	852	36020	TRINITY_DN135027_c3_g1;TRINITY_DN158496_c2_g2;TRINITY_DN144129_c1_g1
Molecular Function: pyruvate kinase activity (GO:0004743);	1	38	852	36020	TRINITY_DN152568_c1_g7
Molecular Function: monooxygenase activity (GO:0004497);	14	233	852	36020	TRINITY_DN137435_c4_g4;TRINITY_DN154926_c0_g1;TRINITY_DN157419_c1_g2;TRINITY_DN132655_c3_g2;TRINITY_DN160614_c6_g1;TRINITY_DN158180_c1_g2;TRINITY_DN132736_c1_g2;TRINITY_DN157225_c0_g1;TRINITY_DN145435_c3_g4;TRINITY_DN143603_c1_g1;TRINITY_DN153641_c0_g4;TRINITY_DN156660_c3_g1;TRINITY_DN139334_c1_g1;TRINITY_DN144595_c2_g3
Molecular Function: long-chain fatty acid-CoA ligase activity (GO:0004467);	1	12	852	36020	TRINITY_DN156532_c3_g2
Molecular Function: glutathione transferase activity (GO:0004364);	2	20	852	36020	TRINITY_DN141200_c2_g4;TRINITY_DN141200_c2_g1
Molecular Function: cadmium ion transmembrane transporter activity (GO:0015086);	1	8	852	36020	TRINITY_DN160571_c2_g2
Molecular Function: glycopeptide alpha-N-acetylgalactosaminidase activity (GO:0033926);	1	17	852	36020	TRINITY_DN145519_c7_g3
Molecular Function: carboxylic ester hydrolase activity (GO:0004091);	1	47	852	36020	TRINITY_DN153510_c0_g1
Molecular Function: protein dimerization activity (GO:0046983);	9	261	852	36020	TRINITY_DN153786_c0_g3;TRINITY_DN145025_c1_g3;TRINITY_DN159952_c3_g2;TRINITY_DN136113_c7_g8;TRINITY_DN148527_c2_g1;TRINITY_DN140883_c4_g3;TRINITY_DN135007_c3_g3;TRINITY_DN135842_c2_g1;TRINITY_DN153514_c1_g2
Molecular Function: dTDP-4-dehydrorhamnose reductase activity (GO:0008831);	2	20	852	36020	TRINITY_DN149206_c5_g1;TRINITY_DN142581_c3_g2
Molecular Function: dTDP-4-dehydrorhamnose 3,5-epimerase activity (GO:0008830);	1	7	852	36020	TRINITY_DN149206_c5_g1
Molecular Function: cysteine-type endopeptidase activity (GO:0004197);	2	59	852	36020	TRINITY_DN150588_c1_g7;TRINITY_DN150588_c1_g6
Molecular Function: myosin heavy chain kinase activity (GO:0016905);	1	8	852	36020	TRINITY_DN143323_c1_g1
Molecular Function: serine-tRNA ligase activity (GO:0004828);	1	10	852	36020	TRINITY_DN143405_c8_g1
Molecular Function: 4 iron, 4 sulfur cluster binding (GO:0051539);	2	146	852	36020	TRINITY_DN159932_c2_g2;TRINITY_DN160732_c3_g1
Molecular Function: transcription coactivator activity (GO:0003713);	2	18	852	36020	TRINITY_DN129476_c0_g2;TRINITY_DN159556_c0_g1
Molecular Function: calcium-dependent protein kinase C activity (GO:0004698);	1	4	852	36020	TRINITY_DN157909_c1_g6
Molecular Function: peptide binding (GO:0042277);	2	16	852	36020	TRINITY_DN134355_c6_g1;TRINITY_DN140433_c2_g5
Molecular Function: 3-dehydroquinate dehydratase activity (GO:0003855);	2	17	852	36020	TRINITY_DN141849_c7_g2;TRINITY_DN149001_c0_g4
Molecular Function: microtubule-severing ATPase activity (GO:0008568);	1	23	852	36020	TRINITY_DN141883_c0_g7
Molecular Function: oxidoreductase activity, acting on CH-OH group of donors (GO:0016614);	2	70	852	36020	TRINITY_DN145769_c3_g1;TRINITY_DN128055_c0_g1
Molecular Function: transferase activity, transferring alkyl or aryl (other than methyl) groups (GO:0016765);	1	23	852	36020	TRINITY_DN154339_c1_g6
Molecular Function: metalloendopeptidase activity (GO:0004222);	1	124	852	36020	TRINITY_DN145374_c5_g1
Molecular Function: chaperone binding (GO:0051087);	1	32	852	36020	TRINITY_DN153391_c4_g1
Molecular Function: dTDP-glucose 4,6-dehydratase activity (GO:0008460);	1	10	852	36020	TRINITY_DN142581_c3_g2
Molecular Function: pectinesterase activity (GO:0030599);	1	40	852	36020	TRINITY_DN155840_c1_g1
Molecular Function: obsolete gamma-glutamyltransferase activity (GO:0003840);	1	1	852	36020	TRINITY_DN158144_c3_g1
Molecular Function: phosphoglycerate mutase activity (GO:0004619);	2	7	852	36020	TRINITY_DN146380_c2_g1;TRINITY_DN149591_c2_g2
Molecular Function: efflux transmembrane transporter activity (GO:0015562);	1	8	852	36020	TRINITY_DN151029_c1_g3
Molecular Function: 2'-hydroxyisoflavone reductase activity (GO:0047526);	1	1	852	36020	TRINITY_DN140442_c5_g1
Molecular Function: NADP binding (GO:0050661);	5	175	852	36020	TRINITY_DN156140_c1_g4;TRINITY_DN149001_c0_g4;TRINITY_DN141849_c7_g2;TRINITY_DN135555_c2_g1;TRINITY_DN145284_c1_g1
Molecular Function: zeaxanthin epoxidase activity (GO:0052662);	1	3	852	36020	TRINITY_DN132990_c4_g1
Molecular Function: anion binding (GO:0043168);	2	37	852	36020	TRINITY_DN146286_c2_g1;TRINITY_DN147631_c3_g6
Molecular Function: phospholipid binding (GO:0005543);	1	135	852	36020	TRINITY_DN160760_c12_g1
Molecular Function: beta-ureidopropionase activity (GO:0003837);	1	5	852	36020	TRINITY_DN144858_c1_g1
Molecular Function: rRNA binding (GO:0019843);	2	155	852	36020	TRINITY_DN137438_c2_g2;TRINITY_DN159113_c1_g3
Molecular Function: ketol-acid reductoisomerase activity (GO:0004455);	1	6	852	36020	TRINITY_DN153825_c1_g4
Molecular Function: far-red light photoreceptor activity (GO:0031516);	1	1	852	36020	TRINITY_DN156214_c2_g1
Molecular Function: L-leucine transaminase activity (GO:0052654);	1	13	852	36020	TRINITY_DN152600_c1_g2
Molecular Function: cis-zeatin O-beta-D-glucosyltransferase activity (GO:0050502);	1	2	852	36020	TRINITY_DN152152_c2_g1
Molecular Function: purine ribonucleoside binding (GO:0032550);	2	28	852	36020	TRINITY_DN146286_c2_g1;TRINITY_DN147631_c3_g6
Molecular Function: ion binding (GO:0043167);	9	371	852	36020	TRINITY_DN132737_c5_g2;TRINITY_DN159527_c1_g1;TRINITY_DN136665_c2_g2;TRINITY_DN156956_c0_g2;TRINITY_DN140470_c2_g3;TRINITY_DN153123_c1_g2;TRINITY_DN158172_c5_g1;TRINITY_DN137255_c5_g1;TRINITY_DN145467_c1_g4
Molecular Function: proton-exporting ATPase activity, phosphorylative mechanism (GO:0008553);	2	33	852	36020	TRINITY_DN136013_c3_g1;TRINITY_DN156201_c2_g1
Molecular Function: acid phosphatase activity (GO:0003993);	2	46	852	36020	TRINITY_DN160403_c0_g2;TRINITY_DN145853_c0_g1
Molecular Function: cytokinin dehydrogenase activity (GO:0019139);	1	5	852	36020	TRINITY_DN142159_c0_g1
Molecular Function: manganese ion binding (GO:0030145);	4	60	852	36020	TRINITY_DN146380_c2_g1;TRINITY_DN149591_c2_g2;TRINITY_DN139828_c2_g1;TRINITY_DN156713_c1_g1
Molecular Function: obsolete ubiquitin thiolesterase activity (GO:0004221);	1	71	852	36020	TRINITY_DN125088_c0_g1
Molecular Function: phosphorelay sensor kinase activity (GO:0000155);	3	46	852	36020	TRINITY_DN156214_c2_g1;TRINITY_DN152909_c4_g1;TRINITY_DN139151_c0_g1
Molecular Function: histone acetyltransferase activity (GO:0004402);	1	15	852	36020	TRINITY_DN142780_c0_g2
Molecular Function: structural constituent of cytoskeleton (GO:0005200);	4	226	852	36020	TRINITY_DN148221_c5_g3;TRINITY_DN143106_c2_g1;TRINITY_DN147141_c2_g2;TRINITY_DN141038_c2_g3
Molecular Function: NAD binding (GO:0051287);	7	245	852	36020	TRINITY_DN133826_c4_g2;TRINITY_DN156140_c1_g4;TRINITY_DN127590_c0_g1;TRINITY_DN149745_c1_g2;TRINITY_DN145284_c1_g1;TRINITY_DN158405_c4_g1;TRINITY_DN135555_c2_g1
Molecular Function: serine-type endopeptidase inhibitor activity (GO:0004867);	1	11	852	36020	TRINITY_DN131409_c2_g3
Molecular Function: cation binding (GO:0043169);	3	72	852	36020	TRINITY_DN143876_c2_g1;TRINITY_DN132344_c0_g1;TRINITY_DN155284_c1_g1
Molecular Function: trans-zeatin O-beta-D-glucosyltransferase activity (GO:0050403);	1	2	852	36020	TRINITY_DN152152_c2_g1
Molecular Function: UDP-glycosyltransferase activity (GO:0008194);	2	5	852	36020	TRINITY_DN153034_c1_g2;TRINITY_DN132962_c4_g1
Molecular Function: arginine binding (GO:0034618);	1	2	852	36020	TRINITY_DN153072_c1_g1
Molecular Function: naringenin 3-dioxygenase activity (GO:0045486);	1	3	852	36020	TRINITY_DN134650_c4_g1
Molecular Function: translation initiation factor activity (GO:0003743);	4	368	852	36020	TRINITY_DN139787_c2_g2;TRINITY_DN151594_c4_g1;TRINITY_DN156442_c3_g1;TRINITY_DN137823_c0_g3
Molecular Function: transferase activity, transferring hexosyl groups (GO:0016758);	6	134	852	36020	TRINITY_DN143428_c1_g1;TRINITY_DN132962_c4_g1;TRINITY_DN158901_c1_g1;TRINITY_DN160416_c1_g1;TRINITY_DN141171_c3_g2;TRINITY_DN150248_c2_g2
Molecular Function: L-valine transaminase activity (GO:0052655);	1	13	852	36020	TRINITY_DN152600_c1_g2
Molecular Function: protein heterodimerization activity (GO:0046982);	4	203	852	36020	TRINITY_DN132330_c2_g5;TRINITY_DN137388_c0_g1;TRINITY_DN137388_c0_g5;TRINITY_DN149032_c2_g3
Molecular Function: ATPase activity, coupled to transmembrane movement of substances (GO:0042626);	2	209	852	36020	TRINITY_DN159666_c2_g2;TRINITY_DN158231_c1_g1
Molecular Function: ribulose-bisphosphate carboxylase activity (GO:0016984);	1	6	852	36020	TRINITY_DN157225_c0_g1
Molecular Function: mRNA (guanine-N7-)-methyltransferase activity (GO:0004482);	1	4	852	36020	TRINITY_DN152844_c3_g3
Molecular Function: UDP-L-rhamnose synthase activity (GO:0010280);	1	8	852	36020	TRINITY_DN142581_c3_g2
Molecular Function: transmembrane transporter activity (GO:0022891);	2	240	852	36020	TRINITY_DN149851_c0_g1;TRINITY_DN147189_c9_g1
Molecular Function: 6-phosphofructokinase activity (GO:0003872);	2	31	852	36020	TRINITY_DN137392_c9_g1;TRINITY_DN160027_c0_g1
Molecular Function: RNA binding (GO:0003723);	16	1120	852	36020	TRINITY_DN133607_c0_g1;TRINITY_DN158587_c1_g4;TRINITY_DN160027_c0_g1;TRINITY_DN141535_c2_g6;TRINITY_DN131192_c5_g1;TRINITY_DN131285_c7_g1;TRINITY_DN139210_c1_g1;TRINITY_DN154508_c1_g4;TRINITY_DN149180_c1_g2;TRINITY_DN157589_c0_g5;TRINITY_DN160403_c0_g2;TRINITY_DN132604_c5_g1;TRINITY_DN152844_c3_g3;TRINITY_DN141922_c0_g1;TRINITY_DN160403_c1_g1;TRINITY_DN135453_c2_g5
Molecular Function: P-P-bond-hydrolysis-driven protein transmembrane transporter activity (GO:0015450);	2	45	852	36020	TRINITY_DN143036_c5_g2;TRINITY_DN134826_c1_g3
Molecular Function: isomerase activity (GO:0016853);	4	146	852	36020	TRINITY_DN154545_c3_g1;TRINITY_DN153825_c1_g4;TRINITY_DN157602_c1_g5;TRINITY_DN155728_c0_g5
Molecular Function: bile acid:sodium symporter activity (GO:0008508);	1	9	852	36020	TRINITY_DN145686_c0_g1
Molecular Function: 1-acylglycerol-3-phosphate O-acyltransferase activity (GO:0003841);	2	11	852	36020	TRINITY_DN141299_c0_g2;TRINITY_DN156585_c4_g1
Molecular Function: glycerol-3-phosphate O-acyltransferase activity (GO:0004366);	1	7	852	36020	TRINITY_DN141299_c0_g2
Molecular Function: oxidoreductase activity, acting on paired donors, with incorporation or reduction of molecular oxygen (GO:0016705);	13	225	852	36020	TRINITY_DN157419_c1_g2;TRINITY_DN132655_c3_g2;TRINITY_DN137435_c4_g4;TRINITY_DN154926_c0_g1;TRINITY_DN158180_c1_g2;TRINITY_DN160614_c6_g1;TRINITY_DN143603_c1_g1;TRINITY_DN145435_c3_g4;TRINITY_DN156660_c3_g1;TRINITY_DN139334_c1_g1;TRINITY_DN144595_c2_g3;TRINITY_DN155963_c2_g5;TRINITY_DN153641_c0_g4
Molecular Function: 4-hydroxy-tetrahydrodipicolinate synthase (GO:0008840);	1	5	852	36020	TRINITY_DN151998_c7_g2
Molecular Function: methyltransferase activity (GO:0008168);	5	254	852	36020	TRINITY_DN158369_c1_g4;TRINITY_DN129906_c5_g1;TRINITY_DN132142_c1_g5;TRINITY_DN148653_c3_g3;TRINITY_DN141342_c7_g1
Molecular Function: zeaxanthin epoxidase [overall] activity (GO:0009540);	1	3	852	36020	TRINITY_DN132990_c4_g1
Molecular Function: trehalose-phosphatase activity (GO:0004805);	1	13	852	36020	TRINITY_DN157316_c2_g1
Molecular Function: ATPase-coupled organic phosphonate transmembrane transporter activity (GO:0015416);	3	20	852	36020	TRINITY_DN146026_c3_g5;TRINITY_DN136107_c4_g3;TRINITY_DN140405_c6_g1
Molecular Function: phosphoric ester hydrolase activity (GO:0042578);	1	19	852	36020	TRINITY_DN159955_c4_g2
Molecular Function: glutathione binding (GO:0043295);	1	10	852	36020	TRINITY_DN156356_c1_g1
Molecular Function: tau-protein kinase activity (GO:0050321);	1	12	852	36020	TRINITY_DN153198_c1_g3
Molecular Function: electron transfer activity (GO:0009055);	21	547	852	36020	TRINITY_DN143442_c6_g2;TRINITY_DN138395_c1_g3;TRINITY_DN160614_c6_g1;TRINITY_DN144234_c3_g2;TRINITY_DN155728_c0_g5;TRINITY_DN146084_c0_g5;TRINITY_DN155963_c2_g5;TRINITY_DN160732_c3_g1;TRINITY_DN143603_c1_g1;TRINITY_DN145435_c3_g4;TRINITY_DN139334_c1_g1;TRINITY_DN138916_c3_g1;TRINITY_DN157419_c1_g2;TRINITY_DN132655_c3_g2;TRINITY_DN137435_c4_g4;TRINITY_DN158180_c1_g2;TRINITY_DN142080_c0_g2;TRINITY_…
Molecular Function: carbohydrate:proton symporter activity (GO:0005351);	2	48	852	36020	TRINITY_DN160294_c5_g1;TRINITY_DN135335_c2_g1
Molecular Function: zinc ion binding (GO:0008270);	58	2114	852	36020	TRINITY_DN150952_c2_g2;TRINITY_DN142165_c1_g1;TRINITY_DN158587_c1_g4;TRINITY_DN135747_c2_g1;TRINITY_DN149745_c1_g2;TRINITY_DN134152_c5_g1;TRINITY_DN146207_c0_g1;TRINITY_DN154055_c0_g3;TRINITY_DN150208_c4_g1;TRINITY_DN131285_c7_g1;TRINITY_DN154112_c1_g5;TRINITY_DN150488_c2_g2;TRINITY_DN152177_c1_g3;TRINITY_DN134004_c4_g5;TRINITY_DN159580_c1_g2;TRINITY_DN154969_c0_g4;TRINITY_DN143148_c3_g2;TRINITY_…
Molecular Function: 2-isopropylmalate synthase activity (GO:0003852);	1	13	852	36020	TRINITY_DN155165_c2_g1
Molecular Function: microtubule motor activity (GO:0003777);	1	64	852	36020	TRINITY_DN157945_c3_g2
Molecular Function: signal recognition particle binding (GO:0005047);	2	12	852	36020	TRINITY_DN147818_c4_g2;TRINITY_DN149294_c4_g1
Molecular Function: NADPH binding (GO:0070402);	1	7	852	36020	TRINITY_DN147752_c0_g3
Molecular Function: oxidoreductase activity, acting on a sulfur group of donors, disulfide as acceptor (GO:0016671);	1	16	852	36020	TRINITY_DN138916_c3_g1
Molecular Function: pyruvate transmembrane transporter activity (GO:0050833);	1	1	852	36020	TRINITY_DN145686_c0_g1
Molecular Function: protein serine/threonine kinase activity (GO:0004674);	39	1136	852	36020	TRINITY_DN131758_c1_g1;TRINITY_DN156168_c0_g2;TRINITY_DN151469_c5_g2;TRINITY_DN156557_c1_g3;TRINITY_DN140785_c5_g4;TRINITY_DN133057_c0_g3;TRINITY_DN137684_c1_g1;TRINITY_DN158645_c2_g2;TRINITY_DN152955_c1_g2;TRINITY_DN137453_c2_g1;TRINITY_DN132723_c0_g1;TRINITY_DN143222_c0_g1;TRINITY_DN147555_c4_g1;TRINITY_DN131251_c0_g2;TRINITY_DN152069_c2_g2;TRINITY_DN136076_c4_g1;TRINITY_DN153198_c1_g3;TRINITY_…
Molecular Function: hydrolase activity (GO:0016787);	25	963	852	36020	TRINITY_DN151274_c3_g4;TRINITY_DN153117_c1_g1;TRINITY_DN131359_c3_g2;TRINITY_DN145606_c1_g3;TRINITY_DN152979_c0_g2;TRINITY_DN156378_c1_g2;TRINITY_DN152405_c2_g1;TRINITY_DN131754_c0_g2;TRINITY_DN130615_c1_g1;TRINITY_DN132254_c3_g1;TRINITY_DN155689_c3_g1;TRINITY_DN157679_c0_g1;TRINITY_DN147887_c3_g1;TRINITY_DN140024_c0_g1;TRINITY_DN143552_c0_g1;TRINITY_DN140428_c0_g1;TRINITY_DN133351_c3_g2;TRINITY_…
Molecular Function: helicase activity (GO:0004386);	2	149	852	36020	TRINITY_DN138763_c1_g3;TRINITY_DN146094_c0_g1
Molecular Function: UDP-glucosyltransferase activity (GO:0035251);	4	30	852	36020	TRINITY_DN136325_c0_g4;TRINITY_DN153604_c0_g2;TRINITY_DN150638_c0_g2;TRINITY_DN142429_c1_g1
Molecular Function: polysaccharide binding (GO:0030247);	2	47	852	36020	TRINITY_DN157673_c5_g4;TRINITY_DN135398_c3_g1
Molecular Function: hedgehog receptor activity (GO:0008158);	1	5	852	36020	TRINITY_DN152857_c2_g1
Molecular Function: AMP binding (GO:0016208);	1	19	852	36020	TRINITY_DN136459_c1_g2
Molecular Function: o-succinylbenzoate-CoA ligase activity (GO:0008756);	1	3	852	36020	TRINITY_DN136459_c1_g2
Molecular Function: transferase activity, transferring acyl groups other than amino-acyl groups (GO:0016747);	2	117	852	36020	TRINITY_DN152259_c1_g2;TRINITY_DN155746_c3_g4
Molecular Function: potassium ion binding (GO:0030955);	1	38	852	36020	TRINITY_DN152568_c1_g7
Molecular Function: cycloartenol synthase activity (GO:0016871);	4	13	852	36020	TRINITY_DN159671_c3_g1;TRINITY_DN132348_c4_g1;TRINITY_DN159671_c4_g1;TRINITY_DN159671_c5_g1
Molecular Function: L-lactate dehydrogenase activity (GO:0004459);	1	1	852	36020	TRINITY_DN148336_c0_g1
Molecular Function: aspartic-type endopeptidase activity (GO:0004190);	4	168	852	36020	TRINITY_DN134528_c3_g2;TRINITY_DN137935_c2_g1;TRINITY_DN149070_c0_g2;TRINITY_DN150208_c4_g1
Molecular Function: 2-C-methyl-D-erythritol 2,4-cyclodiphosphate synthase activity (GO:0008685);	1	4	852	36020	TRINITY_DN144742_c0_g3
Molecular Function: single-stranded DNA binding (GO:0003697);	1	41	852	36020	TRINITY_DN156662_c2_g1
Molecular Function: orotate phosphoribosyltransferase activity (GO:0004588);	1	9	852	36020	TRINITY_DN149004_c0_g2
Molecular Function: acid-amino acid ligase activity (GO:0016881);	3	124	852	36020	TRINITY_DN135571_c0_g2;TRINITY_DN151715_c6_g2;TRINITY_DN132376_c2_g1
Molecular Function: acetylglucosaminyltransferase activity (GO:0008375);	1	21	852	36020	TRINITY_DN151701_c0_g1
Molecular Function: histone binding (GO:0042393);	1	26	852	36020	TRINITY_DN137119_c1_g2
Molecular Function: adenyl ribonucleotide binding (GO:0032559);	2	19	852	36020	TRINITY_DN146286_c2_g1;TRINITY_DN147631_c3_g6
Molecular Function: calmodulin-dependent protein kinase activity (GO:0004683);	1	24	852	36020	TRINITY_DN159472_c2_g1
Molecular Function: isovaleryl-CoA dehydrogenase activity (GO:0008470);	1	5	852	36020	TRINITY_DN152337_c6_g1
Molecular Function: proton-transporting ATPase activity, rotational mechanism (GO:0046961);	2	150	852	36020	TRINITY_DN160192_c4_g4;TRINITY_DN142165_c1_g12
Molecular Function: chitinase activity (GO:0004568);	1	37	852	36020	TRINITY_DN141963_c0_g2
Molecular Function: transferase activity (GO:0016740);	18	643	852	36020	TRINITY_DN142229_c0_g4;TRINITY_DN131359_c3_g2;TRINITY_DN152833_c3_g1;TRINITY_DN145434_c0_g3;TRINITY_DN158063_c0_g2;TRINITY_DN135287_c6_g2;TRINITY_DN140414_c4_g1;TRINITY_DN150189_c0_g2;TRINITY_DN128174_c0_g1;TRINITY_DN143709_c4_g1;TRINITY_DN145089_c3_g1;TRINITY_DN140124_c4_g1;TRINITY_DN150658_c3_g1;TRINITY_DN149458_c4_g1;TRINITY_DN156356_c1_g1;TRINITY_DN131192_c5_g1;TRINITY_DN155615_c2_g2;TRINITY_…
Molecular Function: siRNA binding (GO:0035197);	1	21	852	36020	TRINITY_DN142664_c0_g1
Molecular Function: enzyme inhibitor activity (GO:0004857);	1	28	852	36020	TRINITY_DN155840_c1_g1
Molecular Function: fatty-acyl-CoA binding (GO:0000062);	1	13	852	36020	TRINITY_DN148002_c0_g3
Molecular Function: glycerol-3-phosphate 2-O-acyltransferase activity (GO:0090447);	1	2	852	36020	TRINITY_DN141299_c0_g2
Molecular Function: ribonuclease activity (GO:0004540);	2	30	852	36020	TRINITY_DN137999_c4_g4;TRINITY_DN157602_c1_g4
Molecular Function: kinase activity (GO:0016301);	12	514	852	36020	TRINITY_DN151980_c1_g1;TRINITY_DN139535_c3_g3;TRINITY_DN145467_c1_g4;TRINITY_DN153337_c1_g2;TRINITY_DN147460_c0_g7;TRINITY_DN132175_c3_g1;TRINITY_DN143089_c2_g1;TRINITY_DN144989_c0_g1;TRINITY_DN132861_c2_g5;TRINITY_DN134426_c4_g2;TRINITY_DN149908_c1_g1;TRINITY_DN158645_c2_g1
Molecular Function: peptidyl-prolyl cis-trans isomerase activity (GO:0003755);	4	148	852	36020	TRINITY_DN134355_c6_g1;TRINITY_DN137583_c5_g1;TRINITY_DN145999_c1_g1;TRINITY_DN140433_c2_g5
Molecular Function: phloroisovalerophenone synthase activity (GO:0050634);	1	4	852	36020	TRINITY_DN160773_c9_g2
Molecular Function: oxygen-dependent protoporphyrinogen oxidase activity (GO:0004729);	1	4	852	36020	TRINITY_DN129312_c0_g1
Molecular Function: double-stranded DNA binding (GO:0003690);	1	26	852	36020	TRINITY_DN156662_c2_g1
Molecular Function: copper ion binding (GO:0005507);	10	295	852	36020	TRINITY_DN148616_c2_g1;TRINITY_DN160192_c4_g4;TRINITY_DN149602_c1_g1;TRINITY_DN143442_c6_g2;TRINITY_DN146207_c0_g1;TRINITY_DN154604_c2_g2;TRINITY_DN152409_c1_g1;TRINITY_DN143487_c1_g1;TRINITY_DN120174_c0_g1;TRINITY_DN141767_c0_g1
Molecular Function: microtubule binding (GO:0008017);	1	78	852	36020	TRINITY_DN157945_c3_g2
Molecular Function: phosphatidylcholine binding (GO:0031210);	1	1	852	36020	TRINITY_DN148002_c0_g3
Molecular Function: protein serine/threonine phosphatase activity (GO:0004722);	2	101	852	36020	TRINITY_DN145100_c1_g4;TRINITY_DN151636_c5_g3
Molecular Function: aminomethyltransferase activity (GO:0004047);	1	13	852	36020	TRINITY_DN153013_c1_g3
Molecular Function: peptidase activity (GO:0008233);	7	347	852	36020	TRINITY_DN152750_c2_g2;TRINITY_DN146073_c1_g4;TRINITY_DN131164_c1_g4;TRINITY_DN140409_c0_g3;TRINITY_DN141815_c0_g2;TRINITY_DN131545_c1_g2;TRINITY_DN141883_c0_g7
Molecular Function: L-ascorbate peroxidase activity (GO:0016688);	1	7	852	36020	TRINITY_DN147023_c0_g2
Molecular Function: 2-(2'-methylthio)ethylmalate synthase activity (GO:0010177);	1	3	852	36020	TRINITY_DN155165_c2_g1
Molecular Function: polyamine-transporting ATPase activity (GO:0015417);	2	5	852	36020	TRINITY_DN140405_c6_g1;TRINITY_DN146026_c3_g5
Molecular Function: phosphoric diester hydrolase activity (GO:0008081);	2	48	852	36020	TRINITY_DN149812_c1_g3;TRINITY_DN147730_c2_g1
Molecular Function: inositol oxygenase activity (GO:0050113);	1	1	852	36020	TRINITY_DN159744_c3_g1
Molecular Function: indoleacetamide hydrolase activity (GO:0043864);	1	1	852	36020	TRINITY_DN154369_c2_g3
Molecular Function: N-acylsphingosine amidohydrolase activity (GO:0017040);	1	1	852	36020	TRINITY_DN152671_c1_g4
Molecular Function: amino acid binding (GO:0016597);	1	50	852	36020	TRINITY_DN127590_c0_g1
Molecular Function: ribonucleoside binding (GO:0032549);	2	42	852	36020	TRINITY_DN160324_c4_g2;TRINITY_DN160652_c3_g4
Molecular Function: N6-(1,2-dicarboxyethyl)AMP AMP-lyase (fumarate-forming) activity (GO:0004018);	1	14	852	36020	TRINITY_DN155998_c2_g1
Molecular Function: metal ion transmembrane transporter activity (GO:0046873);	2	35	852	36020	TRINITY_DN129507_c0_g1;TRINITY_DN149319_c2_g3
Molecular Function: UDP-4-keto-6-deoxy-glucose-3,5-epimerase activity (GO:0010489);	2	8	852	36020	TRINITY_DN142581_c3_g2;TRINITY_DN149206_c5_g1
Molecular Function: S-adenosylmethionine-dependent methyltransferase activity (GO:0008757);	1	14	852	36020	TRINITY_DN153514_c1_g2
Molecular Function: superoxide dismutase activity (GO:0004784);	1	38	852	36020	TRINITY_DN156713_c1_g1
Molecular Function: triose-phosphate isomerase activity (GO:0004807);	1	10	852	36020	TRINITY_DN148663_c1_g1
Molecular Function: cadmium ion binding (GO:0046870);	1	1	852	36020	TRINITY_DN154604_c2_g2
Molecular Function: sialyltransferase activity (GO:0008373);	1	5	852	36020	TRINITY_DN154751_c2_g3
Molecular Function: oxidoreductase activity, acting on single donors with incorporation of molecular oxygen, incorporation of two atoms of oxygen (GO:0016702);	2	110	852	36020	TRINITY_DN145270_c0_g2;TRINITY_DN153799_c2_g1
Molecular Function: galactosylxylosylprotein 3-beta-galactosyltransferase activity (GO:0047220);	1	7	852	36020	TRINITY_DN137553_c2_g1
Molecular Function: ATP-dependent helicase activity (GO:0008026);	7	364	852	36020	TRINITY_DN149962_c1_g1;TRINITY_DN158845_c1_g1;TRINITY_DN128567_c0_g1;TRINITY_DN133607_c0_g1;TRINITY_DN142627_c1_g1;TRINITY_DN135948_c6_g1;TRINITY_DN137823_c0_g3
Molecular Function: zinc ion transmembrane transporter activity (GO:0005385);	2	17	852	36020	TRINITY_DN140990_c3_g1;TRINITY_DN147175_c1_g1
Molecular Function: MAP kinase kinase kinase activity (GO:0004709);	2	27	852	36020	TRINITY_DN152408_c5_g1;TRINITY_DN155064_c0_g4
Molecular Function: L-isoleucine transaminase activity (GO:0052656);	1	13	852	36020	TRINITY_DN152600_c1_g2

## Sheet: MR vs ML
Additional file 8, Table S2. Enrichment analysis of differentially expressed genes in GO database.
#! Input file to measure the differentially expressed gene(DEG)-enrichment in annotation Biological Process GO terms by the right sided Fisher exact test.
## Term: GO term name and id, format like 'Biological Process: TERM NAME (TERM ID);'.
## mNum: DEG number in specified annotation Biological Process GO term.
## nNum: Unigene number in specified annotation Biological Process GO term.
## MNum: DEG number in all annotation Biological Process GO term.
## NNum: Unigene number in all annotation Biological Process GO term.
## GIDs: DEG IDs in specified annotation Biological Process GO term, separated by ';'.
#Term	mNum	nNum	MNum	NNum	GIDs
Biological Process: cellular macromolecule metabolic process (GO:0044260);	10	233	1261	32189	TRINITY_DN159346_c0_g1;TRINITY_DN132341_c0_g1;TRINITY_DN160196_c2_g1;TRINITY_DN134689_c3_g2;TRINITY_DN157504_c2_g1;TRINITY_DN143360_c0_g3;TRINITY_DN137279_c0_g2;TRINITY_DN157857_c3_g1;TRINITY_DN140502_c1_g2;TRINITY_DN141245_c0_g1
Biological Process: cell death (GO:0008219);	4	18	1261	32189	TRINITY_DN159815_c2_g2;TRINITY_DN152762_c2_g1;TRINITY_DN137327_c1_g3;TRINITY_DN150915_c5_g1
Biological Process: negative regulation of DNA binding (GO:0043392);	1	1	1261	32189	TRINITY_DN141613_c0_g4
Biological Process: recognition of pollen (GO:0048544);	1	45	1261	32189	TRINITY_DN160438_c1_g2
Biological Process: vitamin E biosynthetic process (GO:0010189);	2	14	1261	32189	TRINITY_DN156874_c0_g2;TRINITY_DN146401_c0_g2
Biological Process: fructose 1,6-bisphosphate metabolic process (GO:0030388);	1	3	1261	32189	TRINITY_DN157543_c4_g3
Biological Process: reproductive structure development (GO:0048608);	2	52	1261	32189	TRINITY_DN153035_c0_g2;TRINITY_DN148160_c1_g1
Biological Process: mitochondrial citrate transmembrane transport (GO:0006843);	1	4	1261	32189	TRINITY_DN130624_c3_g2
Biological Process: monosaccharide transmembrane transport (GO:0015749);	1	15	1261	32189	TRINITY_DN154249_c3_g1
Biological Process: ribosome assembly (GO:0042255);	1	12	1261	32189	TRINITY_DN130683_c0_g5
Biological Process: RNA metabolic process (GO:0016070);	9	109	1261	32189	TRINITY_DN159972_c1_g1;TRINITY_DN143038_c1_g3;TRINITY_DN148160_c1_g1;TRINITY_DN160234_c3_g1;TRINITY_DN148651_c1_g4;TRINITY_DN144646_c2_g1;TRINITY_DN149334_c1_g4;TRINITY_DN134780_c1_g3;TRINITY_DN146479_c2_g3
Biological Process: kaempferol O-glucoside biosynthetic process (GO:0033330);	1	1	1261	32189	TRINITY_DN149573_c1_g3
Biological Process: DNA damage checkpoint (GO:0000077);	1	23	1261	32189	TRINITY_DN142936_c3_g2
Biological Process: defense response to insect (GO:0002213);	1	10	1261	32189	TRINITY_DN149021_c1_g5
Biological Process: carbohydrate transmembrane transport (GO:0034219);	1	34	1261	32189	TRINITY_DN148292_c1_g3
Biological Process: trehalose biosynthetic process (GO:0005992);	2	58	1261	32189	TRINITY_DN124099_c0_g3;TRINITY_DN159201_c4_g1
Biological Process: proteasome localization (GO:0031144);	1	4	1261	32189	TRINITY_DN126912_c0_g1
Biological Process: ATP biosynthetic process (GO:0006754);	11	76	1261	32189	TRINITY_DN131450_c0_g3;TRINITY_DN138848_c1_g2;TRINITY_DN152422_c1_g1;TRINITY_DN157790_c1_g3;TRINITY_DN151545_c0_g1;TRINITY_DN131450_c0_g6;TRINITY_DN156821_c3_g1;TRINITY_DN150496_c2_g3;TRINITY_DN132399_c4_g1;TRINITY_DN159541_c2_g4;TRINITY_DN133336_c0_g3
Biological Process: protein import into peroxisome matrix (GO:0016558);	1	58	1261	32189	TRINITY_DN126526_c0_g2
Biological Process: chronological cell aging (GO:0001300);	1	38	1261	32189	TRINITY_DN136011_c1_g2
Biological Process: phytyl diphosphate biosynthetic process (GO:0033521);	1	1	1261	32189	TRINITY_DN156874_c0_g2
Biological Process: DNA replication (GO:0006260);	2	122	1261	32189	TRINITY_DN138346_c4_g1;TRINITY_DN126062_c0_g2
Biological Process: response to very low fluence red light stimulus (GO:0010203);	1	1	1261	32189	TRINITY_DN156214_c2_g1
Biological Process: ribosomal large subunit export from nucleus (GO:0000055);	1	19	1261	32189	TRINITY_DN127749_c0_g2
Biological Process: cell tip growth (GO:0009932);	1	34	1261	32189	TRINITY_DN159395_c6_g1
Biological Process: calcium ion transport (GO:0006816);	2	65	1261	32189	TRINITY_DN131735_c2_g2;TRINITY_DN129088_c1_g3
Biological Process: meiotic cell cycle (GO:0007126);	1	38	1261	32189	TRINITY_DN142936_c3_g2
Biological Process: systemic acquired resistance (GO:0009627);	4	60	1261	32189	TRINITY_DN136784_c1_g1;TRINITY_DN157000_c2_g5;TRINITY_DN155894_c4_g1;TRINITY_DN157000_c2_g4
Biological Process: sucrose metabolic process (GO:0005985);	1	29	1261	32189	TRINITY_DN157543_c4_g3
Biological Process: auxin-activated signaling pathway (GO:0009734);	2	76	1261	32189	TRINITY_DN154910_c0_g3;TRINITY_DN144745_c1_g3
Biological Process: epidermis development (GO:0008544);	2	3	1261	32189	TRINITY_DN155171_c0_g1;TRINITY_DN148846_c1_g1
Biological Process: propionate metabolic process (GO:0019541);	1	13	1261	32189	TRINITY_DN132333_c7_g2
Biological Process: malate metabolic process (GO:0006108);	3	51	1261	32189	TRINITY_DN140004_c0_g1;TRINITY_DN137930_c3_g1;TRINITY_DN149586_c2_g1
Biological Process: filamentous growth of a population of unicellular organisms in response to biotic stimulus (GO:0036180);	1	11	1261	32189	TRINITY_DN130432_c0_g1
Biological Process: termination of G-protein coupled receptor signaling pathway (GO:0038032);	1	29	1261	32189	TRINITY_DN129157_c2_g5
Biological Process: actin cortical patch localization (GO:0051666);	2	15	1261	32189	TRINITY_DN124639_c0_g1;TRINITY_DN119530_c0_g1
Biological Process: histone deacetylation (GO:0016575);	1	9	1261	32189	TRINITY_DN156259_c0_g1
Biological Process: organic cyclic compound biosynthetic process (GO:1901362);	3	27	1261	32189	TRINITY_DN148160_c1_g1;TRINITY_DN143038_c1_g3;TRINITY_DN143360_c0_g3
Biological Process: microtubule-based process (GO:0007017);	1	173	1261	32189	TRINITY_DN129837_c1_g2
Biological Process: regulation of gene expression (GO:0010468);	1	24	1261	32189	TRINITY_DN146580_c0_g3
Biological Process: heme biosynthetic process (GO:0006783);	1	21	1261	32189	TRINITY_DN158099_c4_g1
Biological Process: cellular protein metabolic process (GO:0044267);	1	80	1261	32189	TRINITY_DN152023_c1_g2
Biological Process: positive regulation of flavonoid biosynthetic process (GO:0009963);	2	19	1261	32189	TRINITY_DN136853_c5_g1;TRINITY_DN148384_c2_g1
Biological Process: response to blue light (GO:0009637);	23	47	1261	32189	TRINITY_DN135258_c3_g1;TRINITY_DN153042_c1_g1;TRINITY_DN139090_c3_g1;TRINITY_DN144639_c0_g1;TRINITY_DN159688_c1_g1;TRINITY_DN146410_c1_g2;TRINITY_DN139764_c4_g1;TRINITY_DN160547_c7_g2;TRINITY_DN142270_c6_g1;TRINITY_DN140560_c5_g1;TRINITY_DN145442_c0_g1;TRINITY_DN153692_c1_g3;TRINITY_DN145714_c2_g1;TRINITY_DN146951_c0_g1;TRINITY_DN157543_c4_g3;TRINITY_DN140041_c2_g2;TRINITY_DN131167_c4_g1;TRINITY_…
Biological Process: cuticle hydrocarbon biosynthetic process (GO:0006723);	1	2	1261	32189	TRINITY_DN138128_c2_g1
Biological Process: starch biosynthetic process (GO:0019252);	34	136	1261	32189	TRINITY_DN130919_c1_g2;TRINITY_DN153042_c1_g1;TRINITY_DN155324_c2_g1;TRINITY_DN157543_c4_g3;TRINITY_DN137198_c3_g1;TRINITY_DN145673_c1_g2;TRINITY_DN156065_c1_g1;TRINITY_DN156560_c0_g6;TRINITY_DN159805_c4_g1;TRINITY_DN156259_c0_g1;TRINITY_DN148146_c2_g6;TRINITY_DN145272_c3_g1;TRINITY_DN140381_c3_g1;TRINITY_DN128953_c1_g1;TRINITY_DN147904_c0_g1;TRINITY_DN155290_c2_g2;TRINITY_DN156518_c1_g1;TRINITY_…
Biological Process: transport (GO:0044765);	6	117	1261	32189	TRINITY_DN158862_c3_g1;TRINITY_DN150935_c2_g2;TRINITY_DN146215_c1_g1;TRINITY_DN140721_c2_g1;TRINITY_DN143360_c0_g3;TRINITY_DN157578_c3_g2
Biological Process: protein glycosylation (GO:0006486);	1	117	1261	32189	TRINITY_DN146644_c2_g1
Biological Process: GMP biosynthetic process (GO:0006177);	1	22	1261	32189	TRINITY_DN130666_c0_g1
Biological Process: tricarboxylic acid cycle (GO:0006099);	12	238	1261	32189	TRINITY_DN148242_c7_g2;TRINITY_DN132238_c1_g3;TRINITY_DN160384_c2_g2;TRINITY_DN147919_c0_g2;TRINITY_DN132333_c7_g2;TRINITY_DN149049_c4_g1;TRINITY_DN159016_c2_g3;TRINITY_DN137930_c3_g1;TRINITY_DN147070_c2_g1;TRINITY_DN129304_c1_g2;TRINITY_DN137222_c3_g1;TRINITY_DN137308_c2_g4
Biological Process: plant-type cell wall organization (GO:0009664);	1	64	1261	32189	TRINITY_DN156779_c0_g1
Biological Process: translation (GO:0006412);	35	1835	1261	32189	TRINITY_DN136277_c3_g4;TRINITY_DN133402_c0_g1;TRINITY_DN146265_c3_g3;TRINITY_DN135132_c4_g1;TRINITY_DN144990_c0_g3;TRINITY_DN140924_c3_g1;TRINITY_DN133878_c2_g9;TRINITY_DN153864_c0_g1;TRINITY_DN152713_c0_g1;TRINITY_DN139385_c6_g3;TRINITY_DN159590_c0_g1;TRINITY_DN130407_c1_g1;TRINITY_DN148651_c1_g4;TRINITY_DN134897_c2_g1;TRINITY_DN124604_c0_g1;TRINITY_DN143644_c3_g1;TRINITY_DN152061_c3_g1;TRINITY_…
Biological Process: negative regulation of translation (GO:0017148);	2	3	1261	32189	TRINITY_DN156214_c2_g1;TRINITY_DN159113_c1_g1
Biological Process: regulation of RNA biosynthetic process (GO:2001141);	1	3	1261	32189	TRINITY_DN148682_c1_g1
Biological Process: chlorophyll catabolic process (GO:0015996);	14	43	1261	32189	TRINITY_DN132516_c3_g2;TRINITY_DN142784_c4_g1;TRINITY_DN139090_c3_g1;TRINITY_DN156506_c1_g1;TRINITY_DN134629_c0_g1;TRINITY_DN158956_c2_g2;TRINITY_DN135760_c3_g1;TRINITY_DN132784_c2_g1;TRINITY_DN148708_c2_g3;TRINITY_DN141291_c0_g2;TRINITY_DN133720_c3_g2;TRINITY_DN143968_c0_g1;TRINITY_DN156635_c3_g1;TRINITY_DN159099_c0_g1
Biological Process: geranyl diphosphate biosynthetic process (GO:0033384);	1	3	1261	32189	TRINITY_DN120134_c0_g2
Biological Process: peptidyl-histidine phosphorylation (GO:0018106);	1	4	1261	32189	TRINITY_DN156214_c2_g1
Biological Process: leucyl-tRNA aminoacylation (GO:0006429);	1	13	1261	32189	TRINITY_DN152759_c4_g3
Biological Process: histone dephosphorylation (GO:0016576);	1	8	1261	32189	TRINITY_DN142936_c3_g2
Biological Process: protein autophosphorylation (GO:0046777);	3	66	1261	32189	TRINITY_DN153476_c0_g2;TRINITY_DN143021_c0_g2;TRINITY_DN135572_c0_g1
Biological Process: positive regulation of endocytosis (GO:0045807);	1	15	1261	32189	TRINITY_DN132018_c2_g1
Biological Process: response to fructose (GO:0009750);	1	56	1261	32189	TRINITY_DN155056_c3_g3
Biological Process: regulation of photosynthesis, light reaction (GO:0042548);	1	1	1261	32189	TRINITY_DN156635_c3_g1
Biological Process: response to boron-containing substance (GO:0010036);	1	1	1261	32189	TRINITY_DN152084_c2_g1
Biological Process: NADH oxidation (GO:0006116);	2	17	1261	32189	TRINITY_DN131512_c0_g1;TRINITY_DN136011_c1_g2
Biological Process: glycogen metabolic process (GO:0005977);	1	21	1261	32189	TRINITY_DN142936_c3_g2
Biological Process: xanthophyll cycle (GO:0010028);	1	1	1261	32189	TRINITY_DN144924_c6_g1
Biological Process: pollen tube growth (GO:0009860);	1	76	1261	32189	TRINITY_DN159005_c1_g3
Biological Process: fatty acid elongation, unsaturated fatty acid (GO:0019368);	1	5	1261	32189	TRINITY_DN130716_c2_g2
Biological Process: cellular response to jasmonic acid stimulus (GO:0071395);	1	2	1261	32189	TRINITY_DN155043_c0_g1
Biological Process: cellular response to boron-containing substance levels (GO:0080029);	1	2	1261	32189	TRINITY_DN152382_c2_g3
Biological Process: lipid catabolic process (GO:0016042);	2	32	1261	32189	TRINITY_DN154501_c5_g1;TRINITY_DN131759_c4_g3
Biological Process: gravitropism (GO:0009630);	5	57	1261	32189	TRINITY_DN158647_c2_g1;TRINITY_DN156214_c2_g1;TRINITY_DN159953_c3_g3;TRINITY_DN136622_c1_g1;TRINITY_DN130835_c0_g1
Biological Process: glycolipid biosynthetic process (GO:0009247);	1	10	1261	32189	TRINITY_DN142408_c1_g2
Biological Process: endonucleolytic cleavage in 5'-ETS of tricistronic rRNA transcript (SSU-rRNA, 5.8S rRNA, LSU-rRNA) (GO:0000480);	1	5	1261	32189	TRINITY_DN137290_c2_g2
Biological Process: leaf senescence (GO:0010150);	2	22	1261	32189	TRINITY_DN139764_c4_g1;TRINITY_DN155416_c0_g2
Biological Process: snRNA pseudouridine synthesis (GO:0031120);	2	3	1261	32189	TRINITY_DN127585_c0_g3;TRINITY_DN146116_c0_g2
Biological Process: cysteine metabolic process (GO:0006534);	1	14	1261	32189	TRINITY_DN157792_c3_g1
Biological Process: negative regulation of transcription, DNA-templated (GO:0045892);	3	55	1261	32189	TRINITY_DN150915_c5_g1;TRINITY_DN130612_c2_g4;TRINITY_DN148292_c1_g3
Biological Process: photosynthesis, light reaction (GO:0019684);	13	36	1261	32189	TRINITY_DN146410_c1_g2;TRINITY_DN153042_c1_g1;TRINITY_DN140502_c1_g2;TRINITY_DN127600_c0_g1;TRINITY_DN144021_c2_g1;TRINITY_DN149811_c0_g2;TRINITY_DN160089_c2_g2;TRINITY_DN139764_c4_g1;TRINITY_DN148653_c3_g3;TRINITY_DN156874_c0_g2;TRINITY_DN159255_c1_g1;TRINITY_DN148653_c3_g1;TRINITY_DN148228_c0_g1
Biological Process: cellular component biogenesis (GO:0044085);	6	21	1261	32189	TRINITY_DN134689_c3_g2;TRINITY_DN152476_c0_g2;TRINITY_DN143360_c0_g3;TRINITY_DN148651_c0_g1;TRINITY_DN140502_c1_g2;TRINITY_DN148160_c1_g1
Biological Process: cellular carbohydrate metabolic process (GO:0044262);	5	91	1261	32189	TRINITY_DN134689_c3_g2;TRINITY_DN137222_c3_g1;TRINITY_DN139959_c1_g1;TRINITY_DN137930_c3_g1;TRINITY_DN138050_c5_g3
Biological Process: protein initiator methionine removal involved in protein maturation (GO:0035551);	1	10	1261	32189	TRINITY_DN131411_c4_g3
Biological Process: defense response (GO:0006952);	1	110	1261	32189	TRINITY_DN160773_c9_g1
Biological Process: phloem sucrose loading (GO:0009915);	1	2	1261	32189	TRINITY_DN146401_c0_g2
Biological Process: peroxisome organization (GO:0007031);	1	18	1261	32189	TRINITY_DN140559_c0_g1
Biological Process: hydrogen peroxide-mediated programmed cell death (GO:0010421);	2	10	1261	32189	TRINITY_DN132426_c0_g1;TRINITY_DN143254_c2_g4
Biological Process: chloroplast RNA processing (GO:0031425);	1	7	1261	32189	TRINITY_DN146580_c0_g3
Biological Process: regulation of cell differentiation (GO:0045595);	1	17	1261	32189	TRINITY_DN132722_c3_g2
Biological Process: phosphate-containing compound metabolic process (GO:0006796);	6	76	1261	32189	TRINITY_DN143038_c1_g3;TRINITY_DN157500_c1_g2;TRINITY_DN153035_c0_g2;TRINITY_DN148651_c1_g4;TRINITY_DN153790_c3_g1;TRINITY_DN152101_c3_g4
Biological Process: sterol biosynthetic process (GO:0016126);	4	77	1261	32189	TRINITY_DN149114_c0_g3;TRINITY_DN149114_c0_g4;TRINITY_DN151152_c2_g1;TRINITY_DN150271_c0_g1
Biological Process: heterocycle metabolic process (GO:0046483);	1	27	1261	32189	TRINITY_DN132341_c0_g1
Biological Process: mitochondrial electron transport, cytochrome c to oxygen (GO:0006123);	1	19	1261	32189	TRINITY_DN131117_c2_g3
Biological Process: chloroplast-nucleus signaling pathway (GO:0010019);	1	3	1261	32189	TRINITY_DN154571_c1_g1
Biological Process: cutin biosynthetic process (GO:0010143);	1	8	1261	32189	TRINITY_DN155894_c4_g1
Biological Process: actin filament bundle assembly (GO:0051017);	1	19	1261	32189	TRINITY_DN119530_c0_g1
Biological Process: cellular aromatic compound metabolic process (GO:0006725);	3	58	1261	32189	TRINITY_DN158744_c1_g2;TRINITY_DN132341_c0_g1;TRINITY_DN151663_c1_g1
Biological Process: long-chain fatty acid metabolic process (GO:0001676);	2	17	1261	32189	TRINITY_DN155894_c4_g1;TRINITY_DN149021_c1_g5
Biological Process: coumarin biosynthetic process (GO:0009805);	5	23	1261	32189	TRINITY_DN157000_c2_g5;TRINITY_DN136853_c5_g1;TRINITY_DN136784_c1_g1;TRINITY_DN151152_c2_g1;TRINITY_DN157000_c2_g4
Biological Process: response to far red light (GO:0010218);	24	57	1261	32189	TRINITY_DN139764_c4_g1;TRINITY_DN160547_c7_g2;TRINITY_DN142270_c6_g1;TRINITY_DN145442_c0_g1;TRINITY_DN140560_c5_g1;TRINITY_DN153692_c1_g3;TRINITY_DN159395_c6_g1;TRINITY_DN135258_c3_g1;TRINITY_DN144639_c0_g1;TRINITY_DN139090_c3_g1;TRINITY_DN153042_c1_g1;TRINITY_DN159688_c1_g1;TRINITY_DN146410_c1_g2;TRINITY_DN140041_c2_g2;TRINITY_DN131167_c4_g1;TRINITY_DN155056_c3_g3;TRINITY_DN137777_c1_g1;TRINITY_…
Biological Process: SRP-dependent cotranslational protein targeting to membrane (GO:0006614);	1	38	1261	32189	TRINITY_DN128687_c0_g1
Biological Process: protein import (GO:0017038);	2	4	1261	32189	TRINITY_DN152712_c4_g3;TRINITY_DN135772_c5_g1
Biological Process: purine nucleobase metabolic process (GO:0006144);	1	18	1261	32189	TRINITY_DN147790_c1_g3
Biological Process: cellular aldehyde metabolic process (GO:0006081);	1	14	1261	32189	TRINITY_DN143206_c2_g3
Biological Process: monocarboxylic acid metabolic process (GO:0032787);	1	8	1261	32189	TRINITY_DN143360_c0_g3
Biological Process: chitin biosynthetic process (GO:0006031);	3	42	1261	32189	TRINITY_DN129884_c3_g4;TRINITY_DN136739_c3_g4;TRINITY_DN145636_c6_g4
Biological Process: cell growth (GO:0016049);	1	41	1261	32189	TRINITY_DN156980_c4_g1
Biological Process: thylakoid membrane organization (GO:0010027);	35	128	1261	32189	TRINITY_DN155406_c1_g2;TRINITY_DN155792_c0_g4;TRINITY_DN132722_c2_g1;TRINITY_DN146828_c2_g1;TRINITY_DN144021_c2_g1;TRINITY_DN140826_c1_g1;TRINITY_DN141315_c0_g1;TRINITY_DN159640_c0_g1;TRINITY_DN159354_c1_g2;TRINITY_DN158850_c1_g1;TRINITY_DN156056_c2_g1;TRINITY_DN134689_c3_g1;TRINITY_DN152759_c4_g3;TRINITY_DN136275_c4_g1;TRINITY_DN134897_c2_g1;TRINITY_DN137198_c3_g1;TRINITY_DN157543_c4_g3;TRINITY_…
Biological Process: cell wall organization (GO:0071555);	4	72	1261	32189	TRINITY_DN159395_c6_g1;TRINITY_DN146401_c0_g2;TRINITY_DN140643_c5_g1;TRINITY_DN128254_c0_g2
Biological Process: response to hormone (GO:0009725);	3	44	1261	32189	TRINITY_DN152476_c0_g2;TRINITY_DN157500_c1_g2;TRINITY_DN151733_c2_g1
Biological Process: carotenoid biosynthetic process (GO:0016117);	26	103	1261	32189	TRINITY_DN132722_c2_g1;TRINITY_DN154571_c1_g1;TRINITY_DN138913_c2_g3;TRINITY_DN140041_c2_g2;TRINITY_DN154247_c1_g1;TRINITY_DN159231_c3_g1;TRINITY_DN149021_c1_g5;TRINITY_DN147348_c1_g1;TRINITY_DN157543_c4_g3;TRINITY_DN148023_c5_g1;TRINITY_DN155406_c1_g2;TRINITY_DN147809_c0_g2;TRINITY_DN138550_c2_g1;TRINITY_DN156554_c3_g1;TRINITY_DN148238_c2_g1;TRINITY_DN144021_c2_g1;TRINITY_DN146598_c0_g1;TRINITY_…
Biological Process: multicellular organism development (GO:0007275);	2	77	1261	32189	TRINITY_DN141301_c2_g1;TRINITY_DN147737_c6_g1
Biological Process: syncytium formation (GO:0006949);	1	10	1261	32189	TRINITY_DN159744_c3_g1
Biological Process: protein-tetrapyrrole linkage (GO:0017006);	1	5	1261	32189	TRINITY_DN156214_c2_g1
Biological Process: skeletal muscle fiber development (GO:0048741);	1	20	1261	32189	TRINITY_DN154960_c6_g1
Biological Process: riboflavin biosynthetic process (GO:0009231);	1	31	1261	32189	TRINITY_DN136759_c4_g4
Biological Process: positive regulation of catalytic activity (GO:0043085);	23	81	1261	32189	TRINITY_DN134689_c3_g1;TRINITY_DN153430_c6_g1;TRINITY_DN145272_c3_g1;TRINITY_DN148146_c2_g6;TRINITY_DN156518_c1_g1;TRINITY_DN157244_c0_g2;TRINITY_DN141704_c1_g1;TRINITY_DN131759_c4_g3;TRINITY_DN155290_c2_g2;TRINITY_DN148146_c2_g2;TRINITY_DN147904_c0_g1;TRINITY_DN141480_c5_g4;TRINITY_DN138836_c5_g1;TRINITY_DN130919_c1_g2;TRINITY_DN159805_c4_g1;TRINITY_DN156560_c0_g6;TRINITY_DN154571_c1_g1;TRINITY_…
Biological Process: carbon utilization (GO:0015976);	2	7	1261	32189	TRINITY_DN146867_c1_g1;TRINITY_DN148189_c4_g2
Biological Process: lipid biosynthetic process (GO:0008610);	6	43	1261	32189	TRINITY_DN137747_c1_g2;TRINITY_DN150079_c7_g1;TRINITY_DN135042_c2_g2;TRINITY_DN148207_c1_g1;TRINITY_DN137747_c1_g1;TRINITY_DN159736_c3_g2
Biological Process: defense response to fungus, incompatible interaction (GO:0009817);	2	16	1261	32189	TRINITY_DN155043_c0_g1;TRINITY_DN141468_c1_g1
Biological Process: translational elongation (GO:0006414);	13	327	1261	32189	TRINITY_DN146580_c0_g3;TRINITY_DN130047_c6_g11;TRINITY_DN147879_c2_g2;TRINITY_DN147745_c4_g5;TRINITY_DN130047_c6_g10;TRINITY_DN155792_c0_g4;TRINITY_DN133548_c4_g1;TRINITY_DN147745_c4_g4;TRINITY_DN135303_c1_g1;TRINITY_DN136082_c2_g1;TRINITY_DN153151_c2_g4;TRINITY_DN157111_c4_g2;TRINITY_DN142604_c2_g1
Biological Process: ATP synthesis coupled electron transport (GO:0042773);	1	24	1261	32189	TRINITY_DN160128_c1_g1
Biological Process: GPI anchor metabolic process (GO:0006505);	1	5	1261	32189	TRINITY_DN147813_c3_g2
Biological Process: cell redox homeostasis (GO:0045454);	15	182	1261	32189	TRINITY_DN136909_c1_g1;TRINITY_DN155123_c0_g1;TRINITY_DN128115_c0_g3;TRINITY_DN137327_c1_g3;TRINITY_DN143607_c5_g1;TRINITY_DN147688_c1_g1;TRINITY_DN132722_c2_g1;TRINITY_DN187002_c0_g1;TRINITY_DN149928_c0_g1;TRINITY_DN150378_c2_g1;TRINITY_DN147802_c1_g1;TRINITY_DN142314_c1_g2;TRINITY_DN140129_c0_g1;TRINITY_DN152762_c2_g1;TRINITY_DN149553_c2_g2
Biological Process: response to karrikin (GO:0080167);	10	59	1261	32189	TRINITY_DN156518_c1_g1;TRINITY_DN134343_c0_g1;TRINITY_DN147416_c1_g1;TRINITY_DN158205_c2_g2;TRINITY_DN136390_c2_g1;TRINITY_DN159815_c2_g2;TRINITY_DN159883_c1_g1;TRINITY_DN142475_c1_g1;TRINITY_DN149173_c0_g1;TRINITY_DN134689_c3_g1
Biological Process: response to bacterium (GO:0009617);	1	37	1261	32189	TRINITY_DN141468_c1_g1
Biological Process: pyrimidine-containing compound salvage (GO:0008655);	1	2	1261	32189	TRINITY_DN120834_c0_g1
Biological Process: response to photooxidative stress (GO:0080183);	2	2	1261	32189	TRINITY_DN149407_c7_g1;TRINITY_DN148708_c2_g3
Biological Process: cellular response to oxidative stress (GO:0034599);	5	70	1261	32189	TRINITY_DN130432_c0_g1;TRINITY_DN129126_c0_g2;TRINITY_DN155123_c0_g1;TRINITY_DN155416_c0_g2;TRINITY_DN150378_c2_g1
Biological Process: response to oxidative stress (GO:0006979);	22	214	1261	32189	TRINITY_DN147774_c2_g1;TRINITY_DN154885_c6_g2;TRINITY_DN152241_c0_g1;TRINITY_DN146410_c1_g2;TRINITY_DN136198_c1_g4;TRINITY_DN139466_c0_g1;TRINITY_DN136198_c1_g2;TRINITY_DN153510_c0_g1;TRINITY_DN154430_c0_g1;TRINITY_DN149928_c0_g1;TRINITY_DN147316_c0_g1;TRINITY_DN158554_c1_g1;TRINITY_DN151380_c5_g1;TRINITY_DN154885_c6_g1;TRINITY_DN129834_c1_g1;TRINITY_DN156356_c1_g1;TRINITY_DN147774_c2_g2;TRINITY_…
Biological Process: chaperone-mediated protein folding (GO:0061077);	1	3	1261	32189	TRINITY_DN154519_c0_g1
Biological Process: DNA metabolic process (GO:0006259);	2	390	1261	32189	TRINITY_DN158047_c2_g1;TRINITY_DN135060_c2_g2
Biological Process: cytochrome b6f complex assembly (GO:0010190);	2	3	1261	32189	TRINITY_DN142314_c1_g2;TRINITY_DN143607_c5_g1
Biological Process: cellular response to sulfur starvation (GO:0010438);	2	3	1261	32189	TRINITY_DN133780_c4_g1;TRINITY_DN136877_c0_g1
Biological Process: chloroplast relocation (GO:0009902);	18	68	1261	32189	TRINITY_DN140826_c1_g1;TRINITY_DN146828_c2_g1;TRINITY_DN160547_c7_g2;TRINITY_DN153042_c1_g1;TRINITY_DN144639_c0_g1;TRINITY_DN135555_c3_g1;TRINITY_DN155792_c0_g4;TRINITY_DN157543_c4_g3;TRINITY_DN155406_c1_g2;TRINITY_DN134897_c2_g1;TRINITY_DN146951_c0_g1;TRINITY_DN137198_c3_g1;TRINITY_DN153864_c0_g1;TRINITY_DN153450_c1_g1;TRINITY_DN158850_c1_g1;TRINITY_DN159354_c1_g2;TRINITY_DN159640_c0_g1;TRINITY_…
Biological Process: response to high light intensity (GO:0009644);	9	83	1261	32189	TRINITY_DN153692_c1_g3;TRINITY_DN142270_c6_g1;TRINITY_DN139764_c4_g1;TRINITY_DN131167_c4_g1;TRINITY_DN144639_c0_g1;TRINITY_DN140367_c1_g2;TRINITY_DN145714_c2_g1;TRINITY_DN135555_c3_g1;TRINITY_DN155056_c3_g3
Biological Process: macromolecule methylation (GO:0043414);	1	18	1261	32189	TRINITY_DN138697_c1_g1
Biological Process: lipid transport (GO:0006869);	2	31	1261	32189	TRINITY_DN137845_c4_g1;TRINITY_DN148384_c2_g1
Biological Process: branched-chain amino acid biosynthetic process (GO:0009082);	2	22	1261	32189	TRINITY_DN129353_c1_g1;TRINITY_DN129981_c0_g3
Biological Process: regulation of cell cycle (GO:0051726);	1	64	1261	32189	TRINITY_DN138697_c1_g1
Biological Process: cellular nitrogen compound metabolic process (GO:0034641);	1	26	1261	32189	TRINITY_DN132341_c0_g1
Biological Process: stomatal complex morphogenesis (GO:0010103);	21	56	1261	32189	TRINITY_DN160547_c7_g2;TRINITY_DN144021_c2_g1;TRINITY_DN149811_c0_g2;TRINITY_DN156779_c0_g1;TRINITY_DN131078_c0_g1;TRINITY_DN150269_c0_g1;TRINITY_DN152759_c4_g3;TRINITY_DN155043_c0_g1;TRINITY_DN134689_c3_g1;TRINITY_DN146004_c1_g1;TRINITY_DN146410_c1_g2;TRINITY_DN159126_c2_g1;TRINITY_DN130224_c0_g1;TRINITY_DN156518_c1_g1;TRINITY_DN146951_c0_g1;TRINITY_DN146434_c0_g1;TRINITY_DN147904_c0_g1;TRINITY_…
Biological Process: vacuolar transport (GO:0007034);	2	21	1261	32189	TRINITY_DN129277_c0_g1;TRINITY_DN157557_c2_g2
Biological Process: respiratory electron transport chain (GO:0022904);	1	18	1261	32189	TRINITY_DN128666_c0_g1
Biological Process: protein import into nucleus (GO:0006606);	1	93	1261	32189	TRINITY_DN135760_c3_g1
Biological Process: cellular response to water deprivation (GO:0042631);	2	29	1261	32189	TRINITY_DN156356_c1_g1;TRINITY_DN139466_c0_g1
Biological Process: regulation of cell adhesion (GO:0030155);	1	1	1261	32189	TRINITY_DN156779_c0_g1
Biological Process: cellular response to amino acid stimulus (GO:0071230);	1	2	1261	32189	TRINITY_DN159953_c3_g3
Biological Process: cofactor metabolic process (GO:0051186);	2	8	1261	32189	TRINITY_DN143038_c1_g3;TRINITY_DN143360_c0_g3
Biological Process: metabolic process (GO:0044710);	12	228	1261	32189	TRINITY_DN160122_c2_g2;TRINITY_DN131891_c2_g1;TRINITY_DN144646_c2_g1;TRINITY_DN140721_c2_g1;TRINITY_DN158744_c1_g2;TRINITY_DN157504_c2_g1;TRINITY_DN148350_c2_g1;TRINITY_DN157500_c1_g2;TRINITY_DN132341_c0_g1;TRINITY_DN157056_c3_g2;TRINITY_DN158160_c2_g2;TRINITY_DN160756_c2_g2
Biological Process: response to auxin (GO:0009733);	1	110	1261	32189	TRINITY_DN141613_c0_g4
Biological Process: developmental process involved in reproduction (GO:0003006);	1	22	1261	32189	TRINITY_DN145664_c0_g2
Biological Process: membrane organization (GO:0016044);	1	9	1261	32189	TRINITY_DN143360_c0_g3
Biological Process: porphyrin-containing compound biosynthetic process (GO:0006779);	1	22	1261	32189	TRINITY_DN135942_c1_g2
Biological Process: methylglyoxal catabolic process to D-lactate via S-lactoyl-glutathione (GO:0019243);	3	69	1261	32189	TRINITY_DN135967_c6_g1;TRINITY_DN160171_c5_g1;TRINITY_DN150923_c3_g1
Biological Process: ribonucleoside monophosphate biosynthetic process (GO:0009156);	1	20	1261	32189	TRINITY_DN128020_c0_g1
Biological Process: lipoate metabolic process (GO:0009106);	3	10	1261	32189	TRINITY_DN144924_c6_g1;TRINITY_DN138220_c0_g3;TRINITY_DN146401_c0_g2
Biological Process: cotyledon development (GO:0048825);	1	30	1261	32189	TRINITY_DN141278_c1_g3
Biological Process: pyruvate metabolic process (GO:0006090);	3	21	1261	32189	TRINITY_DN156719_c0_g1;TRINITY_DN156719_c0_g4;TRINITY_DN151259_c1_g4
Biological Process: cellular response to salicylic acid stimulus (GO:0071446);	1	4	1261	32189	TRINITY_DN155043_c0_g1
Biological Process: unidimensional cell growth (GO:0009826);	2	63	1261	32189	TRINITY_DN154881_c1_g1;TRINITY_DN160672_c8_g2
Biological Process: monosaccharide metabolic process (GO:0005996);	1	3	1261	32189	TRINITY_DN152101_c3_g4
Biological Process: regulation of anthocyanin biosynthetic process (GO:0031540);	1	6	1261	32189	TRINITY_DN156779_c0_g1
Biological Process: coenzyme biosynthetic process (GO:0009108);	3	11	1261	32189	TRINITY_DN146401_c0_g2;TRINITY_DN144924_c6_g1;TRINITY_DN138220_c0_g3
Biological Process: defense response to fungus (GO:0050832);	10	88	1261	32189	TRINITY_DN139764_c4_g1;TRINITY_DN136198_c1_g4;TRINITY_DN136198_c1_g2;TRINITY_DN147904_c0_g1;TRINITY_DN156779_c0_g1;TRINITY_DN160547_c7_g2;TRINITY_DN155302_c3_g1;TRINITY_DN145714_c2_g1;TRINITY_DN146951_c0_g1;TRINITY_DN130611_c1_g1
Biological Process: root hair cell differentiation (GO:0048765);	1	36	1261	32189	TRINITY_DN160672_c8_g2
Biological Process: proteolysis (GO:0006508);	27	866	1261	32189	TRINITY_DN156423_c0_g1;TRINITY_DN150962_c1_g2;TRINITY_DN150588_c1_g7;TRINITY_DN134956_c6_g1;TRINITY_DN131411_c4_g3;TRINITY_DN158383_c2_g1;TRINITY_DN153567_c2_g1;TRINITY_DN139803_c2_g1;TRINITY_DN149322_c0_g2;TRINITY_DN132784_c2_g1;TRINITY_DN156506_c1_g1;TRINITY_DN143520_c0_g1;TRINITY_DN151180_c0_g4;TRINITY_DN158188_c4_g2;TRINITY_DN146795_c0_g1;TRINITY_DN131078_c0_g1;TRINITY_DN159153_c4_g1;TRINITY_…
Biological Process: response to endogenous stimulus (GO:0009719);	1	10	1261	32189	TRINITY_DN143360_c0_g3
Biological Process: glycerol metabolic process (GO:0006071);	1	35	1261	32189	TRINITY_DN113241_c0_g1
Biological Process: regulation of leaf development (GO:2000024);	1	5	1261	32189	TRINITY_DN141278_c1_g3
Biological Process: response to endoplasmic reticulum stress (GO:0034976);	4	75	1261	32189	TRINITY_DN157000_c2_g4;TRINITY_DN136784_c1_g1;TRINITY_DN155894_c4_g1;TRINITY_DN157000_c2_g5
Biological Process: root hair elongation (GO:0048767);	3	120	1261	32189	TRINITY_DN158647_c2_g1;TRINITY_DN159395_c6_g1;TRINITY_DN130835_c0_g1
Biological Process: metal ion transport (GO:0030001);	9	75	1261	32189	TRINITY_DN145160_c2_g3;TRINITY_DN145160_c2_g1;TRINITY_DN152856_c3_g1;TRINITY_DN142442_c1_g4;TRINITY_DN148262_c0_g1;TRINITY_DN113526_c0_g1;TRINITY_DN151061_c1_g1;TRINITY_DN128884_c0_g4;TRINITY_DN124346_c0_g1
Biological Process: electron transport chain (GO:0022900);	9	173	1261	32189	TRINITY_DN159113_c1_g1;TRINITY_DN133205_c6_g1;TRINITY_DN160665_c1_g1;TRINITY_DN129967_c2_g1;TRINITY_DN151663_c1_g1;TRINITY_DN159786_c1_g2;TRINITY_DN151428_c5_g1;TRINITY_DN147919_c0_g2;TRINITY_DN143607_c5_g1
Biological Process: anatomical structure development (GO:0048856);	1	47	1261	32189	TRINITY_DN150079_c7_g1
Biological Process: ammonium transmembrane transport (GO:0072488);	1	28	1261	32189	TRINITY_DN125892_c0_g1
Biological Process: determination of bilateral symmetry (GO:0009855);	2	44	1261	32189	TRINITY_DN151380_c5_g1;TRINITY_DN147286_c0_g4
Biological Process: glucosinolate biosynthetic process (GO:0019761);	11	55	1261	32189	TRINITY_DN142314_c1_g2;TRINITY_DN156560_c0_g6;TRINITY_DN156065_c1_g1;TRINITY_DN130611_c1_g1;TRINITY_DN150161_c1_g1;TRINITY_DN147904_c0_g1;TRINITY_DN138836_c5_g1;TRINITY_DN145238_c1_g1;TRINITY_DN130224_c0_g1;TRINITY_DN156506_c1_g1;TRINITY_DN153430_c6_g1
Biological Process: cutin transport (GO:0080051);	1	2	1261	32189	TRINITY_DN156511_c1_g1
Biological Process: response to nematode (GO:0009624);	4	74	1261	32189	TRINITY_DN152924_c1_g2;TRINITY_DN141301_c2_g1;TRINITY_DN157557_c2_g2;TRINITY_DN154249_c3_g1
Biological Process: terpenoid biosynthetic process (GO:0016114);	1	12	1261	32189	TRINITY_DN156683_c3_g1
Biological Process: nuclear protein quality control by the ubiquitin-proteasome system (GO:0071630);	1	4	1261	32189	TRINITY_DN126912_c0_g1
Biological Process: pyridoxal biosynthetic process (GO:0042821);	2	2	1261	32189	TRINITY_DN138836_c5_g1;TRINITY_DN153430_c6_g1
Biological Process: glycolytic process (GO:0006096);	15	323	1261	32189	TRINITY_DN158543_c1_g1;TRINITY_DN135555_c3_g1;TRINITY_DN134225_c2_g1;TRINITY_DN136576_c2_g1;TRINITY_DN137756_c8_g1;TRINITY_DN142270_c6_g1;TRINITY_DN156560_c0_g6;TRINITY_DN155056_c3_g3;TRINITY_DN144639_c0_g1;TRINITY_DN132027_c0_g1;TRINITY_DN144084_c5_g1;TRINITY_DN145000_c6_g1;TRINITY_DN135472_c4_g3;TRINITY_DN135472_c4_g2;TRINITY_DN158543_c1_g7
Biological Process: transmembrane transport (GO:0055085);	55	1396	1261	32189	TRINITY_DN124880_c0_g1;TRINITY_DN135334_c2_g1;TRINITY_DN153486_c2_g1;TRINITY_DN157578_c3_g3;TRINITY_DN132257_c3_g2;TRINITY_DN137194_c1_g1;TRINITY_DN136622_c1_g1;TRINITY_DN129088_c1_g3;TRINITY_DN154249_c3_g1;TRINITY_DN151974_c2_g1;TRINITY_DN151945_c3_g1;TRINITY_DN137550_c0_g1;TRINITY_DN158742_c3_g2;TRINITY_DN155007_c4_g1;TRINITY_DN154244_c4_g1;TRINITY_DN131067_c0_g2;TRINITY_DN140656_c2_g4;TRINITY_…
Biological Process: leucine biosynthetic process (GO:0009098);	2	23	1261	32189	TRINITY_DN131433_c0_g1;TRINITY_DN127835_c0_g1
Biological Process: regulation of photorespiration (GO:0080093);	1	2	1261	32189	TRINITY_DN137930_c3_g1
Biological Process: fatty acid biosynthetic process (GO:0006633);	8	251	1261	32189	TRINITY_DN155894_c4_g1;TRINITY_DN138128_c2_g1;TRINITY_DN150271_c0_g1;TRINITY_DN149803_c2_g1;TRINITY_DN146414_c1_g1;TRINITY_DN157750_c0_g1;TRINITY_DN121858_c0_g5;TRINITY_DN154881_c1_g1
Biological Process: tubulin deacetylation (GO:0090042);	1	2	1261	32189	TRINITY_DN156259_c0_g1
Biological Process: calcium-mediated signaling (GO:0019722);	3	42	1261	32189	TRINITY_DN137632_c1_g2;TRINITY_DN140365_c0_g1;TRINITY_DN119554_c0_g1
Biological Process: vitamin K biosynthetic process (GO:0042371);	1	1	1261	32189	TRINITY_DN140316_c2_g2
Biological Process: lateral root development (GO:0048527);	1	29	1261	32189	TRINITY_DN160672_c8_g2
Biological Process: cell wall mannoprotein biosynthetic process (GO:0000032);	1	5	1261	32189	TRINITY_DN130167_c0_g1
Biological Process: ubiquinone biosynthetic process (GO:0006744);	2	37	1261	32189	TRINITY_DN148228_c0_g1;TRINITY_DN150080_c1_g1
Biological Process: ATP synthesis coupled proton transport (GO:0015986);	3	168	1261	32189	TRINITY_DN154771_c0_g2;TRINITY_DN130611_c1_g1;TRINITY_DN129944_c0_g1
Biological Process: toxin catabolic process (GO:0009407);	1	70	1261	32189	TRINITY_DN155290_c2_g2
Biological Process: lignin catabolic process (GO:0046274);	3	21	1261	32189	TRINITY_DN151929_c1_g1;TRINITY_DN153124_c1_g1;TRINITY_DN151929_c1_g2
Biological Process: flavonoid biosynthetic process (GO:0009813);	4	29	1261	32189	TRINITY_DN143513_c1_g1;TRINITY_DN160773_c9_g3;TRINITY_DN158906_c1_g1;TRINITY_DN159883_c1_g1
Biological Process: jasmonic acid mediated signaling pathway (GO:0009867);	6	65	1261	32189	TRINITY_DN139764_c4_g1;TRINITY_DN147904_c0_g1;TRINITY_DN160547_c7_g2;TRINITY_DN146951_c0_g1;TRINITY_DN145714_c2_g1;TRINITY_DN130611_c1_g1
Biological Process: nonphotochemical quenching (GO:0010196);	4	7	1261	32189	TRINITY_DN140367_c1_g2;TRINITY_DN160270_c3_g2;TRINITY_DN156518_c1_g1;TRINITY_DN134689_c3_g1
Biological Process: regulation of biological quality (GO:0065008);	2	6	1261	32189	TRINITY_DN156980_c4_g1;TRINITY_DN148651_c0_g1
Biological Process: negative regulation of defense response (GO:0031348);	7	65	1261	32189	TRINITY_DN130611_c1_g1;TRINITY_DN146951_c0_g1;TRINITY_DN145714_c2_g1;TRINITY_DN160547_c7_g2;TRINITY_DN138346_c4_g1;TRINITY_DN147904_c0_g1;TRINITY_DN139764_c4_g1
Biological Process: arginine catabolic process to glutamate (GO:0019544);	1	7	1261	32189	TRINITY_DN144388_c0_g1
Biological Process: salicylic acid biosynthetic process (GO:0009697);	9	49	1261	32189	TRINITY_DN148228_c0_g1;TRINITY_DN148653_c3_g1;TRINITY_DN146951_c0_g1;TRINITY_DN147904_c0_g1;TRINITY_DN145714_c2_g1;TRINITY_DN130611_c1_g1;TRINITY_DN148653_c3_g3;TRINITY_DN160547_c7_g2;TRINITY_DN139764_c4_g1
Biological Process: response to ethylene (GO:0009723);	3	70	1261	32189	TRINITY_DN144709_c1_g1;TRINITY_DN138630_c0_g1;TRINITY_DN134013_c5_g1
Biological Process: response to jasmonic acid (GO:0009753);	3	48	1261	32189	TRINITY_DN155679_c0_g4;TRINITY_DN153497_c1_g2;TRINITY_DN150962_c1_g2
Biological Process: alcohol metabolic process (GO:0006066);	6	72	1261	32189	TRINITY_DN136078_c2_g1;TRINITY_DN133403_c1_g1;TRINITY_DN149856_c2_g2;TRINITY_DN136078_c2_g2;TRINITY_DN133403_c1_g7;TRINITY_DN188323_c0_g1
Biological Process: reactive oxygen species metabolic process (GO:0072593);	1	13	1261	32189	TRINITY_DN155416_c0_g2
Biological Process: iron-sulfur cluster assembly (GO:0016226);	12	108	1261	32189	TRINITY_DN138220_c0_g3;TRINITY_DN143410_c3_g2;TRINITY_DN152759_c4_g3;TRINITY_DN137323_c1_g2;TRINITY_DN145439_c4_g1;TRINITY_DN143254_c2_g4;TRINITY_DN146004_c1_g1;TRINITY_DN155043_c0_g1;TRINITY_DN159805_c4_g1;TRINITY_DN131047_c0_g1;TRINITY_DN137198_c3_g1;TRINITY_DN155406_c1_g2
Biological Process: para-aminobenzoic acid metabolic process (GO:0046482);	1	19	1261	32189	TRINITY_DN137294_c0_g3
Biological Process: positive regulation of plant-type hypersensitive response (GO:0034052);	1	1	1261	32189	TRINITY_DN132722_c3_g2
Biological Process: very long-chain fatty acid biosynthetic process (GO:0042761);	2	7	1261	32189	TRINITY_DN148796_c1_g1;TRINITY_DN150925_c13_g1
Biological Process: L-phenylalanine catabolic process (GO:0006559);	5	37	1261	32189	TRINITY_DN139734_c3_g1;TRINITY_DN150725_c7_g1;TRINITY_DN154582_c1_g5;TRINITY_DN159695_c2_g2;TRINITY_DN159695_c2_g4
Biological Process: rRNA processing (GO:0006364);	58	326	1261	32189	TRINITY_DN153085_c5_g2;TRINITY_DN137323_c1_g2;TRINITY_DN139967_c1_g2;TRINITY_DN130683_c0_g5;TRINITY_DN153450_c1_g1;TRINITY_DN131167_c4_g1;TRINITY_DN147904_c0_g1;TRINITY_DN141689_c5_g5;TRINITY_DN146919_c4_g3;TRINITY_DN144924_c6_g1;TRINITY_DN140041_c2_g2;TRINITY_DN130611_c1_g1;TRINITY_DN146951_c0_g1;TRINITY_DN146410_c1_g2;TRINITY_DN134689_c3_g1;TRINITY_DN156056_c2_g1;TRINITY_DN159354_c1_g2;TRINITY_…
Biological Process: regulation of catalytic activity (GO:0050790);	2	42	1261	32189	TRINITY_DN141058_c0_g1;TRINITY_DN139764_c4_g1
Biological Process: methylation-dependent chromatin silencing (GO:0006346);	1	45	1261	32189	TRINITY_DN138346_c4_g1
Biological Process: tetrahydrofolate biosynthetic process (GO:0046654);	1	8	1261	32189	TRINITY_DN127894_c0_g4
Biological Process: anthocyanin-containing compound biosynthetic process (GO:0009718);	1	16	1261	32189	TRINITY_DN149573_c1_g3
Biological Process: arginine biosynthetic process via ornithine (GO:0042450);	1	12	1261	32189	TRINITY_DN154455_c0_g4
Biological Process: alanyl-tRNA aminoacylation (GO:0006419);	5	21	1261	32189	TRINITY_DN160123_c4_g2;TRINITY_DN137205_c8_g2;TRINITY_DN152759_c4_g3;TRINITY_DN143980_c1_g3;TRINITY_DN160123_c4_g1
Biological Process: lysine biosynthetic process via aminoadipic acid (GO:0019878);	2	17	1261	32189	TRINITY_DN127846_c0_g1;TRINITY_DN255687_c0_g1
Biological Process: xanthophyll biosynthetic process (GO:0016123);	2	5	1261	32189	TRINITY_DN145272_c3_g1;TRINITY_DN151663_c1_g1
Biological Process: regulation of cyclin-dependent protein serine/threonine kinase activity (GO:0000079);	2	61	1261	32189	TRINITY_DN137135_c1_g1;TRINITY_DN152399_c0_g1
Biological Process: photosynthetic electron transport in photosystem I (GO:0009773);	17	28	1261	32189	TRINITY_DN144084_c5_g1;TRINITY_DN157543_c4_g3;TRINITY_DN159688_c1_g1;TRINITY_DN146951_c0_g1;TRINITY_DN144639_c0_g1;TRINITY_DN147904_c0_g1;TRINITY_DN156056_c2_g1;TRINITY_DN153864_c0_g1;TRINITY_DN145714_c2_g1;TRINITY_DN135258_c3_g1;TRINITY_DN140381_c3_g1;TRINITY_DN135555_c3_g1;TRINITY_DN136054_c3_g1;TRINITY_DN147951_c1_g1;TRINITY_DN160547_c7_g2;TRINITY_DN133797_c6_g1;TRINITY_DN156065_c1_g1
Biological Process: tryptophan catabolic process (GO:0006569);	1	29	1261	32189	TRINITY_DN155290_c2_g2
Biological Process: macromolecule modification (GO:0043412);	1	6	1261	32189	TRINITY_DN152023_c1_g2
Biological Process: de-etiolation (GO:0009704);	1	6	1261	32189	TRINITY_DN159883_c1_g1
Biological Process: regulation of protein kinase activity (GO:0045859);	1	10	1261	32189	TRINITY_DN152356_c3_g1
Biological Process: carbohydrate derivative metabolic process (GO:1901135);	3	11	1261	32189	TRINITY_DN143360_c0_g3;TRINITY_DN148651_c1_g4;TRINITY_DN152101_c3_g4
Biological Process: pyrimidine ribonucleotide biosynthetic process (GO:0009220);	1	84	1261	32189	TRINITY_DN142496_c1_g1
Biological Process: circadian rhythm (GO:0007623);	4	34	1261	32189	TRINITY_DN156635_c3_g1;TRINITY_DN156214_c2_g1;TRINITY_DN141749_c1_g2;TRINITY_DN148653_c3_g1
Biological Process: D-xylose metabolic process (GO:0042732);	1	25	1261	32189	TRINITY_DN137994_c2_g1
Biological Process: oxylipin biosynthetic process (GO:0031408);	6	30	1261	32189	TRINITY_DN146919_c4_g3;TRINITY_DN146401_c0_g2;TRINITY_DN144639_c0_g1;TRINITY_DN144924_c6_g1;TRINITY_DN135555_c3_g1;TRINITY_DN156785_c1_g2
Biological Process: conidium formation (GO:0048315);	1	6	1261	32189	TRINITY_DN125336_c0_g1
Biological Process: fructose 6-phosphate metabolic process (GO:0006002);	1	26	1261	32189	TRINITY_DN134225_c2_g1
Biological Process: peptidyl-pyrromethane cofactor linkage (GO:0018160);	1	4	1261	32189	TRINITY_DN148228_c0_g1
Biological Process: translational termination (GO:0006415);	6	57	1261	32189	TRINITY_DN142604_c2_g1;TRINITY_DN147745_c4_g5;TRINITY_DN125555_c0_g1;TRINITY_DN147745_c4_g4;TRINITY_DN147879_c2_g2;TRINITY_DN133548_c4_g1
Biological Process: translational initiation (GO:0006413);	12	309	1261	32189	TRINITY_DN134360_c0_g3;TRINITY_DN144896_c0_g2;TRINITY_DN160166_c0_g1;TRINITY_DN118828_c0_g2;TRINITY_DN149334_c1_g4;TRINITY_DN142863_c2_g2;TRINITY_DN145384_c2_g1;TRINITY_DN134360_c0_g2;TRINITY_DN127558_c0_g2;TRINITY_DN155209_c2_g1;TRINITY_DN140041_c2_g2;TRINITY_DN159252_c3_g1
Biological Process: copper ion homeostasis (GO:0055070);	1	1	1261	32189	TRINITY_DN159113_c1_g1
Biological Process: water transport (GO:0006833);	1	66	1261	32189	TRINITY_DN155056_c3_g3
Biological Process: L-serine metabolic process (GO:0006563);	3	16	1261	32189	TRINITY_DN156890_c2_g2;TRINITY_DN148653_c3_g1;TRINITY_DN148653_c3_g3
Biological Process: protein peptidyl-prolyl isomerization (GO:0000413);	8	146	1261	32189	TRINITY_DN130561_c0_g1;TRINITY_DN144878_c1_g2;TRINITY_DN133447_c0_g2;TRINITY_DN143775_c3_g1;TRINITY_DN159752_c2_g2;TRINITY_DN135276_c2_g1;TRINITY_DN159126_c2_g1;TRINITY_DN256011_c0_g1
Biological Process: sucrose transport (GO:0015770);	1	5	1261	32189	TRINITY_DN146377_c3_g1
Biological Process: glomerular mesangial cell development (GO:0072144);	1	20	1261	32189	TRINITY_DN154960_c6_g1
Biological Process: carotene catabolic process (GO:0016121);	1	3	1261	32189	TRINITY_DN135548_c4_g5
Biological Process: plastid organization (GO:0009657);	19	29	1261	32189	TRINITY_DN142270_c6_g1;TRINITY_DN145442_c0_g1;TRINITY_DN153085_c5_g2;TRINITY_DN142392_c0_g4;TRINITY_DN156714_c2_g4;TRINITY_DN133206_c3_g1;TRINITY_DN148651_c1_g4;TRINITY_DN134689_c3_g2;TRINITY_DN142392_c0_g2;TRINITY_DN144084_c5_g1;TRINITY_DN157860_c0_g2;TRINITY_DN159688_c1_g1;TRINITY_DN130611_c1_g1;TRINITY_DN145714_c2_g1;TRINITY_DN135258_c3_g1;TRINITY_DN148160_c1_g1;TRINITY_DN147904_c0_g1;TRINITY_…
Biological Process: regulation of response to red or far red light (GO:2000030);	1	1	1261	32189	TRINITY_DN155290_c2_g2
Biological Process: defense response by callose deposition in cell wall (GO:0052544);	1	12	1261	32189	TRINITY_DN155679_c0_g4
Biological Process: apoptotic process (GO:0006917);	2	3	1261	32189	TRINITY_DN132722_c3_g2;TRINITY_DN132426_c0_g1
Biological Process: suberin biosynthetic process (GO:0010345);	4	7	1261	32189	TRINITY_DN150925_c13_g1;TRINITY_DN138403_c0_g1;TRINITY_DN151340_c0_g2;TRINITY_DN148796_c1_g1
Biological Process: isoleucine biosynthetic process (GO:0009097);	2	25	1261	32189	TRINITY_DN134530_c0_g4;TRINITY_DN134530_c0_g7
Biological Process: Golgi organization (GO:0007030);	1	92	1261	32189	TRINITY_DN155056_c3_g3
Biological Process: phenylpropanoid biosynthetic process (GO:0009699);	1	9	1261	32189	TRINITY_DN150695_c0_g1
Biological Process: regulation of proton transport (GO:0010155);	12	31	1261	32189	TRINITY_DN144639_c0_g1;TRINITY_DN145714_c2_g1;TRINITY_DN153476_c0_g2;TRINITY_DN153692_c1_g3;TRINITY_DN143021_c0_g2;TRINITY_DN135555_c3_g1;TRINITY_DN140367_c1_g2;TRINITY_DN142270_c6_g1;TRINITY_DN155056_c3_g3;TRINITY_DN131167_c4_g1;TRINITY_DN139764_c4_g1;TRINITY_DN135572_c0_g1
Biological Process: protein refolding (GO:0042026);	4	42	1261	32189	TRINITY_DN138409_c3_g3;TRINITY_DN148146_c2_g2;TRINITY_DN156426_c2_g4;TRINITY_DN148146_c2_g6
Biological Process: auxin biosynthetic process (GO:0009851);	1	13	1261	32189	TRINITY_DN141278_c1_g3
Biological Process: embryo development ending in seed dormancy (GO:0009793);	17	278	1261	32189	TRINITY_DN148601_c0_g2;TRINITY_DN143980_c1_g3;TRINITY_DN137323_c1_g2;TRINITY_DN160123_c4_g1;TRINITY_DN146004_c1_g1;TRINITY_DN152924_c1_g2;TRINITY_DN151152_c2_g1;TRINITY_DN152759_c4_g3;TRINITY_DN137205_c8_g2;TRINITY_DN151485_c0_g1;TRINITY_DN134239_c3_g1;TRINITY_DN134897_c2_g1;TRINITY_DN137198_c3_g1;TRINITY_DN159805_c4_g1;TRINITY_DN160123_c4_g2;TRINITY_DN155043_c0_g1;TRINITY_DN149739_c1_g1
Biological Process: glycerol-3-phosphate metabolic process (GO:0006072);	1	34	1261	32189	TRINITY_DN139074_c3_g3
Biological Process: ribosomal small subunit biogenesis (GO:0042274);	1	20	1261	32189	TRINITY_DN136082_c2_g1
Biological Process: protein import into peroxisome matrix, docking (GO:0016560);	1	8	1261	32189	TRINITY_DN136192_c4_g1
Biological Process: small molecule biosynthetic process (GO:0044283);	3	8	1261	32189	TRINITY_DN143172_c1_g1;TRINITY_DN137747_c1_g1;TRINITY_DN137747_c1_g2
Biological Process: phosphate ion transport (GO:0006817);	5	64	1261	32189	TRINITY_DN149962_c1_g6;TRINITY_DN147348_c1_g1;TRINITY_DN142023_c1_g2;TRINITY_DN123994_c0_g1;TRINITY_DN132453_c0_g2
Biological Process: mature ribosome assembly (GO:0042256);	1	13	1261	32189	TRINITY_DN127558_c0_g2
Biological Process: regulation of defense response (GO:0031347);	2	15	1261	32189	TRINITY_DN146401_c0_g2;TRINITY_DN143360_c0_g3
Biological Process: fungal-type cell wall organization (GO:0031505);	1	40	1261	32189	TRINITY_DN125046_c1_g2
Biological Process: L-proline biosynthetic process (GO:0055129);	1	9	1261	32189	TRINITY_DN128464_c1_g3
Biological Process: DNA-templated transcription, initiation (GO:0006352);	4	58	1261	32189	TRINITY_DN149814_c2_g1;TRINITY_DN135717_c0_g1;TRINITY_DN142719_c1_g1;TRINITY_DN130710_c2_g4
Biological Process: borate transmembrane transport (GO:0035445);	3	5	1261	32189	TRINITY_DN152382_c2_g3;TRINITY_DN157135_c2_g1;TRINITY_DN152084_c2_g1
Biological Process: chlorophyll metabolic process (GO:0015994);	1	3	1261	32189	TRINITY_DN146401_c0_g2
Biological Process: mitochondrial genome maintenance (GO:0000002);	3	35	1261	32189	TRINITY_DN132333_c7_g2;TRINITY_DN130624_c3_g2;TRINITY_DN153076_c4_g1
Biological Process: cellular component organization (GO:0016043);	9	74	1261	32189	TRINITY_DN144866_c1_g1;TRINITY_DN152476_c0_g2;TRINITY_DN140502_c1_g2;TRINITY_DN153422_c1_g1;TRINITY_DN160234_c3_g1;TRINITY_DN148390_c1_g2;TRINITY_DN148651_c0_g1;TRINITY_DN156980_c4_g1;TRINITY_DN145664_c0_g2
Biological Process: geranylgeranyl diphosphate metabolic process (GO:0033385);	1	1	1261	32189	TRINITY_DN156874_c0_g2
Biological Process: regulation of fatty acid beta-oxidation (GO:0031998);	1	2	1261	32189	TRINITY_DN137930_c3_g1
Biological Process: microsporogenesis (GO:0009556);	2	16	1261	32189	TRINITY_DN147348_c1_g1;TRINITY_DN149962_c1_g6
Biological Process: myo-inositol hexakisphosphate biosynthetic process (GO:0010264);	10	26	1261	32189	TRINITY_DN147450_c0_g1;TRINITY_DN151663_c1_g1;TRINITY_DN138482_c0_g7;TRINITY_DN139090_c3_g1;TRINITY_DN144291_c2_g1;TRINITY_DN155416_c0_g2;TRINITY_DN149670_c1_g1;TRINITY_DN143708_c3_g1;TRINITY_DN133797_c6_g1;TRINITY_DN158637_c3_g3
Biological Process: xylem vessel member cell differentiation (GO:0048759);	1	2	1261	32189	TRINITY_DN159395_c6_g1
Biological Process: response to light stimulus (GO:0009416);	16	94	1261	32189	TRINITY_DN141058_c0_g1;TRINITY_DN157056_c3_g2;TRINITY_DN135567_c4_g1;TRINITY_DN146768_c2_g1;TRINITY_DN159953_c3_g3;TRINITY_DN148653_c3_g1;TRINITY_DN159402_c1_g1;TRINITY_DN146401_c0_g2;TRINITY_DN154881_c1_g1;TRINITY_DN136010_c3_g1;TRINITY_DN147416_c1_g1;TRINITY_DN158554_c1_g1;TRINITY_DN144924_c6_g1;TRINITY_DN146919_c4_g3;TRINITY_DN153827_c1_g4;TRINITY_DN137168_c2_g1
Biological Process: chromosome segregation (GO:0007059);	1	52	1261	32189	TRINITY_DN142936_c3_g2
Biological Process: positive regulation of flower development (GO:0009911);	1	18	1261	32189	TRINITY_DN141278_c1_g3
Biological Process: cysteine biosynthetic process from serine (GO:0006535);	1	22	1261	32189	TRINITY_DN141003_c2_g1
Biological Process: protein import into chloroplast thylakoid membrane (GO:0045038);	1	5	1261	32189	TRINITY_DN158300_c0_g2
Biological Process: tetrapyrrole biosynthetic process (GO:0033014);	2	15	1261	32189	TRINITY_DN142484_c1_g1;TRINITY_DN134506_c2_g5
Biological Process: response to reactive oxygen species (GO:0000302);	2	19	1261	32189	TRINITY_DN130148_c0_g2;TRINITY_DN146580_c0_g3
Biological Process: mitotic cell cycle (GO:0000278);	1	79	1261	32189	TRINITY_DN138697_c1_g1
Biological Process: Group II intron splicing (GO:0000373);	1	7	1261	32189	TRINITY_DN150710_c2_g3
Biological Process: regulation of organelle organization (GO:0033043);	1	19	1261	32189	TRINITY_DN138697_c1_g1
Biological Process: vesicle-mediated transport (GO:0016192);	6	372	1261	32189	TRINITY_DN139093_c0_g5;TRINITY_DN143833_c1_g1;TRINITY_DN133596_c0_g1;TRINITY_DN128395_c0_g2;TRINITY_DN130181_c0_g2;TRINITY_DN130716_c2_g2
Biological Process: response to continuous far red light stimulus by the high-irradiance response system (GO:0010201);	1	1	1261	32189	TRINITY_DN156214_c2_g1
Biological Process: photosynthesis, light harvesting in photosystem I (GO:0009768);	2	3	1261	32189	TRINITY_DN133206_c3_g1;TRINITY_DN131167_c4_g1
Biological Process: filamentous growth of a population of unicellular organisms in response to starvation (GO:0036170);	1	9	1261	32189	TRINITY_DN130432_c0_g1
Biological Process: cell cycle process (GO:0022402);	1	35	1261	32189	TRINITY_DN138697_c1_g1
Biological Process: pathogenesis (GO:0009405);	1	26	1261	32189	TRINITY_DN125336_c0_g1
Biological Process: catechol-containing compound metabolic process (GO:0009712);	1	20	1261	32189	TRINITY_DN132732_c0_g1
Biological Process: response to osmotic stress (GO:0006970);	2	36	1261	32189	TRINITY_DN151663_c1_g1;TRINITY_DN155123_c0_g1
Biological Process: L-serine biosynthetic process (GO:0006564);	1	23	1261	32189	TRINITY_DN160206_c2_g3
Biological Process: animal organ development (GO:0048513);	5	61	1261	32189	TRINITY_DN153422_c1_g1;TRINITY_DN145664_c0_g2;TRINITY_DN148651_c0_g1;TRINITY_DN156980_c4_g1;TRINITY_DN152476_c0_g2
Biological Process: negative regulation of catalytic activity (GO:0043086);	6	92	1261	32189	TRINITY_DN158383_c2_g1;TRINITY_DN158735_c2_g1;TRINITY_DN155840_c1_g1;TRINITY_DN143140_c0_g4;TRINITY_DN156423_c0_g1;TRINITY_DN131078_c0_g1
Biological Process: callose deposition in cell wall (GO:0052543);	2	4	1261	32189	TRINITY_DN147348_c1_g1;TRINITY_DN149962_c1_g6
Biological Process: protein methylation (GO:0006479);	1	20	1261	32189	TRINITY_DN128528_c0_g1
Biological Process: dephosphorylation (GO:0016311);	3	63	1261	32189	TRINITY_DN146828_c3_g1;TRINITY_DN141184_c6_g1;TRINITY_DN146828_c3_g2
Biological Process: RNA interference (GO:0016246);	1	30	1261	32189	TRINITY_DN138346_c4_g1
Biological Process: lipid tube assembly (GO:0060988);	1	5	1261	32189	TRINITY_DN128311_c0_g2
Biological Process: cellular response to starvation (GO:0009267);	2	18	1261	32189	TRINITY_DN130432_c0_g1;TRINITY_DN119554_c0_g1
Biological Process: growth (GO:0040007);	1	37	1261	32189	TRINITY_DN148651_c0_g1
Biological Process: xylem development (GO:0010089);	1	15	1261	32189	TRINITY_DN138352_c0_g6
Biological Process: box H/ACA snoRNA 3'-end processing (GO:0000495);	1	1	1261	32189	TRINITY_DN146116_c0_g2
Biological Process: response to water deprivation (GO:0009414);	4	145	1261	32189	TRINITY_DN149928_c0_g1;TRINITY_DN149407_c7_g1;TRINITY_DN135548_c4_g5;TRINITY_DN151663_c1_g1
Biological Process: chemical homeostasis (GO:0048878);	1	1	1261	32189	TRINITY_DN136557_c2_g2
Biological Process: carboxylic acid biosynthetic process (GO:0046394);	2	4	1261	32189	TRINITY_DN139015_c3_g2;TRINITY_DN139015_c3_g1
Biological Process: protein targeting to mitochondrion (GO:0006626);	1	62	1261	32189	TRINITY_DN138409_c3_g3
Biological Process: response to heat (GO:0009408);	9	178	1261	32189	TRINITY_DN151663_c1_g1;TRINITY_DN142936_c3_g2;TRINITY_DN144924_c6_g1;TRINITY_DN155679_c0_g4;TRINITY_DN128524_c0_g2;TRINITY_DN151824_c3_g5;TRINITY_DN137168_c2_g1;TRINITY_DN124097_c0_g1;TRINITY_DN149598_c0_g1
Biological Process: protein phosphorylation (GO:0006468);	34	1288	1261	32189	TRINITY_DN152623_c1_g1;TRINITY_DN157229_c3_g2;TRINITY_DN155021_c2_g1;TRINITY_DN146361_c1_g1;TRINITY_DN134078_c0_g1;TRINITY_DN148186_c0_g1;TRINITY_DN155909_c1_g1;TRINITY_DN139688_c2_g1;TRINITY_DN157029_c0_g1;TRINITY_DN152470_c0_g2;TRINITY_DN134777_c5_g3;TRINITY_DN147555_c4_g2;TRINITY_DN133749_c2_g1;TRINITY_DN154319_c5_g1;TRINITY_DN115289_c0_g2;TRINITY_DN158697_c0_g1;TRINITY_DN145761_c2_g3;TRINITY_…
Biological Process: receptor-mediated endocytosis (GO:0006898);	1	7	1261	32189	TRINITY_DN124639_c0_g1
Biological Process: maltose metabolic process (GO:0000023);	30	100	1261	32189	TRINITY_DN138836_c5_g1;TRINITY_DN155324_c2_g1;TRINITY_DN140826_c1_g1;TRINITY_DN155764_c2_g1;TRINITY_DN141301_c2_g1;TRINITY_DN147921_c2_g1;TRINITY_DN130919_c1_g2;TRINITY_DN145673_c1_g2;TRINITY_DN156560_c0_g6;TRINITY_DN159805_c4_g1;TRINITY_DN157543_c4_g3;TRINITY_DN155406_c1_g2;TRINITY_DN137198_c3_g1;TRINITY_DN145238_c1_g1;TRINITY_DN140381_c3_g1;TRINITY_DN156259_c0_g1;TRINITY_DN148146_c2_g6;TRINITY_…
Biological Process: regulation of plant-type hypersensitive response (GO:0010363);	7	86	1261	32189	TRINITY_DN160547_c7_g2;TRINITY_DN130611_c1_g1;TRINITY_DN146951_c0_g1;TRINITY_DN145714_c2_g1;TRINITY_DN148384_c2_g1;TRINITY_DN139764_c4_g1;TRINITY_DN147904_c0_g1
Biological Process: small GTPase mediated signal transduction (GO:0007264);	8	366	1261	32189	TRINITY_DN133761_c2_g2;TRINITY_DN132807_c4_g2;TRINITY_DN138206_c2_g1;TRINITY_DN131184_c2_g1;TRINITY_DN119444_c0_g3;TRINITY_DN154741_c3_g2;TRINITY_DN150783_c1_g1;TRINITY_DN125336_c0_g1
Biological Process: photoperiodism (GO:0009648);	2	5	1261	32189	TRINITY_DN137327_c1_g3;TRINITY_DN152762_c2_g1
Biological Process: trichome morphogenesis (GO:0010090);	1	68	1261	32189	TRINITY_DN135772_c5_g1
Biological Process: animal organ morphogenesis (GO:0009887);	1	43	1261	32189	TRINITY_DN138697_c1_g1
Biological Process: meristem initiation (GO:0010014);	3	34	1261	32189	TRINITY_DN147286_c0_g4;TRINITY_DN159395_c6_g1;TRINITY_DN151380_c5_g1
Biological Process: acetate metabolic process (GO:0006083);	2	6	1261	32189	TRINITY_DN138308_c0_g1;TRINITY_DN138308_c0_g2
Biological Process: plant-type hypersensitive response (GO:0009626);	2	18	1261	32189	TRINITY_DN148653_c3_g1;TRINITY_DN148653_c3_g3
Biological Process: cell wall modification (GO:0042545);	2	68	1261	32189	TRINITY_DN155840_c1_g1;TRINITY_DN138220_c0_g3
Biological Process: vascular smooth muscle contraction (GO:0014829);	1	20	1261	32189	TRINITY_DN154960_c6_g1
Biological Process: mRNA processing (GO:0006397);	4	97	1261	32189	TRINITY_DN152470_c0_g2;TRINITY_DN155764_c2_g1;TRINITY_DN147921_c2_g1;TRINITY_DN131426_c3_g1
Biological Process: carnitine transport (GO:0015879);	1	1	1261	32189	TRINITY_DN148292_c1_g3
Biological Process: regulation of meristem growth (GO:0010075);	6	67	1261	32189	TRINITY_DN143462_c5_g1;TRINITY_DN147286_c0_g4;TRINITY_DN156779_c0_g1;TRINITY_DN151380_c5_g1;TRINITY_DN138550_c2_g1;TRINITY_DN138913_c2_g3
Biological Process: biosynthetic process (GO:0009058);	10	208	1261	32189	TRINITY_DN160773_c9_g5;TRINITY_DN150682_c1_g1;TRINITY_DN160773_c9_g1;TRINITY_DN130748_c1_g1;TRINITY_DN156681_c1_g1;TRINITY_DN154582_c1_g1;TRINITY_DN152075_c0_g1;TRINITY_DN152141_c1_g2;TRINITY_DN141063_c0_g1;TRINITY_DN151226_c2_g3
Biological Process: regulation of timing of transition from vegetative to reproductive phase (GO:0048510);	1	8	1261	32189	TRINITY_DN150915_c5_g1
Biological Process: skeletal muscle thin filament assembly (GO:0030240);	1	20	1261	32189	TRINITY_DN154960_c6_g1
Biological Process: aromatic amino acid family biosynthetic process (GO:0009073);	10	66	1261	32189	TRINITY_DN136784_c1_g1;TRINITY_DN154571_c1_g1;TRINITY_DN157000_c2_g5;TRINITY_DN148228_c0_g1;TRINITY_DN148023_c5_g1;TRINITY_DN137198_c3_g1;TRINITY_DN131047_c0_g1;TRINITY_DN138220_c0_g3;TRINITY_DN128947_c3_g1;TRINITY_DN157000_c2_g4
Biological Process: photosynthesis, light harvesting (GO:0009765);	24	30	1261	32189	TRINITY_DN140560_c5_g2;TRINITY_DN141904_c1_g3;TRINITY_DN150381_c7_g3;TRINITY_DN137316_c12_g1;TRINITY_DN137777_c1_g1;TRINITY_DN132059_c0_g1;TRINITY_DN140367_c1_g2;TRINITY_DN140560_c5_g1;TRINITY_DN148505_c1_g1;TRINITY_DN133388_c1_g1;TRINITY_DN137777_c2_g2;TRINITY_DN138089_c0_g4;TRINITY_DN142250_c2_g1;TRINITY_DN133388_c1_g2;TRINITY_DN139090_c3_g1;TRINITY_DN144039_c0_g3;TRINITY_DN137777_c2_g1;TRINITY…
Biological Process: polyamine catabolic process (GO:0006598);	1	9	1261	32189	TRINITY_DN151152_c2_g1
Biological Process: starch metabolic process (GO:0005982);	3	17	1261	32189	TRINITY_DN157860_c0_g2;TRINITY_DN137327_c1_g3;TRINITY_DN152762_c2_g1
Biological Process: nuclear-transcribed mRNA catabolic process, nonsense-mediated decay (GO:0000184);	2	24	1261	32189	TRINITY_DN137540_c3_g2;TRINITY_DN126681_c1_g1
Biological Process: photosystem II assembly (GO:0010207);	35	72	1261	32189	TRINITY_DN156518_c1_g1;TRINITY_DN147758_c0_g1;TRINITY_DN159354_c1_g2;TRINITY_DN142392_c0_g4;TRINITY_DN153450_c1_g1;TRINITY_DN147904_c0_g1;TRINITY_DN159640_c0_g1;TRINITY_DN138499_c2_g5;TRINITY_DN138220_c0_g3;TRINITY_DN153085_c5_g2;TRINITY_DN142270_c6_g1;TRINITY_DN134689_c3_g1;TRINITY_DN135258_c3_g1;TRINITY_DN156056_c2_g1;TRINITY_DN142392_c0_g2;TRINITY_DN140041_c2_g2;TRINITY_DN149670_c1_g1;TRINITY_…
Biological Process: tetrahydrofolate interconversion (GO:0035999);	2	24	1261	32189	TRINITY_DN156890_c2_g2;TRINITY_DN148653_c3_g1
Biological Process: phospholipid biosynthetic process (GO:0008654);	4	74	1261	32189	TRINITY_DN157860_c0_g2;TRINITY_DN141465_c1_g6;TRINITY_DN152494_c0_g1;TRINITY_DN160196_c2_g1
Biological Process: cytochrome complex assembly (GO:0017004);	1	17	1261	32189	TRINITY_DN159113_c1_g1
Biological Process: ascospore wall assembly (GO:0030476);	1	49	1261	32189	TRINITY_DN132018_c2_g1
Biological Process: gamma-aminobutyric acid catabolic process (GO:0009450);	1	17	1261	32189	TRINITY_DN128638_c0_g1
Biological Process: regulation of photosynthesis (GO:0010109);	1	7	1261	32189	TRINITY_DN135772_c5_g1
Biological Process: formation of translation preinitiation complex (GO:0001731);	2	92	1261	32189	TRINITY_DN130545_c0_g1;TRINITY_DN128933_c0_g1
Biological Process: quercetin O-glucoside biosynthetic process (GO:0033303);	1	1	1261	32189	TRINITY_DN149573_c1_g3
Biological Process: oxidative photosynthetic carbon pathway (GO:0009854);	2	4	1261	32189	TRINITY_DN135258_c3_g1;TRINITY_DN159688_c1_g1
Biological Process: divalent metal ion transport (GO:0070838);	9	18	1261	32189	TRINITY_DN141480_c5_g4;TRINITY_DN157543_c4_g3;TRINITY_DN142810_c3_g3;TRINITY_DN140684_c1_g1;TRINITY_DN140381_c3_g1;TRINITY_DN143866_c0_g1;TRINITY_DN156065_c1_g1;TRINITY_DN133206_c3_g1;TRINITY_DN137316_c12_g1
Biological Process: inflorescence morphogenesis (GO:0048281);	1	4	1261	32189	TRINITY_DN156779_c0_g1
Biological Process: maturation of LSU-rRNA from tricistronic rRNA transcript (SSU-rRNA, 5.8S rRNA, LSU-rRNA) (GO:0000463);	1	5	1261	32189	TRINITY_DN130060_c0_g1
Biological Process: cytokinin-activated signaling pathway (GO:0009736);	1	10	1261	32189	TRINITY_DN154630_c4_g2
Biological Process: nucleobase-containing compound metabolic process (GO:0006139);	5	102	1261	32189	TRINITY_DN160039_c4_g2;TRINITY_DN157860_c0_g2;TRINITY_DN157056_c3_g2;TRINITY_DN156980_c4_g1;TRINITY_DN157504_c2_g1
Biological Process: localization (GO:0051179);	1	7	1261	32189	TRINITY_DN124656_c0_g1
Biological Process: negative regulation of apoptotic process (GO:0043066);	1	12	1261	32189	TRINITY_DN143254_c2_g4
Biological Process: photosystem II repair (GO:0010206);	2	6	1261	32189	TRINITY_DN156714_c2_g4;TRINITY_DN156506_c1_g1
Biological Process: superoxide metabolic process (GO:0006801);	1	26	1261	32189	TRINITY_DN124346_c0_g1
Biological Process: primary metabolic process (GO:0044238);	11	525	1261	32189	TRINITY_DN132341_c0_g1;TRINITY_DN158744_c1_g2;TRINITY_DN147955_c1_g1;TRINITY_DN157500_c1_g2;TRINITY_DN140502_c1_g2;TRINITY_DN157857_c3_g1;TRINITY_DN153790_c3_g1;TRINITY_DN159346_c0_g1;TRINITY_DN152476_c0_g2;TRINITY_DN141245_c0_g1;TRINITY_DN140721_c2_g1
Biological Process: oxygen transport (GO:0015671);	1	17	1261	32189	TRINITY_DN149511_c1_g3
Biological Process: positive gravitropism (GO:0009958);	2	14	1261	32189	TRINITY_DN144709_c1_g1;TRINITY_DN134013_c5_g1
Biological Process: response to nitrate (GO:0010167);	3	32	1261	32189	TRINITY_DN147316_c0_g1;TRINITY_DN157135_c2_g1;TRINITY_DN152382_c2_g3
Biological Process: response to absence of light (GO:0009646);	1	10	1261	32189	TRINITY_DN135772_c5_g1
Biological Process: regulation of translational initiation (GO:0006446);	2	100	1261	32189	TRINITY_DN130545_c0_g1;TRINITY_DN128933_c0_g1
Biological Process: geranylgeranyl diphosphate biosynthetic process (GO:0033386);	1	1	1261	32189	TRINITY_DN120134_c0_g2
Biological Process: response to abiotic stimulus (GO:0009628);	7	87	1261	32189	TRINITY_DN148207_c1_g1;TRINITY_DN136960_c0_g2;TRINITY_DN142408_c1_g2;TRINITY_DN159736_c3_g2;TRINITY_DN156356_c1_g2;TRINITY_DN150079_c7_g1;TRINITY_DN151733_c2_g1
Biological Process: ATP hydrolysis coupled proton transport (GO:0015991);	5	237	1261	32189	TRINITY_DN154286_c2_g7;TRINITY_DN149643_c3_g5;TRINITY_DN153838_c6_g2;TRINITY_DN129277_c0_g1;TRINITY_DN151435_c6_g2
Biological Process: developmental pigmentation (GO:0048066);	1	2	1261	32189	TRINITY_DN125336_c0_g1
Biological Process: production of ta-siRNAs involved in RNA interference (GO:0010267);	1	40	1261	32189	TRINITY_DN158300_c0_g2
Biological Process: photosynthetic electron transport in photosystem II (GO:0009772);	2	6	1261	32189	TRINITY_DN154672_c0_g2;TRINITY_DN155585_c3_g1
Biological Process: protein ubiquitination (GO:0016567);	1	263	1261	32189	TRINITY_DN134015_c0_g5
Biological Process: reductive pentose-phosphate cycle (GO:0019253);	12	19	1261	32189	TRINITY_DN147904_c0_g1;TRINITY_DN144639_c0_g1;TRINITY_DN152924_c1_g2;TRINITY_DN158428_c3_g3;TRINITY_DN144084_c5_g1;TRINITY_DN157543_c4_g3;TRINITY_DN143338_c3_g1;TRINITY_DN145000_c6_g1;TRINITY_DN135510_c0_g1;TRINITY_DN142270_c6_g1;TRINITY_DN135555_c3_g1;TRINITY_DN138711_c2_g1
Biological Process: pyridoxal 5'-phosphate salvage (GO:0009443);	2	2	1261	32189	TRINITY_DN153430_c6_g1;TRINITY_DN138836_c5_g1
Biological Process: lipid metabolic process (GO:0006629);	7	243	1261	32189	TRINITY_DN154821_c2_g2;TRINITY_DN133360_c7_g1;TRINITY_DN145455_c2_g1;TRINITY_DN158329_c5_g1;TRINITY_DN133983_c0_g1;TRINITY_DN153510_c0_g1;TRINITY_DN145455_c2_g3
Biological Process: DNA replication checkpoint (GO:0000076);	1	8	1261	32189	TRINITY_DN142936_c3_g2
Biological Process: glutathione metabolic process (GO:0006749);	1	13	1261	32189	TRINITY_DN150378_c2_g1
Biological Process: protein import into mitochondrial matrix (GO:0030150);	1	18	1261	32189	TRINITY_DN124376_c0_g2
Biological Process: anatomical structure morphogenesis (GO:0009653);	4	51	1261	32189	TRINITY_DN148846_c1_g1;TRINITY_DN155171_c0_g1;TRINITY_DN152476_c0_g2;TRINITY_DN148390_c1_g2
Biological Process: negative regulation of plant-type hypersensitive response (GO:0034051);	1	2	1261	32189	TRINITY_DN132722_c3_g2
Biological Process: chromatin silencing by small RNA (GO:0031048);	1	38	1261	32189	TRINITY_DN138346_c4_g1
Biological Process: endocytosis (GO:0006897);	4	99	1261	32189	TRINITY_DN128311_c0_g2;TRINITY_DN128524_c0_g2;TRINITY_DN146361_c1_g1;TRINITY_DN119530_c0_g1
Biological Process: response to salt stress (GO:0009651);	9	433	1261	32189	TRINITY_DN157005_c4_g3;TRINITY_DN143338_c3_g1;TRINITY_DN158428_c3_g3;TRINITY_DN141468_c1_g1;TRINITY_DN124639_c0_g1;TRINITY_DN145080_c1_g1;TRINITY_DN155056_c3_g3;TRINITY_DN145080_c1_g2;TRINITY_DN156511_c1_g1
Biological Process: obsolete GTP catabolic process (GO:0006184);	12	635	1261	32189	TRINITY_DN128687_c0_g1;TRINITY_DN158300_c0_g2;TRINITY_DN128311_c0_g2;TRINITY_DN125555_c0_g1;TRINITY_DN130683_c0_g5;TRINITY_DN138206_c2_g1;TRINITY_DN155792_c0_g4;TRINITY_DN134239_c3_g1;TRINITY_DN146580_c0_g3;TRINITY_DN128507_c0_g2;TRINITY_DN135303_c1_g1;TRINITY_DN153151_c2_g4
Biological Process: cellular component assembly (GO:0022607);	1	4	1261	32189	TRINITY_DN153035_c0_g2
Biological Process: proteolysis involved in cellular protein catabolic process (GO:0051603);	1	66	1261	32189	TRINITY_DN126479_c1_g2
Biological Process: isoprenoid biosynthetic process (GO:0008299);	3	54	1261	32189	TRINITY_DN149166_c0_g1;TRINITY_DN150080_c1_g1;TRINITY_DN149201_c0_g2
Biological Process: ascospore formation (GO:0030437);	2	35	1261	32189	TRINITY_DN125336_c0_g1;TRINITY_DN142936_c3_g2
Biological Process: purine nucleotide biosynthetic process (GO:0006164);	1	33	1261	32189	TRINITY_DN154455_c0_g4
Biological Process: magnesium ion transport (GO:0015693);	1	37	1261	32189	TRINITY_DN137194_c1_g1
Biological Process: glycine catabolic process (GO:0006546);	5	40	1261	32189	TRINITY_DN146401_c0_g2;TRINITY_DN138913_c2_g3;TRINITY_DN144924_c6_g1;TRINITY_DN138220_c0_g3;TRINITY_DN138550_c2_g1
Biological Process: sphingolipid biosynthetic process (GO:0030148);	2	20	1261	32189	TRINITY_DN125061_c1_g2;TRINITY_DN130716_c2_g2
Biological Process: organic cyclic compound metabolic process (GO:1901360);	2	30	1261	32189	TRINITY_DN158744_c1_g2;TRINITY_DN132341_c0_g1
Biological Process: regulation of cellular metabolic process (GO:0031323);	1	16	1261	32189	TRINITY_DN153035_c0_g2
Biological Process: polysaccharide biosynthetic process (GO:0000271);	1	33	1261	32189	TRINITY_DN159395_c6_g1
Biological Process: one-carbon metabolic process (GO:0006730);	1	97	1261	32189	TRINITY_DN135681_c1_g1
Biological Process: post-embryonic development (GO:0009791);	3	98	1261	32189	TRINITY_DN145664_c0_g2;TRINITY_DN148160_c1_g1;TRINITY_DN153035_c0_g2
Biological Process: regulation of chlorophyll biosynthetic process (GO:0010380);	1	4	1261	32189	TRINITY_DN132722_c2_g1
Biological Process: detection of visible light (GO:0009584);	1	5	1261	32189	TRINITY_DN156214_c2_g1
Biological Process: protein targeting to membrane (GO:0006612);	7	92	1261	32189	TRINITY_DN139764_c4_g1;TRINITY_DN148384_c2_g1;TRINITY_DN147904_c0_g1;TRINITY_DN160547_c7_g2;TRINITY_DN130611_c1_g1;TRINITY_DN145714_c2_g1;TRINITY_DN146951_c0_g1
Biological Process: triterpenoid biosynthetic process (GO:0016104);	2	4	1261	32189	TRINITY_DN149114_c0_g4;TRINITY_DN149114_c0_g3
Biological Process: cuticle development (GO:0042335);	5	25	1261	32189	TRINITY_DN134585_c3_g1;TRINITY_DN159790_c1_g3;TRINITY_DN154881_c1_g1;TRINITY_DN149803_c2_g1;TRINITY_DN130529_c2_g1
Biological Process: plastid translation (GO:0032544);	2	4	1261	32189	TRINITY_DN139627_c2_g3;TRINITY_DN136822_c0_g1
Biological Process: regulation of cell proliferation (GO:0042127);	1	15	1261	32189	TRINITY_DN131078_c0_g1
Biological Process: protein folding (GO:0006457);	16	596	1261	32189	TRINITY_DN159279_c1_g1;TRINITY_DN129132_c0_g4;TRINITY_DN156714_c2_g4;TRINITY_DN159752_c2_g2;TRINITY_DN156620_c1_g1;TRINITY_DN133447_c0_g2;TRINITY_DN256011_c0_g1;TRINITY_DN124097_c0_g1;TRINITY_DN146236_c6_g6;TRINITY_DN135276_c2_g1;TRINITY_DN158585_c2_g4;TRINITY_DN144878_c1_g2;TRINITY_DN130561_c0_g1;TRINITY_DN149739_c1_g1;TRINITY_DN151824_c3_g5;TRINITY_DN159126_c2_g1
Biological Process: acetate fermentation (GO:0019654);	1	9	1261	32189	TRINITY_DN123491_c0_g2
Biological Process: organic substance transport (GO:0071702);	1	27	1261	32189	TRINITY_DN136557_c2_g2
Biological Process: aerobic respiration (GO:0009060);	1	46	1261	32189	TRINITY_DN128980_c0_g1
Biological Process: regulation of anion transport (GO:0044070);	1	16	1261	32189	TRINITY_DN144930_c0_g2
Biological Process: intracellular distribution of mitochondria (GO:0048312);	1	12	1261	32189	TRINITY_DN118828_c0_g2
Biological Process: aromatic compound biosynthetic process (GO:0019438);	3	18	1261	32189	TRINITY_DN143360_c0_g3;TRINITY_DN143038_c1_g3;TRINITY_DN148160_c1_g1
Biological Process: regulation of macromolecule metabolic process (GO:0060255);	2	21	1261	32189	TRINITY_DN138697_c1_g1;TRINITY_DN153035_c0_g2
Biological Process: chlororespiration (GO:0010478);	1	1	1261	32189	TRINITY_DN143071_c0_g1
Biological Process: organophosphate biosynthetic process (GO:0090407);	1	2	1261	32189	TRINITY_DN143360_c0_g3
Biological Process: plasma membrane ATP synthesis coupled proton transport (GO:0042777);	4	13	1261	32189	TRINITY_DN154286_c2_g7;TRINITY_DN153680_c2_g1;TRINITY_DN151435_c6_g2;TRINITY_DN149643_c3_g5
Biological Process: intracellular signal transduction (GO:0035556);	3	134	1261	32189	TRINITY_DN132784_c2_g1;TRINITY_DN154630_c4_g2;TRINITY_DN133720_c3_g2
Biological Process: chloroplast accumulation movement (GO:0009904);	1	3	1261	32189	TRINITY_DN149469_c0_g2
Biological Process: 'de novo' IMP biosynthetic process (GO:0006189);	1	44	1261	32189	TRINITY_DN155700_c2_g1
Biological Process: transcription by RNA polymerase II (GO:0006366);	4	140	1261	32189	TRINITY_DN121702_c0_g1;TRINITY_DN132906_c6_g2;TRINITY_DN134223_c2_g3;TRINITY_DN136806_c0_g1
Biological Process: obsolete ATP catabolic process (GO:0006200);	44	741	1261	32189	TRINITY_DN158742_c3_g1;TRINITY_DN142604_c2_g1;TRINITY_DN138848_c1_g2;TRINITY_DN157111_c4_g2;TRINITY_DN136082_c2_g1;TRINITY_DN135685_c0_g1;TRINITY_DN130031_c1_g10;TRINITY_DN131009_c0_g1;TRINITY_DN157557_c2_g2;TRINITY_DN160515_c2_g1;TRINITY_DN122865_c0_g2;TRINITY_DN151545_c0_g1;TRINITY_DN130031_c1_g5;TRINITY_DN133548_c4_g1;TRINITY_DN131450_c0_g3;TRINITY_DN148385_c1_g1;TRINITY_DN131450_c0_g6;TRINITY…
Biological Process: ethanol biosynthetic process involved in glucose fermentation to ethanol (GO:0043458);	1	6	1261	32189	TRINITY_DN131512_c0_g1
Biological Process: protein-chromophore linkage (GO:0018298);	9	20	1261	32189	TRINITY_DN140560_c5_g2;TRINITY_DN156214_c2_g1;TRINITY_DN158906_c1_g1;TRINITY_DN140560_c5_g1;TRINITY_DN142250_c2_g1;TRINITY_DN160213_c2_g2;TRINITY_DN155585_c3_g1;TRINITY_DN141904_c1_g4;TRINITY_DN160665_c1_g1
Biological Process: cellular glucan metabolic process (GO:0006073);	1	40	1261	32189	TRINITY_DN138135_c1_g1
Biological Process: cellular defense response (GO:0006968);	1	2	1261	32189	TRINITY_DN155043_c0_g1
Biological Process: starch catabolic process (GO:0005983);	2	25	1261	32189	TRINITY_DN141301_c2_g1;TRINITY_DN154601_c0_g2
Biological Process: response to organic substance (GO:0010033);	1	18	1261	32189	TRINITY_DN136557_c2_g2
Biological Process: vegetative to reproductive phase transition of meristem (GO:0010228);	5	139	1261	32189	TRINITY_DN152759_c4_g3;TRINITY_DN159815_c2_g2;TRINITY_DN146004_c1_g1;TRINITY_DN137323_c1_g2;TRINITY_DN155416_c0_g2
Biological Process: response to herbicide (GO:0009635);	2	6	1261	32189	TRINITY_DN156356_c1_g1;TRINITY_DN154672_c0_g2
Biological Process: termination of RNA polymerase II transcription, poly(A)-coupled (GO:0030846);	1	8	1261	32189	TRINITY_DN142936_c3_g2
Biological Process: RNA processing (GO:0006396);	2	150	1261	32189	TRINITY_DN156553_c0_g1;TRINITY_DN138504_c0_g1
Biological Process: vitamin B6 biosynthetic process (GO:0042819);	1	2	1261	32189	TRINITY_DN141671_c0_g1
Biological Process: mRNA modification (GO:0016556);	16	57	1261	32189	TRINITY_DN141113_c1_g1;TRINITY_DN148146_c2_g2;TRINITY_DN137096_c1_g2;TRINITY_DN139409_c1_g1;TRINITY_DN158250_c2_g2;TRINITY_DN141113_c1_g2;TRINITY_DN143019_c7_g2;TRINITY_DN148146_c2_g6;TRINITY_DN142741_c5_g3;TRINITY_DN156259_c0_g1;TRINITY_DN144383_c4_g1;TRINITY_DN134239_c3_g1;TRINITY_DN149811_c0_g2;TRINITY_DN152759_c4_g3;TRINITY_DN155324_c2_g1;TRINITY_DN150269_c0_g1
Biological Process: chlorophyll biosynthetic process (GO:0015995);	32	72	1261	32189	TRINITY_DN158850_c1_g1;TRINITY_DN153450_c1_g1;TRINITY_DN156874_c0_g2;TRINITY_DN135548_c4_g5;TRINITY_DN158250_c2_g2;TRINITY_DN156683_c3_g1;TRINITY_DN138220_c0_g3;TRINITY_DN140381_c3_g1;TRINITY_DN135685_c0_g1;TRINITY_DN155607_c1_g2;TRINITY_DN155607_c1_g1;TRINITY_DN145272_c3_g1;TRINITY_DN153864_c0_g1;TRINITY_DN146410_c1_g2;TRINITY_DN159126_c2_g1;TRINITY_DN149021_c1_g5;TRINITY_DN148228_c0_g1;TRINITY_…
Biological Process: cellulose biosynthetic process (GO:0030244);	1	114	1261	32189	TRINITY_DN159815_c2_g2
Biological Process: actin filament organization (GO:0007015);	3	23	1261	32189	TRINITY_DN138206_c2_g1;TRINITY_DN124656_c0_g1;TRINITY_DN149469_c0_g2
Biological Process: glycolytic fermentation to ethanol (GO:0019655);	1	6	1261	32189	TRINITY_DN136011_c1_g2
Biological Process: cellular nitrogen compound biosynthetic process (GO:0044271);	3	11	1261	32189	TRINITY_DN143360_c0_g3;TRINITY_DN143038_c1_g3;TRINITY_DN148160_c1_g1
Biological Process: defense response to bacterium (GO:0042742);	20	174	1261	32189	TRINITY_DN148653_c3_g3;TRINITY_DN155679_c0_g4;TRINITY_DN142270_c6_g1;TRINITY_DN141058_c0_g1;TRINITY_DN145714_c2_g3;TRINITY_DN157543_c4_g3;TRINITY_DN146951_c0_g1;TRINITY_DN134897_c2_g1;TRINITY_DN136820_c0_g1;TRINITY_DN144639_c0_g1;TRINITY_DN152924_c1_g2;TRINITY_DN158343_c1_g1;TRINITY_DN148653_c3_g1;TRINITY_DN145320_c3_g1;TRINITY_DN139134_c2_g2;TRINITY_DN145714_c2_g1;TRINITY_DN141749_c1_g2;TRINITY_…
Biological Process: chorismate biosynthetic process (GO:0009423);	2	22	1261	32189	TRINITY_DN157000_c2_g4;TRINITY_DN128947_c3_g1
Biological Process: small molecule metabolic process (GO:0044281);	7	44	1261	32189	TRINITY_DN143038_c1_g3;TRINITY_DN156980_c4_g1;TRINITY_DN157860_c0_g2;TRINITY_DN153035_c0_g2;TRINITY_DN152494_c0_g1;TRINITY_DN159132_c1_g1;TRINITY_DN148651_c1_g4
Biological Process: protein retention in Golgi apparatus (GO:0045053);	1	7	1261	32189	TRINITY_DN128311_c0_g2
Biological Process: abscisic acid-activated signaling pathway (GO:0009738);	1	50	1261	32189	TRINITY_DN137294_c0_g3
Biological Process: regulation of transcription from RNA polymerase II promoter in response to salt stress (GO:0061416);	1	4	1261	32189	TRINITY_DN155684_c0_g1
Biological Process: nucleotide biosynthetic process (GO:0009165);	2	84	1261	32189	TRINITY_DN136534_c3_g5;TRINITY_DN128020_c0_g1
Biological Process: pectin catabolic process (GO:0045490);	1	34	1261	32189	TRINITY_DN151596_c1_g4
Biological Process: glutamine biosynthetic process (GO:0006542);	6	49	1261	32189	TRINITY_DN157753_c2_g1;TRINITY_DN135546_c4_g2;TRINITY_DN131739_c4_g1;TRINITY_DN130052_c2_g4;TRINITY_DN157005_c4_g3;TRINITY_DN155056_c3_g3
Biological Process: iron ion transport (GO:0006826);	3	32	1261	32189	TRINITY_DN147316_c0_g1;TRINITY_DN152382_c2_g3;TRINITY_DN157135_c2_g1
Biological Process: response to abscisic acid (GO:0009737);	15	172	1261	32189	TRINITY_DN151663_c1_g1;TRINITY_DN136820_c0_g1;TRINITY_DN142233_c0_g1;TRINITY_DN158543_c1_g7;TRINITY_DN135472_c4_g2;TRINITY_DN156511_c1_g1;TRINITY_DN154601_c0_g2;TRINITY_DN149094_c1_g5;TRINITY_DN141613_c0_g4;TRINITY_DN158637_c3_g3;TRINITY_DN135472_c4_g3;TRINITY_DN137697_c0_g1;TRINITY_DN132453_c0_g2;TRINITY_DN156056_c2_g1;TRINITY_DN158543_c1_g1
Biological Process: methylation (GO:0032259);	11	294	1261	32189	TRINITY_DN138913_c2_g3;TRINITY_DN156890_c2_g2;TRINITY_DN132142_c1_g5;TRINITY_DN148653_c3_g3;TRINITY_DN139967_c1_g2;TRINITY_DN138550_c2_g1;TRINITY_DN152789_c3_g2;TRINITY_DN142475_c1_g1;TRINITY_DN153514_c1_g1;TRINITY_DN143021_c0_g2;TRINITY_DN151152_c2_g1
Biological Process: epidermal cell differentiation (GO:0009913);	1	9	1261	32189	TRINITY_DN149803_c2_g1
Biological Process: response to stimulus (GO:0050896);	12	203	1261	32189	TRINITY_DN139089_c3_g1;TRINITY_DN152606_c0_g1;TRINITY_DN137294_c0_g1;TRINITY_DN132116_c2_g5;TRINITY_DN154581_c1_g2;TRINITY_DN155084_c2_g1;TRINITY_DN153027_c2_g1;TRINITY_DN152606_c0_g2;TRINITY_DN158160_c2_g2;TRINITY_DN160165_c1_g2;TRINITY_DN139015_c3_g2;TRINITY_DN144556_c0_g5
Biological Process: cellular biosynthetic process (GO:0044249);	10	92	1261	32189	TRINITY_DN157056_c3_g2;TRINITY_DN144646_c2_g1;TRINITY_DN143172_c1_g1;TRINITY_DN146479_c2_g3;TRINITY_DN157857_c3_g1;TRINITY_DN134689_c3_g2;TRINITY_DN158744_c1_g2;TRINITY_DN157504_c2_g1;TRINITY_DN132341_c0_g1;TRINITY_DN159790_c1_g3
Biological Process: gene expression (GO:0010467);	2	46	1261	32189	TRINITY_DN143038_c1_g3;TRINITY_DN148160_c1_g1
Biological Process: photosynthesis (GO:0015979);	39	110	1261	32189	TRINITY_DN140367_c1_g1;TRINITY_DN133298_c2_g1;TRINITY_DN151435_c7_g2;TRINITY_DN153035_c0_g2;TRINITY_DN135879_c3_g3;TRINITY_DN143021_c0_g2;TRINITY_DN152589_c3_g1;TRINITY_DN138630_c0_g1;TRINITY_DN155406_c1_g2;TRINITY_DN135300_c2_g3;TRINITY_DN138130_c0_g3;TRINITY_DN146610_c0_g6;TRINITY_DN155792_c0_g4;TRINITY_DN139965_c4_g8;TRINITY_DN133051_c4_g1;TRINITY_DN140814_c5_g3;TRINITY_DN144646_c2_g1;TRINITY_…
Biological Process: plant-type cell wall organization or biogenesis (GO:0071669);	1	3	1261	32189	TRINITY_DN148651_c0_g1
Biological Process: cellular process (GO:0009987);	17	472	1261	32189	TRINITY_DN148846_c1_g1;TRINITY_DN151740_c0_g1;TRINITY_DN155646_c0_g2;TRINITY_DN156601_c0_g5;TRINITY_DN146215_c1_g1;TRINITY_DN147813_c3_g1;TRINITY_DN158637_c3_g1;TRINITY_DN137294_c0_g1;TRINITY_DN132116_c2_g5;TRINITY_DN150747_c2_g3;TRINITY_DN158862_c3_g1;TRINITY_DN144768_c1_g4;TRINITY_DN160165_c1_g2;TRINITY_DN155171_c0_g1;TRINITY_DN144556_c0_g5;TRINITY_DN124669_c0_g1;TRINITY_DN147737_c6_g1
Biological Process: cellular amino acid metabolic process (GO:0006520);	2	73	1261	32189	TRINITY_DN126415_c0_g4;TRINITY_DN152075_c0_g1
Biological Process: microtubule nucleation (GO:0007020);	1	45	1261	32189	TRINITY_DN159805_c4_g1
Biological Process: carbohydrate transport (GO:0008643);	2	114	1261	32189	TRINITY_DN134447_c1_g1;TRINITY_DN133495_c4_g1
Biological Process: xanthophyll catabolic process (GO:0016124);	1	3	1261	32189	TRINITY_DN135548_c4_g5
Biological Process: response to brassinosteroid (GO:0009741);	1	14	1261	32189	TRINITY_DN141613_c0_g4
Biological Process: positive regulation of seed germination (GO:0010030);	1	9	1261	32189	TRINITY_DN142233_c0_g1
Biological Process: apoptotic process (GO:0006915);	2	32	1261	32189	TRINITY_DN157826_c4_g3;TRINITY_DN132338_c7_g4
Biological Process: amino acid transmembrane transport (GO:0003333);	8	143	1261	32189	TRINITY_DN151453_c2_g5;TRINITY_DN137204_c1_g3;TRINITY_DN141826_c1_g1;TRINITY_DN138541_c2_g1;TRINITY_DN152458_c1_g1;TRINITY_DN141826_c0_g1;TRINITY_DN146517_c0_g1;TRINITY_DN138541_c1_g4
Biological Process: termination of RNA polymerase II transcription, exosome-dependent (GO:0030847);	1	8	1261	32189	TRINITY_DN142936_c3_g2
Biological Process: pentose-phosphate shunt, non-oxidative branch (GO:0009052);	1	3	1261	32189	TRINITY_DN159815_c2_g2
Biological Process: vitamin metabolic process (GO:0006766);	2	11	1261	32189	TRINITY_DN144924_c6_g1;TRINITY_DN138220_c0_g3
Biological Process: 'de novo' L-methionine biosynthetic process (GO:0071266);	1	3	1261	32189	TRINITY_DN127826_c0_g2
Biological Process: aromatic amino acid family metabolic process (GO:0009072);	2	27	1261	32189	TRINITY_DN146401_c0_g2;TRINITY_DN144924_c6_g1
Biological Process: multicellular organismal process (GO:0032501);	1	7	1261	32189	TRINITY_DN150079_c7_g1
Biological Process: indoleacetic acid biosynthetic process (GO:0009684);	1	23	1261	32189	TRINITY_DN155290_c2_g2
Biological Process: mRNA splicing, via spliceosome (GO:0000398);	1	110	1261	32189	TRINITY_DN138346_c4_g1
Biological Process: rRNA pseudouridine synthesis (GO:0031118);	2	3	1261	32189	TRINITY_DN127585_c0_g3;TRINITY_DN146116_c0_g2
Biological Process: basipetal auxin transport (GO:0010540);	4	17	1261	32189	TRINITY_DN158742_c3_g1;TRINITY_DN130835_c0_g1;TRINITY_DN158647_c2_g1;TRINITY_DN158742_c3_g2
Biological Process: glycine metabolic process (GO:0006544);	1	12	1261	32189	TRINITY_DN156890_c2_g2
Biological Process: malate transport (GO:0015743);	2	3	1261	32189	TRINITY_DN151928_c1_g2;TRINITY_DN143342_c2_g2
Biological Process: farnesyl diphosphate biosynthetic process (GO:0045337);	1	3	1261	32189	TRINITY_DN120134_c0_g2
Biological Process: nitrate transport (GO:0015706);	4	53	1261	32189	TRINITY_DN147316_c0_g1;TRINITY_DN148292_c1_g3;TRINITY_DN157135_c2_g1;TRINITY_DN152382_c2_g3
Biological Process: glucosinolate metabolic process (GO:0019760);	3	8	1261	32189	TRINITY_DN146410_c1_g2;TRINITY_DN156259_c0_g1;TRINITY_DN157244_c0_g2
Biological Process: glutaminyl-tRNAGln biosynthesis via transamidation (GO:0070681);	1	4	1261	32189	TRINITY_DN142741_c5_g3
Biological Process: DNA recombination (GO:0006310);	1	181	1261	32189	TRINITY_DN146229_c4_g1
Biological Process: ribosomal large subunit biogenesis (GO:0042273);	2	35	1261	32189	TRINITY_DN127888_c0_g1;TRINITY_DN127558_c0_g2
Biological Process: polar nucleus fusion (GO:0010197);	1	27	1261	32189	TRINITY_DN137122_c2_g1
Biological Process: multicellular organismal water homeostasis (GO:0050891);	1	1	1261	32189	TRINITY_DN151663_c1_g1
Biological Process: regulation of hydrogen peroxide metabolic process (GO:0010310);	6	33	1261	32189	TRINITY_DN139764_c4_g1;TRINITY_DN160547_c7_g2;TRINITY_DN130611_c1_g1;TRINITY_DN147904_c0_g1;TRINITY_DN145714_c2_g1;TRINITY_DN146951_c0_g1
Biological Process: sugar mediated signaling pathway (GO:0010182);	1	49	1261	32189	TRINITY_DN151663_c1_g1
Biological Process: leaf morphogenesis (GO:0009965);	15	122	1261	32189	TRINITY_DN138220_c0_g3;TRINITY_DN141376_c1_g1;TRINITY_DN156570_c13_g2;TRINITY_DN136275_c4_g1;TRINITY_DN146401_c0_g2;TRINITY_DN141480_c5_g4;TRINITY_DN159640_c0_g1;TRINITY_DN158250_c2_g2;TRINITY_DN147951_c1_g1;TRINITY_DN144924_c6_g1;TRINITY_DN135572_c0_g1;TRINITY_DN156779_c0_g1;TRINITY_DN148023_c5_g1;TRINITY_DN148228_c0_g1;TRINITY_DN154571_c1_g1
Biological Process: cellular ion homeostasis (GO:0006873);	2	20	1261	32189	TRINITY_DN142936_c3_g2;TRINITY_DN125046_c1_g2
Biological Process: pattern specification process (GO:0007389);	4	41	1261	32189	TRINITY_DN138913_c2_g3;TRINITY_DN143462_c5_g1;TRINITY_DN159395_c6_g1;TRINITY_DN138550_c2_g1
Biological Process: pentacyclic triterpenoid biosynthetic process (GO:0019745);	1	11	1261	32189	TRINITY_DN151152_c2_g1
Biological Process: mRNA catabolic process (GO:0006402);	1	5	1261	32189	TRINITY_DN156553_c0_g1
Biological Process: cysteine biosynthetic process (GO:0019344);	32	97	1261	32189	TRINITY_DN140367_c1_g2;TRINITY_DN138550_c2_g1;TRINITY_DN133206_c3_g1;TRINITY_DN150923_c3_g1;TRINITY_DN141904_c1_g3;TRINITY_DN133402_c0_g1;TRINITY_DN160547_c7_g2;TRINITY_DN159688_c1_g1;TRINITY_DN147688_c1_g1;TRINITY_DN146919_c4_g3;TRINITY_DN144639_c0_g1;TRINITY_DN135555_c3_g1;TRINITY_DN154571_c1_g1;TRINITY_DN138913_c2_g3;TRINITY_DN148228_c0_g1;TRINITY_DN155056_c3_g3;TRINITY_DN148023_c5_g1;TRINITY_…
Biological Process: cellular response to ethylene stimulus (GO:0071369);	1	3	1261	32189	TRINITY_DN155043_c0_g1
Biological Process: sulfate transport (GO:0008272);	2	26	1261	32189	TRINITY_DN157578_c3_g3;TRINITY_DN136622_c1_g1
Biological Process: sulfate reduction (GO:0019419);	2	6	1261	32189	TRINITY_DN147688_c1_g1;TRINITY_DN149553_c2_g2
Biological Process: response to chitin (GO:0010200);	8	67	1261	32189	TRINITY_DN139764_c4_g1;TRINITY_DN155684_c0_g1;TRINITY_DN147904_c0_g1;TRINITY_DN137122_c2_g1;TRINITY_DN160547_c7_g2;TRINITY_DN146951_c0_g1;TRINITY_DN145714_c2_g1;TRINITY_DN130611_c1_g1
Biological Process: response to arsenic-containing substance (GO:0046685);	4	19	1261	32189	TRINITY_DN156214_c2_g1;TRINITY_DN152382_c2_g3;TRINITY_DN142233_c0_g1;TRINITY_DN157135_c2_g1
Biological Process: gluconeogenesis (GO:0006094);	3	236	1261	32189	TRINITY_DN159464_c2_g2;TRINITY_DN133309_c3_g7;TRINITY_DN158171_c1_g1
Biological Process: acetyl-CoA metabolic process (GO:0006084);	3	40	1261	32189	TRINITY_DN138308_c0_g1;TRINITY_DN138308_c0_g2;TRINITY_DN151152_c2_g1
Biological Process: glycine decarboxylation via glycine cleavage system (GO:0019464);	3	12	1261	32189	TRINITY_DN148653_c3_g1;TRINITY_DN147338_c0_g1;TRINITY_DN148653_c3_g3
Biological Process: coenzyme A metabolic process (GO:0015936);	3	19	1261	32189	TRINITY_DN149166_c0_g1;TRINITY_DN149114_c0_g4;TRINITY_DN149114_c0_g3
Biological Process: nitrogen compound metabolic process (GO:0006807);	2	55	1261	32189	TRINITY_DN134689_c3_g2;TRINITY_DN158744_c1_g2
Biological Process: tRNA metabolic process (GO:0006399);	5	29	1261	32189	TRINITY_DN160271_c5_g2;TRINITY_DN150710_c2_g3;TRINITY_DN155043_c0_g1;TRINITY_DN137323_c1_g2;TRINITY_DN150146_c5_g2
Biological Process: photorespiration (GO:0009853);	7	102	1261	32189	TRINITY_DN153241_c4_g1;TRINITY_DN148653_c3_g3;TRINITY_DN148653_c3_g1;TRINITY_DN140381_c3_g1;TRINITY_DN135510_c0_g1;TRINITY_DN130611_c1_g1;TRINITY_DN155700_c2_g1
Biological Process: mitochondrial electron transport, ubiquinol to cytochrome c (GO:0006122);	3	29	1261	32189	TRINITY_DN136653_c3_g2;TRINITY_DN131117_c2_g3;TRINITY_DN128980_c0_g1
Biological Process: galactose metabolic process (GO:0006012);	1	27	1261	32189	TRINITY_DN137994_c2_g1
Biological Process: anthocyanin accumulation in tissues in response to UV light (GO:0043481);	1	35	1261	32189	TRINITY_DN159395_c6_g1
Biological Process: cyanidin 3-O-glucoside biosynthetic process (GO:0033485);	1	1	1261	32189	TRINITY_DN149573_c1_g3
Biological Process: transcription, DNA-templated (GO:0006351);	13	455	1261	32189	TRINITY_DN138832_c0_g1;TRINITY_DN148682_c1_g1;TRINITY_DN120329_c0_g1;TRINITY_DN153550_c2_g1;TRINITY_DN153035_c0_g2;TRINITY_DN160720_c3_g1;TRINITY_DN145664_c0_g2;TRINITY_DN160652_c3_g4;TRINITY_DN148960_c4_g3;TRINITY_DN126749_c0_g1;TRINITY_DN152300_c0_g1;TRINITY_DN123573_c0_g1;TRINITY_DN131441_c3_g1
Biological Process: fatty acid metabolic process (GO:0006631);	3	44	1261	32189	TRINITY_DN138403_c0_g1;TRINITY_DN150079_c7_g1;TRINITY_DN159790_c1_g3
Biological Process: glycosyl compound metabolic process (GO:1901657);	1	1	1261	32189	TRINITY_DN143360_c0_g3
Biological Process: histone H3-K9 methylation (GO:0051567);	1	83	1261	32189	TRINITY_DN138346_c4_g1
Biological Process: mitochondrial translation (GO:0032543);	1	11	1261	32189	TRINITY_DN142741_c5_g3
Biological Process: response to red light (GO:0010114);	23	43	1261	32189	TRINITY_DN153042_c1_g1;TRINITY_DN144639_c0_g1;TRINITY_DN135258_c3_g1;TRINITY_DN146410_c1_g2;TRINITY_DN159688_c1_g1;TRINITY_DN160547_c7_g2;TRINITY_DN139764_c4_g1;TRINITY_DN140560_c5_g1;TRINITY_DN145442_c0_g1;TRINITY_DN153692_c1_g3;TRINITY_DN142270_c6_g1;TRINITY_DN146951_c0_g1;TRINITY_DN145714_c2_g1;TRINITY_DN151663_c1_g1;TRINITY_DN157543_c4_g3;TRINITY_DN131167_c4_g1;TRINITY_DN155056_c3_g3;TRINITY_…
Biological Process: protein localization to kinetochore (GO:0034501);	1	10	1261	32189	TRINITY_DN142936_c3_g2
Biological Process: response to ozone (GO:0010193);	2	21	1261	32189	TRINITY_DN139134_c2_g2;TRINITY_DN155679_c0_g4
Biological Process: signal transduction by protein phosphorylation (GO:0023014);	1	46	1261	32189	TRINITY_DN156214_c2_g1
Biological Process: sulfur compound biosynthetic process (GO:0044272);	2	12	1261	32189	TRINITY_DN146401_c0_g2;TRINITY_DN144924_c6_g1
Biological Process: embryo sac egg cell differentiation (GO:0009560);	1	75	1261	32189	TRINITY_DN138346_c4_g1
Biological Process: S-adenosylmethionine biosynthetic process (GO:0006556);	1	48	1261	32189	TRINITY_DN135681_c1_g1
Biological Process: response to stress (GO:0006950);	14	464	1261	32189	TRINITY_DN156356_c1_g2;TRINITY_DN150722_c3_g1;TRINITY_DN158585_c2_g4;TRINITY_DN157500_c1_g2;TRINITY_DN136960_c0_g2;TRINITY_DN141932_c3_g4;TRINITY_DN146344_c3_g5;TRINITY_DN146236_c6_g6;TRINITY_DN156943_c3_g2;TRINITY_DN147033_c1_g7;TRINITY_DN138409_c3_g3;TRINITY_DN151733_c2_g1;TRINITY_DN134194_c1_g1;TRINITY_DN159279_c1_g1
Biological Process: pollen tube development (GO:0048868);	1	16	1261	32189	TRINITY_DN154881_c1_g1
Biological Process: heat acclimation (GO:0010286);	1	40	1261	32189	TRINITY_DN149407_c7_g1
Biological Process: guanosine tetraphosphate metabolic process (GO:0015969);	2	5	1261	32189	TRINITY_DN155671_c4_g1;TRINITY_DN145061_c0_g6
Biological Process: ionotropic glutamate receptor signaling pathway (GO:0035235);	1	40	1261	32189	TRINITY_DN159953_c3_g3
Biological Process: regulation of lipid metabolic process (GO:0019216);	5	10	1261	32189	TRINITY_DN135555_c3_g1;TRINITY_DN146919_c4_g3;TRINITY_DN144924_c6_g1;TRINITY_DN146401_c0_g2;TRINITY_DN144639_c0_g1
Biological Process: glyoxylate cycle (GO:0006097);	1	21	1261	32189	TRINITY_DN132238_c1_g3
Biological Process: regulation of cell shape during vegetative growth phase (GO:0000903);	1	8	1261	32189	TRINITY_DN142936_c3_g2
Biological Process: phenylpropanoid metabolic process (GO:0009698);	1	15	1261	32189	TRINITY_DN154582_c1_g1
Biological Process: photosynthetic electron transport chain (GO:0009767);	5	11	1261	32189	TRINITY_DN147416_c1_g1;TRINITY_DN143360_c0_g3;TRINITY_DN160213_c2_g2;TRINITY_DN141704_c1_g1;TRINITY_DN153178_c0_g1
Biological Process: anion transport (GO:0006820);	3	12	1261	32189	TRINITY_DN159277_c1_g2;TRINITY_DN136557_c2_g2;TRINITY_DN145886_c2_g2
Biological Process: chloroplast avoidance movement (GO:0009903);	1	3	1261	32189	TRINITY_DN149469_c0_g2
Biological Process: regulation of protein dephosphorylation (GO:0035304);	18	46	1261	32189	TRINITY_DN130611_c1_g1;TRINITY_DN159640_c0_g1;TRINITY_DN144084_c5_g1;TRINITY_DN157543_c4_g3;TRINITY_DN146951_c0_g1;TRINITY_DN156874_c0_g2;TRINITY_DN134897_c2_g1;TRINITY_DN147904_c0_g1;TRINITY_DN136054_c3_g1;TRINITY_DN153450_c1_g1;TRINITY_DN156714_c2_g4;TRINITY_DN159354_c1_g2;TRINITY_DN159688_c1_g1;TRINITY_DN135258_c3_g1;TRINITY_DN156056_c2_g1;TRINITY_DN160547_c7_g2;TRINITY_DN146828_c2_g1;TRINITY_…
Biological Process: isopentenyl diphosphate biosynthetic process, methylerythritol 4-phosphate pathway (GO:0019288);	47	152	1261	32189	TRINITY_DN160271_c5_g2;TRINITY_DN146401_c0_g2;TRINITY_DN147904_c0_g1;TRINITY_DN135548_c4_g5;TRINITY_DN136834_c0_g1;TRINITY_DN156259_c0_g1;TRINITY_DN145272_c3_g1;TRINITY_DN153864_c0_g1;TRINITY_DN148146_c2_g6;TRINITY_DN152713_c0_g1;TRINITY_DN137198_c3_g1;TRINITY_DN131047_c0_g1;TRINITY_DN140041_c2_g2;TRINITY_DN156065_c1_g1;TRINITY_DN143866_c0_g1;TRINITY_DN146919_c4_g3;TRINITY_DN139627_c2_g3;TRINITY_…
Biological Process: establishment of localization (GO:0051234);	1	1	1261	32189	TRINITY_DN148651_c1_g4
Biological Process: transport (GO:0006810);	20	647	1261	32189	TRINITY_DN124111_c0_g1;TRINITY_DN147790_c1_g3;TRINITY_DN119109_c0_g1;TRINITY_DN151740_c0_g1;TRINITY_DN139722_c2_g1;TRINITY_DN137168_c2_g1;TRINITY_DN138792_c1_g2;TRINITY_DN120877_c0_g2;TRINITY_DN149223_c1_g3;TRINITY_DN122865_c0_g2;TRINITY_DN130031_c1_g5;TRINITY_DN142917_c2_g2;TRINITY_DN149223_c1_g1;TRINITY_DN130031_c1_g10;TRINITY_DN160515_c2_g1;TRINITY_DN160089_c2_g2;TRINITY_DN136240_c1_g1;TRINITY…
Biological Process: protein processing (GO:0016485);	1	25	1261	32189	TRINITY_DN126526_c0_g2
Biological Process: cellular modified amino acid biosynthetic process (GO:0042398);	1	7	1261	32189	TRINITY_DN151152_c2_g1
Biological Process: nucleoside metabolic process (GO:0009116);	2	55	1261	32189	TRINITY_DN137259_c7_g5;TRINITY_DN131763_c1_g2
Biological Process: nucleotide phosphorylation (GO:0046939);	1	16	1261	32189	TRINITY_DN159287_c5_g1
Biological Process: regulation of flower development (GO:0009909);	1	131	1261	32189	TRINITY_DN138346_c4_g1
Biological Process: galactolipid biosynthetic process (GO:0019375);	1	43	1261	32189	TRINITY_DN148292_c1_g3
Biological Process: signal transduction (GO:0007165);	6	250	1261	32189	TRINITY_DN156042_c0_g1;TRINITY_DN139688_c2_g1;TRINITY_DN154681_c0_g3;TRINITY_DN149094_c1_g5;TRINITY_DN146579_c3_g2;TRINITY_DN143360_c0_g3
Biological Process: actin filament depolymerization (GO:0030042);	1	16	1261	32189	TRINITY_DN157481_c3_g3
Biological Process: production of miRNAs involved in gene silencing by miRNA (GO:0035196);	1	50	1261	32189	TRINITY_DN158300_c0_g2
Biological Process: glycogen biosynthetic process (GO:0005978);	2	60	1261	32189	TRINITY_DN154923_c2_g2;TRINITY_DN153042_c1_g1
Biological Process: adaptation of signaling pathway by response to pheromone involved in conjugation with cellular fusion (GO:0000754);	1	11	1261	32189	TRINITY_DN125046_c1_g2
Biological Process: G-protein coupled receptor signaling pathway (GO:0007186);	1	55	1261	32189	TRINITY_DN159953_c3_g3
Biological Process: glycerol ether metabolic process (GO:0006662);	6	75	1261	32189	TRINITY_DN128115_c0_g3;TRINITY_DN136909_c1_g1;TRINITY_DN142314_c1_g2;TRINITY_DN140129_c0_g1;TRINITY_DN187002_c0_g1;TRINITY_DN149928_c0_g1
Biological Process: covalent chromatin modification (GO:0016569);	1	19	1261	32189	TRINITY_DN141245_c0_g1
Biological Process: regulation of multi-organism process (GO:0043900);	6	23	1261	32189	TRINITY_DN139764_c4_g1;TRINITY_DN160547_c7_g2;TRINITY_DN145714_c2_g1;TRINITY_DN147904_c0_g1;TRINITY_DN146951_c0_g1;TRINITY_DN130611_c1_g1
[truncated: 974 more rows]

## Sheet: NR vs NL
Additional file 8, Table S2. Enrichment analysis of differentially expressed genes in GO database.
[truncated: 831 more rows]
