# Supplementary material for: Comparative transcriptome analysis of Veratrum maackii and Veratrum nigrum reveals multiple candidate genes involved in steroidal alkaloid biosynthesis
Source: Sci Rep. 2023 May 21;13:8198. doi: 10.1038/s41598-023-35429-5 (PMC10200796; doi:10.1038/s41598-023-35429-5)
Supplement: Supplementary file 4 — Supplementary Table S3. [file 41598_2023_35429_MOESM4_ESM.xlsx]

## Sheet: MR vs NR
Additional file 9, Table S3. Enrichment analysis of differentially expressed genes in KEGG database
#KEGG_n	263	KEGG_N	15355
#Pathway	ko_ID	Unigene	gene	Unigene_all	gene_all
Peroxisome	ko04146	4	416	263	15355	TRINITY_DN111656_c0_g1;TRINITY_DN120649_c0_g3;TRINITY_DN129928_c3_g2;TRINITY_DN129928_c3_g7	K03426+K01897+K07513+K07513
Phagosome	ko04145	6	499	263	15355	TRINITY_DN129277_c0_g1;TRINITY_DN135618_c8_g2;TRINITY_DN139648_c0_g2;TRINITY_DN148455_c1_g2;TRINITY_DN151416_c0_g2;TRINITY_DN151416_c0_g3	K02146+K08517+K02146+K02147+K01365+K01365
Spliceosome	ko03040	11	745	263	15355	TRINITY_DN122186_c0_g1;TRINITY_DN132725_c2_g3;TRINITY_DN139215_c0_g3;TRINITY_DN142627_c1_g1;TRINITY_DN147328_c5_g1;TRINITY_DN153801_c0_g1;TRINITY_DN156122_c1_g2;TRINITY_DN157099_c2_g2;TRINITY_DN159580_c1_g2;TRINITY_DN159781_c3_g2;TRINITY_DN160031_c4_g3	K11086+K03283+K12833+K12854+K03283+K11096+K12854+K03283+K12819+K12846+K12877
Glycerolipid metabolism	ko00561	7	200	263	15355	TRINITY_DN131791_c0_g1;TRINITY_DN134860_c0_g1;TRINITY_DN143199_c2_g1;TRINITY_DN148461_c6_g1;TRINITY_DN153034_c1_g2;TRINITY_DN153166_c2_g4;TRINITY_DN156585_c4_g1	K03715+K13523+K00128+K00679+K06119+K00128+K13523
Carbon fixation in photosynthetic organisms	ko00710	4	364	263	15355	TRINITY_DN135266_c6_g2;TRINITY_DN136574_c1_g1;TRINITY_DN145814_c1_g3;TRINITY_DN158171_c1_g1	K01006+K00814+K01610+K01610
Proteasome	ko03050	3	380	263	15355	TRINITY_DN142298_c2_g1;TRINITY_DN145941_c0_g1;TRINITY_DN154475_c1_g1	K03028+K03030+K03033
Inositol phosphate metabolism	ko00562	3	179	263	15355	TRINITY_DN140550_c1_g1;TRINITY_DN146050_c3_g1;TRINITY_DN155248_c2_g2	K05857+K05857+K00889
Sulfur metabolism	ko00920	2	101	263	15355	TRINITY_DN127826_c0_g2;TRINITY_DN150658_c3_g1	K01760+K00860
Folate biosynthesis	ko00790	1	32	263	15355	TRINITY_DN146828_c3_g1	K01077
Selenocompound metabolism	ko00450	2	116	263	15355	TRINITY_DN127826_c0_g2;TRINITY_DN140400_c3_g3	K01760+K01874
beta-Alanine metabolism	ko00410	2	187	263	15355	TRINITY_DN143199_c2_g1;TRINITY_DN153166_c2_g4	K00128+K00128
Amino sugar and nucleotide sugar metabolism	ko00520	7	393	263	15355	TRINITY_DN114666_c1_g1;TRINITY_DN127224_c0_g2;TRINITY_DN128984_c0_g2;TRINITY_DN131249_c0_g1;TRINITY_DN139778_c9_g1;TRINITY_DN151695_c0_g3;TRINITY_DN156186_c4_g2	K01183+K00621+K01183+K12451+K12448+K00820+K12448
Phenylalanine metabolism	ko00360	12	174	263	15355	TRINITY_DN130791_c1_g3;TRINITY_DN135782_c0_g1;TRINITY_DN137601_c4_g1;TRINITY_DN139171_c0_g2;TRINITY_DN142455_c1_g1;TRINITY_DN144001_c4_g1;TRINITY_DN150547_c5_g1;TRINITY_DN153641_c0_g4;TRINITY_DN154582_c1_g1;TRINITY_DN154582_c1_g5;TRINITY_DN158107_c3_g1;TRINITY_DN159695_c2_g4	K10775+K00430+K14455+K00430+K00457+K03782+K10775+K00487+K10775+K10775+K00815+K10775
Sphingolipid metabolism	ko00600	2	102	263	15355	TRINITY_DN119554_c0_g1;TRINITY_DN125061_c1_g2	K01634+K00654
Tropane, piperidine and pyridine alkaloid biosynthesis	ko00960	1	52	263	15355	TRINITY_DN158107_c3_g1	K00815
Circadian rhythm - plant	ko04712	2	59	263	15355	TRINITY_DN144340_c4_g4;TRINITY_DN152356_c3_g1	K00660+K03115
Cyanoamino acid metabolism	ko00460	2	75	263	15355	TRINITY_DN150963_c1_g3;TRINITY_DN158820_c4_g2	K01188+K01188
Arachidonic acid metabolism	ko00590	1	66	263	15355	TRINITY_DN129126_c0_g2	K00432
Isoquinoline alkaloid biosynthesis	ko00950	2	47	263	15355	TRINITY_DN135911_c0_g1;TRINITY_DN158107_c3_g1	K01592+K00815
Nicotinate and nicotinamide metabolism	ko00760	2	55	263	15355	TRINITY_DN111656_c0_g1;TRINITY_DN132607_c6_g3	K03426+K00763
Sulfur relay system	ko04122	1	37	263	15355	TRINITY_DN157792_c3_g1	K04487
Fatty acid metabolism	ko00071	13	359	263	15355	TRINITY_DN120649_c0_g3;TRINITY_DN129928_c3_g2;TRINITY_DN129928_c3_g7;TRINITY_DN130520_c3_g5;TRINITY_DN133395_c0_g5;TRINITY_DN137347_c1_g1;TRINITY_DN139535_c2_g1;TRINITY_DN143110_c1_g1;TRINITY_DN143199_c2_g1;TRINITY_DN150652_c0_g4;TRINITY_DN153166_c2_g4;TRINITY_DN158666_c3_g1;TRINITY_DN158666_c3_g5	K01897+K07513+K07513+K00626+K00121+K00001+K00001+K00001+K00128+K00001+K00128+K00001+K00001
Glycolysis / Gluconeogenesis	ko00010	18	666	263	15355	TRINITY_DN123491_c0_g2;TRINITY_DN127104_c0_g2;TRINITY_DN133395_c0_g5;TRINITY_DN135960_c4_g1;TRINITY_DN137347_c1_g1;TRINITY_DN137392_c9_g1;TRINITY_DN138366_c0_g2;TRINITY_DN139535_c2_g1;TRINITY_DN143110_c1_g1;TRINITY_DN143199_c2_g1;TRINITY_DN145164_c2_g2;TRINITY_DN145814_c1_g3;TRINITY_DN150652_c0_g4;TRINITY_DN152907_c1_g7;TRINITY_DN153166_c2_g4;TRINITY_DN158171_c1_g1;TRINITY_DN158666_c3_g1;TRINITY_…	K01895+K01568+K00121+K00162+K00001+K00850+K00382+K00001+K00001+K00128+K01689+K01610+K00001+K00134+K00128+K01610+K00001+K00001
RNA degradation	ko03018	7	401	263	15355	TRINITY_DN136030_c1_g1;TRINITY_DN137305_c0_g2;TRINITY_DN138409_c3_g3;TRINITY_DN145164_c2_g2;TRINITY_DN145622_c0_g4;TRINITY_DN147490_c1_g1;TRINITY_DN151493_c0_g8	K03514+K13126+K04043+K01689+K00962+K12607+K13126
Tryptophan metabolism	ko00380	5	227	263	15355	TRINITY_DN130520_c3_g5;TRINITY_DN134285_c0_g3;TRINITY_DN143199_c2_g1;TRINITY_DN144001_c4_g1;TRINITY_DN153166_c2_g4	K00626+K11816+K00128+K03782+K00128
Cysteine and methionine metabolism	ko00270	6	332	263	15355	TRINITY_DN127826_c0_g2;TRINITY_DN136655_c4_g1;TRINITY_DN137601_c4_g1;TRINITY_DN142045_c5_g1;TRINITY_DN147696_c1_g4;TRINITY_DN158107_c3_g1	K01760+K01244+K14455+K01611+K00789+K00815
Nitrogen metabolism	ko00910	9	219	263	15355	TRINITY_DN127826_c0_g2;TRINITY_DN130791_c1_g3;TRINITY_DN131739_c4_g1;TRINITY_DN135157_c4_g4;TRINITY_DN150547_c5_g1;TRINITY_DN153013_c1_g1;TRINITY_DN154582_c1_g1;TRINITY_DN154582_c1_g5;TRINITY_DN159695_c2_g4	K01760+K10775+K01915+K00366+K10775+K00605+K10775+K10775+K10775
Aminoacyl-tRNA biosynthesis	ko00970	4	332	263	15355	TRINITY_DN140400_c3_g3;TRINITY_DN140552_c1_g2;TRINITY_DN140552_c1_g7;TRINITY_DN158573_c2_g5	K01874+K01887+K01887+K01887
Glycosaminoglycan degradation	ko00531	3	52	263	15355	TRINITY_DN136757_c2_g2;TRINITY_DN151427_c1_g1;TRINITY_DN156329_c0_g1	K07964+K10532+K07964
Ribosome	ko03010	10	1847	263	15355	TRINITY_DN133722_c2_g1;TRINITY_DN136366_c2_g3;TRINITY_DN142620_c2_g1;TRINITY_DN143372_c0_g5;TRINITY_DN144558_c8_g2;TRINITY_DN145183_c1_g1;TRINITY_DN145403_c2_g1;TRINITY_DN153166_c3_g1;TRINITY_DN154429_c1_g2;TRINITY_DN160653_c2_g3	K02978+K02974+K02903+K02921+K02931+K02925+K02955+K02927+K02996+K02993
Ubiquinone and other terpenoid-quinone biosynthesis	ko00130	2	73	263	15355	TRINITY_DN142455_c1_g1;TRINITY_DN158107_c3_g1	K00457+K00815
Zeatin biosynthesis	ko00908	2	26	263	15355	TRINITY_DN143936_c0_g2;TRINITY_DN159407_c2_g3	K13495+K10760
Riboflavin metabolism	ko00740	1	26	263	15355	TRINITY_DN136759_c4_g4	K14652
Glycerophospholipid metabolism	ko00564	2	219	263	15355	TRINITY_DN134860_c0_g1;TRINITY_DN156585_c4_g1	K13523+K13523
Lysine biosynthesis	ko00300	1	79	263	15355	TRINITY_DN130226_c0_g1	K01714
Mismatch repair	ko03430	10	121	263	15355	TRINITY_DN139315_c1_g1;TRINITY_DN141871_c0_g1;TRINITY_DN145394_c0_g1;TRINITY_DN145394_c0_g2;TRINITY_DN145452_c1_g2;TRINITY_DN149144_c5_g1;TRINITY_DN150574_c0_g1;TRINITY_DN152195_c2_g2;TRINITY_DN157030_c1_g2;TRINITY_DN160370_c5_g3	K07466+K07466+K07466+K07466+K07466+K07466+K07466+K10746+K07466+K07466
Glycine, serine and threonine metabolism	ko00260	3	235	263	15355	TRINITY_DN117329_c0_g1;TRINITY_DN138366_c0_g2;TRINITY_DN153013_c1_g1	K00130+K00382+K00605
Plant hormone signal transduction	ko04075	8	323	263	15355	TRINITY_DN131859_c0_g3;TRINITY_DN139151_c0_g1;TRINITY_DN139151_c0_g4;TRINITY_DN146779_c6_g3;TRINITY_DN150050_c1_g1;TRINITY_DN153903_c3_g1;TRINITY_DN158415_c7_g1;TRINITY_DN158545_c5_g1	K14488+K14509+K14509+K14498+K14502+K14498+K14498+K14504
Fatty acid biosynthesis	ko00061	2	122	263	15355	TRINITY_DN138155_c2_g1;TRINITY_DN157610_c2_g2	K09458+K09458
Photosynthesis	ko00195	1	104	263	15355	TRINITY_DN143360_c0_g2	K02113
Carotenoid biosynthesis	ko00906	2	60	263	15355	TRINITY_DN128722_c0_g1;TRINITY_DN130536_c3_g2	K09838+K09838
Glycosylphosphatidylinositol(GPI)-anchor biosynthesis	ko00563	1	40	263	15355	TRINITY_DN150890_c10_g1	K03857
N-Glycan biosynthesis	ko00510	2	194	263	15355	TRINITY_DN146644_c2_g1;TRINITY_DN160416_c1_g1	K07151+K07432
Limonene and pinene degradation	ko00903	1	103	263	15355	TRINITY_DN143199_c2_g1	K00128
Ribosome biogenesis in eukaryotes	ko03008	9	511	263	15355	TRINITY_DN127558_c0_g2;TRINITY_DN127888_c0_g1;TRINITY_DN135926_c0_g1;TRINITY_DN137290_c2_g2;TRINITY_DN139538_c1_g1;TRINITY_DN143069_c1_g2;TRINITY_DN152356_c3_g1;TRINITY_DN155419_c4_g1;TRINITY_DN155419_c4_g3	K03264+K06943+K14290+K14565+K14564+K14290+K03115+K14290+K14290
Synthesis and degradation of ketone bodies	ko00072	1	56	263	15355	TRINITY_DN130520_c3_g5	K00626
Thiamine metabolism	ko00730	1	25	263	15355	TRINITY_DN157792_c3_g1	K04487
Circadian rhythm - mammal	ko04710	3	68	263	15355	TRINITY_DN132293_c4_g7;TRINITY_DN139521_c5_g4;TRINITY_DN155321_c2_g4	K03094+K03868+K03094
Valine, leucine and isoleucine degradation	ko00280	6	355	263	15355	TRINITY_DN129928_c3_g2;TRINITY_DN129928_c3_g7;TRINITY_DN130520_c3_g5;TRINITY_DN138366_c0_g2;TRINITY_DN143199_c2_g1;TRINITY_DN153166_c2_g4	K07513+K07513+K00626+K00382+K00128+K00128
Steroid biosynthesis	ko00100	2	106	263	15355	TRINITY_DN126122_c1_g3;TRINITY_DN129138_c0_g3	K00801+K07750
Brassinosteroid biosynthesis	ko00905	1	22	263	15355	TRINITY_DN149629_c0_g2	K09591
Phenylpropanoid biosynthesis	ko00940	11	176	263	15355	TRINITY_DN130791_c1_g3;TRINITY_DN135782_c0_g1;TRINITY_DN139171_c0_g2;TRINITY_DN144001_c4_g1;TRINITY_DN150547_c5_g1;TRINITY_DN150963_c1_g3;TRINITY_DN153641_c0_g4;TRINITY_DN154582_c1_g1;TRINITY_DN154582_c1_g5;TRINITY_DN158820_c4_g2;TRINITY_DN159695_c2_g4	K10775+K00430+K00430+K03782+K10775+K01188+K00487+K10775+K10775+K01188+K10775
C5-Branched dibasic acid metabolism	ko00660	2	19	263	15355	TRINITY_DN134530_c0_g7;TRINITY_DN255687_c0_g1	K01652+K01704
Ubiquitin mediated proteolysis	ko04120	9	447	263	15355	TRINITY_DN132293_c4_g7;TRINITY_DN132376_c2_g1;TRINITY_DN135571_c0_g2;TRINITY_DN138019_c1_g1;TRINITY_DN139521_c5_g4;TRINITY_DN148428_c0_g2;TRINITY_DN148495_c0_g2;TRINITY_DN155321_c2_g4;TRINITY_DN156408_c1_g3	K03094+K10578+K06689+K10575+K03868+K10610+K03364+K03094+K03363
Basal transcription factors	ko03022	6	153	263	15355	TRINITY_DN130710_c2_g4;TRINITY_DN136960_c0_g4;TRINITY_DN141238_c5_g1;TRINITY_DN144940_c1_g1;TRINITY_DN149122_c2_g1;TRINITY_DN152406_c3_g1	K03124+K03123+K03144+K03127+K10845+K03141
Tyrosine metabolism	ko00350	12	184	263	15355	TRINITY_DN133395_c0_g5;TRINITY_DN135911_c0_g1;TRINITY_DN137347_c1_g1;TRINITY_DN137601_c4_g1;TRINITY_DN139535_c2_g1;TRINITY_DN142455_c1_g1;TRINITY_DN143110_c1_g1;TRINITY_DN150652_c0_g4;TRINITY_DN158107_c3_g1;TRINITY_DN158666_c3_g1;TRINITY_DN158666_c3_g5;TRINITY_DN97970_c0_g1	K00121+K01592+K00001+K14455+K00001+K00457+K00001+K00001+K00815+K00001+K00001+K00135
Purine metabolism	ko00230	18	698	263	15355	TRINITY_DN120329_c0_g1;TRINITY_DN125408_c1_g2;TRINITY_DN128020_c0_g1;TRINITY_DN128782_c1_g2;TRINITY_DN129415_c0_g1;TRINITY_DN129673_c0_g1;TRINITY_DN131763_c1_g2;TRINITY_DN134023_c0_g1;TRINITY_DN135675_c3_g1;TRINITY_DN136534_c3_g5;TRINITY_DN145622_c0_g4;TRINITY_DN146972_c0_g1;TRINITY_DN146972_c1_g2;TRINITY_DN147790_c1_g3;TRINITY_DN149180_c1_g2;TRINITY_DN150658_c3_g1;TRINITY_DN155118_c0_g1;TRINITY_…	K03014+K03013+K00948+K14641+K01490+K02684+K00759+K01466+K03021+K00948+K00962+K10808+K10808+K13484+K03015+K00860+K02684+K03046
RNA polymerase	ko03020	5	190	263	15355	TRINITY_DN120329_c0_g1;TRINITY_DN125408_c1_g2;TRINITY_DN135675_c3_g1;TRINITY_DN149180_c1_g2;TRINITY_DN157699_c2_g4	K03014+K03013+K03021+K03015+K03046
Regulation of autophagy	ko04140	2	80	263	15355	TRINITY_DN131332_c7_g1;TRINITY_DN139939_c0_g3	K08341+K08341
Nucleotide excision repair	ko03420	14	198	263	15355	TRINITY_DN139315_c1_g1;TRINITY_DN139521_c5_g4;TRINITY_DN141238_c5_g1;TRINITY_DN141871_c0_g1;TRINITY_DN145394_c0_g1;TRINITY_DN145394_c0_g2;TRINITY_DN145452_c1_g2;TRINITY_DN148428_c0_g2;TRINITY_DN149122_c2_g1;TRINITY_DN149144_c5_g1;TRINITY_DN150574_c0_g1;TRINITY_DN152406_c3_g1;TRINITY_DN157030_c1_g2;TRINITY_DN160370_c5_g3	K07466+K03868+K03144+K07466+K07466+K07466+K07466+K10610+K10845+K07466+K07466+K03141+K07466+K07466
Stilbenoid, diarylheptanoid and gingerol biosynthesis	ko00945	1	41	263	15355	TRINITY_DN153641_c0_g4	K00487
Starch and sucrose metabolism	ko00500	10	420	263	15355	TRINITY_DN126763_c0_g1;TRINITY_DN132109_c2_g1;TRINITY_DN135475_c0_g3;TRINITY_DN141084_c6_g1;TRINITY_DN150963_c1_g3;TRINITY_DN154601_c0_g3;TRINITY_DN154890_c0_g1;TRINITY_DN158804_c1_g5;TRINITY_DN158820_c4_g2;TRINITY_DN159825_c4_g3	K01187+K00705+K01051+K00688+K01188+K01176+K00696+K00688+K01188+K00695
Pentose and glucuronate interconversions	ko00040	5	192	263	15355	TRINITY_DN132643_c3_g3;TRINITY_DN135475_c0_g3;TRINITY_DN143199_c2_g1;TRINITY_DN146251_c4_g1;TRINITY_DN153166_c2_g4	K01805+K01051+K00128+K01805+K00128
Pyrimidine metabolism	ko00240	14	491	263	15355	TRINITY_DN120329_c0_g1;TRINITY_DN120834_c0_g1;TRINITY_DN125408_c1_g2;TRINITY_DN128782_c1_g2;TRINITY_DN129673_c0_g1;TRINITY_DN135675_c3_g1;TRINITY_DN145622_c0_g4;TRINITY_DN146972_c0_g1;TRINITY_DN146972_c1_g2;TRINITY_DN149180_c1_g2;TRINITY_DN151727_c0_g1;TRINITY_DN155118_c0_g1;TRINITY_DN157699_c2_g4;TRINITY_DN160567_c4_g2	K03014+K00761+K03013+K14641+K02684+K03021+K00962+K10808+K10808+K03015+K01489+K02684+K03046+K01955
Butanoate metabolism	ko00650	4	190	263	15355	TRINITY_DN130520_c3_g5;TRINITY_DN134530_c0_g7;TRINITY_DN135960_c4_g1;TRINITY_DN97970_c0_g1	K00626+K01652+K00162+K00135
Fructose and mannose metabolism	ko00051	3	240	263	15355	TRINITY_DN132643_c3_g3;TRINITY_DN137392_c9_g1;TRINITY_DN146251_c4_g1	K01805+K00850+K01805
SNARE interactions in vesicular transport	ko04130	2	69	263	15355	TRINITY_DN128395_c0_g2;TRINITY_DN135618_c8_g2	K08493+K08517
mRNA surveillance pathway	ko03015	6	451	263	15355	TRINITY_DN125555_c0_g1;TRINITY_DN129023_c0_g1;TRINITY_DN137305_c0_g2;TRINITY_DN140687_c1_g1;TRINITY_DN151493_c0_g8;TRINITY_DN160031_c4_g3	K03267+K14326+K13126+K11583+K13126+K12877
Homologous recombination	ko03440	10	114	263	15355	TRINITY_DN139315_c1_g1;TRINITY_DN141871_c0_g1;TRINITY_DN145394_c0_g1;TRINITY_DN145394_c0_g2;TRINITY_DN145452_c1_g2;TRINITY_DN149144_c5_g1;TRINITY_DN150574_c0_g1;TRINITY_DN153032_c4_g3;TRINITY_DN157030_c1_g2;TRINITY_DN160370_c5_g3	K07466+K07466+K07466+K07466+K07466+K07466+K07466+K04482+K07466+K07466
Phosphatidylinositol signaling system	ko04070	4	181	263	15355	TRINITY_DN135189_c1_g1;TRINITY_DN140550_c1_g1;TRINITY_DN146050_c3_g1;TRINITY_DN155248_c2_g2	K02183+K05857+K05857+K00889
Lysine degradation	ko00310	3	175	263	15355	TRINITY_DN130520_c3_g5;TRINITY_DN143199_c2_g1;TRINITY_DN153166_c2_g4	K00626+K00128+K00128
Arginine and proline metabolism	ko00330	6	399	263	15355	TRINITY_DN131739_c4_g1;TRINITY_DN137601_c4_g1;TRINITY_DN142045_c5_g1;TRINITY_DN143199_c2_g1;TRINITY_DN145738_c1_g1;TRINITY_DN153166_c2_g4	K01915+K14455+K01611+K00128+K01583+K00128
Natural killer cell mediated cytotoxicity	ko04650	2	74	263	15355	TRINITY_DN115289_c0_g2;TRINITY_DN144860_c7_g1	K04371+K04371
Endocytosis	ko04144	4	371	263	15355	TRINITY_DN132725_c2_g3;TRINITY_DN147328_c5_g1;TRINITY_DN155248_c2_g2;TRINITY_DN157099_c2_g2	K03283+K03283+K00889+K03283
Galactose metabolism	ko00052	2	192	263	15355	TRINITY_DN126763_c0_g1;TRINITY_DN137392_c9_g1	K01187+K00850
Plant-pathogen interaction	ko04626	1	328	263	15355	TRINITY_DN157229_c3_g2	K13412
Citrate cycle (TCA cycle)	ko00020	4	485	263	15355	TRINITY_DN135960_c4_g1;TRINITY_DN138366_c0_g2;TRINITY_DN145814_c1_g3;TRINITY_DN158171_c1_g1	K00162+K00382+K01610+K01610
Alanine, aspartate and glutamate metabolism	ko00250	7	358	263	15355	TRINITY_DN131739_c4_g1;TRINITY_DN136574_c1_g1;TRINITY_DN137601_c4_g1;TRINITY_DN151695_c0_g3;TRINITY_DN156673_c1_g1;TRINITY_DN160567_c4_g2;TRINITY_DN97970_c0_g1	K01915+K00814+K14455+K00820+K13566+K01955+K00135
Flavonoid biosynthesis	ko00941	2	53	263	15355	TRINITY_DN144340_c4_g4;TRINITY_DN153641_c0_g4	K00660+K00487
Oxidative phosphorylation	ko00190	18	962	263	15355	TRINITY_DN124500_c0_g2;TRINITY_DN128980_c0_g1;TRINITY_DN129277_c0_g1;TRINITY_DN136757_c2_g1;TRINITY_DN138335_c4_g1;TRINITY_DN138739_c1_g3;TRINITY_DN139648_c0_g2;TRINITY_DN142165_c1_g12;TRINITY_DN143360_c0_g2;TRINITY_DN143745_c2_g5;TRINITY_DN148455_c1_g2;TRINITY_DN148608_c2_g2;TRINITY_DN152409_c1_g1;TRINITY_DN154355_c2_g1;TRINITY_DN159026_c1_g3;TRINITY_DN159756_c0_g1;TRINITY_DN159845_c2_g1;TRINITY…	K03938+K00417+K02146+K01535+K01535+K02138+K02146+K02132+K02113+K00416+K02147+K01535+K02260+K03936+K02260+K01535+K03881+K02132
Porphyrin and chlorophyll metabolism	ko00860	2	141	263	15355	TRINITY_DN129312_c0_g1;TRINITY_DN129504_c0_g1	K00231+K01764
Glyoxylate and dicarboxylate metabolism	ko00630	2	218	263	15355	TRINITY_DN130520_c3_g5;TRINITY_DN153190_c1_g3	K00626+K00122
DNA replication	ko03030	12	172	263	15355	TRINITY_DN129407_c0_g1;TRINITY_DN129673_c0_g1;TRINITY_DN139315_c1_g1;TRINITY_DN141871_c0_g1;TRINITY_DN145394_c0_g1;TRINITY_DN145394_c0_g2;TRINITY_DN145452_c1_g2;TRINITY_DN149144_c5_g1;TRINITY_DN150574_c0_g1;TRINITY_DN155118_c0_g1;TRINITY_DN157030_c1_g2;TRINITY_DN160370_c5_g3	K10745+K02684+K07466+K07466+K07466+K07466+K07466+K07466+K07466+K02684+K07466+K07466
Ascorbate and aldarate metabolism	ko00053	3	155	263	15355	TRINITY_DN143199_c2_g1;TRINITY_DN143402_c6_g2;TRINITY_DN153166_c2_g4	K00128+K01053+K00128
Biosynthesis of unsaturated fatty acids	ko01040	2	199	263	15355	TRINITY_DN129928_c3_g2;TRINITY_DN129928_c3_g7	K07513+K07513
Protein export	ko03060	4	239	263	15355	TRINITY_DN128259_c1_g2;TRINITY_DN128687_c0_g1;TRINITY_DN142082_c2_g2;TRINITY_DN147818_c4_g2	K09490+K13431+K09540+K03109
Glutathione metabolism	ko00480	5	277	263	15355	TRINITY_DN126218_c0_g2;TRINITY_DN129126_c0_g2;TRINITY_DN146972_c0_g1;TRINITY_DN146972_c1_g2;TRINITY_DN150378_c2_g1	K00799+K00432+K10808+K10808+K00383
Diterpenoid biosynthesis	ko00904	3	17	263	15355	TRINITY_DN133372_c3_g2;TRINITY_DN135707_c1_g12;TRINITY_DN138674_c1_g1	K04123+K04125+K04121
Terpenoid backbone biosynthesis	ko00900	1	129	263	15355	TRINITY_DN130520_c3_g5	K00626
Phenylalanine, tyrosine and tryptophan biosynthesis	ko00400	3	94	263	15355	TRINITY_DN131825_c4_g1;TRINITY_DN137601_c4_g1;TRINITY_DN158107_c3_g1	K01658+K14455+K00815
Pantothenate and CoA biosynthesis	ko00770	2	88	263	15355	TRINITY_DN134530_c0_g7;TRINITY_DN153825_c1_g4	K01652+K00053
One carbon pool by folate	ko00670	1	76	263	15355	TRINITY_DN153013_c1_g1	K00605
RNA transport	ko03013	14	732	263	15355	TRINITY_DN127523_c0_g2;TRINITY_DN129023_c0_g1;TRINITY_DN135926_c0_g1;TRINITY_DN137305_c0_g2;TRINITY_DN137823_c0_g3;TRINITY_DN142543_c2_g2;TRINITY_DN143069_c1_g2;TRINITY_DN145384_c2_g1;TRINITY_DN146355_c1_g4;TRINITY_DN146431_c0_g6;TRINITY_DN151493_c0_g8;TRINITY_DN155419_c4_g1;TRINITY_DN155419_c4_g3;TRINITY_DN160031_c4_g3	K12160+K14326+K14290+K13126+K03257+K03251+K14290+K03259+K03257+K14293+K13126+K14290+K14290+K12877
Pyruvate metabolism	ko00620	10	501	263	15355	TRINITY_DN123491_c0_g2;TRINITY_DN127846_c0_g1;TRINITY_DN130520_c3_g5;TRINITY_DN135266_c6_g2;TRINITY_DN135960_c4_g1;TRINITY_DN138366_c0_g2;TRINITY_DN143199_c2_g1;TRINITY_DN145814_c1_g3;TRINITY_DN153166_c2_g4;TRINITY_DN158171_c1_g1	K01895+K01649+K00626+K01006+K00162+K00382+K00128+K01610+K00128+K01610
Valine, leucine and isoleucine biosynthesis	ko00290	6	168	263	15355	TRINITY_DN127846_c0_g1;TRINITY_DN134530_c0_g7;TRINITY_DN135766_c5_g2;TRINITY_DN135960_c4_g1;TRINITY_DN153825_c1_g4;TRINITY_DN255687_c0_g1	K01649+K01652+K00052+K00162+K00053+K01704
Protein processing in endoplasmic reticulum	ko04141	17	988	263	15355	TRINITY_DN125971_c0_g2;TRINITY_DN128259_c1_g2;TRINITY_DN131049_c4_g4;TRINITY_DN132293_c4_g7;TRINITY_DN132376_c2_g1;TRINITY_DN132725_c2_g3;TRINITY_DN132890_c4_g4;TRINITY_DN135571_c0_g2;TRINITY_DN138019_c1_g1;TRINITY_DN139521_c5_g4;TRINITY_DN142082_c2_g2;TRINITY_DN142781_c0_g4;TRINITY_DN146644_c2_g1;TRINITY_DN147328_c5_g1;TRINITY_DN155321_c2_g4;TRINITY_DN157099_c2_g2;TRINITY_DN187002_c0_g1	K13989+K09490+K13249+K03094+K10578+K03283+K14005+K06689+K10575+K03868+K09540+K01456+K07151+K03283+K03094+K03283+K09584
Histidine metabolism	ko00340	3	115	263	15355	TRINITY_DN143199_c2_g1;TRINITY_DN149745_c1_g2;TRINITY_DN153166_c2_g4	K00128+K00013+K00128
Pentose phosphate pathway	ko00030	6	273	263	15355	TRINITY_DN128020_c0_g1;TRINITY_DN135009_c2_g1;TRINITY_DN136534_c3_g5;TRINITY_DN137392_c9_g1;TRINITY_DN143402_c6_g2;TRINITY_DN149029_c1_g4	K00948+K00851+K00948+K00850+K01053+K00616
Propanoate metabolism	ko00640	4	294	263	15355	TRINITY_DN123491_c0_g2;TRINITY_DN130520_c3_g5;TRINITY_DN143199_c2_g1;TRINITY_DN153166_c2_g4	K01895+K00626+K00128+K00128

## Sheet: ML vs NL
Additional file 9, Table S3. Enrichment analysis of differentially expressed genes in KEGG database
#KEGG_n	329	KEGG_N	15355
#Pathway	ko_ID	Unigene	gene	Unigene_all	gene_all
Glycine, serine and threonine metabolism	ko00260	4	235	329	15355	TRINITY_DN127590_c0_g1;TRINITY_DN138366_c0_g2;TRINITY_DN143561_c1_g2;TRINITY_DN153013_c1_g3	K00058+K00382+K00600+K00605
Pantothenate and CoA biosynthesis	ko00770	2	88	329	15355	TRINITY_DN144858_c1_g1;TRINITY_DN153825_c1_g4	K01431+K00053
One carbon pool by folate	ko00670	2	76	329	15355	TRINITY_DN143561_c1_g2;TRINITY_DN153013_c1_g3	K00600+K00605
Inositol phosphate metabolism	ko00562	6	179	329	15355	TRINITY_DN141128_c4_g1;TRINITY_DN141460_c2_g1;TRINITY_DN148663_c1_g1;TRINITY_DN155120_c1_g2;TRINITY_DN156956_c0_g2;TRINITY_DN159744_c3_g1	K01110+K01803+K01803+K00469+K00921+K00469
Amino sugar and nucleotide sugar metabolism	ko00520	11	393	329	15355	TRINITY_DN133826_c4_g2;TRINITY_DN136573_c2_g2;TRINITY_DN142581_c3_g1;TRINITY_DN142581_c3_g2;TRINITY_DN144955_c0_g2;TRINITY_DN146962_c0_g2;TRINITY_DN149206_c5_g1;TRINITY_DN151017_c4_g1;TRINITY_DN152219_c7_g3;TRINITY_DN154545_c3_g1;TRINITY_DN158405_c4_g1	K00012+K08679+K12450+K12450+K01183+K00849+K12451+K01784+K08679+K12448+K00012
RNA polymerase	ko03020	8	190	329	15355	TRINITY_DN135675_c3_g1;TRINITY_DN149180_c1_g2;TRINITY_DN150659_c0_g1;TRINITY_DN155282_c2_g3;TRINITY_DN157699_c2_g4;TRINITY_DN160324_c4_g2;TRINITY_DN160652_c3_g4;TRINITY_DN160661_c1_g1	K03021+K03015+K03000+K03024+K03046+K03021+K03043+K03046
Phenylalanine, tyrosine and tryptophan biosynthesis	ko00400	3	94	329	15355	TRINITY_DN141849_c7_g2;TRINITY_DN149001_c0_g4;TRINITY_DN158107_c3_g1	K13832+K13832+K00815
Sphingolipid metabolism	ko00600	1	102	329	15355	TRINITY_DN152671_c1_g4	K12349
Phenylalanine metabolism	ko00360	5	174	329	15355	TRINITY_DN139171_c0_g2;TRINITY_DN148021_c3_g1;TRINITY_DN153641_c0_g4;TRINITY_DN158107_c3_g1;TRINITY_DN158574_c2_g1	K00430+K00430+K00487+K00815+K00430
Proteasome	ko03050	4	380	329	15355	TRINITY_DN141883_c0_g7;TRINITY_DN142914_c2_g1;TRINITY_DN150322_c4_g3;TRINITY_DN154475_c1_g1	K03063+K02736+K02734+K03033
Arginine and proline metabolism	ko00330	8	399	329	15355	TRINITY_DN136865_c2_g1;TRINITY_DN140063_c8_g1;TRINITY_DN143206_c2_g3;TRINITY_DN145094_c0_g3;TRINITY_DN146207_c0_g1;TRINITY_DN150454_c1_g1;TRINITY_DN153072_c1_g1;TRINITY_DN157128_c2_g2	K01438+K01915+K00128+K00620+K00261+K01583+K00930+K01583
Natural killer cell mediated cytotoxicity	ko04650	3	74	329	15355	TRINITY_DN131236_c3_g1;TRINITY_DN138206_c2_g1;TRINITY_DN150561_c8_g2	K04371+K04392+K04371
Oxidative phosphorylation	ko00190	12	962	329	15355	TRINITY_DN136757_c2_g1;TRINITY_DN139648_c0_g2;TRINITY_DN141335_c1_g1;TRINITY_DN142165_c1_g12;TRINITY_DN143106_c2_g3;TRINITY_DN143360_c0_g2;TRINITY_DN148455_c1_g2;TRINITY_DN152409_c1_g1;TRINITY_DN156201_c2_g1;TRINITY_DN159026_c1_g3;TRINITY_DN160192_c4_g4;TRINITY_DN160732_c3_g1	K01535+K02146+K03955+K02132+K02266+K02113+K02147+K02260+K01535+K02260+K02132+K03941
Nicotinate and nicotinamide metabolism	ko00760	1	55	329	15355	TRINITY_DN132607_c6_g3	K00763
Nitrogen metabolism	ko00910	4	219	329	15355	TRINITY_DN140063_c8_g1;TRINITY_DN146207_c0_g1;TRINITY_DN153013_c1_g3;TRINITY_DN158190_c2_g1	K01915+K00261+K00605+K00264
Selenocompound metabolism	ko00450	2	116	329	15355	TRINITY_DN140400_c3_g3;TRINITY_DN142769_c1_g2	K01874+K01739
Brassinosteroid biosynthesis	ko00905	2	22	329	15355	TRINITY_DN149629_c0_g2;TRINITY_DN158188_c3_g1	K09591+K09588
Spliceosome	ko03040	14	745	329	15355	TRINITY_DN128567_c0_g1;TRINITY_DN132725_c2_g3;TRINITY_DN137123_c1_g3;TRINITY_DN139215_c0_g3;TRINITY_DN142627_c1_g1;TRINITY_DN144131_c1_g2;TRINITY_DN145293_c0_g1;TRINITY_DN149296_c0_g3;TRINITY_DN149698_c3_g3;TRINITY_DN151802_c0_g2;TRINITY_DN155896_c2_g2;TRINITY_DN156768_c3_g4;TRINITY_DN159101_c0_g1;TRINITY_DN159580_c1_g2	K12854+K03283+K12828+K12833+K12854+K12860+K03283+K12876+K12819+K06063+K12825+K06063+K12896+K12819
Lysine degradation	ko00310	2	175	329	15355	TRINITY_DN143206_c2_g3;TRINITY_DN143876_c2_g1	K00128+K00164
Starch and sucrose metabolism	ko00500	13	420	329	15355	TRINITY_DN133337_c2_g1;TRINITY_DN133826_c4_g2;TRINITY_DN136573_c2_g2;TRINITY_DN140024_c0_g1;TRINITY_DN144277_c0_g2;TRINITY_DN145067_c2_g2;TRINITY_DN147887_c3_g1;TRINITY_DN149597_c1_g2;TRINITY_DN152219_c7_g3;TRINITY_DN152932_c0_g1;TRINITY_DN154746_c1_g3;TRINITY_DN158405_c4_g1;TRINITY_DN160407_c4_g4	K05350+K00012+K08679+K01051+K00696+K01188+K01051+K05350+K08679+K01188+K01193+K00012+K00703
Basal transcription factors	ko03022	3	153	329	15355	TRINITY_DN130757_c0_g1;TRINITY_DN136960_c0_g4;TRINITY_DN149122_c2_g1	K03125+K03123+K10845
Fructose and mannose metabolism	ko00051	5	240	329	15355	TRINITY_DN137392_c9_g1;TRINITY_DN138802_c3_g4;TRINITY_DN141460_c2_g1;TRINITY_DN148663_c1_g1;TRINITY_DN160027_c0_g1	K00850+K00895+K01803+K01803+K00850
Photosynthesis	ko00195	2	104	329	15355	TRINITY_DN143360_c0_g2;TRINITY_DN155131_c2_g1	K02113+K02639
Glyoxylate and dicarboxylate metabolism	ko00630	2	218	329	15355	TRINITY_DN148855_c0_g1;TRINITY_DN157225_c0_g1	K00026+K01602
Glycerolipid metabolism	ko00561	7	200	329	15355	TRINITY_DN141299_c0_g2;TRINITY_DN143206_c2_g3;TRINITY_DN148461_c6_g1;TRINITY_DN151340_c0_g1;TRINITY_DN153034_c1_g2;TRINITY_DN153895_c0_g1;TRINITY_DN156585_c4_g1	K13508+K00128+K00679+K13508+K06119+K13513+K13523
Zeatin biosynthesis	ko00908	4	26	329	15355	TRINITY_DN142159_c0_g1;TRINITY_DN143936_c0_g1;TRINITY_DN148364_c0_g2;TRINITY_DN149946_c1_g3	K00279+K13495+K00279+K10760
Pyrimidine metabolism	ko00240	16	491	329	15355	TRINITY_DN129673_c0_g1;TRINITY_DN135675_c3_g1;TRINITY_DN140972_c2_g2;TRINITY_DN144858_c1_g1;TRINITY_DN144898_c1_g1;TRINITY_DN146972_c1_g2;TRINITY_DN149004_c0_g2;TRINITY_DN149180_c1_g2;TRINITY_DN150659_c0_g1;TRINITY_DN155118_c0_g1;TRINITY_DN155282_c2_g3;TRINITY_DN157699_c2_g4;TRINITY_DN160324_c4_g2;TRINITY_DN160567_c4_g2;TRINITY_DN160652_c3_g4;TRINITY_DN160661_c1_g1	K02684+K03021+K02325+K01431+K02684+K10808+K13421+K03015+K03000+K02684+K03024+K03046+K03021+K01955+K03043+K03046
Plant-pathogen interaction	ko04626	7	328	329	15355	TRINITY_DN136765_c0_g2;TRINITY_DN141732_c0_g5;TRINITY_DN150561_c8_g2;TRINITY_DN152955_c1_g2;TRINITY_DN156043_c1_g1;TRINITY_DN157909_c1_g6;TRINITY_DN158922_c1_g3	K13448+K13424+K04371+K13412+K04079+K13412+K13448
Base excision repair	ko03410	3	82	329	15355	TRINITY_DN134443_c7_g3;TRINITY_DN140972_c2_g2;TRINITY_DN152979_c0_g2	K10801+K02325+K03575
Endocytosis	ko04144	5	371	329	15355	TRINITY_DN132725_c2_g3;TRINITY_DN145293_c0_g1;TRINITY_DN152405_c2_g1;TRINITY_DN157415_c2_g1;TRINITY_DN159681_c2_g1	K03283+K03283+K07897+K12188+K12486
Fatty acid metabolism	ko00071	4	359	329	15355	TRINITY_DN143110_c1_g1;TRINITY_DN143206_c2_g3;TRINITY_DN156532_c3_g2;TRINITY_DN158666_c3_g1	K00001+K00128+K01897+K00001
Ribosome	ko03010	22	1847	329	15355	TRINITY_DN130641_c0_g1;TRINITY_DN130813_c0_g1;TRINITY_DN130813_c0_g4;TRINITY_DN133340_c1_g1;TRINITY_DN133722_c2_g1;TRINITY_DN135453_c2_g5;TRINITY_DN136366_c2_g3;TRINITY_DN137741_c1_g1;TRINITY_DN138224_c1_g6;TRINITY_DN139383_c0_g5;TRINITY_DN141804_c1_g3;TRINITY_DN142620_c2_g1;TRINITY_DN143372_c0_g5;TRINITY_DN143894_c2_g4;TRINITY_DN147838_c4_g1;TRINITY_DN148247_c3_g7;TRINITY_DN150477_c0_g2;TRINITY_…	K02978+K02971+K02971+K02915+K02978+K02964+K02974+K02925+K02924+K02910+K02957+K02903+K02921+K02960+K02871+K02920+K02896+K02993+K02883+K02927+K02903+K02993
Butanoate metabolism	ko00650	1	190	329	15355	TRINITY_DN135960_c4_g1	K00162
Plant hormone signal transduction	ko04075	16	323	329	15355	TRINITY_DN131859_c0_g3;TRINITY_DN134162_c8_g1;TRINITY_DN137684_c1_g1;TRINITY_DN137749_c3_g3;TRINITY_DN138115_c3_g3;TRINITY_DN139151_c0_g1;TRINITY_DN139967_c1_g3;TRINITY_DN143463_c3_g1;TRINITY_DN152120_c2_g1;TRINITY_DN153198_c1_g3;TRINITY_DN153903_c3_g1;TRINITY_DN155689_c3_g1;TRINITY_DN155869_c1_g2;TRINITY_DN158415_c7_g1;TRINITY_DN159547_c3_g1;TRINITY_DN187942_c0_g1	K14488+K14498+K14498+K14494+K13415+K14509+K14497+K14488+K14505+K14502+K14498+K14497+K14506+K14498+K14496+K14491
Mismatch repair	ko03430	5	121	329	15355	TRINITY_DN141871_c0_g1;TRINITY_DN145452_c1_g2;TRINITY_DN149144_c5_g1;TRINITY_DN156730_c0_g9;TRINITY_DN160370_c5_g3	K07466+K07466+K07466+K07466+K07466
Circadian rhythm - plant	ko04712	6	59	329	15355	TRINITY_DN130748_c1_g1;TRINITY_DN131818_c5_g1;TRINITY_DN133585_c0_g1;TRINITY_DN136755_c1_g2;TRINITY_DN136755_c1_g4;TRINITY_DN160773_c9_g1	K00660+K12118+K00660+K00660+K00660+K00660
Lysine biosynthesis	ko00300	3	79	329	15355	TRINITY_DN147752_c0_g3;TRINITY_DN151998_c7_g2;TRINITY_DN153072_c1_g1	K00215+K01714+K00930
Glutathione metabolism	ko00480	9	277	329	15355	TRINITY_DN140124_c4_g1;TRINITY_DN141200_c2_g1;TRINITY_DN141200_c2_g4;TRINITY_DN144095_c0_g1;TRINITY_DN145422_c4_g1;TRINITY_DN146972_c1_g2;TRINITY_DN147023_c0_g2;TRINITY_DN150860_c0_g1;TRINITY_DN158144_c3_g1	K00799+K00799+K00799+K00799+K00799+K10808+K00434+K00033+K00681
Pentose and glucuronate interconversions	ko00040	6	192	329	15355	TRINITY_DN133826_c4_g2;TRINITY_DN140024_c0_g1;TRINITY_DN142338_c3_g1;TRINITY_DN143206_c2_g3;TRINITY_DN147887_c3_g1;TRINITY_DN158405_c4_g1	K00012+K01051+K01728+K00128+K01051+K00012
Histidine metabolism	ko00340	2	115	329	15355	TRINITY_DN143206_c2_g3;TRINITY_DN149745_c1_g2	K00128+K00013
DNA replication	ko03030	9	172	329	15355	TRINITY_DN129673_c0_g1;TRINITY_DN140972_c2_g2;TRINITY_DN141871_c0_g1;TRINITY_DN144898_c1_g1;TRINITY_DN145452_c1_g2;TRINITY_DN149144_c5_g1;TRINITY_DN155118_c0_g1;TRINITY_DN156730_c0_g9;TRINITY_DN160370_c5_g3	K02684+K02325+K07466+K02684+K07466+K07466+K02684+K07466+K07466
Stilbenoid, diarylheptanoid and gingerol biosynthesis	ko00945	2	41	329	15355	TRINITY_DN153641_c0_g4;TRINITY_DN160614_c6_g1	K00487+K00517
Citrate cycle (TCA cycle)	ko00020	5	485	329	15355	TRINITY_DN135960_c4_g1;TRINITY_DN138366_c0_g2;TRINITY_DN143876_c2_g1;TRINITY_DN145814_c1_g3;TRINITY_DN148855_c0_g1	K00162+K00382+K00164+K01610+K00026
Limonene and pinene degradation	ko00903	2	103	329	15355	TRINITY_DN143206_c2_g3;TRINITY_DN160614_c6_g1	K00128+K00517
Fatty acid biosynthesis	ko00061	6	122	329	15355	TRINITY_DN131960_c4_g2;TRINITY_DN138155_c2_g1;TRINITY_DN145420_c0_g2;TRINITY_DN147377_c1_g1;TRINITY_DN154246_c1_g1;TRINITY_DN157610_c2_g2	K03921+K09458+K02160+K00208+K09458+K09458
Regulation of autophagy	ko04140	2	80	329	15355	TRINITY_DN131332_c7_g1;TRINITY_DN139939_c0_g3	K08341+K08341
Phenylpropanoid biosynthesis	ko00940	11	176	329	15355	TRINITY_DN133337_c2_g1;TRINITY_DN139171_c0_g2;TRINITY_DN145067_c2_g2;TRINITY_DN148021_c3_g1;TRINITY_DN149597_c1_g2;TRINITY_DN152177_c1_g3;TRINITY_DN152932_c0_g1;TRINITY_DN153641_c0_g4;TRINITY_DN154485_c2_g1;TRINITY_DN155963_c2_g5;TRINITY_DN158574_c2_g1	K05350+K00430+K01188+K00430+K05350+K00083+K01188+K00487+K12355+K09755+K00430
Valine, leucine and isoleucine biosynthesis	ko00290	5	168	329	15355	TRINITY_DN135766_c5_g2;TRINITY_DN135960_c4_g1;TRINITY_DN153825_c1_g4;TRINITY_DN155165_c2_g1;TRINITY_DN160756_c2_g1	K00052+K00162+K00053+K01649+K01649
Ubiquinone and other terpenoid-quinone biosynthesis	ko00130	1	73	329	15355	TRINITY_DN158107_c3_g1	K00815
Protein export	ko03060	9	239	329	15355	TRINITY_DN131545_c1_g2;TRINITY_DN132326_c5_g3;TRINITY_DN132808_c1_g1;TRINITY_DN136049_c5_g1;TRINITY_DN146073_c1_g4;TRINITY_DN147818_c4_g2;TRINITY_DN149294_c4_g1;TRINITY_DN157906_c1_g1;TRINITY_DN158106_c2_g1	K12946+K13280+K03106+K09540+K13280+K03109+K03109+K03106+K03106
Photosynthesis - antenna proteins	ko00196	1	41	329	15355	TRINITY_DN156474_c0_g2	K08914
Propanoate metabolism	ko00640	3	294	329	15355	TRINITY_DN143206_c2_g3;TRINITY_DN145420_c0_g2;TRINITY_DN148336_c0_g1	K00128+K02160+K00016
Ubiquitin mediated proteolysis	ko04120	10	447	329	15355	TRINITY_DN132376_c2_g1;TRINITY_DN132878_c6_g2;TRINITY_DN133544_c4_g2;TRINITY_DN135571_c0_g2;TRINITY_DN139349_c1_g4;TRINITY_DN144218_c0_g1;TRINITY_DN148428_c0_g2;TRINITY_DN148495_c0_g2;TRINITY_DN155321_c2_g4;TRINITY_DN156408_c1_g3	K10578+K03178+K10610+K06689+K03094+K10580+K10610+K03364+K03094+K03363
Biosynthesis of unsaturated fatty acids	ko01040	1	199	329	15355	TRINITY_DN131960_c4_g2	K03921
Phosphatidylinositol signaling system	ko04070	2	181	329	15355	TRINITY_DN141128_c4_g1;TRINITY_DN156956_c0_g2	K01110+K00921
ABC transporters	ko02010	2	67	329	15355	TRINITY_DN128272_c0_g1;TRINITY_DN160476_c10_g2	K05658+K05658
Other types of O-glycan biosynthesis	ko00514	1	12	329	15355	TRINITY_DN134882_c2_g1	K09667
Pyruvate metabolism	ko00620	12	501	329	15355	TRINITY_DN135266_c6_g2;TRINITY_DN135960_c4_g1;TRINITY_DN138366_c0_g2;TRINITY_DN143206_c2_g3;TRINITY_DN145420_c0_g2;TRINITY_DN145814_c1_g3;TRINITY_DN148242_c7_g2;TRINITY_DN148336_c0_g1;TRINITY_DN148855_c0_g1;TRINITY_DN152568_c1_g7;TRINITY_DN155165_c2_g1;TRINITY_DN160756_c2_g1	K01006+K00162+K00382+K00128+K02160+K01610+K01595+K00016+K00026+K00873+K01649+K01649
Terpenoid backbone biosynthesis	ko00900	4	129	329	15355	TRINITY_DN142713_c2_g3;TRINITY_DN144742_c0_g3;TRINITY_DN153627_c0_g4;TRINITY_DN154339_c1_g6	K13789+K01770+K11778+K11778
Valine, leucine and isoleucine degradation	ko00280	3	355	329	15355	TRINITY_DN138366_c0_g2;TRINITY_DN143206_c2_g3;TRINITY_DN152337_c6_g1	K00382+K00128+K00253
Cyanoamino acid metabolism	ko00460	7	75	329	15355	TRINITY_DN133337_c2_g1;TRINITY_DN143561_c1_g2;TRINITY_DN145067_c2_g2;TRINITY_DN145434_c0_g3;TRINITY_DN149597_c1_g2;TRINITY_DN152932_c0_g1;TRINITY_DN158144_c3_g1	K05350+K00600+K01188+K13034+K05350+K01188+K00681
Sulfur metabolism	ko00920	5	101	329	15355	TRINITY_DN142769_c1_g2;TRINITY_DN143709_c4_g1;TRINITY_DN144292_c0_g4;TRINITY_DN145434_c0_g3;TRINITY_DN150658_c3_g1	K01739+K01738+K01738+K13034+K00860
Carbon fixation in photosynthetic organisms	ko00710	13	364	329	15355	TRINITY_DN135266_c6_g2;TRINITY_DN135555_c2_g1;TRINITY_DN135934_c3_g1;TRINITY_DN141460_c2_g1;TRINITY_DN143338_c3_g1;TRINITY_DN145284_c1_g1;TRINITY_DN145814_c1_g3;TRINITY_DN148242_c7_g2;TRINITY_DN148663_c1_g1;TRINITY_DN148855_c0_g1;TRINITY_DN152568_c1_g7;TRINITY_DN156140_c1_g4;TRINITY_DN157225_c0_g1	K01006+K05298+K00615+K01803+K00615+K05298+K01610+K01595+K01803+K00026+K00873+K05298+K01602
beta-Alanine metabolism	ko00410	2	187	329	15355	TRINITY_DN143206_c2_g3;TRINITY_DN144858_c1_g1	K00128+K01431
Isoquinoline alkaloid biosynthesis	ko00950	1	47	329	15355	TRINITY_DN158107_c3_g1	K00815
Glycerophospholipid metabolism	ko00564	4	219	329	15355	TRINITY_DN141299_c0_g2;TRINITY_DN151340_c0_g1;TRINITY_DN153895_c0_g1;TRINITY_DN156585_c4_g1	K13508+K13508+K13513+K13523
Taurine and hypotaurine metabolism	ko00430	2	31	329	15355	TRINITY_DN152893_c3_g1;TRINITY_DN158144_c3_g1	K10712+K00681
Pentose phosphate pathway	ko00030	5	273	329	15355	TRINITY_DN135934_c3_g1;TRINITY_DN137392_c9_g1;TRINITY_DN143338_c3_g1;TRINITY_DN150860_c0_g1;TRINITY_DN160027_c0_g1	K00615+K00850+K00615+K00033+K00850
RNA transport	ko03013	16	732	329	15355	TRINITY_DN129023_c0_g1;TRINITY_DN133609_c4_g2;TRINITY_DN135926_c0_g1;TRINITY_DN137305_c0_g2;TRINITY_DN137823_c0_g3;TRINITY_DN139787_c2_g2;TRINITY_DN143069_c1_g2;TRINITY_DN149296_c0_g3;TRINITY_DN151493_c0_g8;TRINITY_DN151594_c4_g1;TRINITY_DN152982_c8_g2;TRINITY_DN155419_c4_g1;TRINITY_DN155419_c4_g3;TRINITY_DN156927_c0_g2;TRINITY_DN157602_c1_g4;TRINITY_DN157786_c2_g2	K14326+K03253+K14290+K13126+K03257+K03243+K14290+K12876+K13126+K03113+K14292+K14290+K14290+K14309+K03538+K14297
Flavonoid biosynthesis	ko00941	6	53	329	15355	TRINITY_DN130748_c1_g1;TRINITY_DN133585_c0_g1;TRINITY_DN136755_c1_g2;TRINITY_DN136755_c1_g4;TRINITY_DN153641_c0_g4;TRINITY_DN160773_c9_g1	K00660+K00660+K00660+K00660+K00487+K00660
Tryptophan metabolism	ko00380	3	227	329	15355	TRINITY_DN143206_c2_g3;TRINITY_DN143267_c2_g1;TRINITY_DN143876_c2_g1	K00128+K03781+K00164
Nucleotide excision repair	ko03420	9	198	329	15355	TRINITY_DN133544_c4_g2;TRINITY_DN140972_c2_g2;TRINITY_DN141871_c0_g1;TRINITY_DN145452_c1_g2;TRINITY_DN148428_c0_g2;TRINITY_DN149122_c2_g1;TRINITY_DN149144_c5_g1;TRINITY_DN156730_c0_g9;TRINITY_DN160370_c5_g3	K10610+K02325+K07466+K07466+K10610+K10845+K07466+K07466+K07466
mRNA surveillance pathway	ko03015	6	451	329	15355	TRINITY_DN129023_c0_g1;TRINITY_DN130615_c1_g1;TRINITY_DN137305_c0_g2;TRINITY_DN149296_c0_g3;TRINITY_DN151493_c0_g8;TRINITY_DN152844_c3_g3	K14326+K14402+K13126+K12876+K13126+K00565
Steroid biosynthesis	ko00100	2	106	329	15355	TRINITY_DN149636_c0_g1;TRINITY_DN159671_c4_g1	K00227+K01853
Glycosaminoglycan degradation	ko00531	4	52	329	15355	TRINITY_DN136757_c2_g2;TRINITY_DN149759_c0_g1;TRINITY_DN156329_c0_g1;TRINITY_DN156802_c1_g3	K07964+K07964+K07964+K10532
Ascorbate and aldarate metabolism	ko00053	7	155	329	15355	TRINITY_DN131705_c0_g1;TRINITY_DN133826_c4_g2;TRINITY_DN143206_c2_g3;TRINITY_DN147023_c0_g2;TRINITY_DN155120_c1_g2;TRINITY_DN158405_c4_g1;TRINITY_DN159744_c3_g1	K00064+K00012+K00128+K00434+K00469+K00012+K00469
Ribosome biogenesis in eukaryotes	ko03008	10	511	329	15355	TRINITY_DN135926_c0_g1;TRINITY_DN139538_c1_g1;TRINITY_DN143069_c1_g2;TRINITY_DN149732_c1_g1;TRINITY_DN150147_c3_g3;TRINITY_DN151388_c0_g2;TRINITY_DN155419_c4_g1;TRINITY_DN155419_c4_g3;TRINITY_DN156733_c3_g2;TRINITY_DN157602_c1_g4	K14290+K14564+K14290+K14521+K14564+K14521+K14290+K14290+K14521+K03538
Alanine, aspartate and glutamate metabolism	ko00250	5	358	329	15355	TRINITY_DN140063_c8_g1;TRINITY_DN146207_c0_g1;TRINITY_DN155998_c2_g1;TRINITY_DN158190_c2_g1;TRINITY_DN160567_c4_g2	K01915+K00261+K01756+K00264+K01955
Arachidonic acid metabolism	ko00590	1	66	329	15355	TRINITY_DN158144_c3_g1	K00681
Aminoacyl-tRNA biosynthesis	ko00970	4	332	329	15355	TRINITY_DN140400_c3_g3;TRINITY_DN140552_c1_g7;TRINITY_DN143211_c0_g1;TRINITY_DN143405_c8_g1	K01874+K01887+K01886+K01875
Purine metabolism	ko00230	20	698	329	15355	TRINITY_DN129415_c0_g1;TRINITY_DN129673_c0_g1;TRINITY_DN134246_c1_g3;TRINITY_DN135675_c3_g1;TRINITY_DN140972_c2_g2;TRINITY_DN144898_c1_g1;TRINITY_DN146972_c1_g2;TRINITY_DN149180_c1_g2;TRINITY_DN149512_c2_g1;TRINITY_DN150658_c3_g1;TRINITY_DN150659_c0_g1;TRINITY_DN152568_c1_g7;TRINITY_DN155118_c0_g1;TRINITY_DN155282_c2_g3;TRINITY_DN155998_c2_g1;TRINITY_DN157699_c2_g4;TRINITY_DN159243_c6_g1;TRINITY_…	K01490+K02684+K00939+K03021+K02325+K02684+K10808+K03015+K00942+K00860+K03000+K00873+K02684+K03024+K01756+K03046+K01490+K03021+K03043+K03046
Homologous recombination	ko03440	5	114	329	15355	TRINITY_DN141871_c0_g1;TRINITY_DN145452_c1_g2;TRINITY_DN149144_c5_g1;TRINITY_DN156730_c0_g9;TRINITY_DN160370_c5_g3	K07466+K07466+K07466+K07466+K07466
Tyrosine metabolism	ko00350	5	184	329	15355	TRINITY_DN143110_c1_g1;TRINITY_DN154565_c2_g1;TRINITY_DN154565_c2_g4;TRINITY_DN158107_c3_g1;TRINITY_DN158666_c3_g1	K00001+K01800+K01800+K00815+K00001
Glycosylphosphatidylinositol(GPI)-anchor biosynthesis	ko00563	2	40	329	15355	TRINITY_DN133929_c0_g1;TRINITY_DN150890_c10_g1	K09658+K03857
Galactose metabolism	ko00052	5	192	329	15355	TRINITY_DN137392_c9_g1;TRINITY_DN146962_c0_g2;TRINITY_DN151017_c4_g1;TRINITY_DN154746_c1_g3;TRINITY_DN160027_c0_g1	K00850+K00849+K01784+K01193+K00850
Circadian rhythm - mammal	ko04710	2	68	329	15355	TRINITY_DN139349_c1_g4;TRINITY_DN155321_c2_g4	K03094+K03094
Cysteine and methionine metabolism	ko00270	10	332	329	15355	TRINITY_DN142769_c1_g2;TRINITY_DN143709_c4_g1;TRINITY_DN144292_c0_g4;TRINITY_DN145434_c0_g3;TRINITY_DN147696_c1_g4;TRINITY_DN148336_c0_g1;TRINITY_DN148616_c2_g1;TRINITY_DN152257_c3_g1;TRINITY_DN157992_c0_g5;TRINITY_DN158107_c3_g1	K01739+K01738+K01738+K13034+K00789+K00016+K00789+K08967+K00789+K00815
Phagosome	ko04145	7	499	329	15355	TRINITY_DN131624_c0_g2;TRINITY_DN135618_c8_g2;TRINITY_DN138206_c2_g1;TRINITY_DN139648_c0_g2;TRINITY_DN148455_c1_g2;TRINITY_DN152405_c2_g1;TRINITY_DN156956_c0_g2	K08057+K08517+K04392+K02146+K02147+K07897+K00921
Protein processing in endoplasmic reticulum	ko04141	13	988	329	15355	TRINITY_DN131049_c4_g4;TRINITY_DN131624_c0_g2;TRINITY_DN132376_c2_g1;TRINITY_DN132725_c2_g3;TRINITY_DN132890_c4_g4;TRINITY_DN135571_c0_g2;TRINITY_DN136049_c5_g1;TRINITY_DN139349_c1_g4;TRINITY_DN145293_c0_g1;TRINITY_DN150664_c3_g1;TRINITY_DN155321_c2_g4;TRINITY_DN155728_c0_g5;TRINITY_DN156043_c1_g1	K13249+K08057+K10578+K03283+K14005+K06689+K09540+K03094+K03283+K14005+K03094+K09580+K04079
Tropane, piperidine and pyridine alkaloid biosynthesis	ko00960	2	52	329	15355	TRINITY_DN157799_c1_g2;TRINITY_DN158107_c3_g1	K08081+K00815
N-Glycan biosynthesis	ko00510	3	194	329	15355	TRINITY_DN133929_c0_g1;TRINITY_DN157722_c5_g1;TRINITY_DN160416_c1_g1	K09658+K06316+K07432
SNARE interactions in vesicular transport	ko04130	1	69	329	15355	TRINITY_DN135618_c8_g2	K08517
Glycolysis / Gluconeogenesis	ko00010	19	666	329	15355	TRINITY_DN132265_c5_g2;TRINITY_DN132742_c1_g4;TRINITY_DN135960_c4_g1;TRINITY_DN137392_c9_g1;TRINITY_DN138366_c0_g2;TRINITY_DN141460_c2_g1;TRINITY_DN143110_c1_g1;TRINITY_DN143206_c2_g3;TRINITY_DN145168_c3_g1;TRINITY_DN145814_c1_g3;TRINITY_DN146380_c2_g1;TRINITY_DN148111_c2_g2;TRINITY_DN148336_c0_g1;TRINITY_DN148663_c1_g1;TRINITY_DN149591_c2_g2;TRINITY_DN149626_c1_g1;TRINITY_DN152568_c1_g7;TRINITY_…	K01834+K01689+K00162+K00850+K00382+K01803+K00001+K00128+K01834+K01610+K01834+K01834+K00016+K01803+K01834+K01834+K00873+K00001+K00850
RNA degradation	ko03018	7	401	329	15355	TRINITY_DN132742_c1_g4;TRINITY_DN136030_c1_g1;TRINITY_DN137305_c0_g2;TRINITY_DN147490_c1_g1;TRINITY_DN151493_c0_g8;TRINITY_DN153182_c3_g3;TRINITY_DN159891_c0_g1	K01689+K03514+K13126+K12607+K13126+K12604+K12604
Thiamine metabolism	ko00730	1	25	329	15355	TRINITY_DN145907_c4_g2	K14153
Peroxisome	ko04146	2	416	329	15355	TRINITY_DN143267_c2_g1;TRINITY_DN156532_c3_g2	K03781+K01897
Porphyrin and chlorophyll metabolism	ko00860	6	141	329	15355	TRINITY_DN129312_c0_g1;TRINITY_DN142123_c2_g2;TRINITY_DN142123_c2_g4;TRINITY_DN146919_c4_g2;TRINITY_DN148090_c0_g1;TRINITY_DN148090_c0_g2	K00231+K00522+K00522+K04035+K01719+K01719

## Sheet: MR vs ML
Additional file 9, Table S3. Enrichment analysis of differentially expressed genes in KEGG database
#KEGG_n	499	KEGG_N	15355
#Pathway	ko_ID	Unigene	gene	Unigene_all	gene_all
Phosphatidylinositol signaling system	ko04070	3	181	499	15355	TRINITY_DN135189_c1_g1;TRINITY_DN153497_c1_g2;TRINITY_DN153497_c1_g3	K02183+K00913+K00913
N-Glycan biosynthesis	ko00510	1	194	499	15355	TRINITY_DN146644_c2_g1	K07151
Circadian rhythm - mammal	ko04710	1	68	499	15355	TRINITY_DN132293_c4_g7	K03094
Phenylalanine, tyrosine and tryptophan biosynthesis	ko00400	6	94	499	15355	TRINITY_DN136784_c1_g1;TRINITY_DN139015_c3_g1;TRINITY_DN139015_c3_g2;TRINITY_DN151944_c2_g1;TRINITY_DN152075_c0_g1;TRINITY_DN157000_c2_g4	K01626+K01626+K01626+K00891+K00813+K01626
RNA transport	ko03013	6	732	499	15355	TRINITY_DN127523_c0_g2;TRINITY_DN130545_c0_g1;TRINITY_DN131824_c1_g1;TRINITY_DN144054_c1_g5;TRINITY_DN145384_c2_g1;TRINITY_DN149334_c1_g4	K12160+K03250+K03113+K03260+K03259+K03260
Propanoate metabolism	ko00640	7	294	499	15355	TRINITY_DN123491_c0_g2;TRINITY_DN128638_c0_g1;TRINITY_DN130520_c3_g5;TRINITY_DN143199_c2_g1;TRINITY_DN143206_c2_g3;TRINITY_DN149173_c0_g1;TRINITY_DN153166_c2_g4	K01895+K13524+K00626+K00128+K00128+K05605+K00128
Limonene and pinene degradation	ko00903	3	103	499	15355	TRINITY_DN121711_c0_g1;TRINITY_DN143199_c2_g1;TRINITY_DN143206_c2_g3	K00517+K00128+K00128
Amino sugar and nucleotide sugar metabolism	ko00520	7	393	499	15355	TRINITY_DN114666_c1_g1;TRINITY_DN127224_c0_g2;TRINITY_DN128984_c0_g2;TRINITY_DN133809_c1_g1;TRINITY_DN145944_c2_g1;TRINITY_DN151695_c0_g3;TRINITY_DN153042_c1_g1	K01183+K00621+K01183+K00326+K00847+K00820+K00975
Synthesis and degradation of ketone bodies	ko00072	1	56	499	15355	TRINITY_DN130520_c3_g5	K00626
Pyruvate metabolism	ko00620	24	501	499	15355	TRINITY_DN123491_c0_g2;TRINITY_DN127846_c0_g1;TRINITY_DN130520_c3_g5;TRINITY_DN132027_c0_g1;TRINITY_DN132238_c1_g3;TRINITY_DN133309_c3_g7;TRINITY_DN135967_c6_g1;TRINITY_DN136576_c2_g1;TRINITY_DN137308_c2_g4;TRINITY_DN137930_c3_g1;TRINITY_DN140004_c0_g1;TRINITY_DN140099_c4_g1;TRINITY_DN143199_c2_g1;TRINITY_DN143206_c2_g3;TRINITY_DN148242_c7_g2;TRINITY_DN148855_c0_g1;TRINITY_DN151259_c1_g4;TRINITY_…	K01895+K01649+K00626+K00873+K01638+K01610+K01759+K00873+K01595+K00026+K00029+K01006+K00128+K00128+K01595+K00026+K01006+K00128+K00873+K01006+K01006+K01610+K01610+K01595
Flavonoid biosynthesis	ko00941	13	53	499	15355	TRINITY_DN130748_c1_g1;TRINITY_DN133585_c0_g1;TRINITY_DN140379_c2_g2;TRINITY_DN143366_c4_g1;TRINITY_DN143513_c1_g1;TRINITY_DN143652_c0_g1;TRINITY_DN143652_c0_g3;TRINITY_DN152789_c3_g2;TRINITY_DN154348_c3_g3;TRINITY_DN156112_c1_g1;TRINITY_DN158141_c5_g2;TRINITY_DN158557_c3_g6;TRINITY_DN160773_c9_g1	K00660+K00660+K00487+K05280+K01859+K00487+K00487+K00588+K09754+K00487+K05280+K05280+K00660
Thiamine metabolism	ko00730	1	25	499	15355	TRINITY_DN157792_c3_g1	K04487
Arginine and proline metabolism	ko00330	14	399	499	15355	TRINITY_DN128464_c1_g3;TRINITY_DN130052_c2_g4;TRINITY_DN131739_c4_g1;TRINITY_DN135546_c4_g2;TRINITY_DN140063_c8_g1;TRINITY_DN143199_c2_g1;TRINITY_DN143206_c2_g3;TRINITY_DN145115_c4_g1;TRINITY_DN152075_c0_g1;TRINITY_DN153166_c2_g4;TRINITY_DN154455_c0_g4;TRINITY_DN155056_c3_g3;TRINITY_DN157753_c2_g1;TRINITY_DN159395_c6_g1	K00286+K01915+K01915+K01915+K01915+K00128+K00128+K01611+K00813+K00128+K01755+K01915+K01915+K00797
Galactose metabolism	ko00052	1	192	499	15355	TRINITY_DN126763_c0_g1	K01187
Basal transcription factors	ko03022	3	153	499	15355	TRINITY_DN130710_c2_g4;TRINITY_DN142719_c1_g1;TRINITY_DN149814_c2_g1	K03124+K03120+K03120
Arachidonic acid metabolism	ko00590	2	66	499	15355	TRINITY_DN129126_c0_g2;TRINITY_DN134343_c0_g1	K00432+K00432
RNA degradation	ko03018	3	401	499	15355	TRINITY_DN138409_c3_g3;TRINITY_DN146236_c6_g6;TRINITY_DN156553_c0_g1	K04043+K04043+K00962
Valine, leucine and isoleucine degradation	ko00280	10	355	499	15355	TRINITY_DN128638_c0_g1;TRINITY_DN129928_c3_g2;TRINITY_DN129928_c3_g7;TRINITY_DN130520_c3_g5;TRINITY_DN143199_c2_g1;TRINITY_DN143206_c2_g3;TRINITY_DN147150_c0_g1;TRINITY_DN149173_c0_g1;TRINITY_DN153166_c2_g4;TRINITY_DN160407_c6_g2	K13524+K07513+K07513+K00626+K00128+K00128+K00826+K05605+K00128+K00826
Nucleotide excision repair	ko03420	1	198	499	15355	TRINITY_DN138346_c4_g1	K10756
ABC transporters	ko02010	1	67	499	15355	TRINITY_DN158647_c2_g1	K05658
Photosynthesis - antenna proteins	ko00196	28	41	499	15355	TRINITY_DN130976_c0_g1;TRINITY_DN131167_c4_g1;TRINITY_DN132059_c0_g1;TRINITY_DN133388_c1_g1;TRINITY_DN133388_c1_g2;TRINITY_DN136010_c3_g1;TRINITY_DN137024_c3_g2;TRINITY_DN137316_c12_g1;TRINITY_DN137777_c1_g1;TRINITY_DN137777_c2_g1;TRINITY_DN137777_c2_g2;TRINITY_DN137799_c0_g1;TRINITY_DN138089_c0_g4;TRINITY_DN139090_c3_g1;TRINITY_DN140367_c1_g1;TRINITY_DN140367_c1_g2;TRINITY_DN140367_c1_g4;TRINITY…	K08917+K08907+K08916+K08907+K08907+K08912+K08908+K08910+K08913+K08912+K08912+K08907+K08911+K14172+K08916+K08916+K08916+K08912+K08909+K08909+K08908+K08915+K08916+K08914+K08913+K08912+K08907+K08917
Carotenoid biosynthesis	ko00906	12	60	499	15355	TRINITY_DN128722_c0_g1;TRINITY_DN130536_c3_g2;TRINITY_DN140808_c0_g1;TRINITY_DN144924_c6_g1;TRINITY_DN148238_c2_g1;TRINITY_DN151663_c1_g1;TRINITY_DN154247_c1_g1;TRINITY_DN156554_c3_g1;TRINITY_DN156791_c0_g1;TRINITY_DN156791_c0_g2;TRINITY_DN156943_c3_g2;TRINITY_DN158250_c2_g2	K09838+K09838+K09837+K09839+K06444+K09838+K14606+K02293+K02291+K02291+K09840+K09837
Ribosome	ko03010	22	1847	499	15355	TRINITY_DN130047_c6_g11;TRINITY_DN130407_c1_g1;TRINITY_DN130413_c1_g9;TRINITY_DN133402_c0_g1;TRINITY_DN136557_c2_g4;TRINITY_DN136822_c0_g1;TRINITY_DN136834_c0_g1;TRINITY_DN137169_c0_g1;TRINITY_DN139627_c2_g3;TRINITY_DN140400_c2_g2;TRINITY_DN142331_c2_g1;TRINITY_DN144558_c8_g2;TRINITY_DN144990_c0_g3;TRINITY_DN145320_c3_g1;TRINITY_DN146265_c3_g3;TRINITY_DN148651_c0_g1;TRINITY_DN152061_c3_g1;TRINITY…	K02943+K02962+K02883+K02926+K02939+K02961+K02931+K02879+K02895+K02949+K02954+K02931+K02871+K02988+K02899+K02881+K02996+K02926+K02982+K02945+K02935+K02886
RNA polymerase	ko03020	3	190	499	15355	TRINITY_DN120329_c0_g1;TRINITY_DN160652_c3_g4;TRINITY_DN160720_c3_g1	K03014+K03043+K03040
DNA replication	ko03030	2	172	499	15355	TRINITY_DN138346_c4_g1;TRINITY_DN138697_c1_g1	K10756+K02320
Zeatin biosynthesis	ko00908	3	26	499	15355	TRINITY_DN143809_c0_g1;TRINITY_DN143936_c0_g1;TRINITY_DN143936_c0_g2	K10717+K13495+K13495
Flavone and flavonol biosynthesis	ko00944	3	16	499	15355	TRINITY_DN143366_c4_g1;TRINITY_DN158141_c5_g2;TRINITY_DN158557_c3_g6	K05280+K05280+K05280
Inositol phosphate metabolism	ko00562	5	179	499	15355	TRINITY_DN142408_c1_g2;TRINITY_DN153497_c1_g2;TRINITY_DN153497_c1_g3;TRINITY_DN155120_c1_g2;TRINITY_DN159744_c3_g1	K01114+K00913+K00913+K00469+K00469
Sulfur metabolism	ko00920	2	101	499	15355	TRINITY_DN127826_c0_g2;TRINITY_DN141003_c2_g1	K01760+K01738
Glycolysis / Gluconeogenesis	ko00010	22	666	499	15355	TRINITY_DN123491_c0_g2;TRINITY_DN127104_c0_g2;TRINITY_DN131512_c0_g1;TRINITY_DN132027_c0_g1;TRINITY_DN133309_c3_g7;TRINITY_DN133395_c0_g1;TRINITY_DN133395_c0_g5;TRINITY_DN135472_c4_g2;TRINITY_DN135472_c4_g3;TRINITY_DN136576_c2_g1;TRINITY_DN137756_c8_g1;TRINITY_DN137994_c2_g1;TRINITY_DN143199_c2_g1;TRINITY_DN143206_c2_g3;TRINITY_DN145000_c6_g1;TRINITY_DN145070_c0_g2;TRINITY_DN153166_c2_g4;TRINITY_…	K01895+K01568+K13953+K00873+K01610+K00121+K00121+K01623+K01623+K00873+K01623+K01785+K00128+K00128+K00927+K00121+K00128+K00873+K03841+K01610+K01623+K01610
Phenylpropanoid biosynthesis	ko00940	31	176	499	15355	TRINITY_DN134914_c2_g1;TRINITY_DN135782_c0_g1;TRINITY_DN136198_c1_g2;TRINITY_DN138655_c0_g3;TRINITY_DN139734_c3_g1;TRINITY_DN140379_c2_g2;TRINITY_DN143652_c0_g1;TRINITY_DN143652_c0_g3;TRINITY_DN144001_c4_g1;TRINITY_DN147316_c0_g1;TRINITY_DN148021_c3_g1;TRINITY_DN150547_c5_g1;TRINITY_DN150963_c1_g1;TRINITY_DN151146_c0_g1;TRINITY_DN151380_c5_g1;TRINITY_DN152177_c1_g3;TRINITY_DN152241_c0_g1;TRINITY_…	K01188+K00430+K00430+K05350+K10775+K00487+K00487+K00487+K03782+K00430+K00430+K10775+K01188+K00430+K00430+K00083+K00430+K00588+K05349+K09754+K10775+K10775+K00430+K00430+K00487+K00430+K05350+K01188+K01188+K10775+K10775
Protein processing in endoplasmic reticulum	ko04141	11	988	499	15355	TRINITY_DN125971_c0_g2;TRINITY_DN128259_c1_g2;TRINITY_DN131568_c3_g1;TRINITY_DN132293_c4_g7;TRINITY_DN133596_c0_g1;TRINITY_DN134194_c1_g1;TRINITY_DN138019_c1_g1;TRINITY_DN142781_c0_g4;TRINITY_DN146493_c1_g2;TRINITY_DN146644_c2_g1;TRINITY_DN187002_c0_g1	K13989+K09490+K06689+K03094+K07953+K03283+K10575+K01456+K13993+K07151+K09584
Glycerolipid metabolism	ko00561	5	200	499	15355	TRINITY_DN139074_c3_g3;TRINITY_DN143199_c2_g1;TRINITY_DN143206_c2_g3;TRINITY_DN151340_c0_g2;TRINITY_DN153166_c2_g4	K00864+K00128+K00128+K13508+K00128
Histidine metabolism	ko00340	3	115	499	15355	TRINITY_DN143199_c2_g1;TRINITY_DN143206_c2_g3;TRINITY_DN153166_c2_g4	K00128+K00128+K00128
Plant-pathogen interaction	ko04626	4	328	499	15355	TRINITY_DN139074_c3_g3;TRINITY_DN142069_c6_g1;TRINITY_DN150561_c8_g2;TRINITY_DN157229_c3_g2	K00864+K13448+K04371+K13412
Glutathione metabolism	ko00480	7	277	499	15355	TRINITY_DN126218_c0_g2;TRINITY_DN129126_c0_g2;TRINITY_DN134343_c0_g1;TRINITY_DN146410_c1_g2;TRINITY_DN148767_c2_g2;TRINITY_DN150378_c2_g1;TRINITY_DN159395_c6_g1	K00799+K00432+K00432+K00434+K00036+K00383+K00797
Plant hormone signal transduction	ko04075	12	323	499	15355	TRINITY_DN136002_c1_g1;TRINITY_DN138546_c0_g1;TRINITY_DN141895_c0_g1;TRINITY_DN141895_c0_g2;TRINITY_DN143975_c1_g1;TRINITY_DN150403_c1_g2;TRINITY_DN153625_c2_g1;TRINITY_DN154630_c4_g2;TRINITY_DN156430_c1_g1;TRINITY_DN158050_c3_g1;TRINITY_DN158050_c3_g2;TRINITY_DN159309_c1_g1	K14491+K14431+K14496+K14496+K14496+K14432+K14496+K14491+K14431+K14431+K14431+K14432
Glycerophospholipid metabolism	ko00564	5	219	499	15355	TRINITY_DN131186_c1_g2;TRINITY_DN133360_c7_g1;TRINITY_DN142408_c1_g2;TRINITY_DN151340_c0_g2;TRINITY_DN154821_c2_g2	K00967+K06129+K01114+K13508+K06129
Butanoate metabolism	ko00650	5	190	499	15355	TRINITY_DN128638_c0_g1;TRINITY_DN130520_c3_g5;TRINITY_DN134530_c0_g4;TRINITY_DN134530_c0_g7;TRINITY_DN97970_c0_g1	K13524+K00626+K01652+K01652+K00135
Sphingolipid metabolism	ko00600	2	102	499	15355	TRINITY_DN119554_c0_g1;TRINITY_DN125061_c1_g2	K01634+K00654
beta-Alanine metabolism	ko00410	6	187	499	15355	TRINITY_DN128638_c0_g1;TRINITY_DN143199_c2_g1;TRINITY_DN143206_c2_g3;TRINITY_DN149173_c0_g1;TRINITY_DN153166_c2_g4;TRINITY_DN159395_c6_g1	K13524+K00128+K00128+K05605+K00128+K00797
Porphyrin and chlorophyll metabolism	ko00860	19	141	499	15355	TRINITY_DN127600_c0_g1;TRINITY_DN129504_c0_g1;TRINITY_DN134073_c7_g3;TRINITY_DN135685_c0_g1;TRINITY_DN135942_c1_g2;TRINITY_DN138630_c0_g1;TRINITY_DN142784_c4_g1;TRINITY_DN143021_c0_g2;TRINITY_DN143770_c0_g1;TRINITY_DN146919_c4_g2;TRINITY_DN146919_c4_g3;TRINITY_DN148090_c0_g1;TRINITY_DN148228_c0_g1;TRINITY_DN153827_c1_g4;TRINITY_DN155607_c1_g1;TRINITY_DN155607_c1_g2;TRINITY_DN156874_c0_g2;TRINITY_…	K03403+K01764+K04035+K03405+K01698+K00218+K13606+K03428+K13606+K04035+K04035+K01719+K01749+K01845+K13600+K13600+K10960+K02492+K03403
Ubiquitin mediated proteolysis	ko04120	5	447	499	15355	TRINITY_DN131568_c3_g1;TRINITY_DN132293_c4_g7;TRINITY_DN134015_c0_g5;TRINITY_DN138019_c1_g1;TRINITY_DN159023_c1_g3	K06689+K03094+K10592+K10575+K10143
Glyoxylate and dicarboxylate metabolism	ko00630	13	218	499	15355	TRINITY_DN130520_c3_g5;TRINITY_DN132238_c1_g3;TRINITY_DN132333_c7_g2;TRINITY_DN133437_c2_g1;TRINITY_DN137222_c3_g1;TRINITY_DN137930_c3_g1;TRINITY_DN138711_c2_g1;TRINITY_DN142255_c5_g1;TRINITY_DN148855_c0_g1;TRINITY_DN149049_c4_g1;TRINITY_DN150705_c5_g1;TRINITY_DN153190_c1_g3;TRINITY_DN159161_c7_g1	K00626+K01638+K01681+K00122+K01647+K00026+K01601+K11517+K00026+K01681+K11517+K00122+K11517
Aminoacyl-tRNA biosynthesis	ko00970	7	332	499	15355	TRINITY_DN137205_c8_g2;TRINITY_DN142741_c5_g3;TRINITY_DN151485_c0_g1;TRINITY_DN152759_c4_g3;TRINITY_DN157649_c0_g1;TRINITY_DN160123_c4_g1;TRINITY_DN160123_c4_g2	K01872+K02434+K01868+K01869+K14164+K01872+K01872
Natural killer cell mediated cytotoxicity	ko04650	3	74	499	15355	TRINITY_DN115289_c0_g2;TRINITY_DN138206_c2_g1;TRINITY_DN150561_c8_g2	K04371+K04392+K04371
Isoquinoline alkaloid biosynthesis	ko00950	1	47	499	15355	TRINITY_DN152075_c0_g1	K00813
Nicotinate and nicotinamide metabolism	ko00760	1	55	499	15355	TRINITY_DN111656_c0_g1	K03426
SNARE interactions in vesicular transport	ko04130	2	69	499	15355	TRINITY_DN128395_c0_g2;TRINITY_DN130181_c0_g2	K08493+K08486
Folate biosynthesis	ko00790	2	32	499	15355	TRINITY_DN127894_c0_g4;TRINITY_DN146828_c3_g1	K01495+K01077
Citrate cycle (TCA cycle)	ko00020	12	485	499	15355	TRINITY_DN129304_c1_g2;TRINITY_DN132333_c7_g2;TRINITY_DN133309_c3_g7;TRINITY_DN137222_c3_g1;TRINITY_DN137930_c3_g1;TRINITY_DN147070_c2_g1;TRINITY_DN147919_c0_g2;TRINITY_DN148855_c0_g1;TRINITY_DN149049_c4_g1;TRINITY_DN158171_c1_g1;TRINITY_DN159016_c2_g3;TRINITY_DN159464_c2_g2	K00235+K01681+K01610+K01647+K00026+K00030+K00234+K00026+K01681+K01610+K00030+K01610
Spliceosome	ko03040	9	745	499	15355	TRINITY_DN122186_c0_g1;TRINITY_DN130326_c0_g1;TRINITY_DN134194_c1_g1;TRINITY_DN137540_c3_g2;TRINITY_DN141775_c3_g1;TRINITY_DN142196_c5_g1;TRINITY_DN149492_c5_g1;TRINITY_DN159252_c3_g2;TRINITY_DN159972_c1_g1	K11086+K12845+K03283+K12823+K12897+K12831+K12833+K12823+K12823
Carbon fixation in photosynthetic organisms	ko00710	38	364	499	15355	TRINITY_DN132027_c0_g1;TRINITY_DN133309_c3_g7;TRINITY_DN135472_c4_g2;TRINITY_DN135472_c4_g3;TRINITY_DN135555_c3_g1;TRINITY_DN135934_c3_g1;TRINITY_DN136576_c2_g1;TRINITY_DN137308_c2_g4;TRINITY_DN137756_c8_g1;TRINITY_DN137930_c3_g1;TRINITY_DN138711_c2_g1;TRINITY_DN140004_c0_g1;TRINITY_DN140099_c4_g1;TRINITY_DN142270_c6_g1;TRINITY_DN143338_c3_g1;TRINITY_DN144084_c5_g1;TRINITY_DN145000_c6_g1;TRINITY_…	K00873+K01610+K01623+K01623+K05298+K00615+K00873+K01595+K01623+K00026+K01601+K00029+K01006+K05298+K00615+K05298+K00927+K00855+K01100+K01595+K00026+K01006+K00813+K01783+K01100+K00814+K05298+K00873+K01006+K01006+K03841+K01610+K00615+K01623+K01610+K01807+K01595+K00855
Ascorbate and aldarate metabolism	ko00053	9	155	499	15355	TRINITY_DN143199_c2_g1;TRINITY_DN143206_c2_g3;TRINITY_DN143402_c6_g2;TRINITY_DN146410_c1_g2;TRINITY_DN151000_c2_g1;TRINITY_DN153166_c2_g4;TRINITY_DN155120_c1_g2;TRINITY_DN155679_c0_g4;TRINITY_DN159744_c3_g1	K00128+K00128+K01053+K00434+K14190+K00128+K00469+K14190+K00469
Pentose phosphate pathway	ko00030	16	273	499	15355	TRINITY_DN128020_c0_g1;TRINITY_DN135009_c2_g1;TRINITY_DN135472_c4_g2;TRINITY_DN135472_c4_g3;TRINITY_DN135934_c3_g1;TRINITY_DN136534_c3_g5;TRINITY_DN137756_c8_g1;TRINITY_DN143338_c3_g1;TRINITY_DN143402_c6_g2;TRINITY_DN148767_c2_g2;TRINITY_DN149029_c1_g4;TRINITY_DN152924_c1_g2;TRINITY_DN157543_c4_g3;TRINITY_DN158428_c3_g3;TRINITY_DN158543_c1_g7;TRINITY_DN159815_c2_g2	K00948+K00851+K01623+K01623+K00615+K00948+K01623+K00615+K01053+K00036+K00616+K01783+K03841+K00615+K01623+K01807
Alanine, aspartate and glutamate metabolism	ko00250	18	358	499	15355	TRINITY_DN118447_c0_g1;TRINITY_DN128638_c0_g1;TRINITY_DN130052_c2_g4;TRINITY_DN131739_c4_g1;TRINITY_DN135546_c4_g2;TRINITY_DN140063_c8_g1;TRINITY_DN144388_c0_g1;TRINITY_DN150213_c0_g1;TRINITY_DN150213_c0_g4;TRINITY_DN151695_c0_g3;TRINITY_DN152075_c0_g1;TRINITY_DN154115_c1_g1;TRINITY_DN154115_c1_g2;TRINITY_DN154455_c0_g4;TRINITY_DN155056_c3_g3;TRINITY_DN155573_c3_g3;TRINITY_DN157753_c2_g1;TRINITY_…	K00830+K13524+K01915+K01915+K01915+K01915+K00827+K00827+K00827+K00820+K00813+K00827+K00827+K01755+K01915+K00814+K01915+K00135
Glycine, serine and threonine metabolism	ko00260	15	235	499	15355	TRINITY_DN117329_c0_g1;TRINITY_DN118447_c0_g1;TRINITY_DN126415_c0_g4;TRINITY_DN138550_c2_g1;TRINITY_DN138913_c2_g3;TRINITY_DN143561_c1_g2;TRINITY_DN144388_c0_g1;TRINITY_DN146964_c0_g1;TRINITY_DN148653_c3_g1;TRINITY_DN150213_c0_g1;TRINITY_DN150213_c0_g4;TRINITY_DN154115_c1_g1;TRINITY_DN154115_c1_g2;TRINITY_DN156890_c2_g2;TRINITY_DN160206_c2_g3	K00130+K00830+K01733+K00605+K00605+K00600+K00827+K00281+K00600+K00827+K00827+K00827+K00827+K00600+K00058
Tryptophan metabolism	ko00380	10	227	499	15355	TRINITY_DN130520_c3_g5;TRINITY_DN137327_c1_g3;TRINITY_DN141278_c1_g3;TRINITY_DN143199_c2_g1;TRINITY_DN143206_c2_g3;TRINITY_DN144001_c4_g1;TRINITY_DN152762_c2_g1;TRINITY_DN152762_c2_g2;TRINITY_DN153166_c2_g4;TRINITY_DN154579_c2_g1	K00626+K03781+K11816+K00128+K00128+K03782+K03781+K03781+K00128+K03781
Stilbenoid, diarylheptanoid and gingerol biosynthesis	ko00945	7	41	499	15355	TRINITY_DN121711_c0_g1;TRINITY_DN140379_c2_g2;TRINITY_DN143652_c0_g1;TRINITY_DN143652_c0_g3;TRINITY_DN152789_c3_g2;TRINITY_DN154348_c3_g3;TRINITY_DN156112_c1_g1	K00517+K00487+K00487+K00487+K00588+K09754+K00487
Ether lipid metabolism	ko00565	1	58	499	15355	TRINITY_DN142408_c1_g2	K01114
Valine, leucine and isoleucine biosynthesis	ko00290	8	168	499	15355	TRINITY_DN127846_c0_g1;TRINITY_DN131433_c0_g1;TRINITY_DN134530_c0_g4;TRINITY_DN134530_c0_g7;TRINITY_DN147150_c0_g1;TRINITY_DN152759_c4_g3;TRINITY_DN160407_c6_g2;TRINITY_DN255687_c0_g1	K01649+K01702+K01652+K01652+K00826+K01869+K00826+K01704
Pantothenate and CoA biosynthesis	ko00770	4	88	499	15355	TRINITY_DN134530_c0_g4;TRINITY_DN134530_c0_g7;TRINITY_DN147150_c0_g1;TRINITY_DN160407_c6_g2	K01652+K01652+K00826+K00826
Selenocompound metabolism	ko00450	3	116	499	15355	TRINITY_DN127826_c0_g2;TRINITY_DN129302_c0_g1;TRINITY_DN132722_c2_g1	K01760+K00384+K00384
Lysine degradation	ko00310	4	175	499	15355	TRINITY_DN130520_c3_g5;TRINITY_DN143199_c2_g1;TRINITY_DN143206_c2_g3;TRINITY_DN153166_c2_g4	K00626+K00128+K00128+K00128
Pyrimidine metabolism	ko00240	11	491	499	15355	TRINITY_DN120329_c0_g1;TRINITY_DN120834_c0_g1;TRINITY_DN128782_c1_g2;TRINITY_DN129302_c0_g1;TRINITY_DN132722_c2_g1;TRINITY_DN136033_c2_g4;TRINITY_DN138697_c1_g1;TRINITY_DN155495_c1_g1;TRINITY_DN156553_c0_g1;TRINITY_DN160652_c3_g4;TRINITY_DN160720_c3_g1	K03014+K00761+K14641+K00384+K00384+K01489+K02320+K01489+K00962+K03043+K03040
Nitrogen metabolism	ko00910	20	219	499	15355	TRINITY_DN127826_c0_g2;TRINITY_DN130052_c2_g4;TRINITY_DN131739_c4_g1;TRINITY_DN135546_c4_g2;TRINITY_DN138550_c2_g1;TRINITY_DN138872_c4_g4;TRINITY_DN138913_c2_g3;TRINITY_DN139631_c3_g1;TRINITY_DN139734_c3_g1;TRINITY_DN140063_c8_g1;TRINITY_DN146867_c1_g1;TRINITY_DN148189_c4_g2;TRINITY_DN148189_c4_g5;TRINITY_DN150547_c5_g1;TRINITY_DN154582_c1_g1;TRINITY_DN154582_c1_g5;TRINITY_DN155056_c3_g3;TRINITY_…	K01760+K01915+K01915+K01915+K00605+K01673+K00605+K01673+K10775+K01915+K01673+K01673+K01673+K10775+K10775+K10775+K01915+K01915+K10775+K10775
Phagosome	ko04145	2	499	499	15355	TRINITY_DN129277_c0_g1;TRINITY_DN138206_c2_g1	K02146+K04392
Homologous recombination	ko03440	1	114	499	15355	TRINITY_DN158047_c2_g1	K10901
Tropane, piperidine and pyridine alkaloid biosynthesis	ko00960	1	52	499	15355	TRINITY_DN152075_c0_g1	K00813
Ribosome biogenesis in eukaryotes	ko03008	14	511	499	15355	TRINITY_DN126818_c0_g1;TRINITY_DN127558_c0_g2;TRINITY_DN127585_c0_g3;TRINITY_DN127749_c0_g2;TRINITY_DN127888_c0_g1;TRINITY_DN130326_c0_g1;TRINITY_DN130683_c0_g5;TRINITY_DN134078_c0_g1;TRINITY_DN137290_c2_g2;TRINITY_DN139967_c1_g2;TRINITY_DN141689_c5_g5;TRINITY_DN146116_c0_g2;TRINITY_DN146361_c1_g1;TRINITY_DN152356_c3_g1	K14561+K03264+K11130+K14537+K06943+K12845+K14569+K02218+K14565+K14563+K14564+K11131+K02218+K03115
Brassinosteroid biosynthesis	ko00905	1	22	499	15355	TRINITY_DN158188_c3_g1	K09588
Starch and sucrose metabolism	ko00500	16	420	499	15355	TRINITY_DN126763_c0_g1;TRINITY_DN134914_c2_g1;TRINITY_DN135079_c2_g3;TRINITY_DN135475_c0_g3;TRINITY_DN138655_c0_g3;TRINITY_DN140024_c0_g1;TRINITY_DN145944_c2_g1;TRINITY_DN146505_c0_g1;TRINITY_DN146995_c3_g1;TRINITY_DN147887_c3_g1;TRINITY_DN150963_c1_g1;TRINITY_DN153042_c1_g1;TRINITY_DN153300_c1_g3;TRINITY_DN158857_c2_g1;TRINITY_DN159005_c1_g1;TRINITY_DN159005_c1_g3	K01187+K01188+K01184+K01051+K05350+K01051+K00847+K01051+K01051+K01051+K01188+K00975+K05349+K05350+K01188+K01188
Circadian rhythm - plant	ko04712	4	59	499	15355	TRINITY_DN130748_c1_g1;TRINITY_DN133585_c0_g1;TRINITY_DN152356_c3_g1;TRINITY_DN160773_c9_g1	K00660+K00660+K03115+K00660
Oxidative phosphorylation	ko00190	28	962	499	15355	TRINITY_DN124500_c0_g2;TRINITY_DN128980_c0_g1;TRINITY_DN129277_c0_g1;TRINITY_DN129304_c1_g2;TRINITY_DN130611_c1_g1;TRINITY_DN131450_c0_g3;TRINITY_DN132399_c4_g1;TRINITY_DN133898_c1_g2;TRINITY_DN134641_c2_g1;TRINITY_DN136011_c1_g2;TRINITY_DN138848_c1_g2;TRINITY_DN143360_c0_g3;TRINITY_DN147919_c0_g2;TRINITY_DN149643_c3_g5;TRINITY_DN150496_c2_g3;TRINITY_DN151435_c6_g2;TRINITY_DN151545_c0_g1;TRINITY_…	K03938+K00417+K02146+K00235+K02109+K01535+K01535+K02128+K00413+K03885+K01535+K02113+K00234+K02112+K01535+K02111+K01535+K01535+K00413+K00413+K02108+K02111+K03936+K02115+K01535+K01535+K05582+K05577
Ubiquinone and other terpenoid-quinone biosynthesis	ko00130	2	73	499	15355	TRINITY_DN140316_c2_g2;TRINITY_DN140316_c2_g3	K01661+K01661
alpha-Linolenic acid metabolism	ko00592	2	65	499	15355	TRINITY_DN117111_c0_g2;TRINITY_DN145712_c3_g1	K00232+K05894
Riboflavin metabolism	ko00740	2	26	499	15355	TRINITY_DN123732_c0_g2;TRINITY_DN136759_c4_g4	K00953+K14652
Vitamin B6 metabolism	ko00750	2	47	499	15355	TRINITY_DN126415_c0_g4;TRINITY_DN141671_c0_g1	K01733+K08681
Fructose and mannose metabolism	ko00051	10	240	499	15355	TRINITY_DN134225_c2_g1;TRINITY_DN135472_c4_g2;TRINITY_DN135472_c4_g3;TRINITY_DN137756_c8_g1;TRINITY_DN145944_c2_g1;TRINITY_DN147039_c0_g3;TRINITY_DN152101_c3_g4;TRINITY_DN152664_c2_g3;TRINITY_DN157543_c4_g3;TRINITY_DN158543_c1_g7	K00895+K01623+K01623+K01623+K00847+K01103+K01103+K01103+K03841+K01623
Terpenoid backbone biosynthesis	ko00900	10	129	499	15355	TRINITY_DN130520_c3_g5;TRINITY_DN143172_c1_g1;TRINITY_DN149114_c0_g3;TRINITY_DN149114_c0_g4;TRINITY_DN149166_c0_g1;TRINITY_DN149201_c0_g2;TRINITY_DN149570_c1_g2;TRINITY_DN150080_c1_g1;TRINITY_DN156683_c3_g1;TRINITY_DN156874_c0_g2	K00626+K11778+K00021+K00021+K00021+K01597+K03527+K05356+K01662+K10960
One carbon pool by folate	ko00670	5	76	499	15355	TRINITY_DN138550_c2_g1;TRINITY_DN138913_c2_g3;TRINITY_DN143561_c1_g2;TRINITY_DN148653_c3_g1;TRINITY_DN156890_c2_g2	K00605+K00605+K00600+K00600+K00600
Diterpenoid biosynthesis	ko00904	2	17	499	15355	TRINITY_DN133372_c3_g2;TRINITY_DN139089_c3_g1	K04123+K04124
Phenylalanine metabolism	ko00360	24	174	499	15355	TRINITY_DN135782_c0_g1;TRINITY_DN136198_c1_g2;TRINITY_DN139734_c3_g1;TRINITY_DN140379_c2_g2;TRINITY_DN143652_c0_g1;TRINITY_DN143652_c0_g3;TRINITY_DN144001_c4_g1;TRINITY_DN147316_c0_g1;TRINITY_DN148021_c3_g1;TRINITY_DN150547_c5_g1;TRINITY_DN151146_c0_g1;TRINITY_DN151380_c5_g1;TRINITY_DN152075_c0_g1;TRINITY_DN152241_c0_g1;TRINITY_DN152789_c3_g2;TRINITY_DN154348_c3_g3;TRINITY_DN154582_c1_g1;TRINITY_…	K00430+K00430+K10775+K00487+K00487+K00487+K03782+K00430+K00430+K10775+K00430+K00430+K00813+K00430+K00588+K09754+K10775+K10775+K00430+K00430+K00487+K00430+K10775+K10775
Lysine biosynthesis	ko00300	2	79	499	15355	TRINITY_DN130226_c0_g1;TRINITY_DN130232_c6_g1	K01714+K01714
Peroxisome	ko04146	16	416	499	15355	TRINITY_DN111656_c0_g1;TRINITY_DN117111_c0_g2;TRINITY_DN118447_c0_g1;TRINITY_DN120649_c0_g3;TRINITY_DN128274_c0_g2;TRINITY_DN129928_c3_g2;TRINITY_DN129928_c3_g7;TRINITY_DN137327_c1_g3;TRINITY_DN142255_c5_g1;TRINITY_DN143810_c1_g1;TRINITY_DN150705_c5_g1;TRINITY_DN152762_c2_g1;TRINITY_DN152762_c2_g2;TRINITY_DN154579_c2_g1;TRINITY_DN155894_c4_g1;TRINITY_DN159161_c7_g1	K03426+K00232+K00830+K01897+K13342+K07513+K07513+K03781+K11517+K01897+K11517+K03781+K03781+K03781+K01897+K11517
mRNA surveillance pathway	ko03015	1	451	499	15355	TRINITY_DN125555_c0_g1	K03267
Tyrosine metabolism	ko00350	6	184	499	15355	TRINITY_DN131512_c0_g1;TRINITY_DN133395_c0_g1;TRINITY_DN133395_c0_g5;TRINITY_DN145070_c0_g2;TRINITY_DN152075_c0_g1;TRINITY_DN97970_c0_g1	K13953+K00121+K00121+K00121+K00813+K00135
Cyanoamino acid metabolism	ko00460	10	75	499	15355	TRINITY_DN134914_c2_g1;TRINITY_DN138655_c0_g3;TRINITY_DN143561_c1_g2;TRINITY_DN148653_c3_g1;TRINITY_DN150963_c1_g1;TRINITY_DN153300_c1_g3;TRINITY_DN156890_c2_g2;TRINITY_DN158857_c2_g1;TRINITY_DN159005_c1_g1;TRINITY_DN159005_c1_g3	K01188+K05350+K00600+K00600+K01188+K05349+K00600+K05350+K01188+K01188
Fatty acid metabolism	ko00071	14	359	499	15355	TRINITY_DN117111_c0_g2;TRINITY_DN120649_c0_g3;TRINITY_DN129928_c3_g2;TRINITY_DN129928_c3_g7;TRINITY_DN130520_c3_g5;TRINITY_DN131512_c0_g1;TRINITY_DN133395_c0_g1;TRINITY_DN133395_c0_g5;TRINITY_DN143199_c2_g1;TRINITY_DN143206_c2_g3;TRINITY_DN143810_c1_g1;TRINITY_DN145070_c0_g2;TRINITY_DN153166_c2_g4;TRINITY_DN155894_c4_g1	K00232+K01897+K07513+K07513+K00626+K13953+K00121+K00121+K00128+K00128+K01897+K00121+K00128+K01897
Photosynthesis	ko00195	58	104	499	15355	TRINITY_DN130246_c0_g1;TRINITY_DN130611_c1_g1;TRINITY_DN132946_c3_g1;TRINITY_DN132959_c0_g1;TRINITY_DN133051_c4_g1;TRINITY_DN133205_c6_g1;TRINITY_DN133206_c3_g1;TRINITY_DN133987_c3_g6;TRINITY_DN134585_c3_g1;TRINITY_DN134689_c3_g1;TRINITY_DN134689_c3_g2;TRINITY_DN135300_c2_g1;TRINITY_DN135300_c2_g3;TRINITY_DN136054_c3_g1;TRINITY_DN136414_c1_g2;TRINITY_DN136775_c4_g2;TRINITY_DN136866_c1_g1;TRINITY_…	K08902+K02109+K08906+K02699+K02692+K02636+K14332+K02723+K08903+K03542+K03542+K02693+K02693+K02701+K02694+K02693+K02721+K02717+K02695+K14332+K02690+K02717+K02717+K08901+K02721+K02721+K02698+K02639+K02113+K02717+K02717+K02717+K03541+K02639+K08905+K02112+K02111+K02710+K02641+K08901+K08901+K02721+K02707+K02716+K02108+K02111+K02703+K02115+K02713+K02705+K03542+K02638+K08901+K02640+K02639+K02704+K02723+…
Protein export	ko03060	6	239	499	15355	TRINITY_DN128259_c1_g2;TRINITY_DN128687_c0_g1;TRINITY_DN135772_c5_g1;TRINITY_DN146488_c0_g2;TRINITY_DN152712_c4_g3;TRINITY_DN158300_c0_g2	K09490+K13431+K03070+K03217+K03070+K03106
Steroid biosynthesis	ko00100	5	106	499	15355	TRINITY_DN126122_c1_g3;TRINITY_DN137747_c1_g1;TRINITY_DN137747_c1_g2;TRINITY_DN151152_c2_g1;TRINITY_DN151823_c0_g2	K00801+K14423+K14423+K00559+K00511
Sulfur relay system	ko04122	1	37	499	15355	TRINITY_DN157792_c3_g1	K04487
Cysteine and methionine metabolism	ko00270	7	332	499	15355	TRINITY_DN127826_c0_g2;TRINITY_DN135681_c1_g1;TRINITY_DN141003_c2_g1;TRINITY_DN145115_c4_g1;TRINITY_DN152075_c0_g1;TRINITY_DN152257_c3_g1;TRINITY_DN159395_c6_g1	K01760+K00789+K01738+K01611+K00813+K08967+K00797
C5-Branched dibasic acid metabolism	ko00660	3	19	499	15355	TRINITY_DN134530_c0_g4;TRINITY_DN134530_c0_g7;TRINITY_DN255687_c0_g1	K01652+K01652+K01704
Mismatch repair	ko03430	1	121	499	15355	TRINITY_DN138346_c4_g1	K10756
Purine metabolism	ko00230	18	698	499	15355	TRINITY_DN120329_c0_g1;TRINITY_DN128020_c0_g1;TRINITY_DN128782_c1_g2;TRINITY_DN130666_c0_g1;TRINITY_DN131763_c1_g2;TRINITY_DN132027_c0_g1;TRINITY_DN134023_c0_g1;TRINITY_DN134246_c1_g3;TRINITY_DN136534_c3_g5;TRINITY_DN136576_c2_g1;TRINITY_DN137259_c7_g5;TRINITY_DN138697_c1_g1;TRINITY_DN147790_c1_g3;TRINITY_DN156553_c0_g1;TRINITY_DN156560_c0_g6;TRINITY_DN159287_c5_g1;TRINITY_DN160652_c3_g4;TRINITY_…	K03014+K00948+K14641+K00088+K00759+K00873+K01466+K00939+K00948+K00873+K00759+K02320+K13484+K00962+K00873+K00939+K03043+K03040
Pentose and glucuronate interconversions	ko00040	10	192	499	15355	TRINITY_DN135079_c2_g3;TRINITY_DN135475_c0_g3;TRINITY_DN140024_c0_g1;TRINITY_DN143199_c2_g1;TRINITY_DN143206_c2_g3;TRINITY_DN146505_c0_g1;TRINITY_DN146995_c3_g1;TRINITY_DN147887_c3_g1;TRINITY_DN152924_c1_g2;TRINITY_DN153166_c2_g4	K01184+K01051+K01051+K00128+K00128+K01051+K01051+K01051+K01783+K00128
Biosynthesis of unsaturated fatty acids	ko01040	7	199	499	15355	TRINITY_DN117111_c0_g2;TRINITY_DN129928_c3_g2;TRINITY_DN129928_c3_g7;TRINITY_DN141929_c0_g1;TRINITY_DN149021_c1_g5;TRINITY_DN158205_c2_g2;TRINITY_DN158329_c5_g1	K00232+K07513+K07513+K10258+K00507+K10257+K10257
Endocytosis	ko04144	2	371	499	15355	TRINITY_DN131160_c12_g9;TRINITY_DN134194_c1_g1	K12471+K03283

## Sheet: NR vs NL
Additional file 9, Table S3. Enrichment analysis of differentially expressed genes in KEGG database
#KEGG_n	185	KEGG_N	15355
#Pathway	ko_ID	Unigene	gene	Unigene_all	gene_all
Pyrimidine metabolism	ko00240	1	491	185	15355	TRINITY_DN160652_c3_g4	K03043
Pentose phosphate pathway	ko00030	7	273	185	15355	TRINITY_DN135472_c4_g2;TRINITY_DN135472_c4_g3;TRINITY_DN137756_c8_g1;TRINITY_DN142221_c5_g4;TRINITY_DN152924_c1_g2;TRINITY_DN157543_c4_g3;TRINITY_DN158543_c1_g7	K01623+K01623+K01623+K01623+K01783+K03841+K01623
Tryptophan metabolism	ko00380	4	227	185	15355	TRINITY_DN137327_c1_g3;TRINITY_DN140967_c0_g2;TRINITY_DN152762_c2_g1;TRINITY_DN152762_c2_g2	K03781+K03781+K03781+K03781
Amino sugar and nucleotide sugar metabolism	ko00520	6	393	185	15355	TRINITY_DN136573_c2_g2;TRINITY_DN143244_c6_g2;TRINITY_DN144838_c2_g1;TRINITY_DN152219_c7_g3;TRINITY_DN158677_c2_g1;TRINITY_DN159443_c3_g4	K08679+K00975+K00975+K08679+K00975+K00975
Plant hormone signal transduction	ko04075	15	323	185	15355	TRINITY_DN131859_c0_g3;TRINITY_DN138546_c0_g1;TRINITY_DN140193_c2_g2;TRINITY_DN141895_c0_g2;TRINITY_DN143887_c6_g6;TRINITY_DN146499_c1_g1;TRINITY_DN146522_c2_g1;TRINITY_DN153155_c1_g1;TRINITY_DN153625_c2_g1;TRINITY_DN154444_c1_g1;TRINITY_DN158050_c3_g1;TRINITY_DN158050_c3_g2;TRINITY_DN159004_c3_g1;TRINITY_DN159004_c3_g3;TRINITY_DN159369_c3_g3	K14488+K14431+K14431+K14496+K14488+K14431+K14490+K14500+K14496+K14504+K14431+K14431+K14431+K14431+K14504
Phagosome	ko04145	2	499	185	15355	TRINITY_DN141670_c4_g1;TRINITY_DN153516_c0_g3	K07375+K07375
Pyruvate metabolism	ko00620	1	501	185	15355	TRINITY_DN137930_c3_g1	K00026
Cyanoamino acid metabolism	ko00460	1	75	185	15355	TRINITY_DN158857_c2_g1	K05350
Glycolysis / Gluconeogenesis	ko00010	7	666	185	15355	TRINITY_DN135472_c4_g2;TRINITY_DN135472_c4_g3;TRINITY_DN137756_c8_g1;TRINITY_DN139449_c0_g1;TRINITY_DN142221_c5_g4;TRINITY_DN157543_c4_g3;TRINITY_DN158543_c1_g7	K01623+K01623+K01623+K00001+K01623+K03841+K01623
Arginine and proline metabolism	ko00330	1	399	185	15355	TRINITY_DN130052_c2_g4	K01915
Photosynthesis	ko00195	46	104	185	15355	TRINITY_DN130246_c0_g1;TRINITY_DN130611_c1_g1;TRINITY_DN132959_c0_g1;TRINITY_DN133051_c4_g1;TRINITY_DN133205_c6_g1;TRINITY_DN133206_c3_g1;TRINITY_DN133987_c3_g6;TRINITY_DN134689_c3_g2;TRINITY_DN135300_c2_g1;TRINITY_DN135300_c2_g3;TRINITY_DN136054_c3_g1;TRINITY_DN136414_c1_g2;TRINITY_DN136775_c4_g2;TRINITY_DN136866_c1_g1;TRINITY_DN137396_c7_g1;TRINITY_DN138130_c0_g3;TRINITY_DN138846_c0_g4;TRINITY_…	K08902+K02109+K02699+K02692+K02636+K14332+K02723+K03542+K02693+K02693+K02701+K02694+K02693+K02721+K02701+K02717+K02695+K02690+K02717+K08901+K02721+K02721+K02698+K02113+K02717+K02717+K02717+K03541+K02639+K08905+K02641+K08901+K02721+K02707+K02716+K02703+K02115+K02639+K02705+K02638+K02640+K02639+K02639+K02704+K02723+K02689
Carotenoid biosynthesis	ko00906	6	60	185	15355	TRINITY_DN144924_c6_g1;TRINITY_DN148238_c2_g1;TRINITY_DN148647_c1_g2;TRINITY_DN151663_c1_g1;TRINITY_DN156791_c0_g1;TRINITY_DN156791_c0_g2	K09839+K06444+K02291+K09838+K02291+K02291
Protein export	ko03060	2	239	185	15355	TRINITY_DN146488_c0_g2;TRINITY_DN158300_c0_g2	K03217+K03106
Phosphatidylinositol signaling system	ko04070	1	181	185	15355	TRINITY_DN153497_c1_g3	K00913
Terpenoid backbone biosynthesis	ko00900	2	129	185	15355	TRINITY_DN143172_c1_g1;TRINITY_DN156874_c0_g2	K11778+K10960
Nitrogen metabolism	ko00910	4	219	185	15355	TRINITY_DN130052_c2_g4;TRINITY_DN138872_c4_g4;TRINITY_DN139631_c3_g1;TRINITY_DN146867_c1_g1	K01915+K01673+K01673+K01673
Photosynthesis - antenna proteins	ko00196	24	41	185	15355	TRINITY_DN130976_c0_g1;TRINITY_DN131167_c4_g1;TRINITY_DN133388_c1_g1;TRINITY_DN133388_c1_g2;TRINITY_DN136010_c3_g1;TRINITY_DN137316_c12_g1;TRINITY_DN137777_c1_g1;TRINITY_DN137777_c2_g1;TRINITY_DN137777_c2_g2;TRINITY_DN139090_c3_g1;TRINITY_DN140367_c1_g1;TRINITY_DN140367_c1_g2;TRINITY_DN140560_c5_g2;TRINITY_DN141904_c1_g3;TRINITY_DN141904_c1_g4;TRINITY_DN142250_c2_g1;TRINITY_DN144039_c0_g3;TRINITY…	K08917+K08907+K08907+K08907+K08912+K08910+K08913+K08912+K08912+K14172+K08916+K08916+K08912+K08909+K08909+K08908+K08915+K08914+K08913+K08912+K08912+K08914+K08907+K08917
Purine metabolism	ko00230	2	698	185	15355	TRINITY_DN137259_c7_g5;TRINITY_DN160652_c3_g4	K00759+K03043
Citrate cycle (TCA cycle)	ko00020	1	485	185	15355	TRINITY_DN137930_c3_g1	K00026
Glyoxylate and dicarboxylate metabolism	ko00630	4	218	185	15355	TRINITY_DN137930_c3_g1;TRINITY_DN138711_c2_g1;TRINITY_DN144067_c5_g1;TRINITY_DN159161_c7_g1	K00026+K01601+K01602+K11517
Stilbenoid, diarylheptanoid and gingerol biosynthesis	ko00945	3	41	185	15355	TRINITY_DN121711_c0_g1;TRINITY_DN133891_c2_g1;TRINITY_DN152789_c3_g2	K00517+K00517+K00588
Tyrosine metabolism	ko00350	1	184	185	15355	TRINITY_DN139449_c0_g1	K00001
Biosynthesis of unsaturated fatty acids	ko01040	1	199	185	15355	TRINITY_DN142127_c0_g2	K10258
Selenocompound metabolism	ko00450	1	116	185	15355	TRINITY_DN142827_c1_g2	K01761
Galactose metabolism	ko00052	1	192	185	15355	TRINITY_DN155740_c1_g1	K01193
Pentose and glucuronate interconversions	ko00040	1	192	185	15355	TRINITY_DN152924_c1_g2	K01783
Starch and sucrose metabolism	ko00500	10	420	185	15355	TRINITY_DN136573_c2_g2;TRINITY_DN143244_c6_g2;TRINITY_DN144838_c2_g1;TRINITY_DN152219_c7_g3;TRINITY_DN155740_c1_g1;TRINITY_DN156486_c0_g1;TRINITY_DN158419_c1_g1;TRINITY_DN158677_c2_g1;TRINITY_DN158857_c2_g1;TRINITY_DN159443_c3_g4	K08679+K00975+K00975+K08679+K01193+K00705+K00688+K00975+K05350+K00975
Phenylpropanoid biosynthesis	ko00940	5	176	185	15355	TRINITY_DN152241_c0_g1;TRINITY_DN152789_c3_g2;TRINITY_DN154885_c6_g1;TRINITY_DN154885_c6_g2;TRINITY_DN158857_c2_g1	K00430+K00588+K00430+K00430+K05350
Phenylalanine metabolism	ko00360	4	174	185	15355	TRINITY_DN152241_c0_g1;TRINITY_DN152789_c3_g2;TRINITY_DN154885_c6_g1;TRINITY_DN154885_c6_g2	K00430+K00588+K00430+K00430
Alanine, aspartate and glutamate metabolism	ko00250	4	358	185	15355	TRINITY_DN130052_c2_g4;TRINITY_DN149743_c5_g2;TRINITY_DN150213_c0_g4;TRINITY_DN154115_c1_g3	K01915+K00814+K00827+K00827
Oxidative phosphorylation	ko00190	5	962	185	15355	TRINITY_DN130611_c1_g1;TRINITY_DN143360_c0_g3;TRINITY_DN152422_c1_g1;TRINITY_DN154771_c0_g2;TRINITY_DN159541_c2_g4	K02109+K02113+K01535+K02115+K01535
Aminoacyl-tRNA biosynthesis	ko00970	1	332	185	15355	TRINITY_DN160123_c4_g2	K01872
Diterpenoid biosynthesis	ko00904	2	17	185	15355	TRINITY_DN133672_c0_g1;TRINITY_DN135707_c1_g12	K04120+K04125
Sulfur metabolism	ko00920	1	101	185	15355	TRINITY_DN144292_c0_g4	K01738
Other glycan degradation	ko00511	1	60	185	15355	TRINITY_DN155975_c2_g6	K12311
Flavonoid biosynthesis	ko00941	2	53	185	15355	TRINITY_DN143513_c1_g1;TRINITY_DN152789_c3_g2	K01859+K00588
Glycine, serine and threonine metabolism	ko00260	2	235	185	15355	TRINITY_DN150213_c0_g4;TRINITY_DN154115_c1_g3	K00827+K00827
Porphyrin and chlorophyll metabolism	ko00860	14	141	185	15355	TRINITY_DN135685_c0_g1;TRINITY_DN138630_c0_g1;TRINITY_DN141514_c4_g1;TRINITY_DN141514_c4_g3;TRINITY_DN142784_c4_g1;TRINITY_DN143021_c0_g2;TRINITY_DN146919_c4_g3;TRINITY_DN150570_c2_g1;TRINITY_DN151105_c4_g1;TRINITY_DN155607_c1_g1;TRINITY_DN155607_c1_g2;TRINITY_DN156874_c0_g2;TRINITY_DN158554_c1_g1;TRINITY_DN159255_c1_g1	K03405+K00218+K13071+K13071+K13606+K03428+K04035+K13545+K13606+K13600+K13600+K10960+K02492+K03403
Plant-pathogen interaction	ko04626	3	328	185	15355	TRINITY_DN136765_c0_g2;TRINITY_DN141732_c0_g5;TRINITY_DN142069_c6_g1	K13448+K13424+K13448
Fructose and mannose metabolism	ko00051	6	240	185	15355	TRINITY_DN135472_c4_g2;TRINITY_DN135472_c4_g3;TRINITY_DN137756_c8_g1;TRINITY_DN142221_c5_g4;TRINITY_DN157543_c4_g3;TRINITY_DN158543_c1_g7	K01623+K01623+K01623+K01623+K03841+K01623
Carbon fixation in photosynthetic organisms	ko00710	22	364	185	15355	TRINITY_DN135472_c4_g2;TRINITY_DN135472_c4_g3;TRINITY_DN135555_c2_g1;TRINITY_DN135555_c3_g1;TRINITY_DN137756_c8_g1;TRINITY_DN137930_c3_g1;TRINITY_DN138711_c2_g1;TRINITY_DN142221_c5_g4;TRINITY_DN142270_c6_g1;TRINITY_DN144067_c5_g1;TRINITY_DN144084_c5_g1;TRINITY_DN145284_c1_g1;TRINITY_DN146951_c0_g1;TRINITY_DN147904_c0_g1;TRINITY_DN149743_c5_g2;TRINITY_DN152924_c1_g2;TRINITY_DN153159_c1_g1;TRINITY_…	K01623+K01623+K05298+K05298+K01623+K00026+K01601+K01623+K05298+K01602+K05298+K05298+K00855+K01100+K00814+K01783+K01100+K05298+K05298+K03841+K01623+K00855
Cysteine and methionine metabolism	ko00270	2	332	185	15355	TRINITY_DN142827_c1_g2;TRINITY_DN144292_c0_g4	K01761+K01738
Limonene and pinene degradation	ko00903	2	103	185	15355	TRINITY_DN121711_c0_g1;TRINITY_DN133891_c2_g1	K00517+K00517
Glycerophospholipid metabolism	ko00564	2	219	185	15355	TRINITY_DN133360_c7_g1;TRINITY_DN154821_c2_g2	K06129+K06129
Flavone and flavonol biosynthesis	ko00944	1	16	185	15355	TRINITY_DN133627_c6_g1	K05279
Fatty acid metabolism	ko00071	1	359	185	15355	TRINITY_DN139449_c0_g1	K00001
Glutathione metabolism	ko00480	1	277	185	15355	TRINITY_DN134343_c0_g1	K00432
Peroxisome	ko04146	5	416	185	15355	TRINITY_DN137327_c1_g3;TRINITY_DN140967_c0_g2;TRINITY_DN152762_c2_g1;TRINITY_DN152762_c2_g2;TRINITY_DN159161_c7_g1	K03781+K03781+K03781+K03781+K11517
Arachidonic acid metabolism	ko00590	1	66	185	15355	TRINITY_DN134343_c0_g1	K00432
Ubiquitin mediated proteolysis	ko04120	3	447	185	15355	TRINITY_DN132697_c0_g1;TRINITY_DN143434_c1_g1;TRINITY_DN159023_c1_g3	K10143+K10583+K10143
Steroid biosynthesis	ko00100	2	106	185	15355	TRINITY_DN149586_c1_g1;TRINITY_DN151823_c0_g2	K00511+K00511
RNA polymerase	ko03020	1	190	185	15355	TRINITY_DN160652_c3_g4	K03043
Inositol phosphate metabolism	ko00562	1	179	185	15355	TRINITY_DN153497_c1_g3	K00913
