# Supplementary material for: Comparative transcriptome analysis of Veratrum maackii and Veratrum nigrum reveals multiple candidate genes involved in steroidal alkaloid biosynthesis
Source: Sci Rep. 2023 May 21;13:8198. doi: 10.1038/s41598-023-35429-5 (PMC10200796; doi:10.1038/s41598-023-35429-5)
Supplement: Supplementary file 5 — Supplementary Table S4. [file 41598_2023_35429_MOESM5_ESM.xlsx]

## Sheet: Additional file 12, Table S4
Additional file 12, Table S4. Transcription factor of V. maackii and V. nigrum
Transcription factor family	Number of genes	#GeneID	COG_class	COG_class_annotation	GO_annotation	KEGG_annotation	KOG_class	KOG_class_annotation	Pfam_annotation	Swissprot_annotation	TrEMBL_annotation	nr_annotation	nt_annotation
bZIP	152	TRINITY_DN146189_c0_g1	--	--	Molecular Function: binding (GO:0005488);;	--	--	--	Basic leucine-zipper C terminal;; bZIP transcription factor;; Basic region leucine zipper	Light-inducible protein CPRF2 OS=Petroselinum crispum OX=4043 GN=CPRF2 PE=2 SV=2	light-inducible protein CPRF2-like isoform X1 OS=Phoenix dactylifera OX=42345 GN=LOC103704524 PE=4 SV=1	PREDICTED: light-inducible protein CPRF2-like isoform X1 [Elaeis guineensis]	PREDICTED: Amborella trichopoda light-inducible protein CPRF2 (LOC18429540), transcript variant X2, mRNA
		TRINITY_DN140526_c1_g2	--	--	Molecular Function: DNA-binding transcription factor activity (GO:0003700);; Biological Process: regulation of transcription, DNA-templated (GO:0006355);; Molecular Function: sequence-specific DNA binding (GO:0043565);;	--	--	--	Basic region leucine zipper	--	--	basic region leucine zipper [Marssonina brunnea f. sp. &apos;multigermtubi&apos; MB_m1]	Meliniomyces bicolor E hypothetical protein (K444DRAFT_609628), mRNA
		TRINITY_DN129070_c1_g1	--	--	Molecular Function: DNA-binding transcription factor activity (GO:0003700);; Biological Process: regulation of transcription, DNA-templated (GO:0006355);; Molecular Function: sequence-specific DNA binding (GO:0043565);;	--	--	--	Basic region leucine zipper	--	Regulatory protein cys-3 OS=Anthurium amnicola OX=1678845 GN=cys-3_8 PE=4 SV=1	hypothetical protein AK830_g1539 [Neonectria ditissima]	Nectria haematococca mpVI 77-13-4 hypothetical protein, mRNA
		TRINITY_DN140526_c1_g3	--	--	Molecular Function: DNA-binding transcription factor activity (GO:0003700);; Biological Process: regulation of transcription, DNA-templated (GO:0006355);; Molecular Function: sequence-specific DNA binding (GO:0043565);;	--	--	--	Basic region leucine zipper	--	--	Transcriptional activator hac1 [Neonectria ditissima]	Trichoderma atroviride IMI 206040 transcriptional activator HAC1 (HAC1), mRNA
		TRINITY_DN120794_c0_g1	--	--	--	--	[K]	Transcription	Basic region leucine zipper;; bZIP Maf transcription factor;; bZIP transcription factor	--	--	--	--
		TRINITY_DN144129_c2_g6	--	--	--	--	[K]	Transcription	Basic region leucine zipper;; bZIP Maf transcription factor;; bZIP transcription factor	--	--	--	--
		TRINITY_DN140192_c0_g1	--	--	--	--	--	--	Basic region leucine zipper;; bZIP transcription factor	--	Regulatory protein cys-3 OS=Anthurium amnicola OX=1678845 GN=cys-3_8 PE=4 SV=1	hypothetical protein CC84DRAFT_657576 [Paraphaeosphaeria sporulosa]	Leptosphaeria biglobosa brassicae b35_scaffold00013 complete sequence
		TRINITY_DN121863_c0_g1	--	--	--	--	--	--	Basic region leucine zipper;; bZIP transcription factor	--	--	--	--
		TRINITY_DN143843_c1_g1	--	--	--	--	[K]	Transcription	Basic region leucine zipper;; bZIP transcription factor	--	--	--	--
		TRINITY_DN137776_c0_g4	--	--	Molecular Function: DNA-binding transcription factor activity (GO:0003700);; Biological Process: regulation of transcription, DNA-templated (GO:0006355);; Molecular Function: sequence-specific DNA binding (GO:0043565);;	--	--	--	Basic region leucine zipper;; bZIP transcription factor	--	--	hypothetical protein RSOLAG22IIIB_00347 [Rhizoctonia solani]	--
		TRINITY_DN119501_c0_g1	--	--	--	--	[K]	Transcription	Basic region leucine zipper;; bZIP transcription factor	--	--	--	--
		TRINITY_DN4140_c0_g1	--	--	--	--	[K]	Transcription	Basic region leucine zipper;; bZIP transcription factor	--	--	--	--
		TRINITY_DN94206_c1_g1	--	--	--	--	--	--	Basic region leucine zipper;; bZIP transcription factor	--	--	--	--
		TRINITY_DN297788_c0_g1	--	--	--	--	[K]	Transcription	Basic region leucine zipper;; bZIP transcription factor	--	--	--	--
		TRINITY_DN159683_c1_g1	--	--	Molecular Function: DNA-binding transcription factor activity (GO:0003700);; Biological Process: regulation of transcription, DNA-templated (GO:0006355);; Molecular Function: sequence-specific DNA binding (GO:0043565);;	--	--	--	Basic region leucine zipper;; bZIP transcription factor	--	--	hypothetical protein Z518_02816 [Rhinocladiella mackenziei CBS 650.93]	Rhinocladiella mackenziei CBS 650.93 hypothetical protein partial mRNA
		TRINITY_DN159145_c1_g3	--	--	Molecular Function: DNA-binding transcription factor activity (GO:0003700);; Biological Process: regulation of transcription, DNA-templated (GO:0006355);; Molecular Function: sequence-specific DNA binding (GO:0043565);;	--	[K]	Transcription	Basic region leucine zipper;; bZIP transcription factor	--	--	hypothetical protein RSAG8_04431, partial [Rhizoctonia solani AG-8 WAC10335]	--
		TRINITY_DN123475_c1_g2	--	--	--	--	[K]	Transcription	Basic region leucine zipper;; bZIP transcription factor	--	--	--	--
		TRINITY_DN129406_c0_g2	--	--	--	--	[K]	Transcription	Basic region leucine zipper;; bZIP transcription factor	--	--	--	--
		TRINITY_DN151476_c0_g1	--	--	--	--	--	--	Basic region leucine zipper;; bZIP transcription factor	--	--	hypothetical protein A1O9_07735 [Exophiala aquamarina CBS 119918]	--
		TRINITY_DN260324_c0_g1	--	--	--	--	[K]	Transcription	Basic region leucine zipper;; bZIP transcription factor	--	--	--	--
		TRINITY_DN147431_c0_g1	--	--	Molecular Function: DNA-binding transcription factor activity (GO:0003700);; Biological Process: regulation of transcription, DNA-templated (GO:0006355);; Molecular Function: sequence-specific DNA binding (GO:0043565);;	--	--	--	Basic region leucine zipper;; bZIP transcription factor	--	Regulatory protein cys-3 OS=Anthurium amnicola OX=1678845 GN=cys-3_8 PE=4 SV=1	hypothetical protein A1O3_10149 [Capronia epimyces CBS 606.96]	Xylona heveae TC161 hypothetical protein mRNA
		TRINITY_DN113630_c0_g2	--	--	--	--	--	--	Basic region leucine zipper;; bZIP transcription factor	--	Regulatory protein cys-3 OS=Anthurium amnicola OX=1678845 GN=cys-3_8 PE=4 SV=1	hypothetical protein M407DRAFT_35342, partial [Tulasnella calospora MUT 4182]	--
		TRINITY_DN150511_c0_g1	--	--	--	--	--	--	Basic region leucine zipper;; bZIP transcription factor	Basic leucine zipper 19 OS=Arabidopsis thaliana OX=3702 GN=BZIP19 PE=2 SV=1	Uncharacterized protein OS=Musa acuminata subsp. malaccensis OX=214687 GN=103977271 PE=4 SV=1	PREDICTED: uncharacterized protein LOC103977271 [Musa acuminata subsp. malaccensis]	PREDICTED: Elaeis guineensis basic leucine zipper 19-like (LOC105055101), mRNA
		TRINITY_DN139291_c7_g1	--	--	Molecular Function: DNA-binding transcription factor activity (GO:0003700);; Biological Process: regulation of transcription, DNA-templated (GO:0006355);; Molecular Function: sequence-specific DNA binding (GO:0043565);;	--	--	--	Basic region leucine zipper;; bZIP transcription factor	bZIP transcription factor 44 OS=Arabidopsis thaliana OX=3702 GN=BZIP44 PE=1 SV=1	BZIP family protein OS=Populus trichocarpa OX=3694 GN=POPTR_0004s16560g PE=2 SV=1	PREDICTED: ocs element-binding factor 1-like [Elaeis guineensis]	PREDICTED: Erythranthe guttatus ocs element-binding factor 1 (LOC105962986), mRNA
		TRINITY_DN158100_c2_g2	--	--	--	--	--	--	Basic region leucine zipper;; bZIP transcription factor	Probable transcription factor PosF21 OS=Arabidopsis thaliana OX=3702 GN=POSF21 PE=2 SV=1	transcription factor RF2a-like isoform X1 OS=Phoenix dactylifera OX=42345 GN=LOC103708578 PE=4 SV=1	PREDICTED: probable transcription factor PosF21 isoform X2 [Elaeis guineensis]	PREDICTED: Rosa chinensis probable transcription factor PosF21 (LOC112200083), transcript variant X2, mRNA
		TRINITY_DN70740_c0_g1	--	--	--	--	--	--	Basic region leucine zipper;; bZIP transcription factor	Transcription factor HY5 OS=Solanum lycopersicum OX=4081 GN=HY5 PE=2 SV=1	Transcriptional activator hacA (Fragment) OS=Anthurium amnicola OX=1678845 GN=hacA_6 PE=4 SV=1	hypothetical protein PV11_00506 [Exophiala sideris]	Cladophialophora immunda hypothetical protein mRNA
		TRINITY_DN142217_c6_g5	--	--	--	--	[K]	Transcription	Basic region leucine zipper;; bZIP transcription factor;; bZIP Maf transcription factor	--	--	--	--
		TRINITY_DN78573_c0_g1	--	--	--	--	[K]	Transcription	bZIP Maf transcription factor	--	--	--	--
		TRINITY_DN143021_c0_g3	--	--	--	--	[K]	Transcription	bZIP Maf transcription factor	--	--	--	--
		TRINITY_DN99571_c0_g1	--	--	--	--	[K]	Transcription	bZIP Maf transcription factor	--	--	--	--
		TRINITY_DN124506_c0_g1	--	--	--	--	--	--	bZIP transcription factor	--	--	hypothetical protein CERSUDRAFT_162728, partial [Gelatoporia subvermispora B]	--
		TRINITY_DN129586_c0_g2	--	--	--	--	--	--	bZIP transcription factor	--	--	hypothetical protein A1O9_08053 [Exophiala aquamarina CBS 119918]	Botrytis cinerea B05.10 hypothetical protein (BCIN_01g08080), mRNA
		TRINITY_DN133069_c5_g1	--	--	--	--	--	--	bZIP transcription factor	--	--	cross-pathway control protein 1 [Stemphylium lycopersici]	--
		TRINITY_DN147828_c1_g2	--	--	Molecular Function: DNA-binding transcription factor activity (GO:0003700);; Biological Process: regulation of transcription, DNA-templated (GO:0006355);; Molecular Function: sequence-specific DNA binding (GO:0043565);;	--	--	--	bZIP transcription factor	--	--	Cross-pathway control protein 1 [Fusarium oxysporum f. sp. cubense race 1]	Fusarium verticillioides 7600 hypothetical protein (FVEG_03822), partial mRNA
		TRINITY_DN119733_c0_g2	--	--	--	--	--	--	bZIP transcription factor	--	--	hypothetical protein LY89DRAFT_692724 [Phialocephala scopiformis]	--
		TRINITY_DN74377_c0_g1	--	--	--	--	--	--	bZIP transcription factor	--	--	hypothetical protein AK830_g10976 [Neonectria ditissima]	--
		TRINITY_DN129054_c0_g1	--	--	--	--	--	--	bZIP transcription factor	--	--	hypothetical protein BN1708_008498 [Verticillium longisporum]	--
		TRINITY_DN130464_c0_g1	--	--	Molecular Function: DNA-binding transcription factor activity (GO:0003700);; Biological Process: regulation of transcription, DNA-templated (GO:0006355);; Molecular Function: sequence-specific DNA binding (GO:0043565);;	--	--	--	bZIP transcription factor	--	--	hypothetical protein AK830_g3926 [Neonectria ditissima]	Nectria haematococca mpVI 77-13-4 hypothetical protein, mRNA
		TRINITY_DN288536_c0_g1	--	--	Molecular Function: DNA-binding transcription factor activity (GO:0003700);; Biological Process: regulation of transcription, DNA-templated (GO:0006355);; Molecular Function: sequence-specific DNA binding (GO:0043565);;	--	--	--	bZIP transcription factor	--	--	hypothetical protein GLAREA_11862 [Glarea lozoyensis ATCC 20868]	--
		TRINITY_DN129586_c1_g4	--	--	Molecular Function: DNA-binding transcription factor activity (GO:0003700);; Biological Process: regulation of transcription, DNA-templated (GO:0006355);; Molecular Function: sequence-specific DNA binding (GO:0043565);;	--	--	--	bZIP transcription factor	--	--	hypothetical protein NECHADRAFT_66814 [Nectria haematococca mpVI 77-13-4]	Nectria haematococca mpVI 77-13-4 hypothetical protein, mRNA
		TRINITY_DN132774_c0_g1	--	--	Molecular Function: DNA-binding transcription factor activity (GO:0003700);; Biological Process: regulation of transcription, DNA-templated (GO:0006355);; Molecular Function: sequence-specific DNA binding (GO:0043565);;	--	--	--	bZIP transcription factor	--	--	hypothetical protein MBM_05804 [Marssonina brunnea f. sp. &apos;multigermtubi&apos; MB_m1]	Marssonina brunnea f. sp. 'multigermtubi' MB_m1 hypothetical protein (MBM_05804), mRNA
		TRINITY_DN146965_c0_g4	--	--	Molecular Function: DNA-binding transcription factor activity (GO:0003700);; Biological Process: regulation of transcription, DNA-templated (GO:0006355);; Molecular Function: sequence-specific DNA binding (GO:0043565);;	--	--	--	bZIP transcription factor	--	--	hypothetical protein LY89DRAFT_692724 [Phialocephala scopiformis]	--
		TRINITY_DN126569_c1_g1	--	--	--	--	--	--	bZIP transcription factor	--	--	--	--
		TRINITY_DN98898_c0_g1	--	--	--	--	--	--	bZIP transcription factor	--	--	--	--
		TRINITY_DN188775_c0_g1	--	--	--	--	--	--	bZIP transcription factor	--	AP-1-like transcription factor OS=Anthurium amnicola OX=1678845 GN=pap1_4 PE=4 SV=1	hypothetical protein M407DRAFT_78353, partial [Tulasnella calospora MUT 4182]	--
		TRINITY_DN158710_c0_g2	--	--	Molecular Function: DNA-binding transcription factor activity (GO:0003700);; Biological Process: regulation of transcription, DNA-templated (GO:0006355);; Molecular Function: sequence-specific DNA binding (GO:0043565);;	--	--	--	bZIP transcription factor	--	--	hypothetical protein M408DRAFT_254167 [Serendipita vermifera MAFF 305830]	--
		TRINITY_DN155847_c4_g1	--	--	--	K09060|5e-07|zma:100191525|hypothetical protein LOC100191525	--	--	bZIP transcription factor	--	Uncharacterized protein OS=Musa acuminata subsp. malaccensis OX=214687 PE=4 SV=1	PREDICTED: G-box-binding factor 3-like isoform X3 [Musa acuminata subsp. malaccensis]	--
		TRINITY_DN129586_c1_g1	--	--	--	--	--	--	bZIP transcription factor	--	--	hypothetical protein ACRE_051010 [Acremonium chrysogenum ATCC 11550]	Nectria haematococca mpVI 77-13-4 hypothetical protein, mRNA
		TRINITY_DN65919_c0_g1	--	--	Molecular Function: DNA-binding transcription factor activity (GO:0003700);; Biological Process: regulation of transcription, DNA-templated (GO:0006355);; Molecular Function: sequence-specific DNA binding (GO:0043565);;	--	--	--	bZIP transcription factor	--	--	hypothetical protein NECHADRAFT_102224 [Nectria haematococca mpVI 77-13-4]	Nectria haematococca mpVI 77-13-4 hypothetical protein, mRNA
		TRINITY_DN151347_c0_g2	--	--	Molecular Function: DNA-binding transcription factor activity (GO:0003700);; Biological Process: regulation of transcription, DNA-templated (GO:0006355);; Molecular Function: sequence-specific DNA binding (GO:0043565);;	--	--	--	bZIP transcription factor	--	Cyclic AMP-responsive element-binding protein 3-like protein 3 (Fragment) OS=Anthurium amnicola OX=1678845 GN=CREB3L3_3 PE=4 SV=1	hypothetical protein GLAREA_00946 [Glarea lozoyensis ATCC 20868]	Phialocephala scopiformis hypothetical protein mRNA
		TRINITY_DN91621_c0_g1	--	--	--	--	--	--	bZIP transcription factor	--	--	hypothetical protein LY89DRAFT_692724 [Phialocephala scopiformis]	--
		TRINITY_DN273430_c0_g1	--	--	Molecular Function: DNA-binding transcription factor activity (GO:0003700);; Biological Process: regulation of transcription, DNA-templated (GO:0006355);; Molecular Function: sequence-specific DNA binding (GO:0043565);;	--	--	--	bZIP transcription factor	--	--	hypothetical protein FOQG_18972 [Fusarium oxysporum f. sp. raphani 54005]	--
		TRINITY_DN123492_c0_g3	--	--	Molecular Function: DNA-binding transcription factor activity (GO:0003700);; Biological Process: regulation of transcription, DNA-templated (GO:0006355);; Molecular Function: sequence-specific DNA binding (GO:0043565);;	--	--	--	bZIP transcription factor	--	AP-1-like transcription factor OS=Anthurium amnicola OX=1678845 GN=pap1_4 PE=4 SV=1	hypothetical protein AK830_g6087 [Neonectria ditissima]	--
		TRINITY_DN151347_c0_g9	--	--	--	--	--	--	bZIP transcription factor	--	Cyclic AMP-responsive element-binding protein 3-like protein 3 (Fragment) OS=Anthurium amnicola OX=1678845 GN=CREB3L3_3 PE=4 SV=1	hypothetical protein GLAREA_00946 [Glarea lozoyensis ATCC 20868]	Metarhizium robertsii ARSEF 23 bZIP transcription factor, bZIP-1 mRNA
		TRINITY_DN120305_c0_g1	--	--	Molecular Function: DNA-binding transcription factor activity (GO:0003700);; Biological Process: regulation of transcription, DNA-templated (GO:0006355);; Molecular Function: sequence-specific DNA binding (GO:0043565);;	--	--	--	bZIP transcription factor	--	--	hypothetical protein LY89DRAFT_687157 [Phialocephala scopiformis]	Meliniomyces bicolor E hypothetical protein (K444DRAFT_533547), partial mRNA
		TRINITY_DN129586_c1_g7	--	--	Molecular Function: DNA-binding transcription factor activity (GO:0003700);; Biological Process: regulation of transcription, DNA-templated (GO:0006355);; Molecular Function: sequence-specific DNA binding (GO:0043565);;	--	--	--	bZIP transcription factor	--	--	hypothetical protein CC84DRAFT_1135242 [Paraphaeosphaeria sporulosa]	Diplodia corticola basic-leucine zipper transcription factor (BKCO1_600098), partial mRNA
		TRINITY_DN151347_c0_g1	--	--	--	--	--	--	bZIP transcription factor	--	Cyclic AMP-responsive element-binding protein 3-like protein 3 (Fragment) OS=Anthurium amnicola OX=1678845 GN=CREB3L3_3 PE=4 SV=1	bZIP transcription factor [Marssonina brunnea f. sp. &apos;multigermtubi&apos; MB_m1]	Meliniomyces bicolor E hypothetical protein (K444DRAFT_530827), partial mRNA
		TRINITY_DN140759_c0_g1	--	--	--	--	--	--	bZIP transcription factor	bZIP transcription factor 53 OS=Arabidopsis thaliana OX=3702 GN=BZIP53 PE=1 SV=1	Uncharacterized protein OS=Musa acuminata subsp. malaccensis OX=214687 GN=103970446 PE=4 SV=1	PREDICTED: ocs element-binding factor 1-like [Elaeis guineensis]	--
		TRINITY_DN152660_c0_g4	--	--	Molecular Function: DNA-binding transcription factor activity (GO:0003700);; Cellular Component: nucleus (GO:0005634);; Biological Process: regulation of transcription, DNA-templated (GO:0006355);; Molecular Function: sequence-specific DNA binding (GO:0043565);;	--	--	--	bZIP transcription factor	Homeobox-leucine zipper protein HOX32 OS=Oryza sativa subsp. japonica OX=39947 GN=HOX32 PE=2 SV=1	Homeobox-leucine zipper protein HOX33 OS=Ananas comosus OX=4615 GN=ACMD2_21027 PE=4 SV=1	Homeobox-leucine zipper protein HOX33 [Ananas comosus]	PREDICTED: Ananas comosus homeobox-leucine zipper protein HOX32 (LOC109713162), mRNA
		TRINITY_DN143182_c1_g1	--	--	--	--	--	--	bZIP transcription factor	Uncharacterized protein At4g06598 OS=Arabidopsis thaliana OX=3702 GN=At4g06598 PE=2 SV=2	uncharacterized protein At4g06598-like isoform X2 OS=Phoenix dactylifera OX=42345 GN=LOC103704829 PE=4 SV=1	PREDICTED: uncharacterized protein At4g06598-like [Elaeis guineensis]	PREDICTED: Phalaenopsis equestris uncharacterized protein At4g06598-like (LOC110021279), transcript variant X3, mRNA
		TRINITY_DN135005_c1_g5	--	--	--	--	[K]	Transcription	bZIP transcription factor;; Basic region leucine zipper	--	--	cross-pathway control 1 [Purpureocillium lilacinum]	Trichoderma gamsii hypothetical protein (TGAM01_v205513), partial mRNA
		TRINITY_DN146895_c1_g1	--	--	--	--	--	--	bZIP transcription factor;; Basic region leucine zipper	--	Cyclic AMP-responsive element-binding protein 3-like protein 3 (Fragment) OS=Anthurium amnicola OX=1678845 GN=CREB3L3_3 PE=4 SV=1	bZIP transcription factor [Colletotrichum gloeosporioides Nara gc5]	Pochonia chlamydosporia 170 bZIP transcription factor (LziP) (VFPPC_02084), partial mRNA
		TRINITY_DN131441_c2_g1	--	--	--	--	[K]	Transcription	bZIP transcription factor;; Basic region leucine zipper	--	--	hypothetical protein M407DRAFT_175924 [Tulasnella calospora MUT 4182]	--
		TRINITY_DN141508_c1_g1	--	--	Molecular Function: DNA-binding transcription factor activity (GO:0003700);; Biological Process: regulation of transcription, DNA-templated (GO:0006355);; Molecular Function: sequence-specific DNA binding (GO:0043565);;	--	--	--	bZIP transcription factor;; Basic region leucine zipper	--	--	hypothetical protein FOXB_09797 [Fusarium oxysporum Fo5176]	Fusarium oxysporum f. sp. lycopersici 4287 hypothetical protein mRNA
		TRINITY_DN69024_c0_g1	--	--	--	--	--	--	bZIP transcription factor;; Basic region leucine zipper	--	Cyclic AMP-responsive element-binding protein 3-like protein 3 (Fragment) OS=Anthurium amnicola OX=1678845 GN=CREB3L3_3 PE=4 SV=1	hypothetical protein M407DRAFT_17372 [Tulasnella calospora MUT 4182]	--
		TRINITY_DN92105_c0_g1	--	--	--	--	--	--	bZIP transcription factor;; Basic region leucine zipper	--	--	--	--
		TRINITY_DN145886_c2_g1	--	--	--	--	[K]	Transcription	bZIP transcription factor;; Basic region leucine zipper	--	Predicted protein OS=Hordeum vulgare subsp. vulgare OX=112509 PE=2 SV=1	predicted protein [Hordeum vulgare subsp. vulgare]	--
		TRINITY_DN133026_c0_g1	--	--	--	--	--	--	bZIP transcription factor;; Basic region leucine zipper	--	--	hypothetical protein M407DRAFT_47979, partial [Tulasnella calospora MUT 4182]	--
		TRINITY_DN130458_c0_g1	--	--	--	--	--	--	bZIP transcription factor;; Basic region leucine zipper	--	--	--	--
		TRINITY_DN135005_c1_g2	--	--	--	--	[K]	Transcription	bZIP transcription factor;; Basic region leucine zipper	--	--	cross-pathway control protein 1 [Pochonia chlamydosporia 170]	Colletotrichum higginsianum IMI 349063 BZIP transcription factor mRNA
		TRINITY_DN158179_c1_g1	--	--	--	--	[K]	Transcription	bZIP transcription factor;; Basic region leucine zipper	--	Activating transcription factor of chaperone (Fragment) OS=Anthurium amnicola OX=1678845 GN=ATFC_3 PE=4 SV=1	predicted protein [Hordeum vulgare subsp. vulgare]	PREDICTED: Nilaparvata lugens activating transcription factor of chaperone-like (LOC111055672), transcript variant X3, mRNA
		TRINITY_DN149657_c1_g3	--	--	--	--	[K]	Transcription	bZIP transcription factor;; Basic region leucine zipper	--	--	hypothetical protein LY89DRAFT_578383 [Phialocephala scopiformis]	Phialocephala scopiformis hypothetical protein partial mRNA
		TRINITY_DN185926_c0_g1	--	--	--	--	--	--	bZIP transcription factor;; Basic region leucine zipper	--	--	hypothetical protein M408DRAFT_25012, partial [Serendipita vermifera MAFF 305830]	--
		TRINITY_DN125512_c0_g1	--	--	Molecular Function: DNA-binding transcription factor activity (GO:0003700);; Biological Process: regulation of transcription, DNA-templated (GO:0006355);; Molecular Function: sequence-specific DNA binding (GO:0043565);; Molecular Function: transcription regulatory region DNA binding (GO:0044212);;	--	[K]	Transcription	bZIP transcription factor;; Basic region leucine zipper	--	--	hypothetical protein ZTR_01601 [Talaromyces verruculosus]	Talaromyces pinophilus strain 1-95 chromosome 6, complete sequence
		TRINITY_DN135005_c1_g6	--	--	--	--	--	--	bZIP transcription factor;; Basic region leucine zipper	--	--	Cross-pathway control protein 1 [Madurella mycetomatis]	Fusarium venenatum strain A3/5 genome assembly, chromosome: IIII
		TRINITY_DN158236_c1_g2	--	--	Molecular Function: DNA-binding transcription factor activity (GO:0003700);; Biological Process: regulation of transcription, DNA-templated (GO:0006355);; Molecular Function: sequence-specific DNA binding (GO:0043565);;	--	--	--	bZIP transcription factor;; Basic region leucine zipper	--	--	hypothetical protein AK830_g9330 [Neonectria ditissima]	Fusarium venenatum uncharacterized protein (FVRRES_12702), partial mRNA
		TRINITY_DN147828_c0_g1	--	--	--	--	[K]	Transcription	bZIP transcription factor;; Basic region leucine zipper	--	--	hypothetical protein LY89DRAFT_578383 [Phialocephala scopiformis]	Phialocephala scopiformis hypothetical protein partial mRNA
		TRINITY_DN145886_c2_g4	--	--	--	--	[K]	Transcription	bZIP transcription factor;; Basic region leucine zipper	--	Predicted protein OS=Hordeum vulgare subsp. vulgare OX=112509 PE=2 SV=1	predicted protein [Hordeum vulgare subsp. vulgare]	--
		TRINITY_DN133505_c0_g1	--	--	--	--	--	--	bZIP transcription factor;; Basic region leucine zipper	--	--	BZIP transcription factor [Rhizoctonia solani 123E]	--
		TRINITY_DN147828_c1_g1	--	--	Molecular Function: DNA-binding transcription factor activity (GO:0003700);; Biological Process: regulation of transcription, DNA-templated (GO:0006355);; Molecular Function: sequence-specific DNA binding (GO:0043565);;	--	[K]	Transcription	bZIP transcription factor;; Basic region leucine zipper	--	--	Cross-pathway control protein 1 [Fusarium oxysporum f. sp. cubense race 1]	Fusarium graminearum PH-1 hypothetical protein mRNA
		TRINITY_DN158236_c1_g1	--	--	Molecular Function: DNA-binding transcription factor activity (GO:0003700);; Biological Process: regulation of transcription, DNA-templated (GO:0006355);; Molecular Function: sequence-specific DNA binding (GO:0043565);;	--	--	--	bZIP transcription factor;; Basic region leucine zipper	--	--	hypothetical protein AK830_g9330 [Neonectria ditissima]	Fusarium venenatum strain A3/5 genome assembly, chromosome: IIII
		TRINITY_DN149657_c1_g1	--	--	--	--	[K]	Transcription	bZIP transcription factor;; Basic region leucine zipper	--	--	hypothetical protein LY89DRAFT_578383 [Phialocephala scopiformis]	Meliniomyces bicolor E hypothetical protein (K444DRAFT_616635), mRNA
		TRINITY_DN145610_c1_g1	--	--	--	K14432|6e-74|sbi:SORBI_09g023920|hypothetical protein	--	--	bZIP transcription factor;; Basic region leucine zipper	ABSCISIC ACID-INSENSITIVE 5-like protein 2 OS=Arabidopsis thaliana OX=3702 GN=DPBF3 PE=1 SV=1	ABSCISIC ACID-INSENSITIVE 5-like protein 2 OS=Phoenix dactylifera OX=42345 GN=LOC103709063 PE=4 SV=1	PREDICTED: ABSCISIC ACID-INSENSITIVE 5-like protein 2 [Phoenix dactylifera]	PREDICTED: Asparagus officinalis ABSCISIC ACID-INSENSITIVE 5-like protein 2 (LOC109827330), mRNA
		TRINITY_DN145102_c0_g1	--	--	--	K14432|6e-72|sbi:SORBI_09g023920|hypothetical protein	--	--	bZIP transcription factor;; Basic region leucine zipper	ABSCISIC ACID-INSENSITIVE 5-like protein 3 OS=Arabidopsis thaliana OX=3702 GN=DPBF4 PE=1 SV=1	ABSCISIC ACID-INSENSITIVE 5-like protein 2 OS=Phoenix dactylifera OX=42345 GN=LOC103719731 PE=4 SV=1	PREDICTED: ABSCISIC ACID-INSENSITIVE 5-like protein 2 [Elaeis guineensis]	PREDICTED: Elaeis guineensis ABSCISIC ACID-INSENSITIVE 5-like protein 2 (LOC105052394), mRNA
		TRINITY_DN152355_c0_g1	--	--	Molecular Function: DNA binding (GO:0003677);; Molecular Function: DNA-binding transcription factor activity (GO:0003700);; Cellular Component: nucleus (GO:0005634);; Biological Process: regulation of transcription, DNA-templated (GO:0006355);;	K14432|2e-12|osa:4325078|Os01g0867300	--	--	bZIP transcription factor;; Basic region leucine zipper	bZIP transcription factor 12 OS=Oryza sativa subsp. japonica OX=39947 GN=BZIP12 PE=2 SV=1	Uncharacterized protein OS=Oryza meridionalis OX=40149 PE=4 SV=1	hypothetical protein OsJ_04204 [Oryza sativa Japonica Group]	PREDICTED: Carica papaya protein FD-like (LOC110818193), mRNA
		TRINITY_DN160176_c3_g1	--	--	Molecular Function: DNA-binding transcription factor activity (GO:0003700);; Cellular Component: nucleus (GO:0005634);; Biological Process: regulation of transcription, DNA-templated (GO:0006355);; Molecular Function: sequence-specific DNA binding (GO:0043565);;	K14432|4e-33|sbi:SORBI_03g040970|hypothetical protein	--	--	bZIP transcription factor;; Basic region leucine zipper	bZIP transcription factor 12 OS=Oryza sativa subsp. japonica OX=39947 GN=BZIP12 PE=2 SV=1	Uncharacterized protein OS=Musa acuminata subsp. malaccensis OX=214687 PE=4 SV=1	PREDICTED: G-box-binding factor 4-like [Musa acuminata subsp. malaccensis]	PREDICTED: Elaeis guineensis ABSCISIC ACID-INSENSITIVE 5-like protein 7 (LOC105049450), transcript variant X1, mRNA
		TRINITY_DN145126_c1_g2	--	--	--	--	--	--	bZIP transcription factor;; Basic region leucine zipper	bZIP transcription factor 16 OS=Arabidopsis thaliana OX=3702 GN=BZIP16 PE=1 SV=1	G-box-binding factor 1-like isoform X2 OS=Phoenix dactylifera OX=42345 GN=LOC103704554 PE=4 SV=1	PREDICTED: G-box-binding factor 1-like isoform X4 [Phoenix dactylifera]	--
		TRINITY_DN124621_c0_g2	--	--	--	K14432|1e-15|ath:AT3G56850|AREB3	--	--	bZIP transcription factor;; Basic region leucine zipper	bZIP transcription factor 27 OS=Arabidopsis thaliana OX=3702 GN=FDP PE=1 SV=1	Protein FD OS=Apostasia shenzhenica OX=1088818 GN=FD PE=4 SV=1	PREDICTED: protein FD [Elaeis guineensis]	--
		TRINITY_DN138551_c2_g1	--	--	--	--	--	--	bZIP transcription factor;; Basic region leucine zipper	bZIP transcription factor 44 OS=Arabidopsis thaliana OX=3702 GN=BZIP44 PE=1 SV=1	Uncharacterized protein OS=Corchorus olitorius OX=93759 GN=COLO4_22013 PE=4 SV=1	PREDICTED: ocs element-binding factor 1-like [Elaeis guineensis]	PREDICTED: Phoenix dactylifera uncharacterized LOC103703760 (LOC103703760), mRNA
		TRINITY_DN140759_c1_g3	--	--	Molecular Function: DNA-binding transcription factor activity (GO:0003700);; Biological Process: regulation of transcription, DNA-templated (GO:0006355);; Molecular Function: sequence-specific DNA binding (GO:0043565);;	--	--	--	bZIP transcription factor;; Basic region leucine zipper	bZIP transcription factor 53 OS=Arabidopsis thaliana OX=3702 GN=BZIP53 PE=1 SV=1	bZIP transcription factor 53-like OS=Phoenix dactylifera OX=42345 GN=LOC103723401 PE=4 SV=1	PREDICTED: ocs element-binding factor 1-like [Phoenix dactylifera]	PREDICTED: Ipomoea nil bZIP transcription factor 11-like (LOC109161590), mRNA
		TRINITY_DN160639_c0_g1	--	--	--	--	--	--	bZIP transcription factor;; Basic region leucine zipper	bZIP transcription factor 53 OS=Arabidopsis thaliana OX=3702 GN=BZIP53 PE=1 SV=1	bZIP transcription factor 53-like OS=Phoenix dactylifera OX=42345 GN=LOC103724036 PE=4 SV=1	PREDICTED: ocs element-binding factor 1-like [Elaeis guineensis]	--
		TRINITY_DN139306_c2_g2	--	--	--	--	--	--	bZIP transcription factor;; Basic region leucine zipper	bZIP transcription factor RISBZ3 OS=Oryza sativa subsp. japonica OX=39947 GN=RISBZ3 PE=1 SV=1	Uncharacterized protein OS=Populus trichocarpa OX=3694 GN=POPTR_006G277800v3 PE=4 SV=1	--	--
		TRINITY_DN146499_c1_g1	--	--	Molecular Function: DNA binding (GO:0003677);; Biological Process: transcription, DNA-templated (GO:0006351);; Biological Process: phosphate-containing compound metabolic process (GO:0006796);; Biological Process: signal transduction (GO:0007165);; Biological Process: regulation of nucleobase-containing compound metabolic process (GO:0019219);; Biological Process: response to chemical (GO:0042221…	K14431|4e-32|vvi:100262335|hypothetical protein LOC100262335	--	--	bZIP transcription factor;; Basic region leucine zipper	bZIP transcription factor TGA10 OS=Nicotiana tabacum OX=4097 GN=TGA10 PE=1 SV=1	transcription factor HBP-1b(C38)-like isoform X1 OS=Phoenix dactylifera OX=42345 GN=LOC103714951 PE=4 SV=1	PREDICTED: transcription factor HBP-1b(c38)-like [Elaeis guineensis]	PREDICTED: Asparagus officinalis bZIP transcription factor TGA10 (LOC109843393), transcript variant X4, mRNA
		TRINITY_DN152207_c1_g1	--	--	--	--	--	--	bZIP transcription factor;; Basic region leucine zipper	Protein FD OS=Arabidopsis thaliana OX=3702 GN=FD PE=1 SV=1	protein FD-like isoform X2 OS=Nelumbo nucifera OX=4432 GN=LOC104604273 PE=4 SV=1	PREDICTED: protein FD-like isoform X2 [Nelumbo nucifera]	PREDICTED: Musa acuminata subsp. malaccensis protein FD (LOC103984576), transcript variant X2, mRNA
		TRINITY_DN153742_c1_g2	--	--	--	K14431|1e-45|vvi:100242879|similar to TGA-type basic leucine zipper protein TGA2.1	--	--	bZIP transcription factor;; Basic region leucine zipper	Transcription factor HBP-1b(c1) (Fragment) OS=Triticum aestivum OX=4565 PE=1 SV=2	transcription factor HBP-1b(C38)-like OS=Phoenix dactylifera OX=42345 GN=LOC103706220 PE=4 SV=1	PREDICTED: transcription factor HBP-1b(c38)-like isoform X1 [Phoenix dactylifera]	PREDICTED: Musa acuminata subsp. malaccensis transcription factor TGA2.2 (LOC103972376), transcript variant X2, mRNA
		TRINITY_DN133567_c0_g2	--	--	Molecular Function: DNA-binding transcription factor activity (GO:0003700);; Biological Process: regulation of transcription, DNA-templated (GO:0006355);; Molecular Function: sequence-specific DNA binding (GO:0043565);;	--	--	--	bZIP transcription factor;; Basic region leucine zipper	Transcription factor RF2a OS=Oryza sativa subsp. japonica OX=39947 GN=RF2a PE=1 SV=1	Putative transcription factor PosF21 OS=Dendrobium catenatum OX=906689 GN=POSF21 PE=4 SV=1	PREDICTED: transcription factor RF2a-like [Phoenix dactylifera]	PREDICTED: Citrus sinensis probable transcription factor PosF21 (LOC102629290), mRNA
		TRINITY_DN147877_c0_g1	--	--	--	--	--	--	bZIP transcription factor;; Basic region leucine zipper	Transcription factor RF2b OS=Oryza sativa subsp. japonica OX=39947 GN=RF2b PE=1 SV=2	Uncharacterized protein OS=Gossypium raimondii OX=29730 GN=B456_005G248900 PE=4 SV=1	hypothetical protein B456_005G248900 [Gossypium raimondii]	PREDICTED: Populus trichocarpa transcription factor RF2a (LOC7463986), transcript variant X2, mRNA
		TRINITY_DN158050_c3_g1	--	--	--	K14431|3e-34|osa:4338933|Os05g0443900	--	--	bZIP transcription factor;; Basic region leucine zipper	Transcription factor TGAL5 OS=Oryza sativa subsp. japonica OX=39947 GN=TGAL5 PE=1 SV=1	transcription factor TGA6-like isoform X2 OS=Phoenix dactylifera OX=42345 GN=LOC103705788 PE=4 SV=1	PREDICTED: transcription factor TGA2-like isoform X2 [Elaeis guineensis]	PREDICTED: Elaeis guineensis transcription factor TGAL5-like (LOC105034229), transcript variant X2, mRNA
		TRINITY_DN144695_c0_g1	--	--	Molecular Function: DNA-binding transcription factor activity (GO:0003700);; Biological Process: regulation of transcription, DNA-templated (GO:0006355);; Molecular Function: sequence-specific DNA binding (GO:0043565);;	--	--	--	bZIP transcription factor;; Basic region leucine zipper	Transcription factor VIP1 OS=Arabidopsis thaliana OX=3702 GN=VIP1 PE=1 SV=1	Transcription factor VIP1 OS=Dendrobium catenatum OX=906689 GN=VIP1 PE=4 SV=1	PREDICTED: transcription factor VIP1-like [Elaeis guineensis]	PREDICTED: Phoenix dactylifera transcription factor VIP1-like (LOC103703162), mRNA
		TRINITY_DN160718_c5_g2	--	--	Molecular Function: DNA-binding transcription factor activity (GO:0003700);; Cellular Component: nucleus (GO:0005634);; Biological Process: regulation of transcription, DNA-templated (GO:0006355);; Molecular Function: sequence-specific DNA binding (GO:0043565);;	K09060|2e-24|zma:100191525|hypothetical protein LOC100191525	--	--	bZIP transcription factor;; Basic region leucine zipper	Transcriptional activator TAF-1 (Fragment) OS=Nicotiana tabacum OX=4097 GN=TAF1 PE=2 SV=1	Common plant regulatory factor 1 OS=Ananas comosus OX=4615 GN=ACMD2_07614 PE=4 SV=1	PREDICTED: G-box-binding factor 3-like isoform X1 [Musa acuminata subsp. malaccensis]	PREDICTED: Phoenix dactylifera common plant regulatory factor 1-like (LOC103713486), mRNA
		TRINITY_DN156250_c3_g1	--	--	--	--	[K]	Transcription	bZIP transcription factor;; Basic region leucine zipper;; bZIP Maf transcription factor	--	--	--	PREDICTED: Rhagoletis zephyria cyclic AMP response element-binding protein A-like (LOC108372419), mRNA
		TRINITY_DN138904_c0_g1	--	--	Molecular Function: DNA-binding transcription factor activity (GO:0003700);; Biological Process: regulation of transcription, DNA-templated (GO:0006355);; Molecular Function: sequence-specific DNA binding (GO:0043565);;	--	--	--	bZIP transcription factor;; Basic region leucine zipper;; bZIP Maf transcription factor	--	--	hypothetical protein LY89DRAFT_690204 [Phialocephala scopiformis]	--
		TRINITY_DN107750_c0_g1	--	--	--	--	[K]	Transcription	bZIP transcription factor;; Basic region leucine zipper;; bZIP Maf transcription factor	--	--	hypothetical protein W97_08993 [Coniosporium apollinis CBS 100218]	--
		TRINITY_DN34155_c0_g1	--	--	--	--	--	--	bZIP transcription factor;; Basic region leucine zipper;; bZIP Maf transcription factor	--	--	--	--
		TRINITY_DN142217_c6_g8	--	--	--	--	[K]	Transcription	bZIP transcription factor;; Basic region leucine zipper;; bZIP Maf transcription factor	--	--	--	--
		TRINITY_DN110519_c0_g1	--	--	--	--	[K]	Transcription	bZIP transcription factor;; Basic region leucine zipper;; bZIP Maf transcription factor	--	--	hypothetical protein AWJ20_4878 [Sugiyamaella lignohabitans]	--
		TRINITY_DN28340_c0_g1	--	--	Molecular Function: DNA-binding transcription factor activity (GO:0003700);; Biological Process: regulation of transcription, DNA-templated (GO:0006355);; Molecular Function: sequence-specific DNA binding (GO:0043565);;	--	--	--	bZIP transcription factor;; Basic region leucine zipper;; bZIP Maf transcription factor	--	--	hypothetical protein COCC4DRAFT_33597 [Bipolaris maydis ATCC 48331]	--
		TRINITY_DN135460_c5_g8	--	--	--	--	--	--	bZIP transcription factor;; Basic region leucine zipper;; bZIP Maf transcription factor	Basic leucine zipper 61 OS=Arabidopsis thaliana OX=3702 GN=BZIP61 PE=1 SV=1	Basic-leucine zipper domain OS=Macleaya cordata OX=56857 GN=BVC80_4495g1 PE=4 SV=1	PREDICTED: transcription factor RF2a-like isoform X1 [Musa acuminata subsp. malaccensis]	PREDICTED: Phoenix dactylifera basic leucine zipper 61-like (LOC103707378), mRNA
		TRINITY_DN129957_c0_g1	--	--	--	--	--	--	bZIP transcription factor;; Basic region leucine zipper;; bZIP Maf transcription factor	bZIP transcription factor 39 OS=Oryza sativa subsp. japonica OX=39947 GN=BZIP39 PE=2 SV=1	BZIP transcription factor 17 OS=Ananas comosus OX=4615 GN=ACMD2_25941 PE=4 SV=1	bZIP transcription factor 17 [Ananas comosus]	PREDICTED: Asparagus officinalis bZIP transcription factor 39-like (LOC109848320), mRNA
		TRINITY_DN144265_c0_g1	--	--	Molecular Function: DNA-binding transcription factor activity (GO:0003700);; Cellular Component: nucleus (GO:0005634);; Biological Process: regulation of transcription, DNA-templated (GO:0006355);; Biological Process: signal transduction (GO:0007165);; Biological Process: photomorphogenesis (GO:0009640);; Biological Process: response to hormone (GO:0009725);; Biological Process: positive regulati…	--	[K]	Transcription	bZIP transcription factor;; Basic region leucine zipper;; bZIP Maf transcription factor	Transcription factor HY5 OS=Solanum lycopersicum OX=4081 GN=HY5 PE=2 SV=1	Transcription factor OS=Lycoris longituba OX=272140 PE=2 SV=1	PREDICTED: transcription factor HY5 [Ziziphus jujuba]	PREDICTED: Ananas comosus transcription factor HY5-like (LOC109716719), transcript variant X5, mRNA
		TRINITY_DN148938_c1_g2	--	--	--	K09060|3e-36|vvi:100248302|hypothetical protein LOC100248302	--	--	bZIP transcription factor;; Basic region leucine zipper;; Protein of unknown function (DUF3049)	Common plant regulatory factor 1 OS=Petroselinum crispum OX=4043 GN=CPRF1 PE=2 SV=1	common plant regulatory factor 1-like OS=Phoenix dactylifera OX=42345 GN=LOC103713486 PE=4 SV=1	PREDICTED: G-box-binding factor 3-like isoform X1 [Elaeis guineensis]	PREDICTED: Phoenix dactylifera protein FAF-like, chloroplastic (LOC103715258), mRNA
		TRINITY_DN159004_c3_g3	--	--	Biological Process: transcription, DNA-templated (GO:0006351);;	K14431|1e-129|rcu:RCOM_0404510|Transcription factor HBP-1b(c1), putative	--	--	bZIP transcription factor;; Basic region leucine zipper;; Seed dormancy control	bZIP transcription factor TGA10 OS=Nicotiana tabacum OX=4097 GN=TGA10 PE=1 SV=1	transcription factor HBP-1b(C38)-like isoform X2 OS=Phoenix dactylifera OX=42345 GN=LOC103714951 PE=4 SV=1	PREDICTED: transcription factor HBP-1b(c38)-like [Elaeis guineensis]	PREDICTED: Phoenix dactylifera transcription factor HBP-1b(c38)-like (LOC103714951), transcript variant X2, mRNA
		TRINITY_DN130458_c0_g2	--	--	--	--	[DZ]	--	bZIP transcription factor;; Basic region leucine zipper;; Translationally controlled tumour protein	Translationally-controlled tumor protein 1 OS=Arabidopsis thaliana OX=3702 GN=TCTP1 PE=1 SV=2	Translationally-controlled tumor OS=Anthurium amnicola OX=1678845 GN=Tctp_0 PE=3 SV=1	hypothetical protein MYCTH_2315082 [Myceliophthora thermophila ATCC 42464]	--
		TRINITY_DN144336_c1_g1	--	--	--	--	--	--	bZIP transcription factor;; Basic region leucine zipper;; Vesicle coat trafficking protein Sec16 N-terminus	Basic leucine zipper 6 OS=Oryza sativa subsp. japonica OX=39947 GN=BZIP06 PE=2 SV=1	Uncharacterized protein OS=Musa acuminata subsp. malaccensis OX=214687 PE=4 SV=1	PREDICTED: transcription factor RF2a-like isoform X1 [Musa acuminata subsp. malaccensis]	Phaseolus vulgaris hypothetical protein (PHAVU_005G068500g) mRNA, complete cds
		TRINITY_DN141453_c0_g4	--	--	--	--	[K]	Transcription	bZIP transcription factor;; bZIP Maf transcription factor;; Basic region leucine zipper	--	--	--	--
		TRINITY_DN147391_c3_g3	--	--	--	--	[K]	Transcription	bZIP transcription factor;; pKID domain;; Basic region leucine zipper	--	--	--	PREDICTED: Takifugu rubripes cyclic AMP-responsive element-binding protein 1-like (LOC101074451), transcript variant X2, mRNA
		TRINITY_DN155308_c5_g4	--	--	--	--	--	--	bZIP transcription factor;; Protein of unknown function (DUF721)	Uncharacterized protein At4g06598 OS=Arabidopsis thaliana OX=3702 GN=At4g06598 PE=2 SV=2	uncharacterized protein At4g06598-like OS=Phoenix dactylifera OX=42345 GN=LOC103711051 PE=4 SV=1	PREDICTED: uncharacterized protein At4g06598-like [Elaeis guineensis]	--
		TRINITY_DN137918_c4_g1	--	--	--	K09060|8e-17|zma:100192709|hypothetical protein LOC100192709	--	--	G-box binding protein MFMR	Transcription factor HBP-1a OS=Triticum aestivum OX=4565 PE=2 SV=1	bZIP transcription factor 16-like isoform X2 OS=Phoenix dactylifera OX=42345 GN=LOC103706197 PE=4 SV=1	PREDICTED: transcription factor HBP-1a-like isoform X3 [Phoenix dactylifera]	PREDICTED: Phoenix dactylifera bZIP transcription factor 16-like (LOC103706197), transcript variant X6, mRNA
		TRINITY_DN155437_c0_g1	--	--	Molecular Function: DNA-binding transcription factor activity (GO:0003700);; Cellular Component: nucleus (GO:0005634);; Biological Process: regulation of transcription, DNA-templated (GO:0006355);; Molecular Function: sequence-specific DNA binding (GO:0043565);;	K09060|6e-28|vvi:100248302|hypothetical protein LOC100248302	--	--	G-box binding protein MFMR;; bZIP transcription factor;; Basic region leucine zipper	Transcriptional activator TAF-1 (Fragment) OS=Nicotiana tabacum OX=4097 GN=TAF1 PE=2 SV=1	common plant regulatory factor 1-like OS=Phoenix dactylifera OX=42345 GN=LOC103713486 PE=4 SV=1	PREDICTED: common plant regulatory factor 1-like [Phoenix dactylifera]	--
		TRINITY_DN156300_c2_g1	--	--	--	K09060|2e-44|vvi:100243644|hypothetical protein LOC100243644	--	--	G-box binding protein MFMR;; bZIP transcription factor;; Basic region leucine zipper;; Homeobox associated leucine zipper;; bZIP Maf transcription factor	bZIP transcription factor 16 OS=Arabidopsis thaliana OX=3702 GN=BZIP16 PE=1 SV=1	bZIP transcription factor 16-like isoform X1 OS=Phoenix dactylifera OX=42345 GN=LOC103706197 PE=4 SV=1	PREDICTED: transcription factor HBP-1a-like isoform X3 [Elaeis guineensis]	PREDICTED: Phoenix dactylifera bZIP transcription factor 16-like (LOC103696083), transcript variant X8, mRNA
		TRINITY_DN137915_c6_g2	[O]	Posttranslational modification, protein turnover, chaperones	--	--	[O]	Posttranslational modification, protein turnover, chaperones	Glutaredoxin;; bZIP transcription factor;; Basic region leucine zipper	Monothiol glutaredoxin-S7, chloroplastic OS=Oryza sativa subsp. japonica OX=39947 GN=GRXS7 PE=2 SV=1	Glutaredoxin-like protein OS=Micromonas pusilla (strain CCMP1545) OX=564608 GN=MICPUCDRAFT_59973 PE=4 SV=1	glutaredoxin-like protein [Micromonas pusilla CCMP1545]	--
		TRINITY_DN159004_c3_g1	--	--	Molecular Function: DNA-binding transcription factor activity (GO:0003700);; Molecular Function: protein serine/threonine kinase activity (GO:0004674);; Molecular Function: GTPase activator activity (GO:0005096);; Biological Process: regulation of transcription, DNA-templated (GO:0006355);; Biological Process: protein phosphorylation (GO:0006468);; Biological Process: response to xenobiotic stimu…	K14431|7e-176|vvi:100262335|hypothetical protein LOC100262335	--	--	Seed dormancy control;; bZIP transcription factor;; Basic region leucine zipper	bZIP transcription factor TGA10 OS=Nicotiana tabacum OX=4097 GN=TGA10 PE=1 SV=1	Basic-leucine zipper domain OS=Macleaya cordata OX=56857 GN=BVC80_8633g5 PE=4 SV=1	PREDICTED: transcription factor HBP-1b(c38)-like [Nelumbo nucifera]	PREDICTED: Asparagus officinalis bZIP transcription factor TGA10 (LOC109843393), transcript variant X4, mRNA
		TRINITY_DN156430_c1_g1	--	--	--	K14431|2e-92|sbi:SORBI_05g003240|hypothetical protein	--	--	Seed dormancy control;; bZIP transcription factor;; Basic region leucine zipper	Transcription factor LG2 OS=Zea mays OX=4577 GN=LG2 PE=2 SV=1	transcription factor TGA2 isoform X1 OS=Phoenix dactylifera OX=42345 GN=LOC103717994 PE=4 SV=1	PREDICTED: transcription factor TGA2 [Phoenix dactylifera]	PREDICTED: Phoenix dactylifera transcription factor TGA2-like (LOC103703223), mRNA
		TRINITY_DN137708_c3_g1	--	--	--	K14431|3e-87|vvi:100249156|hypothetical protein LOC100249156	--	--	Seed dormancy control;; bZIP transcription factor;; Basic region leucine zipper	Transcription factor TGA1 OS=Arabidopsis thaliana OX=3702 GN=TGA1 PE=1 SV=2	Uncharacterized protein OS=Musa acuminata subsp. malaccensis OX=214687 GN=103985171 PE=4 SV=1	PREDICTED: transcription factor TGA1-like isoform X2 [Elaeis guineensis]	PREDICTED: Elaeis guineensis transcription factor TGA4 (LOC105033019), transcript variant X2, mRNA
		TRINITY_DN127209_c0_g1	--	--	Molecular Function: DNA-binding transcription factor activity (GO:0003700);; Biological Process: regulation of transcription, DNA-templated (GO:0006355);; Molecular Function: sequence-specific DNA binding (GO:0043565);;	--	--	--	Transcription factor PAP1;; bZIP transcription factor	--	AP-1-like transcription factor OS=Anthurium amnicola OX=1678845 GN=pap1_4 PE=4 SV=1	hypothetical protein AK830_g10431 [Neonectria ditissima]	Nectria haematococca mpVI 77-13-4 hypothetical protein, mRNA
		TRINITY_DN118314_c0_g2	--	--	--	--	[K]	Transcription	Jun-like transcription factor;; bZIP transcription factor;; Basic region leucine zipper;; bZIP Maf transcription factor	--	--	hypothetical protein L228DRAFT_235684 [Xylona heveae TC161]	--
		TRINITY_DN73433_c0_g1	--	--	--	--	--	--	--	--	--	hypothetical protein FOXG_10601 [Fusarium oxysporum f. sp. lycopersici 4287]	Cordyceps militaris CM01 bZIP transcription factor (CCM_06731), partial mRNA
		TRINITY_DN84775_c0_g1	--	--	Molecular Function: DNA-binding transcription factor activity (GO:0003700);; Biological Process: regulation of transcription, DNA-templated (GO:0006355);; Molecular Function: sequence-specific DNA binding (GO:0043565);;	--	--	--	--	--	--	putative bzip transcription factor protein [Phaeoacremonium minimum UCRPA7]	--
		TRINITY_DN160556_c2_g3	--	--	--	--	--	--	--	--	uncharacterized protein LOC104606489 OS=Nelumbo nucifera OX=4432 GN=LOC104606489 PE=4 SV=1	PREDICTED: LOW QUALITY PROTEIN: uncharacterized protein LOC105048689 [Elaeis guineensis]	PREDICTED: Glycine max putative bZIP domain class transcription factor (GMBZIP123), transcript variant X2, mRNA
		TRINITY_DN141982_c0_g1	--	--	Molecular Function: DNA-binding transcription factor activity (GO:0003700);; Biological Process: regulation of transcription, DNA-templated (GO:0006355);; Molecular Function: sequence-specific DNA binding (GO:0043565);;	--	--	--	--	--	--	bZIP transcription factor domain-containing protein [Rhizoctonia solani AG-1 IA]	Schizophyllum commune H4-8 hypothetical protein, mRNA
		TRINITY_DN133101_c3_g1	--	--	--	--	--	--	--	--	--	--	PREDICTED: Dendrobium catenatum bZIP transcription factor 50 (LOC110113665), transcript variant X1, mRNA
		TRINITY_DN126239_c0_g2	--	--	Molecular Function: DNA-binding transcription factor activity (GO:0003700);; Biological Process: regulation of transcription, DNA-templated (GO:0006355);; Molecular Function: sequence-specific DNA binding (GO:0043565);;	--	--	--	--	--	--	bZIP transcription factor [Talaromyces cellulolyticus]	Talaromyces pinophilus strain 1-95 chromosome 6, complete sequence
		TRINITY_DN161452_c0_g1	--	--	--	--	--	--	--	--	--	bZIP transcription factor domain-containing protein [Rhizoctonia solani AG-1 IA]	--
		TRINITY_DN143031_c2_g5	--	--	Molecular Function: DNA-binding transcription factor activity (GO:0003700);; Biological Process: regulation of transcription, DNA-templated (GO:0006355);; Molecular Function: sequence-specific DNA binding (GO:0043565);;	--	--	--	--	--	--	related to bZIP transcription factor [Fusarium fujikuroi IMI 58289]	Fusarium fujikuroi IMI 58289 draft genome, chromosome FFUJ_chr01
		TRINITY_DN151347_c0_g6	--	--	--	--	--	--	--	--	--	hypothetical protein CC84DRAFT_1177762 [Paraphaeosphaeria sporulosa]	Diplodia corticola bzip transcription factor (BKCO1_5600028), partial mRNA
		TRINITY_DN142393_c1_g2	--	--	Molecular Function: DNA-binding transcription factor activity (GO:0003700);; Cellular Component: mitochondrion (GO:0005739);; Biological Process: regulation of transcription, DNA-templated (GO:0006355);; Molecular Function: sequence-specific DNA binding (GO:0043565);;	--	--	--	--	Basic leucine zipper 2 OS=Oryza sativa subsp. japonica OX=39947 GN=BZIP02 PE=2 SV=1	BZIP family transcription factor, putative, expressed OS=Oryza sativa subsp. japonica OX=39947 GN=LOC_Os12g09270 PE=4 SV=1	bZIP family transcription factor, putative, expressed [Oryza sativa Japonica Group]	PREDICTED: Asparagus officinalis uncharacterized protein At4g06598-like (LOC109825183), mRNA
		TRINITY_DN156276_c6_g1	--	--	--	--	--	--	--	bZIP transcription factor 18 OS=Arabidopsis thaliana OX=3702 GN=BZIP18 PE=1 SV=1	transcription factor RF2b-like OS=Phoenix dactylifera OX=42345 GN=LOC103720402 PE=4 SV=1	PREDICTED: transcription factor RF2b-like [Phoenix dactylifera]	--
		TRINITY_DN137203_c4_g1	--	--	Molecular Function: DNA-binding transcription factor activity (GO:0003700);; Biological Process: regulation of transcription, DNA-templated (GO:0006355);; Molecular Function: sequence-specific DNA binding (GO:0043565);;	K14432|5e-14|osa:4330838|Os02g0766700	--	--	--	bZIP transcription factor 23 OS=Oryza sativa subsp. japonica OX=39947 GN=BZIP23 PE=2 SV=1	ABSCISIC ACID-INSENSITIVE 5-like protein 5 OS=Anthurium amnicola OX=1678845 GN=ABF2_0 PE=4 SV=1	PREDICTED: bZIP transcription factor TRAB1 isoform X2 [Elaeis guineensis]	PREDICTED: Phoenix dactylifera bZIP transcription factor TRAB1-like (LOC103710264), mRNA
		TRINITY_DN137203_c1_g1	--	--	Biological Process: post-embryonic development (GO:0009791);; Biological Process: cellular metabolic process (GO:0044237);; Biological Process: primary metabolic process (GO:0044238);; Biological Process: reproductive structure development (GO:0048608);; Biological Process: regulation of cellular process (GO:0050794);; Biological Process: response to stimulus (GO:0050896);; Biological Process: or…	K14432|6e-35|rcu:RCOM_0516810|DNA binding protein, putative	--	--	--	bZIP transcription factor ABI5 homolog OS=Oryza sativa subsp. japonica OX=39947 GN=ABI5 PE=1 SV=1	Protein ABSCISIC ACID-INSENSITIVE 5-like protein (Fragment) OS=Eleocharis dulcis OX=110284 PE=2 SV=1	PREDICTED: protein ABSCISIC ACID-INSENSITIVE 5-like [Musa acuminata subsp. malaccensis]	PREDICTED: Phoenix dactylifera protein ABSCISIC ACID-INSENSITIVE 5-like (LOC103717991), transcript variant X4, mRNA
		TRINITY_DN130065_c0_g1	--	--	--	--	--	--	--	bZIP transcription factor RISBZ2 OS=Oryza sativa subsp. japonica OX=39947 GN=RISBZ2 PE=1 SV=1	Uncharacterized protein OS=Corchorus olitorius OX=93759 GN=COLO4_15347 PE=4 SV=1	PREDICTED: light-inducible protein CPRF2 [Fragaria vesca subsp. vesca]	--
		TRINITY_DN159004_c3_g4	--	--	Molecular Function: DNA-binding transcription factor activity (GO:0003700);; Molecular Function: protein serine/threonine kinase activity (GO:0004674);; Molecular Function: GTPase activator activity (GO:0005096);; Biological Process: regulation of transcription, DNA-templated (GO:0006355);; Biological Process: protein phosphorylation (GO:0006468);; Biological Process: response to xenobiotic stimu…	K14431|7e-10|rcu:RCOM_0404510|Transcription factor HBP-1b(c1), putative	--	--	--	bZIP transcription factor TGA10 OS=Nicotiana tabacum OX=4097 GN=TGA10 PE=1 SV=1	transcription factor HBP-1b(C38)-like isoform X2 OS=Phoenix dactylifera OX=42345 GN=LOC103714951 PE=4 SV=1	PREDICTED: transcription factor HBP-1b(c38)-like [Elaeis guineensis]	--
		TRINITY_DN138546_c0_g1	--	--	Molecular Function: DNA-binding transcription factor activity (GO:0003700);; Biological Process: regulation of transcription, DNA-templated (GO:0006355);; Molecular Function: sequence-specific DNA binding (GO:0043565);;	K14431|6e-58|vvi:100262335|hypothetical protein LOC100262335	--	--	--	bZIP transcription factor TGA10 OS=Nicotiana tabacum OX=4097 GN=TGA10 PE=1 SV=1	transcription factor HBP-1b(C38)-like OS=Nelumbo nucifera OX=4432 GN=LOC104597511 PE=4 SV=1	PREDICTED: transcription factor HBP-1b(c38) [Jatropha curcas]	PREDICTED: Oryza sativa Japonica Group transcription factor TGA2 (LOC4347436), transcript variant X2, mRNA
		TRINITY_DN158721_c3_g2	--	--	--	--	[O]	Posttranslational modification, protein turnover, chaperones	--	Chaperone protein ClpB1 OS=Oryza sativa subsp. japonica OX=39947 GN=CLPB1 PE=2 SV=1	Uncharacterized protein OS=Brachypodium distachyon OX=15368 GN=LOC100831245 PE=3 SV=1	PREDICTED: chaperone protein ClpB1-like [Brachypodium distachyon]	--
		TRINITY_DN132612_c0_g1	--	--	Molecular Function: DNA-binding transcription factor activity (GO:0003700);; Cellular Component: nucleus (GO:0005634);; Biological Process: regulation of transcription, DNA-templated (GO:0006355);; Molecular Function: sequence-specific DNA binding (GO:0043565);;	--	[K]	Transcription	Aft1 HRA domain;; Aft1 HRR domain;; Aft1 osmotic stress response (OSM) domain;; bZIP transcription factor;; Basic region leucine zipper	--	--	hypothetical protein AK830_g11402 [Neonectria ditissima]	Fusarium oxysporum f. cubense bZIP transcription factor (atf1) gene, complete cds
		TRINITY_DN132612_c0_g3	--	--	Molecular Function: DNA-binding transcription factor activity (GO:0003700);; Cellular Component: nucleus (GO:0005634);; Biological Process: regulation of transcription, DNA-templated (GO:0006355);; Molecular Function: sequence-specific DNA binding (GO:0043565);;	--	[K]	Transcription	Aft1 HRA domain;; Aft1 HRR domain;; bZIP transcription factor;; Basic region leucine zipper	--	--	hypothetical protein AK830_g11402 [Neonectria ditissima]	Trichoderma virens Gv29-8 hypothetical protein partial mRNA
		TRINITY_DN234787_c0_g1	--	--	Molecular Function: DNA-binding transcription factor activity (GO:0003700);; Cellular Component: nucleus (GO:0005634);; Biological Process: regulation of transcription, DNA-templated (GO:0006355);; Molecular Function: sequence-specific DNA binding (GO:0043565);;	--	[K]	Transcription	Aft1 HRR domain;; bZIP transcription factor;; Basic region leucine zipper	--	--	hypothetical protein FOYG_08078 [Fusarium oxysporum FOSC 3-a]	--
		TRINITY_DN133122_c1_g1	--	--	Molecular Function: DNA binding (GO:0003677);; Biological Process: transcription, DNA-templated (GO:0006351);;	--	--	--	Basic region leucine zipper;; bZIP transcription factor;; bZIP Maf transcription factor	Transcription factor RF2b OS=Oryza sativa subsp. japonica OX=39947 GN=RF2b PE=1 SV=2	transcription factor RF2b-like OS=Phoenix dactylifera OX=42345 GN=LOC103702130 PE=4 SV=1	PREDICTED: transcription factor RF2b-like isoform X2 [Phoenix dactylifera]	PREDICTED: Elaeis guineensis transcription factor RF2b (LOC105057202), transcript variant X4, mRNA
		TRINITY_DN154437_c3_g1	--	--	--	--	--	--	--	--	--	bZIP transcription factor [Colletotrichum nymphaeae SA-01]	Colletotrichum orchidophilum bZIP transcription factor (CORC01_09919), partial mRNA
		TRINITY_DN120267_c0_g1	--	--	--	--	--	--	--	--	--	bzip transcription factor [Ophiostoma piceae UAMH 11346]	--
		TRINITY_DN244056_c0_g1	--	--	--	--	--	--	--	--	--	putative bzip transcription factor [Phaeomoniella chlamydospora]	--
		TRINITY_DN139521_c3_g3	--	--	--	--	--	--	--	--	uncharacterized protein LOC106761376 OS=Vigna radiata var. radiata OX=3916 GN=LOC106761376 PE=4 SV=1	PREDICTED: uncharacterized protein LOC106761376 [Vigna radiata var. radiata]	PREDICTED: Momordica charantia bZIP transcription factor 44-like (LOC111008436), mRNA
		TRINITY_DN142406_c1_g5	--	--	--	--	--	--	--	--	Uncharacterized protein OS=Musa acuminata subsp. malaccensis OX=214687 GN=103989498 PE=4 SV=1	PREDICTED: bZIP transcription factor TRAB1-like isoform X1 [Musa acuminata subsp. malaccensis]	--
MYB	168	TRINITY_DN151935_c1_g9	--	--	--	--	--	--	--	Myb family transcription factor EFM OS=Arabidopsis thaliana OX=3702 GN=EFM PE=1 SV=2	myb family transcription factor EFM OS=Phoenix dactylifera OX=42345 GN=LOC103709147 PE=4 SV=1	PREDICTED: uncharacterized protein LOC103709147 [Phoenix dactylifera]	--
		TRINITY_DN151601_c2_g6	--	--	Molecular Function: DNA binding (GO:0003677);; Molecular Function: chromatin binding (GO:0003682);;	--	--	--	--	Myb family transcription factor PHL12 OS=Arabidopsis thaliana OX=3702 GN=PHL12 PE=2 SV=1	Uncharacterized protein OS=Citrus sinensis OX=2711 GN=CISIN_1g038008mg PE=4 SV=1	hypothetical protein CISIN_1g038008mg [Citrus sinensis]	--
		TRINITY_DN146052_c0_g5	--	--	--	--	--	--	--	Myb family transcription factor PHL7 OS=Arabidopsis thaliana OX=3702 GN=PHL7 PE=2 SV=1	myb family transcription factor PHL7-like OS=Phoenix dactylifera OX=42345 GN=LOC103702354 PE=4 SV=1	PREDICTED: myb family transcription factor APL isoform X2 [Elaeis guineensis]	--
		TRINITY_DN133032_c4_g2	--	--	--	--	--	--	--	Myb family transcription factor PHL7 OS=Arabidopsis thaliana OX=3702 GN=PHL7 PE=2 SV=1	Uncharacterized protein OS=Oryza meridionalis OX=40149 PE=4 SV=1	unknown [Lotus japonicus]	--
		TRINITY_DN159768_c1_g3	--	--	--	--	--	--	--	Myb family transcription factor PHL7 OS=Arabidopsis thaliana OX=3702 GN=PHL7 PE=2 SV=1	Uncharacterized protein OS=Glycine max OX=3847 GN=100783132 PE=4 SV=1	hypothetical protein GLYMA_19G122700 [Glycine max]	--
		TRINITY_DN146052_c0_g1	--	--	--	--	--	--	--	Myb family transcription factor PHL7 OS=Arabidopsis thaliana OX=3702 GN=PHL7 PE=2 SV=1	Myb family transcription factor APL OS=Dendrobium catenatum OX=906689 GN=APL PE=4 SV=1	--	--
		TRINITY_DN141880_c6_g1	--	--	--	--	--	--	--	Myb family transcription factor PHL7 OS=Arabidopsis thaliana OX=3702 GN=PHL7 PE=2 SV=1	Uncharacterized protein OS=Brachypodium distachyon OX=15368 GN=LOC100836763 PE=4 SV=1	PREDICTED: protein PHR1-LIKE 1-like isoform X3 [Brachypodium distachyon]	PREDICTED: Dendrobium catenatum myb family transcription factor PHL7-like (LOC110110040), transcript variant X2, mRNA
		TRINITY_DN154521_c3_g3	[KAD]	--	Molecular Function: DNA binding (GO:0003677);; Molecular Function: chromatin binding (GO:0003682);;	K09422|7e-19|sbi:SORBI_09g002680|hypothetical protein	[K]	Transcription	--	Myb-related protein 305 OS=Antirrhinum majus OX=4151 GN=MYB305 PE=2 SV=1	Uncharacterized protein OS=Setaria italica OX=4555 GN=LOC101774704 PE=4 SV=1	PREDICTED: transcriptional activator Myb [Setaria italica]	PREDICTED: Sorghum bicolor transcription factor MYB2 (LOC8068182), mRNA
		TRINITY_DN142589_c5_g1	[KAD]	--	Molecular Function: DNA binding (GO:0003677);; Molecular Function: chromatin binding (GO:0003682);;	K09422|1e-13|rcu:RCOM_1472910|r2r3-myb transcription factor, putative	[K]	Transcription	--	Myb-related protein 306 OS=Antirrhinum majus OX=4151 GN=MYB306 PE=2 SV=1	ScMYB27 protein OS=Saccharum hybrid cultivar Co 86032 OX=672234 GN=scMYB27 PE=2 SV=1	ScMYB27 protein [Saccharum hybrid cultivar Co 86032]	PREDICTED: Elaeis guineensis myb-related protein 306 (LOC105058320), mRNA
		TRINITY_DN148649_c1_g1	--	--	--	K09422|6e-24|rcu:RCOM_0788410|r2r3-myb transcription factor, putative	[K]	Transcription	--	Myb-related protein MYBAS2 OS=Oryza sativa subsp. japonica OX=39947 GN=MYBAS2 PE=2 SV=1	myb-related protein MYBAS2-like OS=Phoenix dactylifera OX=42345 GN=LOC103696506 PE=4 SV=1	PREDICTED: myb-related protein MYBAS2-like [Phoenix dactylifera]	PREDICTED: Musa acuminata subsp. malaccensis myb-related protein MYBAS2 (LOC103999279), transcript variant X2, mRNA
		TRINITY_DN131312_c2_g2	--	--	--	K09422|2e-10|sbi:SORBI_04g028850|hypothetical protein	[K]	Transcription	--	Myb-related protein Pp2 OS=Physcomitrella patens subsp. patens OX=3218 GN=PP2 PE=2 SV=1	Uncharacterized protein OS=Oryza glumipatula OX=40148 PE=4 SV=1	hypothetical protein, partial [Pinus contorta var. bolanderi]	PREDICTED: Cajanus cajan transcription factor MYB14-like (LOC109791192), mRNA
		TRINITY_DN132065_c5_g1	--	--	Molecular Function: DNA binding (GO:0003677);; Molecular Function: chromatin binding (GO:0003682);;	K09422|1e-17|pop:POPTR_774521|MYB201	[K]	Transcription	--	Transcription factor MYB111 OS=Arabidopsis thaliana OX=3702 GN=MYB111 PE=1 SV=1	MYB transcription factor MYB92 OS=Elaeis guineensis var. tenera OX=51953 PE=2 SV=1	PREDICTED: myb-related protein 308-like [Elaeis guineensis]	--
		TRINITY_DN136084_c1_g1	[KAD]	--	--	K09422|8e-12|sbi:SORBI_01g037670|hypothetical protein	[K]	Transcription	--	Transcription factor MYB111 OS=Arabidopsis thaliana OX=3702 GN=MYB111 PE=1 SV=1	Predicted protein OS=Hordeum vulgare subsp. vulgare OX=112509 PE=4 SV=1	Myb-related protein P [Triticum urartu]	PREDICTED: Phoenix dactylifera myb-related protein P-like (LOC103704727), mRNA
		TRINITY_DN132469_c3_g2	--	--	--	--	[K]	Transcription	--	Transcription factor MYB117 OS=Arabidopsis thaliana OX=3702 GN=MYB117 PE=2 SV=1	transcription factor MYB35-like isoform X1 OS=Phoenix dactylifera OX=42345 GN=LOC103709661 PE=4 SV=1	PREDICTED: transcription factor LAF1-like isoform X1 [Elaeis guineensis]	--
		TRINITY_DN149364_c5_g1	--	--	Molecular Function: DNA binding (GO:0003677);; Molecular Function: chromatin binding (GO:0003682);; Molecular Function: DNA-binding transcription factor activity (GO:0003700);; Biological Process: regulation of transcription, DNA-templated (GO:0006355);; Biological Process: response to abscisic acid (GO:0009737);; Biological Process: regulation of secondary cell wall biogenesis (GO:2000652);;	K09422|5e-20|pop:POPTR_648134|MYB018	[K]	Transcription	--	Transcription factor MYB20 OS=Arabidopsis thaliana OX=3702 GN=MYB20 PE=2 SV=1	protein ODORANT1-like OS=Phoenix dactylifera OX=42345 GN=LOC103717026 PE=4 SV=1	PREDICTED: protein ODORANT1-like [Elaeis guineensis]	Triticum aestivum genome assembly, chromosome: 5B
		TRINITY_DN137725_c1_g1	[KAD]	--	Molecular Function: DNA binding (GO:0003677);; Molecular Function: chromatin binding (GO:0003682);; Cellular Component: mitochondrion (GO:0005739);;	--	[K]	Transcription	--	Transcription factor MYB30 OS=Arabidopsis thaliana OX=3702 GN=MYB30 PE=1 SV=1	Uncharacterized protein OS=Oryza sativa subsp. japonica OX=39947 GN=OsJ_27453 PE=4 SV=1	hypothetical protein OsJ_27453 [Oryza sativa Japonica Group]	PREDICTED: Elaeis guineensis myb-related protein 306 (LOC105041730), mRNA
		TRINITY_DN134252_c2_g1	--	--	Molecular Function: DNA binding (GO:0003677);; Molecular Function: chromatin binding (GO:0003682);; Biological Process: response to salt stress (GO:0009651);; Biological Process: response to ethylene (GO:0009723);; Biological Process: response to auxin (GO:0009733);; Biological Process: response to gibberellin (GO:0009739);; Biological Process: response to salicylic acid (GO:0009751);; Biological…	K09422|1e-12|zma:100285701|myb-related protein Myb4	[K]	Transcription	--	Transcription factor MYB30 OS=Oryza sativa subsp. japonica OX=39947 GN=MYB30 PE=1 SV=1	Uncharacterized protein OS=Phaseolus angularis OX=3914 GN=LR48_Vigan05g021100 PE=4 SV=1	hypothetical protein LR48_Vigan05g021100 [Vigna angularis]	--
		TRINITY_DN219324_c0_g1	[KAD]	--	--	K09422|1e-16|vvi:100248959|hypothetical protein LOC100248959	[K]	Transcription	--	Transcription factor MYB33 OS=Arabidopsis thaliana OX=3702 GN=MYB33 PE=2 SV=1	transcription factor GAMYB-like isoform X2 OS=Phoenix dactylifera OX=42345 GN=LOC103705001 PE=4 SV=1	PREDICTED: transcription factor GAMYB-like isoform X2 [Phoenix dactylifera]	--
		TRINITY_DN113011_c0_g1	[KAD]	--	--	K09422|6e-08|vvi:100241618|hypothetical protein LOC100241618	[K]	Transcription	--	Transcription factor MYB33 OS=Arabidopsis thaliana OX=3702 GN=MYB33 PE=2 SV=1	Myb-related protein 306 (Fragment) OS=Anthurium amnicola OX=1678845 GN=MYB306_1 PE=4 SV=1	hypothetical protein MIMGU_mgv1a0242621mg, partial [Erythranthe guttata]	--
		TRINITY_DN158295_c4_g3	--	--	--	--	[K]	Transcription	--	Transcription factor MYB3R-1 OS=Arabidopsis thaliana OX=3702 GN=MYB3R1 PE=2 SV=1	Ternary protein-Dna Complex1 (Fragment) OS=Fragilariopsis cylindrus CCMP1102 OX=635003 GN=FRACYDRAFT_163093 PE=4 SV=1	--	--
		TRINITY_DN153048_c1_g2	--	--	--	--	[K]	Transcription	--	Transcription factor MYB3R-1 OS=Arabidopsis thaliana OX=3702 GN=MYB3R1 PE=2 SV=1	myb-related protein 3R-1-like isoform X2 OS=Phoenix dactylifera OX=42345 GN=LOC103710919 PE=4 SV=1	PREDICTED: myb-related protein 3R-1 isoform X2 [Elaeis guineensis]	--
		TRINITY_DN139096_c0_g1	--	--	--	K09422|6e-21|osa:4327399|Os01g0841500	[K]	Transcription	--	Transcription factor MYB3R-2 OS=Oryza sativa subsp. japonica OX=39947 GN=MYB3R-2 PE=2 SV=1	myb-related protein B isoform X2 OS=Phoenix dactylifera OX=42345 GN=LOC103716487 PE=4 SV=1	PREDICTED: uncharacterized protein LOC105045662 [Elaeis guineensis]	PREDICTED: Elaeis guineensis uncharacterized LOC105045662 (LOC105045662), transcript variant X4, misc_RNA
		TRINITY_DN154439_c3_g1	[KAD]	--	--	K09422|7e-34|vvi:100256181|hypothetical protein LOC100256181	[K]	Transcription	--	Transcription factor MYB3R-2 OS=Oryza sativa subsp. japonica OX=39947 GN=MYB3R-2 PE=2 SV=1	myb-related protein B isoform X1 OS=Phoenix dactylifera OX=42345 GN=LOC103716487 PE=4 SV=1	PREDICTED: uncharacterized protein LOC105052225 isoform X1 [Elaeis guineensis]	PREDICTED: Quercus suber transcription factor MYB3R-3-like (LOC111993003), mRNA
		TRINITY_DN153048_c1_g4	--	--	--	--	[K]	Transcription	--	Transcription factor MYB3R-4 OS=Arabidopsis thaliana OX=3702 GN=MYB3R4 PE=1 SV=1	myb-related protein 3R-1-like isoform X1 OS=Phoenix dactylifera OX=42345 GN=LOC103710919 PE=4 SV=1	PREDICTED: myb-related protein 3R-1-like isoform X1 [Phoenix dactylifera]	--
		TRINITY_DN153048_c1_g1	--	--	--	--	--	--	--	Transcription factor MYB3R-4 OS=Arabidopsis thaliana OX=3702 GN=MYB3R4 PE=1 SV=1	myb-related protein 3R-1-like isoform X1 OS=Phoenix dactylifera OX=42345 GN=LOC103710919 PE=4 SV=1	PREDICTED: myb-related protein 3R-1-like isoform X1 [Phoenix dactylifera]	--
		TRINITY_DN135111_c3_g2	--	--	--	K09422|1e-06|pop:POPTR_834662|MYB049	--	--	--	Transcription factor MYB4 OS=Oryza sativa subsp. japonica OX=39947 GN=MYB4 PE=2 SV=2	Myb_DNA-binding domain-containing protein OS=Cephalotus follicularis OX=3775 GN=CFOL_v3_07864 PE=4 SV=1	R2R3-MYB protein [Rehmannia glutinosa]	--
		TRINITY_DN151314_c4_g2	--	--	--	--	[K]	Transcription	--	Transcription factor MYB4 OS=Oryza sativa subsp. japonica OX=39947 GN=MYB4 PE=2 SV=2	R2R3-MYB transcription factor (Fragment) OS=Arabidopsis thaliana OX=3702 GN=AtMYB15 PE=2 SV=1	PREDICTED: myb-related protein Myb4-like [Malus domestica]	PREDICTED: Musa acuminata subsp. malaccensis myb-related protein Zm1-like (LOC103972556), mRNA
		TRINITY_DN157684_c4_g2	--	--	Cellular Component: intracellular membrane-bounded organelle (GO:0043231);;	K09422|1e-08|osa:4336407|Os04g0517100	--	--	--	Transcription factor MYB4 OS=Oryza sativa subsp. japonica OX=39947 GN=MYB4 PE=2 SV=2	myb-related protein Myb4-like OS=Phoenix dactylifera OX=42345 GN=LOC103704008 PE=4 SV=1	PREDICTED: myb-related protein Myb4-like [Phoenix dactylifera]	--
		TRINITY_DN156319_c2_g1	[KAD]	--	Molecular Function: DNA binding (GO:0003677);; Molecular Function: chromatin binding (GO:0003682);;	K09422|1e-25|osa:4336407|Os04g0517100	[K]	Transcription	--	Transcription factor MYB4 OS=Oryza sativa subsp. japonica OX=39947 GN=MYB4 PE=2 SV=2	Myb_DNA-binding domain-containing protein OS=Cephalotus follicularis OX=3775 GN=CFOL_v3_07864 PE=4 SV=1	R2R3-MYB protein [Rehmannia glutinosa]	PREDICTED: Phoenix dactylifera myb-related protein Myb4 (LOC103718266), mRNA
		TRINITY_DN154201_c5_g1	--	--	--	K09422|1e-28|zma:100282111|P-type R2R3 Myb protein	[K]	Transcription	--	Transcription factor MYB41 OS=Arabidopsis thaliana OX=3702 GN=MYB17 PE=1 SV=1	Myb-related protein Myb4 OS=Dendrobium catenatum OX=906689 GN=MYB4 PE=4 SV=1	PREDICTED: myb-related protein Myb4-like [Brachypodium distachyon]	PREDICTED: Oryza brachyantha myb-related protein Myb4-like (LOC102708686), mRNA
		TRINITY_DN139094_c5_g1	[KAD]	--	Molecular Function: DNA binding (GO:0003677);; Molecular Function: chromatin binding (GO:0003682);; Biological Process: response to abscisic acid (GO:0009737);;	K09422|4e-26|osa:4333934|Os03g0720800	[K]	Transcription	--	Transcription factor MYB52 OS=Arabidopsis thaliana OX=3702 GN=MYB52 PE=2 SV=1	Uncharacterized protein OS=Leersia perrieri OX=77586 PE=4 SV=1	PREDICTED: transcription factor MYB44-like [Oryza brachyantha]	PREDICTED: Ananas comosus transcription factor MYB52-like (LOC109721577), mRNA
		TRINITY_DN131474_c2_g1	--	--	--	K09422|7e-06|rcu:RCOM_0706900|r2r3-myb transcription factor, putative	--	--	--	Transcription factor MYB58 OS=Arabidopsis thaliana OX=3702 GN=MYB58 PE=2 SV=1	Transcription factor MYB1-variant OS=Amaranthus tricolor OX=29722 PE=2 SV=1	--	PREDICTED: Phalaenopsis equestris transcription factor WER-like (LOC110036310), mRNA
		TRINITY_DN151462_c1_g1	--	--	--	--	[K]	Transcription	--	Transcription factor MYB61 OS=Arabidopsis thaliana OX=3702 GN=MYB61 PE=2 SV=1	uncharacterized protein LOC103714738 OS=Phoenix dactylifera OX=42345 GN=LOC103714738 PE=4 SV=1	PREDICTED: uncharacterized protein LOC103714716 [Phoenix dactylifera]	--
		TRINITY_DN154521_c3_g2	--	--	--	K09422|2e-30|vvi:100248153|R2R3 transcription factor MYB108-like protein 1	[K]	Transcription	--	Transcription factor MYB78 OS=Arabidopsis thaliana OX=3702 GN=MYB78 PE=2 SV=1	transcription factor MYB108-like OS=Phoenix dactylifera OX=42345 GN=LOC103709681 PE=4 SV=1	PREDICTED: transcription factor MYB108-like [Elaeis guineensis]	PREDICTED: Elaeis guineensis transcription factor MYB108 (LOC105044973), mRNA
		TRINITY_DN151733_c2_g4	--	--	Biological Process: response to endogenous stimulus (GO:0009719);; Biological Process: response to organic substance (GO:0010033);; Biological Process: response to oxygen-containing compound (GO:1901700);;	K09422|4e-28|vvi:100233018|MYB30	[K]	Transcription	--	Transcription factor MYB96 OS=Arabidopsis thaliana OX=3702 GN=MYB96 PE=2 SV=1	MYB-related transcription factor OS=Salvia miltiorrhiza OX=226208 GN=MYB29 PE=2 SV=1	PREDICTED: myb-related protein 306-like [Musa acuminata subsp. malaccensis]	PREDICTED: Phalaenopsis equestris myb-related protein 306-like (LOC110025017), mRNA
		TRINITY_DN145357_c0_g1	--	--	Molecular Function: DNA binding (GO:0003677);; Molecular Function: chromatin binding (GO:0003682);;	--	--	--	--	Transcription factor MYBS2 OS=Oryza sativa subsp. japonica OX=39947 GN=MYBS2 PE=2 SV=1	Transcription factor (Fragment) OS=Lycoris longituba OX=272140 PE=2 SV=1	PREDICTED: uncharacterized protein LOC103713598 [Phoenix dactylifera]	--
		TRINITY_DN159088_c1_g1	--	--	Molecular Function: nucleic acid binding (GO:0003676);;	--	--	--	--	Transcription factor MYBS3 OS=Oryza sativa subsp. japonica OX=39947 GN=MYBS3 PE=2 SV=1	transcription factor MYB1R1 OS=Nelumbo nucifera OX=4432 GN=LOC104598450 PE=4 SV=1	PREDICTED: transcription factor MYB1R1 [Nelumbo nucifera]	PREDICTED: Oryza sativa Japonica Group transcription factor MYBS3-like (LOC4349385), transcript variant X1, mRNA
		TRINITY_DN138011_c4_g2	--	--	--	--	[K]	Transcription	Myb/SANT-like DNA-binding domain	Trihelix transcription factor ASIL2 OS=Arabidopsis thaliana OX=3702 GN=ASIL2 PE=1 SV=1	Uncharacterized protein OS=Apostasia shenzhenica OX=1088818 GN=AXF42_Ash011746 PE=4 SV=1	PREDICTED: trihelix transcription factor ASIL2-like [Elaeis guineensis]	PREDICTED: Phoenix dactylifera trihelix transcription factor ASIL2-like (LOC103703309), mRNA
		TRINITY_DN141764_c1_g1	--	--	Molecular Function: DNA binding (GO:0003677);; Molecular Function: chromatin binding (GO:0003682);; Molecular Function: DNA-binding transcription factor activity (GO:0003700);; Biological Process: regulation of transcription, DNA-templated (GO:0006355);;	--	[K]	Transcription	Myb/SANT-like DNA-binding domain	Trihelix transcription factor ASIL2 OS=Arabidopsis thaliana OX=3702 GN=ASIL2 PE=1 SV=1	trihelix transcription factor ASIL2-like OS=Phoenix dactylifera OX=42345 GN=LOC103710809 PE=4 SV=1	PREDICTED: trihelix transcription factor ASIL2-like [Elaeis guineensis]	PREDICTED: Elaeis guineensis trihelix transcription factor ASIL2-like (LOC105043787), partial mRNA
		TRINITY_DN154183_c1_g4	--	--	--	--	--	--	Myb/SANT-like DNA-binding domain	Trihelix transcription factor ASR3 OS=Arabidopsis thaliana OX=3702 GN=ASR3 PE=1 SV=1	trihelix transcription factor ASR3 OS=Phoenix dactylifera OX=42345 GN=LOC103708047 PE=4 SV=1	PREDICTED: heterogeneous nuclear ribonucleoprotein U-like protein 2 [Phoenix dactylifera]	PREDICTED: Brachypodium distachyon trihelix transcription factor ASR3 (LOC100833407), transcript variant X4, mRNA
		TRINITY_DN151100_c1_g1	--	--	--	--	--	--	Myb/SANT-like DNA-binding domain	Trihelix transcription factor ASR3 OS=Arabidopsis thaliana OX=3702 GN=ASR3 PE=1 SV=1	uncharacterized protein LOC103701445 isoform X1 OS=Phoenix dactylifera OX=42345 GN=LOC103701445 PE=4 SV=1	PREDICTED: uncharacterized protein LOC103701445 isoform X1 [Phoenix dactylifera]	Epipremnum aureum chloroplast, complete genome
		TRINITY_DN137610_c0_g1	--	--	--	--	[K]	Transcription	Myb/SANT-like DNA-binding domain	Trihelix transcription factor GT-2 OS=Arabidopsis thaliana OX=3702 GN=GT-2 PE=2 SV=1	trihelix transcription factor GTL1 isoform X2 OS=Phoenix dactylifera OX=42345 GN=LOC103708474 PE=4 SV=1	PREDICTED: trihelix transcription factor GTL1-like isoform X2 [Elaeis guineensis]	PREDICTED: Musa acuminata subsp. malaccensis trihelix transcription factor GTL1-like (LOC103983363), mRNA
		TRINITY_DN159235_c1_g3	--	--	--	--	[K]	Transcription	Myb/SANT-like DNA-binding domain	Trihelix transcription factor GT-2 OS=Arabidopsis thaliana OX=3702 GN=GT-2 PE=2 SV=1	Duplicated homeodomain-like superfamily protein, putative isoform 2 OS=Theobroma cacao OX=3641 GN=TCM_015563 PE=4 SV=1	Duplicated homeodomain-like superfamily protein, putative isoform 2 [Theobroma cacao]	PREDICTED: Oryza sativa Japonica Group trihelix transcription factor GTL1-like (LOC4349118), misc_RNA
		TRINITY_DN129123_c0_g1	--	--	--	--	[K]	Transcription	Myb/SANT-like DNA-binding domain	Trihelix transcription factor PTL OS=Arabidopsis thaliana OX=3702 GN=PTL PE=2 SV=1	trihelix transcription factor PTL-like OS=Phoenix dactylifera OX=42345 GN=LOC103724255 PE=4 SV=1	PREDICTED: trihelix transcription factor PTL-like [Phoenix dactylifera]	--
		TRINITY_DN146142_c0_g1	--	--	--	--	[K]	Transcription	Myb/SANT-like DNA-binding domain;; Alcohol dehydrogenase transcription factor Myb/SANT-like	Trihelix transcription factor ASIL2 OS=Arabidopsis thaliana OX=3702 GN=ASIL2 PE=1 SV=1	Uncharacterized protein OS=Musa acuminata subsp. malaccensis OX=214687 PE=4 SV=1	PREDICTED: uncharacterized protein LOC103706898 [Phoenix dactylifera]	PREDICTED: Musa acuminata subsp. malaccensis trihelix transcription factor ASIL2-like (LOC103988487), mRNA
		TRINITY_DN139414_c5_g2	--	--	--	--	[K]	Transcription	Myb/SANT-like DNA-binding domain;; Alcohol dehydrogenase transcription factor Myb/SANT-like	Trihelix transcription factor ASIL2 OS=Arabidopsis thaliana OX=3702 GN=ASIL2 PE=1 SV=1	trihelix transcription factor ASIL2 OS=Phoenix dactylifera OX=42345 GN=LOC103720761 PE=4 SV=1	PREDICTED: trihelix transcription factor ASIL2 [Elaeis guineensis]	--
		TRINITY_DN143649_c2_g2	--	--	--	--	[K]	Transcription	Myb/SANT-like DNA-binding domain;; Alcohol dehydrogenase transcription factor Myb/SANT-like	Trihelix transcription factor ASIL2 OS=Arabidopsis thaliana OX=3702 GN=ASIL2 PE=1 SV=1	Uncharacterized protein OS=Musa acuminata subsp. malaccensis OX=214687 PE=4 SV=1	PREDICTED: uncharacterized protein LOC103988487 [Musa acuminata subsp. malaccensis]	PREDICTED: Musa acuminata subsp. malaccensis trihelix transcription factor ASIL2-like (LOC103988487), mRNA
		TRINITY_DN159101_c1_g1	--	--	Biological Process: nitrogen compound metabolic process (GO:0006807);; Biological Process: cellular metabolic process (GO:0044237);; Biological Process: primary metabolic process (GO:0044238);; Biological Process: organic substance metabolic process (GO:0071704);;	--	--	--	Myb/SANT-like DNA-binding domain;; Alcohol dehydrogenase transcription factor Myb/SANT-like	Trihelix transcription factor ASIL2 OS=Arabidopsis thaliana OX=3702 GN=ASIL2 PE=1 SV=1	Uncharacterized protein OS=Musa acuminata subsp. malaccensis OX=214687 PE=3 SV=1	PREDICTED: uncharacterized protein LOC103987725 isoform X1 [Musa acuminata subsp. malaccensis]	PREDICTED: Elaeis guineensis uncharacterized LOC105038186 (LOC105038186), transcript variant X2, mRNA
		TRINITY_DN153084_c2_g1	--	--	--	--	[K]	Transcription	Myb/SANT-like DNA-binding domain;; Alcohol dehydrogenase transcription factor Myb/SANT-like;; Myb/SANT-like DNA-binding domain	--	Uncharacterized protein OS=Musa acuminata subsp. malaccensis OX=214687 GN=103986924 PE=4 SV=1	PREDICTED: uncharacterized protein LOC105056785 [Elaeis guineensis]	PREDICTED: Elaeis guineensis uncharacterized LOC105056785 (LOC105056785), mRNA
		TRINITY_DN138199_c1_g2	--	--	--	--	[K]	Transcription	Myb/SANT-like DNA-binding domain;; Alcohol dehydrogenase transcription factor Myb/SANT-like;; Myb/SANT-like DNA-binding domain	Trihelix transcription factor GT-2 OS=Arabidopsis thaliana OX=3702 GN=GT-2 PE=2 SV=1	Trihelix transcription factor GT-2 (Fragment) OS=Anthurium amnicola OX=1678845 GN=GT-2_9 PE=4 SV=1	PREDICTED: trihelix transcription factor GT-2-like isoform X4 [Jatropha curcas]	PREDICTED: Elaeis guineensis trihelix transcription factor GTL1-like (LOC105043493), transcript variant X3, mRNA
		TRINITY_DN154562_c3_g1	--	--	--	--	[K]	Transcription	Myb/SANT-like DNA-binding domain;; Myb/SANT-like DNA-binding domain	Trihelix transcription factor GT-2 OS=Arabidopsis thaliana OX=3702 GN=GT-2 PE=2 SV=1	Uncharacterized protein OS=Musa acuminata subsp. malaccensis OX=214687 PE=4 SV=1	predicted protein [Physcomitrella patens]	Triticum aestivum genome assembly, chromosome: Un
		TRINITY_DN147787_c1_g9	--	--	Molecular Function: chromatin binding (GO:0003682);; Molecular Function: DNA-binding transcription factor activity (GO:0003700);; Cellular Component: nucleus (GO:0005634);; Biological Process: regulation of transcription, DNA-templated (GO:0006355);; Molecular Function: sequence-specific DNA binding (GO:0043565);;	--	[K]	Transcription	Myb/SANT-like DNA-binding domain;; Myb/SANT-like DNA-binding domain	Trihelix transcription factor GT-3a OS=Arabidopsis thaliana OX=3702 GN=GT-3A PE=1 SV=1	Trihelix transcription factor GT-3b (Fragment) OS=Anthurium amnicola OX=1678845 GN=GT-3B_2 PE=4 SV=1	PREDICTED: trihelix transcription factor GT-3b-like [Nelumbo nucifera]	PREDICTED: Phoenix dactylifera trihelix transcription factor GT-3b-like (LOC103716642), mRNA
		TRINITY_DN189488_c0_g1	--	--	--	--	--	--	Myb/SANT-like DNA-binding domain;; Myb/SANT-like DNA-binding domain	Trihelix transcription factor GT-4 OS=Arabidopsis thaliana OX=3702 GN=GT-4 PE=2 SV=1	Uncharacterized protein OS=Araucaria cunninghamii OX=56994 PE=4 SV=1	PREDICTED: trihelix transcription factor GT-3b-like isoform X2 [Elaeis guineensis]	--
		TRINITY_DN145857_c4_g1	--	--	--	--	[K]	Transcription	Myb/SANT-like DNA-binding domain;; Myb/SANT-like DNA-binding domain;; Myb-like DNA-binding domain;; Alcohol dehydrogenase transcription factor Myb/SANT-like	Trihelix transcription factor GT-1 OS=Arabidopsis thaliana OX=3702 GN=GT-1 PE=1 SV=1	trihelix transcription factor GT-1-like OS=Nelumbo nucifera OX=4432 GN=LOC104591637 PE=4 SV=1	PREDICTED: trihelix transcription factor GT-1-like [Nelumbo nucifera]	PREDICTED: Nelumbo nucifera trihelix transcription factor GT-1 (LOC104592963), mRNA
		TRINITY_DN143633_c3_g2	--	--	Molecular Function: binding (GO:0005488);; Biological Process: transcription, DNA-templated (GO:0006351);;	--	[K]	Transcription	Myb/SANT-like DNA-binding domain;; Myb-like DNA-binding domain	Trihelix transcription factor GT-3a OS=Arabidopsis thaliana OX=3702 GN=GT-3A PE=1 SV=1	Uncharacterized protein OS=Musa acuminata subsp. malaccensis OX=214687 PE=4 SV=1	PREDICTED: LOW QUALITY PROTEIN: trihelix transcription factor GT-3b-like, partial [Musa acuminata subsp. malaccensis]	PREDICTED: Ananas comosus trihelix transcription factor GT-3b-like (LOC109707220), mRNA
		TRINITY_DN142423_c1_g2	--	--	--	--	--	--	MYB-CC type transfactor, LHEQLE motif	Myb family transcription factor PHL7 OS=Arabidopsis thaliana OX=3702 GN=PHL7 PE=2 SV=1	Uncharacterized protein OS=Aquilegia coerulea OX=218851 GN=AQUCO_00900105v1 PE=4 SV=1	PREDICTED: protein PHR1-LIKE 1-like isoform X2 [Elaeis guineensis]	PREDICTED: Oryza sativa Japonica Group myb family transcription factor PHL7 (LOC4339175), transcript variant X4, mRNA
		TRINITY_DN148476_c0_g5	--	--	--	--	--	--	MYB-CC type transfactor, LHEQLE motif	Myb family transcription factor PHL7 OS=Arabidopsis thaliana OX=3702 GN=PHL7 PE=2 SV=1	myb family transcription factor PHL7-like isoform X3 OS=Phoenix dactylifera OX=42345 GN=LOC103706217 PE=4 SV=1	PREDICTED: protein PHR1-LIKE 1-like isoform X2 [Elaeis guineensis]	PREDICTED: Chenopodium quinoa myb family transcription factor PHL7-like (LOC110714749), transcript variant X3, mRNA
		TRINITY_DN151601_c2_g2	--	--	Molecular Function: DNA binding (GO:0003677);; Molecular Function: chromatin binding (GO:0003682);;	--	--	--	MYB-CC type transfactor, LHEQLE motif	Protein PHR1-LIKE 2 OS=Arabidopsis thaliana OX=3702 GN=PHL2 PE=1 SV=1	Transcription factor (Fragment) OS=Lycoris longituba OX=272140 PE=2 SV=1	PREDICTED: myb family transcription factor APL-like isoform X1 [Phoenix dactylifera]	PREDICTED: Elaeis guineensis uncharacterized LOC105050915 (LOC105050915), mRNA
		TRINITY_DN136153_c1_g1	--	--	Molecular Function: DNA binding (GO:0003677);; Molecular Function: chromatin binding (GO:0003682);;	--	--	--	MYB-CC type transfactor, LHEQLE motif;; Myb-like DNA-binding domain	Myb family transcription factor PHL5 OS=Arabidopsis thaliana OX=3702 GN=PHL5 PE=2 SV=1	myb family transcription factor PHL5-like OS=Phoenix dactylifera OX=42345 GN=LOC103705440 PE=4 SV=1	PREDICTED: uncharacterized protein LOC103705440 [Phoenix dactylifera]	PREDICTED: Morus notabilis myb family transcription factor PHL5 (LOC21401005), mRNA
		TRINITY_DN146052_c0_g3	--	--	Molecular Function: DNA binding (GO:0003677);; Molecular Function: chromatin binding (GO:0003682);; Biological Process: cellular macromolecule biosynthetic process (GO:0034645);; Biological Process: primary metabolic process (GO:0044238);; Biological Process: transport (GO:0044765);; Biological Process: intracellular transport (GO:0046907);;	--	--	--	MYB-CC type transfactor, LHEQLE motif;; Myb-like DNA-binding domain	Myb family transcription factor PHL7 OS=Arabidopsis thaliana OX=3702 GN=PHL7 PE=2 SV=1	myb family transcription factor PHL7-like isoform X4 OS=Phoenix dactylifera OX=42345 GN=LOC103710656 PE=4 SV=1	PREDICTED: myb family transcription factor APL isoform X2 [Elaeis guineensis]	PREDICTED: Elaeis guineensis myb family transcription factor PHL7 (LOC105060477), transcript variant X5, mRNA
		TRINITY_DN148037_c0_g2	--	--	Biological Process: cellular process (GO:0009987);;	--	--	--	MYB-CC type transfactor, LHEQLE motif;; Myb-like DNA-binding domain	Myb family transcription factor PHL7 OS=Arabidopsis thaliana OX=3702 GN=PHL7 PE=2 SV=1	myb family transcription factor PHL7-like isoform X4 OS=Phoenix dactylifera OX=42345 GN=LOC103710656 PE=4 SV=1	PREDICTED: myb family transcription factor APL isoform X2 [Elaeis guineensis]	PREDICTED: Elaeis guineensis myb family transcription factor PHL7 (LOC105060477), transcript variant X5, mRNA
		TRINITY_DN145568_c1_g2	--	--	--	--	--	--	MYB-CC type transfactor, LHEQLE motif;; Myb-like DNA-binding domain	Protein PHR1-LIKE 3 OS=Arabidopsis thaliana OX=3702 GN=PHL3 PE=1 SV=1	Myb family transcription factor APL OS=Apostasia shenzhenica OX=1088818 GN=APL PE=4 SV=1	PREDICTED: myb family transcription factor APL-like isoform X2 [Elaeis guineensis]	PREDICTED: Phalaenopsis equestris protein PHR1-LIKE 3-like (LOC110036242), mRNA
		TRINITY_DN138886_c3_g1	--	--	--	--	[O]	Posttranslational modification, protein turnover, chaperones	Myb-like DNA-binding domain	--	Uncharacterized protein OS=Musa acuminata subsp. malaccensis OX=214687 PE=4 SV=1	PREDICTED: transcription factor DIVARICATA-like [Musa acuminata subsp. malaccensis]	--
		TRINITY_DN151935_c1_g2	--	--	--	--	--	--	Myb-like DNA-binding domain	Myb family transcription factor EFM OS=Arabidopsis thaliana OX=3702 GN=EFM PE=1 SV=2	myb family transcription factor EFM-like isoform X1 OS=Phoenix dactylifera OX=42345 GN=LOC103709228 PE=4 SV=1	PREDICTED: uncharacterized protein LOC103709228 isoform X1 [Phoenix dactylifera]	PREDICTED: Oryza sativa Japonica Group transcription factor HHO5 (LOC4334216), mRNA
		TRINITY_DN132883_c2_g1	--	--	--	--	--	--	Myb-like DNA-binding domain	Myb family transcription factor PHL7 OS=Arabidopsis thaliana OX=3702 GN=PHL7 PE=2 SV=1	Myb family transcription factor APL OS=Cajanus cajan OX=3821 GN=KK1_018624 PE=4 SV=1	Myb family transcription factor APL [Cajanus cajan]	PREDICTED: Prunus persica myb family transcription factor PHL7 (LOC18769160), transcript variant X2, mRNA
		TRINITY_DN146303_c3_g2	--	--	Molecular Function: DNA binding (GO:0003677);; Molecular Function: chromatin binding (GO:0003682);;	--	--	--	Myb-like DNA-binding domain	MYB-like transcription factor ETC1 OS=Arabidopsis thaliana OX=3702 GN=ETC1 PE=2 SV=1	Uncharacterized protein OS=Vitis vinifera OX=29760 GN=VIT_12s0059g02360 PE=4 SV=1	unnamed protein product [Vitis vinifera]	PREDICTED: Durio zibethinus MYB-like transcription factor ETC3 (LOC111280315), mRNA
		TRINITY_DN145601_c4_g2	--	--	--	--	--	--	Myb-like DNA-binding domain	Myb-related protein 2 OS=Arabidopsis thaliana OX=3702 GN=MYR2 PE=1 SV=1	Myb family transcription factor APL OS=Aegilops tauschii OX=37682 GN=F775_05938 PE=4 SV=1	Myb family transcription factor APL [Aegilops tauschii]	--
		TRINITY_DN153790_c2_g1	[KAD]	--	--	K09422|5e-16|pop:POPTR_554534|MYB153	[K]	Transcription	Myb-like DNA-binding domain	Myb-related protein Zm38 OS=Zea mays OX=4577 PE=2 SV=1	Transcription repressor MYB5 OS=Dendrobium catenatum OX=906689 GN=MYB5 PE=4 SV=1	MYB transcription factor 1 [Phalaenopsis equestris]	Spirodela polyrhiza strain 9509 chromosome 4 sequence
		TRINITY_DN148665_c2_g1	--	--	--	--	--	--	Myb-like DNA-binding domain	Probable transcription factor KAN2 OS=Arabidopsis thaliana OX=3702 GN=KAN2 PE=2 SV=1	Uncharacterized protein OS=Musa acuminata subsp. malaccensis OX=214687 PE=4 SV=1	PREDICTED: probable transcription factor KAN2 [Musa acuminata subsp. malaccensis]	PREDICTED: Phoenix dactylifera probable transcription factor KAN2 (LOC103698027), partial mRNA
		TRINITY_DN145682_c1_g5	--	--	--	--	--	--	Myb-like DNA-binding domain	Probable transcription factor KAN4 OS=Arabidopsis thaliana OX=3702 GN=KAN4 PE=1 SV=1	probable transcription factor KAN4 OS=Phoenix dactylifera OX=42345 GN=LOC103709164 PE=4 SV=1	PREDICTED: probable transcription factor KAN4 [Phoenix dactylifera]	PREDICTED: Panicum hallii uncharacterized LOC112876113 (LOC112876113), mRNA
		TRINITY_DN155720_c0_g1	--	--	Molecular Function: DNA binding (GO:0003677);; Molecular Function: chromatin binding (GO:0003682);;	--	[O]	Posttranslational modification, protein turnover, chaperones	Myb-like DNA-binding domain	Protein REVEILLE 1 OS=Arabidopsis thaliana OX=3702 GN=RVE1 PE=2 SV=1	Myb family transcription factor OS=Ipomoea nil OX=35883 GN=DR03 PE=2 SV=1	Myb family transcription factor [Ipomoea nil]	PREDICTED: Brassica oleracea var. oleracea protein REVEILLE 1-like (LOC106325258), mRNA
		TRINITY_DN129973_c0_g1	--	--	--	--	[O]	Posttranslational modification, protein turnover, chaperones	Myb-like DNA-binding domain	Protein REVEILLE 8 OS=Arabidopsis thaliana OX=3702 GN=RVE8 PE=2 SV=1	Transcription factor (Fragment) OS=Lycoris longituba OX=272140 PE=2 SV=1	MYB transcription factor [Narcissus tazetta var. chinensis]	PREDICTED: Oryza sativa Japonica Group protein REVEILLE 8 (LOC4324082), mRNA
		TRINITY_DN146608_c0_g2	--	--	--	--	--	--	Myb-like DNA-binding domain	Putative Myb family transcription factor At1g14600 OS=Arabidopsis thaliana OX=3702 GN=At1g14600 PE=2 SV=2	SANT/Myb domain OS=Macleaya cordata OX=56857 GN=BVC80_9077g80 PE=4 SV=1	hypothetical protein DCAR_011833 [Daucus carota subsp. sativus]	PREDICTED: Carica papaya myb-related protein 2-like (LOC110819301), transcript variant X4, mRNA
		TRINITY_DN153402_c1_g3	--	--	--	--	--	--	Myb-like DNA-binding domain	Putative Myb family transcription factor At1g14600 OS=Arabidopsis thaliana OX=3702 GN=At1g14600 PE=2 SV=2	two-component response regulator ARR10 OS=Phoenix dactylifera OX=42345 GN=LOC103701201 PE=4 SV=1	PREDICTED: uncharacterized protein LOC103707382 [Phoenix dactylifera]	PREDICTED: Elaeis guineensis uncharacterized LOC105044662 (LOC105044662), mRNA
		TRINITY_DN142929_c1_g1	--	--	Molecular Function: DNA binding (GO:0003677);; Molecular Function: chromatin binding (GO:0003682);;	--	--	--	Myb-like DNA-binding domain	Putative Myb family transcription factor At1g14600 OS=Arabidopsis thaliana OX=3702 GN=At1g14600 PE=2 SV=2	Putative Myb family transcription factor OS=Capsicum chinense OX=80379 GN=BC332_13048 PE=4 SV=1	PREDICTED: putative Myb family transcription factor At1g14600 isoform X1 [Capsicum annuum]	PREDICTED: Quercus suber myb family transcription factor PHL12-like (LOC112010829), transcript variant X3, mRNA
		TRINITY_DN150804_c1_g1	--	--	Molecular Function: DNA binding (GO:0003677);; Molecular Function: chromatin binding (GO:0003682);;	--	--	--	Myb-like DNA-binding domain	Putative Myb family transcription factor At1g14600 OS=Arabidopsis thaliana OX=3702 GN=At1g14600 PE=2 SV=2	putative Myb family transcription factor At1g14600 OS=Phoenix dactylifera OX=42345 GN=LOC103722366 PE=4 SV=1	PREDICTED: putative Myb family transcription factor At1g14600 isoform X1 [Phoenix dactylifera]	PREDICTED: Nicotiana tomentosiformis putative Myb family transcription factor At1g14600 (LOC104103941), mRNA
		TRINITY_DN154377_c2_g2	--	--	Molecular Function: binding (GO:0005488);;	--	--	--	Myb-like DNA-binding domain	Transcription activator GLK1 OS=Arabidopsis thaliana OX=3702 GN=GLK1 PE=1 SV=2	GBF's pro-rich region-interacting factor 1 OS=Theobroma cacao OX=3641 GN=TCM_008193 PE=4 SV=1	PREDICTED: probable transcription factor GLK1 isoform X2 [Elaeis guineensis]	PREDICTED: Cucurbita pepo subsp. pepo transcription activator GLK1-like (LOC111776917), mRNA
		TRINITY_DN150448_c2_g1	--	--	--	--	--	--	Myb-like DNA-binding domain	Transcription activator GLK1 OS=Arabidopsis thaliana OX=3702 GN=GLK1 PE=1 SV=2	Uncharacterized protein OS=Handroanthus impetiginosus OX=429701 GN=CDL12_23682 PE=4 SV=1	PREDICTED: probable transcription factor GLK1 isoform X2 [Elaeis guineensis]	PREDICTED: Musa acuminata subsp. malaccensis probable transcription factor GLK1 (LOC103969266), transcript variant X2, mRNA
		TRINITY_DN138407_c2_g3	--	--	Molecular Function: binding (GO:0005488);;	--	[O]	Posttranslational modification, protein turnover, chaperones	Myb-like DNA-binding domain	Transcription factor DIVARICATA OS=Antirrhinum majus OX=4151 GN=DIVARICATA PE=2 SV=1	DIVARICATA-like OS=Orchis italica OX=59334 GN=DIV-like PE=4 SV=1	PREDICTED: transcription factor DIVARICATA-like [Elaeis guineensis]	--
		TRINITY_DN144442_c0_g4	--	--	--	--	--	--	Myb-like DNA-binding domain	Transcription factor KUA1 OS=Arabidopsis thaliana OX=3702 GN=KUA1 PE=1 SV=1	transcription factor MYB1R1-like OS=Phoenix dactylifera OX=42345 GN=LOC103714322 PE=4 SV=1	PREDICTED: transcription factor MYB1R1-like [Musa acuminata subsp. malaccensis]	PREDICTED: Phoenix dactylifera transcription factor MYB1R1-like (LOC103713455), mRNA
		TRINITY_DN148232_c3_g1	--	--	Molecular Function: binding (GO:0005488);;	--	--	--	Myb-like DNA-binding domain	Transcription factor KUA1 OS=Arabidopsis thaliana OX=3702 GN=KUA1 PE=1 SV=1	uncharacterized protein LOC103708379 OS=Phoenix dactylifera OX=42345 GN=LOC103708379 PE=4 SV=1	PREDICTED: uncharacterized protein LOC103708379 [Phoenix dactylifera]	--
		TRINITY_DN148916_c1_g1	--	--	--	K09422|2e-13|pop:POPTR_792669|MYB205	[K]	Transcription	Myb-like DNA-binding domain	Transcription factor MYB114 OS=Arabidopsis thaliana OX=3702 GN=MYB114 PE=1 SV=1	transcription factor MYB114-like OS=Phoenix dactylifera OX=42345 GN=LOC103698771 PE=4 SV=1	PREDICTED: transcription factor MYB113-like [Elaeis guineensis]	--
		TRINITY_DN136084_c2_g1	[KAD]	--	Molecular Function: DNA binding (GO:0003677);; Molecular Function: chromatin binding (GO:0003682);;	K09422|6e-32|rcu:RCOM_0372700|r2r3-myb transcription factor, putative	[K]	Transcription	Myb-like DNA-binding domain	Transcription factor MYB20 OS=Arabidopsis thaliana OX=3702 GN=MYB20 PE=2 SV=1	R2R3 MYB (Fragment) OS=Iris fulva OX=92176 PE=2 SV=1	myb transcription factor, partial [Artemisia indica]	PREDICTED: Daucus carota subsp. sativus protein ODORANT1 (LOC108213318), mRNA
		TRINITY_DN148034_c2_g3	--	--	Molecular Function: DNA binding (GO:0003677);; Molecular Function: chromatin binding (GO:0003682);;	K09422|4e-23|rcu:RCOM_0372700|r2r3-myb transcription factor, putative	[K]	Transcription	Myb-like DNA-binding domain	Transcription factor MYB20 OS=Arabidopsis thaliana OX=3702 GN=MYB20 PE=2 SV=1	Protein ODORANT1 (Fragment) OS=Noccaea caerulescens OX=107243 GN=LC_TR18823_c0_g1_i1_g.63051 PE=4 SV=1	PREDICTED: protein ODORANT1-like [Tarenaya hassleriana]	PREDICTED: Asparagus officinalis protein ODORANT1-like (LOC109845171), transcript variant X2, mRNA
		TRINITY_DN151733_c2_g1	--	--	Biological Process: response to stress (GO:0006950);; Biological Process: response to abiotic stimulus (GO:0009628);; Biological Process: response to hormone (GO:0009725);; Biological Process: response to oxygen-containing compound (GO:1901700);;	K09422|1e-36|pop:POPTR_835698|MYB081	[K]	Transcription	Myb-like DNA-binding domain	Transcription factor MYB30 OS=Arabidopsis thaliana OX=3702 GN=MYB30 PE=1 SV=1	Myb-related protein 306 OS=Apostasia shenzhenica OX=1088818 GN=MYB306 PE=4 SV=1	PREDICTED: myb-related protein 306-like [Musa acuminata subsp. malaccensis]	PREDICTED: Musa acuminata subsp. malaccensis myb-related protein 306-like (LOC103977760), mRNA
		TRINITY_DN145091_c3_g1	[KAD]	--	--	K09422|3e-16|rcu:RCOM_0622120|r2r3-myb transcription factor, putative	[K]	Transcription	Myb-like DNA-binding domain	Transcription factor MYB33 OS=Arabidopsis thaliana OX=3702 GN=MYB33 PE=2 SV=1	R2R3MYB37 OS=Ginkgo biloba OX=3311 GN=R2R3MYB37 PE=2 SV=1	unnamed protein product [Coffea canephora]	Triticum aestivum genome assembly, chromosome: 2D
		TRINITY_DN133638_c5_g1	--	--	--	K09422|2e-26|ath:AT5G57620|MYB36	[K]	Transcription	Myb-like DNA-binding domain	Transcription factor MYB36 OS=Arabidopsis thaliana OX=3702 GN=MYB36 PE=1 SV=1	Transcription factor RAX3 OS=Dendrobium catenatum OX=906689 GN=RAX3 PE=4 SV=1	PREDICTED: myb-related protein 306-like [Phoenix dactylifera]	Daucus carota subsp. sativus clone BAC C022L10 genomic sequence
		TRINITY_DN136146_c1_g1	--	--	--	K09422|5e-20|pop:POPTR_571286|MYB052	[K]	Transcription	Myb-like DNA-binding domain	Transcription factor MYB54 OS=Arabidopsis thaliana OX=3702 GN=MYB54 PE=2 SV=1	Uncharacterized protein OS=Musa acuminata subsp. malaccensis OX=214687 GN=103979410 PE=4 SV=1	PREDICTED: myb-related protein 3R-1-like [Elaeis guineensis]	PREDICTED: Setaria italica transcription factor CSA (LOC101771833), mRNA
		TRINITY_DN133695_c6_g1	[KAD]	--	Molecular Function: DNA binding (GO:0003677);; Molecular Function: chromatin binding (GO:0003682);;	K09422|1e-35|sbi:SORBI_03g007360|hypothetical protein	[K]	Transcription	Myb-like DNA-binding domain	Transcription factor MYB62 OS=Arabidopsis thaliana OX=3702 GN=MYB62 PE=2 SV=1	Uncharacterized protein OS=Leersia perrieri OX=77586 PE=4 SV=1	hypothetical protein SETIT_003873mg, partial [Setaria italica]	PREDICTED: Oryza sativa Japonica Group transcription factor MYB62 (LOC4325992), transcript variant X1, mRNA
		TRINITY_DN142824_c2_g7	--	--	Molecular Function: DNA binding (GO:0003677);; Molecular Function: chromatin binding (GO:0003682);; Molecular Function: DNA-binding transcription factor activity (GO:0003700);; Cellular Component: nucleus (GO:0005634);; Biological Process: regulation of transcription, DNA-templated (GO:0006355);; Biological Process: response to salicylic acid (GO:0009751);; Biological Process: response to jasmoni…	K09422|5e-19|ath:AT5G10280|ATMYB92 (MYB DOMAIN PROTEIN 92)	[K]	Transcription	Myb-like DNA-binding domain	Transcription factor MYB92 OS=Arabidopsis thaliana OX=3702 GN=MYB92 PE=1 SV=1	Uncharacterized protein OS=Musa acuminata subsp. malaccensis OX=214687 PE=4 SV=1	PREDICTED: myb-related protein 308 [Musa acuminata subsp. malaccensis]	PREDICTED: Musa acuminata subsp. malaccensis myb-related protein 308 (LOC103969128), mRNA
		TRINITY_DN143930_c1_g1	--	--	Biological Process: response to water deprivation (GO:0009414);; Biological Process: response to light stimulus (GO:0009416);; Biological Process: response to abscisic acid (GO:0009737);; Biological Process: response to salicylic acid (GO:0009751);; Biological Process: response to jasmonic acid (GO:0009753);; Biological Process: stomatal movement (GO:0010118);;	K09422|5e-44|ath:AT1G08810|MYB60	[K]	Transcription	Myb-like DNA-binding domain	Transcription factor MYB94 OS=Arabidopsis thaliana OX=3702 GN=MYB94 PE=1 SV=1	Uncharacterized protein OS=Musa acuminata subsp. malaccensis OX=214687 PE=4 SV=1	PREDICTED: myb-related protein 306-like [Musa acuminata subsp. malaccensis]	PREDICTED: Phoenix dactylifera myb-related protein 306-like (LOC103696222), mRNA
		TRINITY_DN146114_c3_g1	--	--	--	--	--	--	Myb-like DNA-binding domain	Transcription factor MYBC1 OS=Arabidopsis thaliana OX=3702 GN=MYBC1 PE=1 SV=1	transcription factor PCL1-like OS=Phoenix dactylifera OX=42345 GN=LOC103721848 PE=4 SV=1	PREDICTED: transcription factor PCL1-like [Elaeis guineensis]	PREDICTED: Phoenix dactylifera transcription factor PCL1-like (LOC103721848), mRNA
		TRINITY_DN144442_c0_g2	--	--	Molecular Function: binding (GO:0005488);; Biological Process: response to salt stress (GO:0009651);; Biological Process: response to ethylene (GO:0009723);; Biological Process: response to abscisic acid (GO:0009737);; Biological Process: response to gibberellin (GO:0009739);; Biological Process: response to salicylic acid (GO:0009751);; Biological Process: response to jasmonic acid (GO:0009753);…	--	--	--	Myb-like DNA-binding domain	Transcription factor MYBS3 OS=Oryza sativa subsp. japonica OX=39947 GN=MYBS3 PE=2 SV=1	Uncharacterized protein OS=Musa acuminata subsp. malaccensis OX=214687 GN=103982616 PE=4 SV=1	PREDICTED: uncharacterized protein LOC105059464 isoform X2 [Elaeis guineensis]	PREDICTED: Erythranthe guttatus uncharacterized LOC105948669 (LOC105948669), mRNA
		TRINITY_DN148232_c3_g3	--	--	Molecular Function: nucleic acid binding (GO:0003676);;	--	--	--	Myb-like DNA-binding domain	Transcription factor MYBS3 OS=Oryza sativa subsp. japonica OX=39947 GN=MYBS3 PE=2 SV=1	Uncharacterized protein OS=Musa acuminata subsp. malaccensis OX=214687 GN=104000872 PE=4 SV=1	PREDICTED: transcription factor MYB1R1-like [Musa acuminata subsp. malaccensis]	PREDICTED: Phoenix dactylifera uncharacterized LOC103708379 (LOC103708379), mRNA
		TRINITY_DN137266_c0_g2	--	--	Molecular Function: binding (GO:0005488);;	--	--	--	Myb-like DNA-binding domain	Transcription factor MYBS3 OS=Oryza sativa subsp. japonica OX=39947 GN=MYBS3 PE=2 SV=1	transcription factor MYB1R1-like OS=Phoenix dactylifera OX=42345 GN=LOC103711233 PE=4 SV=1	PREDICTED: transcription factor MYB1R1-like [Elaeis guineensis]	PREDICTED: Elaeis guineensis transcription factor MYB1R1 (LOC105042957), mRNA
		TRINITY_DN144442_c0_g3	--	--	Molecular Function: binding (GO:0005488);;	--	--	--	Myb-like DNA-binding domain	Transcription factor MYBS3 OS=Oryza sativa subsp. japonica OX=39947 GN=MYBS3 PE=2 SV=1	transcription factor MYB1R1-like OS=Phoenix dactylifera OX=42345 GN=LOC103714322 PE=4 SV=1	PREDICTED: transcription factor MYB1R1-like [Elaeis guineensis]	Lycoris radiata transcription factor MYB1R1 (MYB1R1) mRNA, complete cds
		TRINITY_DN151935_c1_g3	--	--	--	--	--	--	Myb-like DNA-binding domain	Transcription factor NIGTH1 OS=Oryza sativa subsp. japonica OX=39947 GN=NHO1 PE=1 SV=2	myb family transcription factor EFM OS=Phoenix dactylifera OX=42345 GN=LOC103709147 PE=4 SV=1	PREDICTED: uncharacterized protein LOC103709147 [Phoenix dactylifera]	PREDICTED: Musa acuminata subsp. malaccensis myb family transcription factor EFM (LOC103969469), mRNA
		TRINITY_DN142350_c4_g1	--	--	Molecular Function: DNA binding (GO:0003677);; Molecular Function: chromatin binding (GO:0003682);;	--	[K]	Transcription	Myb-like DNA-binding domain	Transcription factor RAX3 OS=Arabidopsis thaliana OX=3702 GN=RAX3 PE=2 SV=1	Uncharacterized protein OS=Prunus persica OX=3760 GN=PRUPE_1G089700 PE=4 SV=1	PREDICTED: transcription factor MYB36-like [Prunus mume]	PREDICTED: Herrania umbratica transcription factor RAX2-like (LOC110412673), mRNA
		TRINITY_DN137157_c1_g2	--	--	Molecular Function: DNA binding (GO:0003677);; Molecular Function: chromatin binding (GO:0003682);;	--	[O]	Posttranslational modification, protein turnover, chaperones	Myb-like DNA-binding domain	Transcription factor SRM1 OS=Arabidopsis thaliana OX=3702 GN=SRM1 PE=1 SV=1	MYBR domain class transcription factor OS=Malus domestica OX=3750 GN=MYBR17 PE=2 SV=1	MYBR domain class transcription factor [Malus domestica]	PREDICTED: Selaginella moellendorffii transcription factor MYBS3 (LOC9639118), transcript variant X2, mRNA
		TRINITY_DN152732_c1_g3	--	--	--	--	--	--	Myb-like DNA-binding domain	Transcription repressor KAN1 OS=Arabidopsis thaliana OX=3702 GN=KAN1 PE=1 SV=1	probable transcription factor RL9 isoform X4 OS=Phoenix dactylifera OX=42345 GN=LOC103713215 PE=4 SV=1	PREDICTED: probable transcription factor RL9 isoform X1 [Elaeis guineensis]	PREDICTED: Phoenix dactylifera probable transcription factor RL9 (LOC103706792), transcript variant X3, mRNA
		TRINITY_DN145682_c1_g1	--	--	--	--	--	--	Myb-like DNA-binding domain	Transcription repressor KAN1 OS=Arabidopsis thaliana OX=3702 GN=KAN1 PE=1 SV=1	probable transcription factor RL9 isoform X1 OS=Phoenix dactylifera OX=42345 GN=LOC103706792 PE=4 SV=1	PREDICTED: probable transcription factor RL9 isoform X1 [Elaeis guineensis]	PREDICTED: Phoenix dactylifera probable transcription factor RL9 (LOC103706792), transcript variant X3, mRNA
		TRINITY_DN158153_c0_g1	--	--	--	--	--	--	Myb-like DNA-binding domain	Transcription repressor KAN1 OS=Arabidopsis thaliana OX=3702 GN=KAN1 PE=1 SV=1	probable transcription factor RL9 OS=Phoenix dactylifera OX=42345 GN=LOC108511252 PE=4 SV=1	PREDICTED: transcription repressor KAN1-like [Musa acuminata subsp. malaccensis]	PREDICTED: Phalaenopsis equestris probable transcription factor RL9 (LOC110019789), mRNA
		TRINITY_DN150289_c1_g1	--	--	--	--	--	--	Myb-like DNA-binding domain;; MYB-CC type transfactor, LHEQLE motif	Myb family transcription factor APL OS=Arabidopsis thaliana OX=3702 GN=APL PE=1 SV=2	Homeodomain-like superfamily protein isoform 2 OS=Theobroma cacao OX=3641 GN=TCM_033672 PE=4 SV=1	PREDICTED: myb family transcription factor APL isoform X1 [Elaeis guineensis]	PREDICTED: Musa acuminata subsp. malaccensis myb family transcription factor APL-like (LOC103978999), transcript variant X3, mRNA
		TRINITY_DN160260_c5_g2	--	--	Molecular Function: DNA binding (GO:0003677);; Molecular Function: chromatin binding (GO:0003682);;	--	[K]	Transcription	Myb-like DNA-binding domain;; Myb-like DNA-binding domain	--	Cyclin-D-binding Myb-like transcription factor 1 (Fragment) OS=Anthurium amnicola OX=1678845 GN=DMTF1_0 PE=4 SV=1	hypothetical protein MANES_11G149200 [Manihot esculenta]	--
		TRINITY_DN141006_c7_g1	[KAD]	--	Biological Process: mitotic cell cycle (GO:0000278);; Molecular Function: DNA binding (GO:0003677);; Molecular Function: chromatin binding (GO:0003682);; Molecular Function: DNA-binding transcription factor activity (GO:0003700);; Biological Process: regulation of transcription, DNA-templated (GO:0006355);; Biological Process: RNA processing (GO:0006396);; Cellular Component: chloroplast (GO:0009…	K12860|2e-101|osa:4335542|Os04g0348300	[AD]	--	Myb-like DNA-binding domain;; Myb-like DNA-binding domain	Cell division cycle 5-like protein OS=Arabidopsis thaliana OX=3702 GN=CDC5 PE=1 SV=2	Uncharacterized protein OS=Citrus sinensis OX=2711 GN=CISIN_1g047012mg PE=4 SV=1	unnamed protein product [Vitis vinifera]	PREDICTED: Elaeis guineensis cell division cycle 5-like protein (LOC105039969), mRNA
		TRINITY_DN133574_c8_g1	[KAD]	--	Molecular Function: DNA binding (GO:0003677);; Molecular Function: chromatin binding (GO:0003682);; Molecular Function: DNA-binding transcription factor activity (GO:0003700);; Biological Process: regulation of transcription, DNA-templated (GO:0006355);; Biological Process: response to water deprivation (GO:0009414);; Biological Process: response to light stimulus (GO:0009416);; Biological Proces…	K09422|2e-82|pop:POPTR_663179|MYB053	[K]	Transcription	Myb-like DNA-binding domain;; Myb-like DNA-binding domain	Myb-related protein 306 OS=Antirrhinum majus OX=4151 GN=MYB306 PE=2 SV=1	Myb-related protein 306 (Fragment) OS=Ananas comosus OX=4615 GN=ACMD2_16780 PE=4 SV=1	Myb-related protein 306, partial [Ananas comosus]	PREDICTED: Elaeis guineensis myb-related protein 306 (LOC105052376), mRNA
		TRINITY_DN140390_c0_g1	[KAD]	--	Molecular Function: DNA binding (GO:0003677);; Molecular Function: chromatin binding (GO:0003682);;	K09422|1e-56|vvi:100245558|MYB4B	[K]	Transcription	Myb-like DNA-binding domain;; Myb-like DNA-binding domain	Myb-related protein 308 OS=Antirrhinum majus OX=4151 GN=MYB308 PE=2 SV=1	Putative ovule protein OS=Solanum chacoense OX=4108 PE=4 SV=1	Myb-related protein [Gossypium arboreum]	Salvia miltiorrhiza R2R3 MYB transcription factor 29 (MYB29) gene, partial cds
		TRINITY_DN136084_c3_g3	[KAD]	--	Molecular Function: DNA binding (GO:0003677);; Molecular Function: chromatin binding (GO:0003682);;	K09422|6e-64|pop:POPTR_225837|MYB035	[K]	Transcription	Myb-like DNA-binding domain;; Myb-like DNA-binding domain	Myb-related protein P OS=Zea mays OX=4577 GN=P PE=2 SV=1	Transcription factor MYB12 OS=Ananas comosus OX=4615 GN=ACMD2_01733 PE=4 SV=1	Transcription factor MYB12 [Ananas comosus]	PREDICTED: Musa acuminata subsp. malaccensis transcription factor MYB12-like (LOC103985607), mRNA
		TRINITY_DN159001_c1_g1	[KAD]	--	Molecular Function: DNA binding (GO:0003677);; Molecular Function: chromatin binding (GO:0003682);;	K09422|4e-68|sbi:SORBI_01g037670|hypothetical protein	[K]	Transcription	Myb-like DNA-binding domain;; Myb-like DNA-binding domain	Myb-related protein P OS=Zea mays OX=4577 GN=P PE=2 SV=1	myb-related protein P-like OS=Phoenix dactylifera OX=42345 GN=LOC103704727 PE=4 SV=1	PREDICTED: transcription factor MYB12 [Ziziphus jujuba]	PREDICTED: Helianthus annuus myb-related protein P-like (LOC110936291), mRNA
		TRINITY_DN213256_c0_g1	--	--	Molecular Function: binding (GO:0005488);;	K09422|2e-08|rcu:RCOM_0654820|transcription factor, putative	--	--	Myb-like DNA-binding domain;; Myb-like DNA-binding domain	Single myb histone 6 OS=Zea mays OX=4577 GN=SMH6 PE=2 SV=1	Meiotically up-regulated gene 152 protein OS=Anthurium amnicola OX=1678845 GN=mug152_0 PE=4 SV=1	MYB-like protein [Metarhizium robertsii ARSEF 23]	--
		TRINITY_DN138547_c5_g1	[KAD]	--	Molecular Function: binding (GO:0005488);; Biological Process: defense response (GO:0006952);; Biological Process: leaf morphogenesis (GO:0009965);; Biological Process: cellular process (GO:0009987);; Cellular Component: intracellular non-membrane-bounded organelle (GO:0043232);; Biological Process: regulation of biological process (GO:0050789);; Biological Process: response to other organism (GO…	--	[K]	Transcription	Myb-like DNA-binding domain;; Myb-like DNA-binding domain	Transcription factor AS1 OS=Arabidopsis thaliana OX=3702 GN=AS1 PE=1 SV=1	transcription factor AS1-like OS=Phoenix dactylifera OX=42345 GN=LOC103716486 PE=4 SV=1	PREDICTED: transcription factor AS1-like [Elaeis guineensis]	Spirodela polyrhiza strain 9509 chromosome 5 sequence
		TRINITY_DN132469_c4_g2	--	--	Molecular Function: DNA binding (GO:0003677);; Molecular Function: chromatin binding (GO:0003682);;	K09422|3e-19|sbi:SORBI_03g010960|hypothetical protein	[K]	Transcription	Myb-like DNA-binding domain;; Myb-like DNA-binding domain	Transcription factor CSA OS=Oryza sativa subsp. japonica OX=39947 GN=CSA PE=2 SV=2	transcription factor MYB35-like isoform X1 OS=Phoenix dactylifera OX=42345 GN=LOC103709661 PE=4 SV=1	PREDICTED: myb-related protein Zm1-like [Phoenix dactylifera]	PREDICTED: Panicum hallii transcription factor CSA-like (LOC112894224), transcript variant X2, mRNA
		TRINITY_DN144527_c4_g1	[KAD]	--	Molecular Function: DNA binding (GO:0003677);; Molecular Function: chromatin binding (GO:0003682);;	K09422|1e-48|zma:100381481|hypothetical protein LOC100381481	[K]	Transcription	Myb-like DNA-binding domain;; Myb-like DNA-binding domain	Transcription factor CSA OS=Oryza sativa subsp. japonica OX=39947 GN=CSA PE=2 SV=2	Uncharacterized protein OS=Musa acuminata subsp. malaccensis OX=214687 PE=4 SV=1	PREDICTED: trichome differentiation protein GL1-like isoform X2 [Musa acuminata subsp. malaccensis]	PREDICTED: Oryza sativa Japonica Group transcription factor CSA-like (LOC4325181), mRNA
		TRINITY_DN145265_c0_g2	--	--	Molecular Function: binding (GO:0005488);;	--	[O]	Posttranslational modification, protein turnover, chaperones	Myb-like DNA-binding domain;; Myb-like DNA-binding domain	Transcription factor DIVARICATA OS=Antirrhinum majus OX=4151 GN=DIVARICATA PE=2 SV=1	DIVARICATA-like OS=Orchis italica OX=59334 GN=DIV-like PE=4 SV=1	PREDICTED: transcription factor DIVARICATA isoform X2 [Phoenix dactylifera]	PREDICTED: Ananas comosus transcription factor DIVARICATA-like (LOC109727943), mRNA
		TRINITY_DN146424_c0_g1	[KAD]	--	--	K09422|4e-86|vvi:100248959|hypothetical protein LOC100248959	[K]	Transcription	Myb-like DNA-binding domain;; Myb-like DNA-binding domain	Transcription factor GAMYB OS=Oryza sativa subsp. indica OX=39946 GN=GAM1 PE=2 SV=1	transcription factor GAMYB-like isoform X3 OS=Phoenix dactylifera OX=42345 GN=LOC103709043 PE=4 SV=1	PREDICTED: transcription factor GAMYB-like isoform X1 [Elaeis guineensis]	PREDICTED: Gossypium arboreum transcription factor GAMYB-like (LOC108489866), transcript variant X5, mRNA
		TRINITY_DN141284_c2_g1	[KAD]	--	Molecular Function: DNA binding (GO:0003677);; Molecular Function: chromatin binding (GO:0003682);;	K09422|4e-50|pop:POPTR_178287|MYB007	[K]	Transcription	Myb-like DNA-binding domain;; Myb-like DNA-binding domain	Transcription factor GAMYB OS=Oryza sativa subsp. indica OX=39946 GN=GAM1 PE=2 SV=1	MYB transcription factor (Fragment) OS=Zea mays OX=4577 PE=2 SV=1	PREDICTED: transcription factor GAMYB-like [Musa acuminata subsp. malaccensis]	--
		TRINITY_DN62797_c0_g1	--	--	--	--	[O]	Posttranslational modification, protein turnover, chaperones	Myb-like DNA-binding domain;; Myb-like DNA-binding domain	Transcription factor MAMYB OS=Arabidopsis thaliana OX=3702 GN=MAMYB PE=1 SV=1	Predicted protein OS=Physcomitrella patens subsp. patens OX=3218 GN=PHYPA_028786 PE=4 SV=1	PREDICTED: dnaJ homolog subfamily C member 2-like [Tarenaya hassleriana]	--
		TRINITY_DN147453_c2_g2	--	--	Molecular Function: binding (GO:0005488);;	--	[O]	Posttranslational modification, protein turnover, chaperones	Myb-like DNA-binding domain;; Myb-like DNA-binding domain	Transcription factor MAMYB OS=Arabidopsis thaliana OX=3702 GN=MAMYB PE=1 SV=1	dnaJ homolog subfamily C member 2 OS=Phoenix dactylifera OX=42345 GN=LOC103714068 PE=4 SV=1	PREDICTED: dnaJ homolog subfamily C member 2 [Elaeis guineensis]	--
		TRINITY_DN144606_c2_g1	[KAD]	--	Molecular Function: DNA binding (GO:0003677);; Molecular Function: chromatin binding (GO:0003682);;	K09422|2e-85|vvi:100256309|hypothetical protein LOC100256309	[K]	Transcription	Myb-like DNA-binding domain;; Myb-like DNA-binding domain	Transcription factor MYB1 OS=Arabidopsis thaliana OX=3702 GN=MYB1 PE=2 SV=1	uncharacterized protein LOC104601164 OS=Nelumbo nucifera OX=4432 GN=LOC104601164 PE=4 SV=1	PREDICTED: uncharacterized protein LOC104601164 [Nelumbo nucifera]	PREDICTED: Elaeis guineensis trichome differentiation protein GL1-like (LOC105052148), mRNA
		TRINITY_DN154978_c2_g4	[KAD]	--	--	--	[K]	Transcription	Myb-like DNA-binding domain;; Myb-like DNA-binding domain	Transcription factor MYB101 OS=Arabidopsis thaliana OX=3702 GN=MYB101 PE=2 SV=1	Uncharacterized protein OS=Citrus clementina OX=85681 GN=CICLE_v10014958mg PE=4 SV=1	hypothetical protein CICLE_v10014958mg [Citrus clementina]	PREDICTED: Ananas comosus transcription factor MYB26-like (LOC109715569), transcript variant X2, mRNA
		TRINITY_DN141284_c3_g1	[KAD]	--	Molecular Function: DNA binding (GO:0003677);; Molecular Function: chromatin binding (GO:0003682);; Molecular Function: DNA-binding transcription factor activity (GO:0003700);; Molecular Function: catalytic activity (GO:0003824);; Biological Process: pollen development (GO:0009555);; Biological Process: gibberellin biosynthetic process (GO:0009686);; Biological Process: gibberellic acid mediated …	K09422|4e-59|pop:POPTR_178287|MYB007	[K]	Transcription	Myb-like DNA-binding domain;; Myb-like DNA-binding domain	Transcription factor MYB101 OS=Arabidopsis thaliana OX=3702 GN=MYB101 PE=2 SV=1	SANT/Myb domain OS=Macleaya cordata OX=56857 GN=BVC80_205g12 PE=4 SV=1	PREDICTED: transcription factor MYB44-like [Elaeis guineensis]	PREDICTED: Zea mays MYBGA transcription factor (LOC100191731), transcript variant X1, mRNA
		TRINITY_DN143767_c5_g1	[KAD]	--	--	K09422|2e-101|pop:POPTR_555481|MYB017	[K]	Transcription	Myb-like DNA-binding domain;; Myb-like DNA-binding domain	Transcription factor MYB102 OS=Arabidopsis thaliana OX=3702 GN=MYB102 PE=2 SV=1	transcription factor MYB39 OS=Phoenix dactylifera OX=42345 GN=LOC103711165 PE=4 SV=1	PREDICTED: transcription factor MYB39 [Phoenix dactylifera]	PREDICTED: Eucalyptus grandis myb-related protein Hv1 (LOC104441101), mRNA
		TRINITY_DN160306_c2_g2	[KAD]	--	--	K09422|2e-45|vvi:100253313|hypothetical protein LOC100253313	[K]	Transcription	Myb-like DNA-binding domain;; Myb-like DNA-binding domain	Transcription factor MYB105 OS=Arabidopsis thaliana OX=3702 GN=MYB105 PE=1 SV=1	MYB-related transcription factor OS=Salvia miltiorrhiza OX=226208 GN=MYB15 PE=2 SV=1	MYB-related transcription factor [Salvia miltiorrhiza]	PREDICTED: Oryza sativa Japonica Group transcription factor CSA-like (LOC4345661), transcript variant X2, mRNA
		TRINITY_DN150359_c3_g2	[KAD]	--	--	--	[K]	Transcription	Myb-like DNA-binding domain;; Myb-like DNA-binding domain	Transcription factor MYB105 OS=Arabidopsis thaliana OX=3702 GN=MYB105 PE=1 SV=1	R2R3 MYB (Fragment) OS=Iris fulva OX=92176 PE=2 SV=1	hypothetical protein DCAR_027421 [Daucus carota subsp. sativus]	PREDICTED: Eucalyptus grandis uncharacterized LOC104455746 (LOC104455746), mRNA
		TRINITY_DN149364_c5_g2	[KAD]	--	Molecular Function: DNA binding (GO:0003677);; Molecular Function: chromatin binding (GO:0003682);;	K09422|1e-70|pop:POPTR_774521|MYB201	[K]	Transcription	Myb-like DNA-binding domain;; Myb-like DNA-binding domain	Transcription factor MYB111 OS=Arabidopsis thaliana OX=3702 GN=MYB111 PE=1 SV=1	MYB6 OS=Narcissus tazetta var. chinensis OX=391288 GN=MYB6 PE=2 SV=1	PREDICTED: myb-related protein 308-like [Elaeis guineensis]	PREDICTED: Rosa chinensis myb-related protein 308-like (LOC112182064), mRNA
		TRINITY_DN46229_c0_g1	[KAD]	--	Molecular Function: DNA binding (GO:0003677);; Molecular Function: chromatin binding (GO:0003682);;	--	[K]	Transcription	Myb-like DNA-binding domain;; Myb-like DNA-binding domain	Transcription factor MYB118 OS=Arabidopsis thaliana OX=3702 GN=MYB118 PE=2 SV=1	Uncharacterized protein OS=Gossypium raimondii OX=29730 GN=B456_009G215900 PE=4 SV=1	hypothetical protein NECHADRAFT_50578 [Nectria haematococca mpVI 77-13-4]	Nectria haematococca mpVI 77-13-4 hypothetical protein, mRNA
		TRINITY_DN160109_c0_g5	[KAD]	--	--	K09422|2e-30|osa:4339167|Os05g0490600	[K]	Transcription	Myb-like DNA-binding domain;; Myb-like DNA-binding domain	Transcription factor MYB120 OS=Arabidopsis thaliana OX=3702 GN=MYB120 PE=2 SV=1	Tubby-like F-box protein 5 OS=Apostasia shenzhenica OX=1088818 GN=TULP5 PE=3 SV=1	GAMyb protein, partial [Triticum aestivum]	--
		TRINITY_DN140390_c1_g5	[KAD]	--	--	K09422|1e-22|vvi:100232899|MYBPA1	[K]	Transcription	Myb-like DNA-binding domain;; Myb-like DNA-binding domain	Transcription factor MYB23 OS=Arabidopsis thaliana OX=3702 GN=MYB23 PE=1 SV=1	transcription repressor MYB5-like OS=Juglans regia OX=51240 GN=LOC109002060 PE=4 SV=1	TT2 like MYB transcriptoin factor [Theobroma cacao]	PREDICTED: Rosa chinensis myb-related protein 308-like (LOC112182064), mRNA
		TRINITY_DN154649_c1_g1	[KAD]	--	Molecular Function: DNA binding (GO:0003677);; Molecular Function: chromatin binding (GO:0003682);; Molecular Function: DNA-binding transcription factor activity (GO:0003700);; Biological Process: regulation of transcription, DNA-templated (GO:0006355);; Biological Process: plant-type secondary cell wall biogenesis (GO:0009834);; Biological Process: anther dehiscence (GO:0009901);;	K09422|2e-45|osa:4327821|Os01g0709000	[K]	Transcription	Myb-like DNA-binding domain;; Myb-like DNA-binding domain	Transcription factor MYB26 OS=Arabidopsis thaliana OX=3702 GN=MYB26 PE=2 SV=1	Uncharacterized protein OS=Solanum tuberosum OX=4113 PE=4 SV=1	PREDICTED: myb-related protein 305-like [Elaeis guineensis]	PREDICTED: Herrania umbratica transcription factor MYB26 (LOC110424388), mRNA
		TRINITY_DN146323_c0_g1	[KAD]	--	Biological Process: response to endogenous stimulus (GO:0009719);; Biological Process: response to organic substance (GO:0010033);;	K09422|4e-32|zma:100285701|myb-related protein Myb4	[K]	Transcription	Myb-like DNA-binding domain;; Myb-like DNA-binding domain	Transcription factor MYB30 OS=Oryza sativa subsp. japonica OX=39947 GN=MYB30 PE=1 SV=1	myb-related protein Myb4 OS=Phoenix dactylifera OX=42345 GN=LOC103708442 PE=4 SV=1	PREDICTED: myb-related protein Myb4 [Phoenix dactylifera]	PREDICTED: Musa acuminata subsp. malaccensis myb-related protein Myb4 (LOC103983039), mRNA
		TRINITY_DN151733_c1_g1	[KAD]	--	Molecular Function: DNA binding (GO:0003677);; Molecular Function: chromatin binding (GO:0003682);;	K09422|6e-70|pop:POPTR_584440|MYB099	[K]	Transcription	Myb-like DNA-binding domain;; Myb-like DNA-binding domain	Transcription factor MYB36 OS=Arabidopsis thaliana OX=3702 GN=MYB36 PE=1 SV=1	Uncharacterized protein OS=Spinacia oleracea OX=3562 GN=SOVF_187250 PE=4 SV=1	hypothetical protein SOVF_187250 [Spinacia oleracea]	PREDICTED: Ananas comosus transcription factor MYB36-like (LOC109703580), mRNA
		TRINITY_DN133638_c8_g1	[KAD]	--	Molecular Function: DNA binding (GO:0003677);; Molecular Function: chromatin binding (GO:0003682);;	K09422|3e-83|pop:POPTR_408761|MYB112	[K]	Transcription	Myb-like DNA-binding domain;; Myb-like DNA-binding domain	Transcription factor MYB36 OS=Arabidopsis thaliana OX=3702 GN=MYB36 PE=1 SV=1	myb-related protein 315-like OS=Phoenix dactylifera OX=42345 GN=LOC103712274 PE=4 SV=1	PREDICTED: myb-related protein 315-like [Phoenix dactylifera]	PREDICTED: Musa acuminata subsp. malaccensis transcription factor MYB35-like (LOC103982203), mRNA
		TRINITY_DN151733_c1_g3	[KAD]	--	Molecular Function: DNA binding (GO:0003677);; Molecular Function: chromatin binding (GO:0003682);;	K09422|3e-79|pop:POPTR_584440|MYB099	[K]	Transcription	Myb-like DNA-binding domain;; Myb-like DNA-binding domain	Transcription factor MYB36 OS=Arabidopsis thaliana OX=3702 GN=MYB36 PE=1 SV=1	transcription factor MYB36-like OS=Phoenix dactylifera OX=42345 GN=LOC103714889 PE=4 SV=1	PREDICTED: transcription factor RAX2-like [Elaeis guineensis]	PREDICTED: Phoenix dactylifera myb-related protein 308 (LOC103720775), mRNA
		TRINITY_DN157625_c1_g2	[KAD]	--	Molecular Function: binding (GO:0005488);;	--	[K]	Transcription	Myb-like DNA-binding domain;; Myb-like DNA-binding domain	Transcription factor MYB3R-1 OS=Arabidopsis thaliana OX=3702 GN=MYB3R1 PE=2 SV=1	myb-related protein 3R-1-like isoform X2 OS=Phoenix dactylifera OX=42345 GN=LOC103710919 PE=4 SV=1	PREDICTED: myb-related protein 3R-1 isoform X2 [Elaeis guineensis]	PREDICTED: Asparagus officinalis transcription factor MYB3R-1 (LOC109844280), mRNA
		TRINITY_DN157717_c0_g1	--	--	Molecular Function: DNA binding (GO:0003677);; Molecular Function: chromatin binding (GO:0003682);;	K09422|4e-06|ath:AT4G00540|ATMYB3R2 (MYB DOMAIN PROTEIN 3R2)	[K]	Transcription	Myb-like DNA-binding domain;; Myb-like DNA-binding domain	Transcription factor MYB3R-2 OS=Arabidopsis thaliana OX=3702 GN=MYB3R2 PE=2 SV=1	Uncharacterized protein OS=Brassica rapa subsp. pekinensis OX=51351 PE=4 SV=1	hypothetical protein HIM_08526 [Hirsutella minnesotensis 3608]	Purpureocillium lilacinum hypothetical protein (VFPFJ_02456), partial mRNA
		TRINITY_DN159725_c0_g2	[KAD]	--	--	K09422|3e-113|vvi:100268025|hypothetical protein LOC100268025	[K]	Transcription	Myb-like DNA-binding domain;; Myb-like DNA-binding domain	Transcription factor MYB3R-2 OS=Oryza sativa subsp. japonica OX=39947 GN=MYB3R-2 PE=2 SV=1	uncharacterized protein LOC103709816 isoform X2 OS=Phoenix dactylifera OX=42345 GN=LOC103709816 PE=4 SV=1	PREDICTED: uncharacterized protein LOC103709816 isoform X2 [Phoenix dactylifera]	PREDICTED: Phoenix dactylifera myb-like protein L (LOC103721351), transcript variant X5, mRNA
		TRINITY_DN47448_c0_g1	[KAD]	--	--	--	[K]	Transcription	Myb-like DNA-binding domain;; Myb-like DNA-binding domain	Transcription factor MYB3R-2 OS=Oryza sativa subsp. japonica OX=39947 GN=MYB3R-2 PE=2 SV=1	BnaC03g35980D protein OS=Brassica napus OX=3708 GN=BnaC03g35980D PE=4 SV=1	PREDICTED: myb-related protein 3R-1-like [Brassica napus]	--
		TRINITY_DN144642_c2_g1	[KAD]	--	--	K09422|6e-86|ath:AT3G09370|MYB3R-3 (myb domain protein 3R-3)	[K]	Transcription	Myb-like DNA-binding domain;; Myb-like DNA-binding domain	Transcription factor MYB3R-3 OS=Arabidopsis thaliana OX=3702 GN=MYB3R3 PE=1 SV=1	myb-related protein B isoform X1 OS=Phoenix dactylifera OX=42345 GN=LOC103716487 PE=4 SV=1	PREDICTED: myb-related protein 3R-1-like isoform X3 [Elaeis guineensis]	PREDICTED: Beta vulgaris subsp. vulgaris hypothetical protein (LOC104892321), mRNA
		TRINITY_DN157717_c0_g4	--	--	Molecular Function: DNA binding (GO:0003677);; Molecular Function: chromatin binding (GO:0003682);;	K09422|1e-07|ath:AT3G09370|MYB3R-3 (myb domain protein 3R-3)	[K]	Transcription	Myb-like DNA-binding domain;; Myb-like DNA-binding domain	Transcription factor MYB3R-3 OS=Arabidopsis thaliana OX=3702 GN=MYB3R3 PE=1 SV=1	BnaA02g36430D protein OS=Brassica napus OX=3708 GN=BnaA02g36430D PE=4 SV=1	hypothetical protein AK830_g10183 [Neonectria ditissima]	Cordyceps militaris CM01 MYB DNA-binding domain protein (CCM_09116), partial mRNA
		TRINITY_DN91508_c0_g1	--	--	Molecular Function: DNA binding (GO:0003677);; Molecular Function: chromatin binding (GO:0003682);;	K09422|2e-06|ath:AT3G09370|MYB3R-3 (myb domain protein 3R-3)	[K]	Transcription	Myb-like DNA-binding domain;; Myb-like DNA-binding domain	Transcription factor MYB3R-3 OS=Arabidopsis thaliana OX=3702 GN=MYB3R3 PE=1 SV=1	--	hypothetical protein TRIATDRAFT_299215 [Trichoderma atroviride IMI 206040]	Trichoderma atroviride IMI 206040 hypothetical protein mRNA
		TRINITY_DN157625_c1_g1	[KAD]	--	Molecular Function: DNA binding (GO:0003677);; Molecular Function: chromatin binding (GO:0003682);;	--	[K]	Transcription	Myb-like DNA-binding domain;; Myb-like DNA-binding domain	Transcription factor MYB3R-4 OS=Arabidopsis thaliana OX=3702 GN=MYB3R4 PE=1 SV=1	Uncharacterized protein OS=Musa acuminata subsp. malaccensis OX=214687 PE=4 SV=1	PREDICTED: myb-related protein 3R-1-like isoform X4 [Musa acuminata subsp. malaccensis]	PREDICTED: Phoenix dactylifera myb-related protein 3R-1-like (LOC103714531), transcript variant X3, mRNA
		TRINITY_DN153331_c1_g1	[KAD]	--	--	K09422|1e-126|vvi:100256181|hypothetical protein LOC100256181	[K]	Transcription	Myb-like DNA-binding domain;; Myb-like DNA-binding domain	Transcription factor MYB3R-5 OS=Arabidopsis thaliana OX=3702 GN=MYB3R5 PE=2 SV=1	myb-related protein B isoform X1 OS=Phoenix dactylifera OX=42345 GN=LOC103716487 PE=4 SV=1	PREDICTED: uncharacterized protein LOC103716487 isoform X1 [Phoenix dactylifera]	PREDICTED: Phoenix dactylifera myb-related protein B (LOC103716487), transcript variant X3, misc_RNA
		TRINITY_DN157684_c4_g1	[KAD]	--	Molecular Function: binding (GO:0005488);;	K09422|6e-73|pop:POPTR_643153|MYB220	[K]	Transcription	Myb-like DNA-binding domain;; Myb-like DNA-binding domain	Transcription factor MYB4 OS=Oryza sativa subsp. japonica OX=39947 GN=MYB4 PE=2 SV=2	myb-related protein Myb4 OS=Phoenix dactylifera OX=42345 GN=LOC103708442 PE=4 SV=1	PREDICTED: myb-related protein Myb4 [Phoenix dactylifera]	Narcissus tazetta var. chinensis MYB transcription factor (myb7) mRNA, complete cds
		TRINITY_DN151314_c4_g1	[KAD]	--	--	K09422|8e-77|zma:100101512|myb39	[K]	Transcription	Myb-like DNA-binding domain;; Myb-like DNA-binding domain	Transcription factor MYB4 OS=Oryza sativa subsp. japonica OX=39947 GN=MYB4 PE=2 SV=2	Myb-related protein Myb4 OS=Dendrobium catenatum OX=906689 GN=MYB4 PE=4 SV=1	PREDICTED: myb-related protein Myb4 isoform X1 [Elaeis guineensis]	PREDICTED: Momordica charantia transcription factor MYB4-like (LOC111015243), mRNA
		TRINITY_DN149189_c0_g1	[KAD]	--	Molecular Function: DNA binding (GO:0003677);; Molecular Function: chromatin binding (GO:0003682);;	K09422|7e-18|rcu:RCOM_1213960|Transcription repressor MYB4, putative	[K]	Transcription	Myb-like DNA-binding domain;; Myb-like DNA-binding domain	Transcription factor MYB4 OS=Oryza sativa subsp. japonica OX=39947 GN=MYB4 PE=2 SV=2	Transcription factor Myb1 (Fragment) OS=Arachis hypogaea OX=3818 PE=2 SV=1	transcription factor Myb1 [Arachis hypogaea]	PREDICTED: Eutrema salsugineum transcription factor MYB10 (LOC18025081), mRNA
		TRINITY_DN132914_c3_g3	[KAD]	--	Molecular Function: DNA binding (GO:0003677);; Molecular Function: chromatin binding (GO:0003682);; Molecular Function: DNA-binding transcription factor activity (GO:0003700);; Biological Process: regulation of transcription, DNA-templated (GO:0006355);; Biological Process: response to salicylic acid (GO:0009751);; Biological Process: response to jasmonic acid (GO:0009753);; Biological Process: r…	K09422|1e-72|vvi:100246583|hypothetical protein LOC100246583	[K]	Transcription	Myb-like DNA-binding domain;; Myb-like DNA-binding domain	Transcription factor MYB41 OS=Arabidopsis thaliana OX=3702 GN=MYB17 PE=1 SV=1	myb-related protein Myb4-like OS=Phoenix dactylifera OX=42345 GN=LOC103710554 PE=4 SV=1	PREDICTED: myb-related protein Myb4-like isoform X2 [Phoenix dactylifera]	PREDICTED: Phoenix dactylifera myb-related protein Myb4-like (LOC103710554), mRNA
		TRINITY_DN141479_c9_g1	[KAD]	--	Molecular Function: DNA binding (GO:0003677);; Molecular Function: chromatin binding (GO:0003682);;	K09422|4e-49|pop:POPTR_1083038|hypothetical protein	[K]	Transcription	Myb-like DNA-binding domain;; Myb-like DNA-binding domain	Transcription factor MYB44 OS=Arabidopsis thaliana OX=3702 GN=MYB44 PE=1 SV=1	Transcription factor, Myb superfamily OS=Handroanthus impetiginosus OX=429701 GN=CDL12_11360 PE=4 SV=1	PREDICTED: transcription factor MYB44-like [Elaeis guineensis]	Hordeum vulgare subsp. vulgare mRNA for predicted protein, complete cds, clone: NIASHv1018A13
		TRINITY_DN159582_c4_g2	[KAD]	--	Molecular Function: DNA binding (GO:0003677);; Molecular Function: chromatin binding (GO:0003682);;	K09422|4e-42|zma:100284969|sucrose responsive element binding protein	[K]	Transcription	Myb-like DNA-binding domain;; Myb-like DNA-binding domain	Transcription factor MYB44 OS=Arabidopsis thaliana OX=3702 GN=MYB44 PE=1 SV=1	Sucrose responsive element-binding protein OS=Elaeis guineensis var. tenera OX=51953 GN=SREBP PE=2 SV=1	PREDICTED: transcription factor MYB44-like [Elaeis guineensis]	PREDICTED: Panicum hallii transcription factor MYB44-like (LOC112881668), mRNA
		TRINITY_DN132469_c3_g1	[KAD]	--	--	--	[K]	Transcription	Myb-like DNA-binding domain;; Myb-like DNA-binding domain	Transcription factor MYB52 OS=Arabidopsis thaliana OX=3702 GN=MYB52 PE=2 SV=1	myb-related protein 3R-1 OS=Phoenix dactylifera OX=42345 GN=LOC103720530 PE=4 SV=1	PREDICTED: myb-related protein 3R-1 [Phoenix dactylifera]	PREDICTED: Elaeis guineensis myb-related protein 3R-1-like (LOC105051753), mRNA
		TRINITY_DN157907_c1_g1	[KAD]	--	Molecular Function: DNA binding (GO:0003677);; Molecular Function: chromatin binding (GO:0003682);; Biological Process: response to abscisic acid (GO:0009737);;	K09422|1e-71|rcu:RCOM_1204520|r2r3-myb transcription factor, putative	[K]	Transcription	Myb-like DNA-binding domain;; Myb-like DNA-binding domain	Transcription factor MYB52 OS=Arabidopsis thaliana OX=3702 GN=MYB52 PE=2 SV=1	SANT/Myb domain OS=Macleaya cordata OX=56857 GN=BVC80_1031g14 PE=4 SV=1	PREDICTED: transcriptional activator Myb-like [Elaeis guineensis]	PREDICTED: Panicum hallii transcription factor MYB52-like (LOC112875724), transcript variant X2, mRNA
		TRINITY_DN158490_c2_g1	[KAD]	--	Molecular Function: DNA binding (GO:0003677);; Molecular Function: chromatin binding (GO:0003682);;	K09422|1e-75|sbi:SORBI_03g007360|hypothetical protein	[K]	Transcription	Myb-like DNA-binding domain;; Myb-like DNA-binding domain	Transcription factor MYB62 OS=Arabidopsis thaliana OX=3702 GN=MYB62 PE=2 SV=1	ScMYB21 protein OS=Saccharum hybrid cultivar Co 86032 OX=672234 GN=scMYB21 PE=2 SV=1	ScMYB21 protein [Saccharum hybrid cultivar Co 86032]	PREDICTED: Oryza brachyantha transcription repressor MYB4-like (LOC102699347), mRNA
		TRINITY_DN152650_c0_g1	--	--	--	K09422|2e-23|pop:POPTR_751583|MYB012	[K]	Transcription	Myb-like DNA-binding domain;; Myb-like DNA-binding domain	Transcription factor MYB65 OS=Arabidopsis thaliana OX=3702 GN=MYB65 PE=2 SV=1	Uncharacterized protein OS=Populus trichocarpa OX=3694 GN=POPTR_001G224500v3 PE=4 SV=1	hypothetical protein POPTR_0001s23170g [Populus trichocarpa]	Lupinus angustifolius cultivar Tanjil chromosome LG-06
		TRINITY_DN158725_c9_g2	[KAD]	--	Biological Process: response to hormone (GO:0009725);; Biological Process: response to oxygen-containing compound (GO:1901700);;	--	[K]	Transcription	Myb-like DNA-binding domain;; Myb-like DNA-binding domain	Transcription factor MYB73 OS=Arabidopsis thaliana OX=3702 GN=MYB73 PE=1 SV=1	Uncharacterized protein OS=Vitis vinifera OX=29760 GN=VIT_18s0001g09850 PE=4 SV=1	PREDICTED: transcription factor MYB44-like [Vitis vinifera]	PREDICTED: Pyrus x bretschneideri transcription factor MYB44 (LOC103957239), mRNA
		TRINITY_DN141479_c9_g2	[KAD]	--	--	K09422|8e-50|vvi:100233128|SREBP	[K]	Transcription	Myb-like DNA-binding domain;; Myb-like DNA-binding domain	Transcription factor MYB73 OS=Arabidopsis thaliana OX=3702 GN=MYB73 PE=1 SV=1	Uncharacterized protein OS=Musa acuminata subsp. malaccensis OX=214687 PE=4 SV=1	PREDICTED: transcription factor MYB44-like [Prunus mume]	PREDICTED: Oryza brachyantha transcription factor MYB44-like (LOC102722326), mRNA
		TRINITY_DN137401_c1_g1	[KAD]	--	Molecular Function: DNA binding (GO:0003677);; Molecular Function: chromatin binding (GO:0003682);;	K09422|2e-50|zma:100281240|pco081562	[K]	Transcription	Myb-like DNA-binding domain;; Myb-like DNA-binding domain	Transcription factor MYB77 OS=Arabidopsis thaliana OX=3702 GN=MYB77 PE=1 SV=1	Transcription factor MYB44 OS=Anthurium amnicola OX=1678845 GN=MYB44_1 PE=4 SV=1	PREDICTED: transcription factor MYB44-like [Musa acuminata subsp. malaccensis]	PREDICTED: Musa acuminata subsp. malaccensis transcription factor MYB44-like (LOC103994069), mRNA
		TRINITY_DN136084_c3_g2	[KAD]	--	Molecular Function: DNA binding (GO:0003677);; Molecular Function: chromatin binding (GO:0003682);; Molecular Function: DNA-binding transcription factor activity (GO:0003700);; Biological Process: regulation of transcription, DNA-templated (GO:0006355);;	K09422|3e-49|pop:POPTR_572513|MYB055	[K]	Transcription	Myb-like DNA-binding domain;; Myb-like DNA-binding domain	Transcription factor MYB86 OS=Arabidopsis thaliana OX=3702 GN=MYB86 PE=2 SV=1	transcription repressor MYB6-like OS=Cicer arietinum OX=3827 GN=LOC101491013 PE=4 SV=1	PREDICTED: transcription repressor MYB6-like [Cicer arietinum]	PREDICTED: Ananas comosus transcription factor MYB86-like (LOC109719663), mRNA
		TRINITY_DN132469_c1_g1	[KAD]	--	Molecular Function: DNA binding (GO:0003677);; Molecular Function: chromatin binding (GO:0003682);;	K09422|2e-56|sbi:SORBI_04g001110|hypothetical protein	[K]	Transcription	Myb-like DNA-binding domain;; Myb-like DNA-binding domain	Transcription factor MYB86 OS=Arabidopsis thaliana OX=3702 GN=MYB86 PE=2 SV=1	Transcription factor LAF1 (Fragment) OS=Ananas comosus OX=4615 GN=ACMD2_03464 PE=4 SV=1	Transcription factor LAF1, partial [Ananas comosus]	PREDICTED: Phoenix dactylifera transcription factor LAF1-like (LOC103710568), mRNA
		TRINITY_DN140390_c1_g1	[KAD]	--	Biological Process: aromatic compound biosynthetic process (GO:0019438);; Biological Process: regulation of cellular biosynthetic process (GO:0031326);; Biological Process: organic cyclic compound biosynthetic process (GO:1901362);;	K09422|5e-107|pop:POPTR_646666|MYB128	[K]	Transcription	Myb-like DNA-binding domain;; Myb-like DNA-binding domain	Transcription factor MYB86 OS=Arabidopsis thaliana OX=3702 GN=MYB86 PE=2 SV=1	transcription factor MYB26 OS=Phoenix dactylifera OX=42345 GN=LOC103715801 PE=4 SV=1	PREDICTED: transcription repressor MYB6 [Phoenix dactylifera]	PREDICTED: Phoenix dactylifera transcription repressor MYB6-like (LOC103712434), mRNA
		TRINITY_DN151462_c1_g2	[KAD]	--	Molecular Function: DNA binding (GO:0003677);; Molecular Function: chromatin binding (GO:0003682);;	K09422|9e-54|osa:4337756|Os05g0140100	[K]	Transcription	Myb-like DNA-binding domain;; Myb-like DNA-binding domain	Transcription factor MYB86 OS=Arabidopsis thaliana OX=3702 GN=MYB86 PE=2 SV=1	Uncharacterized protein OS=Manihot esculenta OX=3983 GN=MANES_08G106900 PE=4 SV=1	hypothetical protein MANES_08G106900 [Manihot esculenta]	PREDICTED: Phoenix dactylifera myb-related protein Hv33-like (LOC103720134), mRNA
		TRINITY_DN142824_c2_g1	[KAD]	--	Molecular Function: DNA binding (GO:0003677);; Molecular Function: chromatin binding (GO:0003682);;	K09422|3e-86|pop:POPTR_207391|MYB027	[K]	Transcription	Myb-like DNA-binding domain;; Myb-like DNA-binding domain	Transcription factor MYB92 OS=Arabidopsis thaliana OX=3702 GN=MYB92 PE=1 SV=1	Uncharacterized protein OS=Eucalyptus grandis OX=71139 GN=EUGRSUZ_I00442 PE=4 SV=1	PREDICTED: transcription factor MYB34-like [Eucalyptus grandis]	PREDICTED: Elaeis guineensis transcription repressor MYB6-like (LOC105058421), mRNA
		TRINITY_DN143930_c2_g2	[KAD]	--	--	K09422|8e-82|osa:4339902|Os06g0112700	[K]	Transcription	Myb-like DNA-binding domain;; Myb-like DNA-binding domain	Transcription factor MYB93 OS=Arabidopsis thaliana OX=3702 GN=MYB93 PE=1 SV=1	transcription factor MYB39-like OS=Phoenix dactylifera OX=42345 GN=LOC103704749 PE=4 SV=1	PREDICTED: transcription factor MYB39-like [Elaeis guineensis]	PREDICTED: Ananas comosus myb-related protein 330-like (LOC109707989), mRNA
		TRINITY_DN139490_c2_g1	--	--	Biological Process: response to hormone (GO:0009725);; Biological Process: response to oxygen-containing compound (GO:1901700);;	--	[O]	Posttranslational modification, protein turnover, chaperones	Myb-like DNA-binding domain;; Myb-like DNA-binding domain	Transcription factor MYBS1 OS=Oryza sativa subsp. japonica OX=39947 GN=MYBS1 PE=1 SV=1	Uncharacterized protein OS=Musa acuminata subsp. malaccensis OX=214687 PE=4 SV=1	PREDICTED: transcription factor DIVARICATA-like [Musa acuminata subsp. malaccensis]	PREDICTED: Ananas comosus transcription factor SRM1-like (LOC109716977), transcript variant X2, mRNA
		TRINITY_DN151733_c0_g1	[KAD]	--	Molecular Function: binding (GO:0005488);;	K09422|3e-38|vvi:100256441|hypothetical protein LOC100256441	[K]	Transcription	Myb-like DNA-binding domain;; Myb-like DNA-binding domain	Transcription factor RAX3 OS=Arabidopsis thaliana OX=3702 GN=RAX3 PE=2 SV=1	MYB-like protein 1 OS=Salvia miltiorrhiza OX=226208 GN=MYB10 PE=2 SV=1	MYB-related transcription factor [Salvia miltiorrhiza]	PREDICTED: Brassica napus transcription factor RAX3 (LOC106380214), mRNA
		TRINITY_DN153619_c5_g1	[KAD]	--	Molecular Function: binding (GO:0005488);;	K09422|2e-82|pop:POPTR_563328|MYB184	[K]	Transcription	Myb-like DNA-binding domain;; Myb-like DNA-binding domain	Transcription factor RAX3 OS=Arabidopsis thaliana OX=3702 GN=RAX3 PE=2 SV=1	myb-related protein Myb4-like OS=Phoenix dactylifera OX=42345 GN=LOC103713671 PE=4 SV=1	PREDICTED: transcription factor RAX3-like [Elaeis guineensis]	Salvia miltiorrhiza MYB-related transcription factor (MYB47) mRNA, complete cds
		TRINITY_DN144779_c0_g1	--	--	Molecular Function: binding (GO:0005488);;	--	[O]	Posttranslational modification, protein turnover, chaperones	Myb-like DNA-binding domain;; Myb-like DNA-binding domain	Transcription factor SRM1 OS=Arabidopsis thaliana OX=3702 GN=SRM1 PE=1 SV=1	transcription factor DIVARICATA OS=Phoenix dactylifera OX=42345 GN=LOC103716590 PE=4 SV=1	PREDICTED: transcription factor DIVARICATA [Elaeis guineensis]	PREDICTED: Lactuca sativa transcription factor DIVARICATA-like (LOC111916285), mRNA
		TRINITY_DN131090_c6_g1	--	--	--	--	[O]	Posttranslational modification, protein turnover, chaperones	Myb-like DNA-binding domain;; Myb-like DNA-binding domain	Transcription factor SRM1 OS=Arabidopsis thaliana OX=3702 GN=SRM1 PE=1 SV=1	Uncharacterized protein OS=Prunus persica OX=3760 GN=PRUPE_1G349700 PE=4 SV=1	PREDICTED: transcription factor DIVARICATA [Elaeis guineensis]	Saccharum hybrid cultivar Co 86032 mRNA for ScMYB30 protein
		TRINITY_DN140390_c1_g3	[KAD]	--	--	K09422|7e-43|pop:POPTR_554534|MYB153	[K]	Transcription	Myb-like DNA-binding domain;; Myb-like DNA-binding domain	Transcription factor WER OS=Arabidopsis thaliana OX=3702 GN=WER PE=1 SV=1	myb-related protein 308-like OS=Gossypium hirsutum OX=3635 GN=LOC107930454 PE=4 SV=1	PREDICTED: myb-related protein 308-like [Elaeis guineensis]	PREDICTED: Ananas comosus transcription repressor MYB5-like (LOC109716607), mRNA
		TRINITY_DN142218_c0_g2	[KAD]	--	--	K09422|1e-54|vvi:100260318|similar to MYB transcription factor MYB139	[K]	Transcription	Myb-like DNA-binding domain;; Myb-like DNA-binding domain;; Myb-like DNA-binding domain	Transcription factor MYB59 OS=Arabidopsis thaliana OX=3702 GN=MYB59 PE=2 SV=2	myb-related protein MYBAS2-like OS=Phoenix dactylifera OX=42345 GN=LOC103696506 PE=4 SV=1	PREDICTED: myb-related protein MYBAS2-like [Phoenix dactylifera]	PREDICTED: Elaeis guineensis myb-related protein MYBAS2 (LOC105045725), transcript variant X1, mRNA
WRKY	84	TRINITY_DN138142_c6_g2	--	--	Molecular Function: DNA-binding transcription factor activity (GO:0003700);; Biological Process: regulation of transcription, DNA-templated (GO:0006355);; Molecular Function: sequence-specific DNA binding (GO:0043565);;	--	--	--	--	Probable WRKY transcription factor 11 OS=Arabidopsis thaliana OX=3702 GN=WRKY11 PE=2 SV=2	Uncharacterized protein OS=Musa acuminata subsp. malaccensis OX=214687 PE=4 SV=1	PREDICTED: probable WRKY transcription factor 11 [Musa acuminata subsp. malaccensis]	--
		TRINITY_DN134431_c2_g2	--	--	--	--	--	--	--	Probable WRKY transcription factor 19 OS=Arabidopsis thaliana OX=3702 GN=WRKY19 PE=3 SV=1	Uncharacterized protein OS=Amborella trichopoda OX=13333 GN=AMTR_s00075p00169840 PE=4 SV=1	PREDICTED: uncharacterized protein LOC18432776 [Amborella trichopoda]	--
		TRINITY_DN155885_c1_g2	--	--	--	--	--	--	--	Probable WRKY transcription factor 19 OS=Arabidopsis thaliana OX=3702 GN=WRKY19 PE=3 SV=1	uncharacterized protein LOC103717758 OS=Phoenix dactylifera OX=42345 GN=LOC103717758 PE=4 SV=1	PREDICTED: uncharacterized protein LOC105058355 [Elaeis guineensis]	PREDICTED: Lactuca sativa uncharacterized LOC111904307 (LOC111904307), mRNA
		TRINITY_DN156483_c1_g2	--	--	--	--	--	--	--	Probable WRKY transcription factor 19 OS=Arabidopsis thaliana OX=3702 GN=WRKY19 PE=3 SV=1	uncharacterized protein LOC103698281 OS=Phoenix dactylifera OX=42345 GN=LOC103698281 PE=4 SV=1	PREDICTED: uncharacterized protein LOC103698281 [Phoenix dactylifera]	--
		TRINITY_DN134431_c2_g1	--	--	--	--	--	--	--	Probable WRKY transcription factor 19 OS=Arabidopsis thaliana OX=3702 GN=WRKY19 PE=3 SV=1	LOW QUALITY PROTEIN: uncharacterized protein LOC103710875 OS=Phoenix dactylifera OX=42345 GN=LOC103710875 PE=4 SV=1	PREDICTED: LOW QUALITY PROTEIN: uncharacterized protein LOC103710875 [Phoenix dactylifera]	PREDICTED: Sesamum indicum uncharacterized LOC105169193 (LOC105169193), mRNA
		TRINITY_DN152181_c3_g2	--	--	--	--	--	--	--	Probable WRKY transcription factor 21 OS=Arabidopsis thaliana OX=3702 GN=WRKY21 PE=2 SV=1	Putative WRKY transcription factor 39-like protein OS=Gossypium arboreum OX=29729 GN=F383_10663 PE=4 SV=1	putative WRKY transcription factor 39 -like protein [Gossypium arboreum]	--
		TRINITY_DN159839_c0_g1	--	--	--	--	--	--	--	Probable WRKY transcription factor 21 OS=Arabidopsis thaliana OX=3702 GN=WRKY21 PE=2 SV=1	Uncharacterized protein WRKY_19 OS=Selaginella moellendorffii OX=88036 GN=WRKY_19 PE=4 SV=1	hypothetical protein SELMODRAFT_108669 [Selaginella moellendorffii]	PREDICTED: Citrus sinensis probable WRKY transcription factor 21 (LOC102626993), transcript variant X2, mRNA
		TRINITY_DN152781_c5_g2	--	--	--	--	--	--	--	Probable WRKY transcription factor 27 OS=Arabidopsis thaliana OX=3702 GN=WRKY27 PE=2 SV=1	WRKY transcription factor 22-like OS=Phoenix dactylifera OX=42345 GN=LOC103709031 PE=4 SV=1	PREDICTED: WRKY transcription factor 22-like [Phoenix dactylifera]	--
		TRINITY_DN137099_c4_g1	--	--	--	--	--	--	--	Probable WRKY transcription factor 31 OS=Arabidopsis thaliana OX=3702 GN=WRKY31 PE=2 SV=1	WRKY6-like protein (Fragment) OS=Pelargonium zonale OX=4032 PE=2 SV=1	--	PREDICTED: Oryza sativa Japonica Group probable WRKY transcription factor 31 (LOC107276051), mRNA
		TRINITY_DN141732_c0_g1	--	--	--	--	--	--	--	Probable WRKY transcription factor 33 OS=Arabidopsis thaliana OX=3702 GN=WRKY33 PE=1 SV=2	probable WRKY transcription factor 25 OS=Phoenix dactylifera OX=42345 GN=LOC103721507 PE=4 SV=1	PREDICTED: probable WRKY transcription factor 33 [Elaeis guineensis]	--
		TRINITY_DN132573_c0_g1	--	--	--	--	--	--	--	Probable WRKY transcription factor 33 OS=Arabidopsis thaliana OX=3702 GN=WRKY33 PE=1 SV=2	Uncharacterized protein OS=Solanum tuberosum OX=4113 PE=4 SV=1	PREDICTED: F-box/LRR-repeat protein 3 [Sesamum indicum]	Spirodela polyrhiza strain 9509 chromosome 2 sequence
		TRINITY_DN135008_c4_g4	--	--	--	--	--	--	--	Probable WRKY transcription factor 39 OS=Arabidopsis thaliana OX=3702 GN=WRKY39 PE=2 SV=1	--	--	--
		TRINITY_DN150992_c3_g1	--	--	--	--	--	--	--	Probable WRKY transcription factor 53 OS=Arabidopsis thaliana OX=3702 GN=WRKY53 PE=1 SV=1	Transcription factor WRKY OS=Triticum aestivum OX=4565 GN=WRKY1B PE=2 SV=1	WRKY transcription factor WRKY1B [Triticum aestivum]	--
		TRINITY_DN152392_c2_g3	--	--	--	--	--	--	--	Probable WRKY transcription factor 60 OS=Arabidopsis thaliana OX=3702 GN=WRKY60 PE=1 SV=1	Uncharacterized protein OS=Solanum lycopersicum OX=4081 GN=101268780 PE=4 SV=1	PREDICTED: probable WRKY transcription factor 40 [Solanum lycopersicum]	PREDICTED: Oryza sativa Japonica Group proline-rich protein 12 (LOC9267555), mRNA
		TRINITY_DN154032_c1_g2	--	--	--	--	--	--	--	Probable WRKY transcription factor 65 OS=Arabidopsis thaliana OX=3702 GN=WRKY65 PE=2 SV=1	Putative WRKY transcription factor 65 OS=Ananas comosus OX=4615 GN=ACMD2_02221 PE=4 SV=1	putative WRKY transcription factor 65 [Ananas comosus]	PREDICTED: Ananas comosus probable WRKY transcription factor 65 (LOC109717065), mRNA
		TRINITY_DN152781_c5_g1	--	--	Biological Process: biological_process (GO:0044699);;	--	--	--	--	Probable WRKY transcription factor 65 OS=Arabidopsis thaliana OX=3702 GN=WRKY65 PE=2 SV=1	probable WRKY transcription factor 65 isoform X1 OS=Juglans regia OX=51240 GN=LOC109013195 PE=4 SV=1	PREDICTED: probable WRKY transcription factor 65 [Arachis ipaensis]	PREDICTED: Musa acuminata subsp. malaccensis probable WRKY transcription factor 65 (LOC103980933), mRNA
		TRINITY_DN159954_c3_g1	--	--	--	--	--	--	--	Probable WRKY transcription factor 69 OS=Arabidopsis thaliana OX=3702 GN=WRKY69 PE=2 SV=1	Putative WRKY transcription factor 65 OS=Dendrobium catenatum OX=906689 GN=WRKY65 PE=4 SV=1	PREDICTED: probable WRKY transcription factor 65 isoform X2 [Ziziphus jujuba]	PREDICTED: Phoenix dactylifera probable WRKY transcription factor 65 (LOC103697729), mRNA
		TRINITY_DN154006_c0_g4	--	--	--	--	--	--	--	Probable WRKY transcription factor 72 OS=Arabidopsis thaliana OX=3702 GN=WRKY72 PE=2 SV=1	probable WRKY transcription factor 72 isoform X6 OS=Phoenix dactylifera OX=42345 GN=LOC103721327 PE=4 SV=1	PREDICTED: probable WRKY transcription factor 72 [Phoenix dactylifera]	PREDICTED: Ananas comosus probable WRKY transcription factor 72 (LOC109716771), transcript variant X2, mRNA
		TRINITY_DN154254_c1_g1	--	--	Molecular Function: DNA-binding transcription factor activity (GO:0003700);; Biological Process: regulation of transcription, DNA-templated (GO:0006355);; Molecular Function: sequence-specific DNA binding (GO:0043565);;	--	--	--	--	WRKY transcription factor 22 OS=Arabidopsis thaliana OX=3702 GN=WRKY22 PE=2 SV=1	DNA-binding WRKY OS=Corchorus olitorius OX=93759 GN=COLO4_30290 PE=4 SV=1	PREDICTED: probable WRKY transcription factor 27 [Prunus mume]	PREDICTED: Juglans regia probable WRKY transcription factor 65 (LOC109013195), transcript variant X2, mRNA
		TRINITY_DN155331_c6_g2	--	--	--	--	--	--	--	WRKY transcription factor 23 OS=Arabidopsis thaliana OX=3702 GN=WRKY23 PE=2 SV=1	DNA-binding WRKY OS=Cynara cardunculus var. scolymus OX=59895 GN=Ccrd_001491 PE=4 SV=1	DNA-binding WRKY [Cynara cardunculus var. scolymus]	PREDICTED: Sorghum bicolor uncharacterized LOC8054521 (LOC8054521), mRNA
		TRINITY_DN145813_c1_g4	--	--	Molecular Function: DNA-binding transcription factor activity (GO:0003700);; Biological Process: regulation of transcription, DNA-templated (GO:0006355);; Molecular Function: sequence-specific DNA binding (GO:0043565);;	--	--	--	--	WRKY transcription factor 28 OS=Arabidopsis thaliana OX=3702 GN=WRKY28 PE=2 SV=1	probable WRKY transcription factor 28 OS=Phoenix dactylifera OX=42345 GN=LOC103697157 PE=4 SV=1	PREDICTED: probable WRKY transcription factor 28 [Elaeis guineensis]	PREDICTED: Dendrobium catenatum probable WRKY transcription factor 28 (LOC110092275), mRNA
		TRINITY_DN148114_c1_g2	--	--	Molecular Function: DNA-binding transcription factor activity (GO:0003700);; Biological Process: regulation of transcription, DNA-templated (GO:0006355);; Molecular Function: sequence-specific DNA binding (GO:0043565);;	--	--	--	--	WRKY transcription factor 6 OS=Arabidopsis thaliana OX=3702 GN=WRKY6 PE=1 SV=1	WRKY6 transcription factor (Fragment) OS=Musa acuminata AAA Group OX=214697 GN=WRKY6 PE=2 SV=1	WRKY6 transcription factor [Musa acuminata AAA Group]	Pelargonium x hortorum WRKY6-1 mRNA, partial cds
		TRINITY_DN148462_c2_g7	--	--	--	--	--	--	--	WRKY transcription factor WRKY62 OS=Oryza sativa subsp. japonica OX=39947 GN=WRKY62 PE=1 SV=1	Uncharacterized protein OS=Musa acuminata subsp. malaccensis OX=214687 PE=4 SV=1	PREDICTED: probable WRKY transcription factor 40 [Elaeis guineensis]	--
		TRINITY_DN145637_c3_g1	--	--	--	--	--	--	--	WRKY transcription factor WRKY71 OS=Oryza sativa subsp. indica OX=39946 GN=WRKY71 PE=1 SV=1	probable WRKY transcription factor 40 OS=Phoenix dactylifera OX=42345 GN=LOC103714242 PE=4 SV=1	PREDICTED: probable WRKY transcription factor 40 [Phoenix dactylifera]	PREDICTED: Cajanus cajan probable WRKY transcription factor 40 (LOC109791738), mRNA
		TRINITY_DN159399_c2_g1	--	--	--	--	--	--	--	WRKY transcription factor WRKY71 OS=Oryza sativa subsp. japonica OX=39947 GN=WRKY71 PE=1 SV=1	Putative WRKY transcription factor 40 OS=Ananas comosus OX=4615 GN=ACMD2_13233 PE=4 SV=1	PREDICTED: probable WRKY transcription factor 40 [Musa acuminata subsp. malaccensis]	--
		TRINITY_DN141930_c0_g1	--	--	--	--	--	--	WRKY DNA -binding domain	--	probable WRKY transcription factor 4 OS=Phoenix dactylifera OX=42345 GN=LOC103698690 PE=4 SV=1	PREDICTED: probable WRKY transcription factor 4 isoform X1 [Elaeis guineensis]	--
		TRINITY_DN152781_c5_g3	--	--	--	--	--	--	WRKY DNA -binding domain	Disease resistance protein RRS1B OS=Arabidopsis thaliana OX=3702 GN=RRS1B PE=1 SV=1	Putative WRKY transcription factor 27 OS=Ananas comosus OX=4615 GN=ACMD2_05377 PE=4 SV=1	putative WRKY transcription factor 27 [Ananas comosus]	PREDICTED: Raphanus sativus probable WRKY transcription factor 29 (LOC108851635), mRNA
		TRINITY_DN154902_c2_g2	--	--	Molecular Function: DNA-binding transcription factor activity (GO:0003700);; Biological Process: regulation of transcription, DNA-templated (GO:0006355);; Molecular Function: sequence-specific DNA binding (GO:0043565);;	--	--	--	WRKY DNA -binding domain	Probable WRKY transcription factor 11 OS=Arabidopsis thaliana OX=3702 GN=WRKY11 PE=2 SV=2	Uncharacterized protein OS=Populus trichocarpa OX=3694 GN=POPTR_014G024200v3 PE=4 SV=1	WRKY DNA-binding protein 7 isoform 4 [Theobroma cacao]	Paphiopedilum henryanum microsatellite PH_c103997_g1 sequence
		TRINITY_DN142601_c2_g1	--	--	Molecular Function: DNA-binding transcription factor activity (GO:0003700);; Biological Process: regulation of transcription, DNA-templated (GO:0006355);; Molecular Function: sequence-specific DNA binding (GO:0043565);;	--	--	--	WRKY DNA -binding domain	Probable WRKY transcription factor 11 OS=Arabidopsis thaliana OX=3702 GN=WRKY11 PE=2 SV=2	Putative WRKY transcription factor 11 OS=Apostasia shenzhenica OX=1088818 GN=WRKY11 PE=4 SV=1	PREDICTED: probable WRKY transcription factor 11 [Elaeis guineensis]	PREDICTED: Phoenix dactylifera probable WRKY transcription factor 11 (LOC103714091), transcript variant X2, mRNA
		TRINITY_DN129926_c4_g1	--	--	Molecular Function: DNA-binding transcription factor activity (GO:0003700);; Biological Process: regulation of transcription, DNA-templated (GO:0006355);; Molecular Function: sequence-specific DNA binding (GO:0043565);;	--	--	--	WRKY DNA -binding domain	Probable WRKY transcription factor 11 OS=Arabidopsis thaliana OX=3702 GN=WRKY11 PE=2 SV=2	Uncharacterized protein OS=Ricinus communis OX=3988 GN=RCOM_0551040 PE=4 SV=1	hypothetical protein RCOM_0551040 [Ricinus communis]	PREDICTED: Herrania umbratica probable WRKY transcription factor 7 (LOC110416354), mRNA
		TRINITY_DN148105_c5_g1	--	--	--	--	--	--	WRKY DNA -binding domain	Probable WRKY transcription factor 12 OS=Arabidopsis thaliana OX=3702 GN=WRKY12 PE=2 SV=1	probable WRKY transcription factor 12 isoform X2 OS=Phoenix dactylifera OX=42345 GN=LOC103710798 PE=4 SV=1	PREDICTED: probable WRKY transcription factor 12 isoform X2 [Phoenix dactylifera]	PREDICTED: Lupinus angustifolius probable WRKY transcription factor 12 (LOC109352450), transcript variant X2, mRNA
		TRINITY_DN154135_c2_g1	--	--	Biological Process: biological_process (GO:0044699);;	--	--	--	WRKY DNA -binding domain	Probable WRKY transcription factor 14 OS=Arabidopsis thaliana OX=3702 GN=WRKY14 PE=2 SV=2	probable WRKY transcription factor 14 OS=Phoenix dactylifera OX=42345 GN=LOC103706394 PE=4 SV=1	PREDICTED: probable WRKY transcription factor 14 [Phoenix dactylifera]	PREDICTED: Oryza sativa Japonica Group probable WRKY transcription factor 14 (LOC4330420), mRNA
		TRINITY_DN135373_c2_g3	--	--	--	--	--	--	WRKY DNA -binding domain	Probable WRKY transcription factor 14 OS=Arabidopsis thaliana OX=3702 GN=WRKY14 PE=2 SV=2	probable WRKY transcription factor 14 OS=Phoenix dactylifera OX=42345 GN=LOC103706394 PE=4 SV=1	PREDICTED: probable WRKY transcription factor 14 [Phoenix dactylifera]	PREDICTED: Oryza sativa Japonica Group probable WRKY transcription factor 14 (LOC4330420), mRNA
		TRINITY_DN148960_c3_g1	--	--	Molecular Function: DNA-binding transcription factor activity (GO:0003700);; Biological Process: regulation of transcription, DNA-templated (GO:0006355);; Molecular Function: sequence-specific DNA binding (GO:0043565);;	--	--	--	WRKY DNA -binding domain	Probable WRKY transcription factor 24 OS=Arabidopsis thaliana OX=3702 GN=WRKY24 PE=2 SV=1	probable WRKY transcription factor 75 OS=Phoenix dactylifera OX=42345 GN=LOC103709034 PE=4 SV=1	PREDICTED: probable WRKY transcription factor 75 [Phoenix dactylifera]	Cymbidium ensifolium putative WRKY transcription factor 75 mRNA, complete cds
		TRINITY_DN132889_c3_g6	--	--	--	--	--	--	WRKY DNA -binding domain	Probable WRKY transcription factor 30 OS=Arabidopsis thaliana OX=3702 GN=WRKY30 PE=2 SV=1	probable WRKY transcription factor 41 OS=Phoenix dactylifera OX=42345 GN=LOC103695902 PE=4 SV=1	PREDICTED: probable WRKY transcription factor 53 [Elaeis guineensis]	--
		TRINITY_DN135620_c2_g3	--	--	Molecular Function: DNA-binding transcription factor activity (GO:0003700);; Biological Process: regulation of transcription, DNA-templated (GO:0006355);; Molecular Function: sequence-specific DNA binding (GO:0043565);;	--	--	--	WRKY DNA -binding domain	Probable WRKY transcription factor 35 OS=Arabidopsis thaliana OX=3702 GN=WRKY35 PE=2 SV=1	probable WRKY transcription factor 14 OS=Phoenix dactylifera OX=42345 GN=LOC103712650 PE=4 SV=1	PREDICTED: probable WRKY transcription factor 14 [Phoenix dactylifera]	PREDICTED: Jatropha curcas probable WRKY transcription factor 35 (LOC105642630), mRNA
		TRINITY_DN154239_c0_g1	--	--	--	--	--	--	WRKY DNA -binding domain	Probable WRKY transcription factor 4 OS=Arabidopsis thaliana OX=3702 GN=WRKY4 PE=1 SV=2	probable WRKY transcription factor 4 isoform X1 OS=Phoenix dactylifera OX=42345 GN=LOC103696592 PE=4 SV=1	PREDICTED: probable WRKY transcription factor 4 isoform X1 [Phoenix dactylifera]	PREDICTED: Phoenix dactylifera probable WRKY transcription factor 4 (LOC103698690), mRNA
		TRINITY_DN133623_c1_g1	--	--	--	--	--	--	WRKY DNA -binding domain	Probable WRKY transcription factor 4 OS=Arabidopsis thaliana OX=3702 GN=WRKY4 PE=1 SV=2	Putative WRKY transcription factor 3 OS=Dendrobium catenatum OX=906689 GN=WRKY3 PE=4 SV=1	putative WRKY transcription factor 4 -like protein [Gossypium arboreum]	PREDICTED: Tarenaya hassleriana probable WRKY transcription factor 4 (LOC104801812), mRNA
		TRINITY_DN131432_c0_g1	--	--	Molecular Function: DNA binding (GO:0003677);; Cellular Component: plastid (GO:0009536);;	--	--	--	WRKY DNA -binding domain	Probable WRKY transcription factor 46 OS=Arabidopsis thaliana OX=3702 GN=WRKY46 PE=2 SV=1	probable WRKY transcription factor 70 isoform X1 OS=Phoenix dactylifera OX=42345 GN=LOC103702223 PE=4 SV=1	PREDICTED: probable WRKY transcription factor 70 [Phoenix dactylifera]	--
		TRINITY_DN133637_c2_g4	--	--	--	--	--	--	WRKY DNA -binding domain	Probable WRKY transcription factor 49 OS=Arabidopsis thaliana OX=3702 GN=WRKY49 PE=2 SV=1	Uncharacterized protein OS=Musa acuminata subsp. malaccensis OX=214687 PE=4 SV=1	PREDICTED: probable WRKY transcription factor 49 [Elaeis guineensis]	Triticum aestivum genome assembly, chromosome: 3D
		TRINITY_DN140065_c5_g1	--	--	Molecular Function: DNA-binding transcription factor activity (GO:0003700);; Biological Process: regulation of transcription, DNA-templated (GO:0006355);; Biological Process: jasmonic acid mediated signaling pathway (GO:0009867);; Molecular Function: sequence-specific DNA binding (GO:0043565);; Biological Process: defense response to fungus (GO:0050832);;	--	--	--	WRKY DNA -binding domain	Probable WRKY transcription factor 50 OS=Arabidopsis thaliana OX=3702 GN=WRKY50 PE=2 SV=1	WRKY DNA-binding protein 50, putative OS=Theobroma cacao OX=3641 GN=TCM_037343 PE=4 SV=1	WRKY DNA-binding protein 50, putative [Theobroma cacao]	PREDICTED: Eucalyptus grandis probable WRKY transcription factor 50 (LOC104436327), mRNA
		TRINITY_DN136505_c2_g1	--	--	Molecular Function: DNA-binding transcription factor activity (GO:0003700);; Biological Process: regulation of transcription, DNA-templated (GO:0006355);; Molecular Function: sequence-specific DNA binding (GO:0043565);;	--	--	--	WRKY DNA -binding domain	Probable WRKY transcription factor 50 OS=Arabidopsis thaliana OX=3702 GN=WRKY50 PE=2 SV=1	Uncharacterized protein OS=Oryza brachyantha OX=4533 GN=102714095 PE=4 SV=1	PREDICTED: probable WRKY transcription factor 51 [Oryza brachyantha]	PREDICTED: Musa acuminata subsp. malaccensis probable WRKY transcription factor 50 (LOC103991268), transcript variant X2, mRNA
		TRINITY_DN131388_c6_g1	--	--	--	--	--	--	WRKY DNA -binding domain	Probable WRKY transcription factor 51 OS=Arabidopsis thaliana OX=3702 GN=WRKY51 PE=1 SV=1	Uncharacterized protein OS=Vitis vinifera OX=29760 GN=VITISV_012139 PE=4 SV=1	PREDICTED: probable WRKY transcription factor 45 [Elaeis guineensis]	--
		TRINITY_DN154443_c2_g1	--	--	--	--	--	--	WRKY DNA -binding domain	Probable WRKY transcription factor 53 OS=Arabidopsis thaliana OX=3702 GN=WRKY53 PE=1 SV=1	probable WRKY transcription factor 41 OS=Phoenix dactylifera OX=42345 GN=LOC103708157 PE=4 SV=1	PREDICTED: probable WRKY transcription factor 41 [Phoenix dactylifera]	--
		TRINITY_DN142376_c3_g1	--	--	--	--	--	--	WRKY DNA -binding domain	Probable WRKY transcription factor 53 OS=Arabidopsis thaliana OX=3702 GN=WRKY53 PE=1 SV=1	Uncharacterized protein OS=Musa acuminata subsp. malaccensis OX=214687 GN=104000337 PE=4 SV=1	PREDICTED: probable WRKY transcription factor 53 [Musa acuminata subsp. malaccensis]	--
		TRINITY_DN144440_c0_g1	--	--	--	--	--	--	WRKY DNA -binding domain	Probable WRKY transcription factor 57 OS=Arabidopsis thaliana OX=3702 GN=WRKY57 PE=2 SV=1	Uncharacterized protein OS=Oryza glumipatula OX=40148 PE=4 SV=1	PREDICTED: probable WRKY transcription factor 71 [Musa acuminata subsp. malaccensis]	PREDICTED: Elaeis guineensis uncharacterized LOC109506050 (LOC109506050), mRNA
		TRINITY_DN155612_c1_g5	--	--	Biological Process: ion transport (GO:0006811);;	--	--	--	WRKY DNA -binding domain	Probable WRKY transcription factor 65 OS=Arabidopsis thaliana OX=3702 GN=WRKY65 PE=2 SV=1	probable WRKY transcription factor 65 OS=Juglans regia OX=51240 GN=LOC109010041 PE=4 SV=1	PREDICTED: probable WRKY transcription factor 65 [Vitis vinifera]	PREDICTED: Elaeis guineensis probable WRKY transcription factor 65 (LOC105041458), mRNA
		TRINITY_DN154006_c0_g1	--	--	--	--	--	--	WRKY DNA -binding domain	Probable WRKY transcription factor 72 OS=Arabidopsis thaliana OX=3702 GN=WRKY72 PE=2 SV=1	probable WRKY transcription factor 72 isoform X6 OS=Phoenix dactylifera OX=42345 GN=LOC103721327 PE=4 SV=1	PREDICTED: probable WRKY transcription factor 72 [Phoenix dactylifera]	PREDICTED: Ananas comosus uncharacterized LOC109722126 (LOC109722126), mRNA
		TRINITY_DN146084_c0_g2	--	--	--	--	--	--	WRKY DNA -binding domain	Probable WRKY transcription factor 72 OS=Arabidopsis thaliana OX=3702 GN=WRKY72 PE=2 SV=1	Uncharacterized protein OS=Musa acuminata subsp. malaccensis OX=214687 PE=4 SV=1	PREDICTED: probable WRKY transcription factor 72 [Elaeis guineensis]	PREDICTED: Elaeis guineensis probable WRKY transcription factor 72 (LOC105047930), mRNA
		TRINITY_DN154006_c0_g2	--	--	--	--	--	--	WRKY DNA -binding domain	Probable WRKY transcription factor 72 OS=Arabidopsis thaliana OX=3702 GN=WRKY72 PE=2 SV=1	probable WRKY transcription factor 72 isoform X6 OS=Phoenix dactylifera OX=42345 GN=LOC103721327 PE=4 SV=1	PREDICTED: probable WRKY transcription factor 72 [Phoenix dactylifera]	PREDICTED: Phalaenopsis equestris probable WRKY transcription factor 72 (LOC110030152), partial mRNA
		TRINITY_DN145422_c4_g2	--	--	Molecular Function: DNA-binding transcription factor activity (GO:0003700);; Biological Process: regulation of transcription, DNA-templated (GO:0006355);; Cellular Component: plastid (GO:0009536);; Molecular Function: sequence-specific DNA binding (GO:0043565);;	--	--	--	WRKY DNA -binding domain	Probable WRKY transcription factor 75 OS=Arabidopsis thaliana OX=3702 GN=WRKY75 PE=2 SV=1	Putative WRKY transcription factor 75 OS=Dichanthelium oligosanthes OX=888268 GN=BAE44_0007773 PE=4 SV=1	PREDICTED: probable WRKY transcription factor 75 [Nelumbo nucifera]	PREDICTED: Nicotiana tabacum probable WRKY transcription factor 75 (LOC107771611), mRNA
		TRINITY_DN148960_c3_g2	--	--	--	--	--	--	WRKY DNA -binding domain	Probable WRKY transcription factor 75 OS=Arabidopsis thaliana OX=3702 GN=WRKY75 PE=2 SV=1	probable WRKY transcription factor 75 OS=Phoenix dactylifera OX=42345 GN=LOC103720275 PE=4 SV=1	PREDICTED: probable WRKY transcription factor 75 [Phoenix dactylifera]	Triticum aestivum genome assembly, chromosome: 3A
		TRINITY_DN141718_c6_g2	--	--	--	--	--	--	WRKY DNA -binding domain	Probable WRKY transcription factor 9 OS=Arabidopsis thaliana OX=3702 GN=WRKY9 PE=2 SV=1	Uncharacterized protein OS=Musa acuminata subsp. malaccensis OX=214687 GN=103992202 PE=4 SV=1	PREDICTED: probable WRKY transcription factor 9 [Musa acuminata subsp. malaccensis]	PREDICTED: Musa acuminata subsp. malaccensis probable WRKY transcription factor 9 (LOC103979299), transcript variant X2, mRNA
		TRINITY_DN159788_c4_g1	--	--	--	--	--	--	WRKY DNA -binding domain	Probable WRKY transcription factor 9 OS=Arabidopsis thaliana OX=3702 GN=WRKY9 PE=2 SV=1	probable WRKY transcription factor 9 OS=Nelumbo nucifera OX=4432 GN=LOC104588731 PE=4 SV=1	PREDICTED: probable WRKY transcription factor 9 isoform X2 [Nelumbo nucifera]	PREDICTED: Musa acuminata subsp. malaccensis probable WRKY transcription factor 9 (LOC103979299), transcript variant X2, mRNA
		TRINITY_DN135620_c2_g1	--	--	--	K13425|9e-07|ath:AT4G01250|WRKY22	--	--	WRKY DNA -binding domain	WRKY transcription factor 22 OS=Arabidopsis thaliana OX=3702 GN=WRKY22 PE=2 SV=1	Putative WRKY domain-containing protein OS=Helianthus annuus OX=4232 GN=HannXRQ_Chr16g0523281 PE=4 SV=1	PREDICTED: probable WRKY transcription factor 65 [Amborella trichopoda]	PREDICTED: Elaeis guineensis probable WRKY transcription factor 14 (LOC105039938), mRNA
		TRINITY_DN145566_c2_g3	--	--	Biological Process: respiratory burst involved in defense response (GO:0002679);; Molecular Function: DNA-binding transcription factor activity (GO:0003700);; Biological Process: proline transport (GO:0015824);; Biological Process: intracellular signal transduction (GO:0035556);; Biological Process: defense response to bacterium (GO:0042742);; Molecular Function: sequence-specific DNA binding (GO…	--	--	--	WRKY DNA -binding domain	WRKY transcription factor 23 OS=Arabidopsis thaliana OX=3702 GN=WRKY23 PE=2 SV=1	WRKY transcription factor 15 (Fragment) OS=Hordeum vulgare subsp. vulgare OX=112509 GN=WRKY15 PE=2 SV=1	WRKY transcription factor 15, partial [Hordeum vulgare subsp. vulgare]	PREDICTED: Elaeis guineensis probable WRKY transcription factor 48 (LOC105057329), transcript variant X3, mRNA
		TRINITY_DN135084_c0_g2	--	--	Molecular Function: DNA-binding transcription factor activity (GO:0003700);; Biological Process: regulation of transcription, DNA-templated (GO:0006355);; Molecular Function: sequence-specific DNA binding (GO:0043565);;	--	--	--	WRKY DNA -binding domain	WRKY transcription factor 28 OS=Arabidopsis thaliana OX=3702 GN=WRKY28 PE=2 SV=1	probable WRKY transcription factor 28 OS=Phoenix dactylifera OX=42345 GN=LOC103713231 PE=4 SV=1	PREDICTED: probable WRKY transcription factor 28 [Phoenix dactylifera]	PREDICTED: Sorghum bicolor probable WRKY transcription factor 71 (LOC8084860), mRNA
		TRINITY_DN145813_c1_g3	--	--	--	--	--	--	WRKY DNA -binding domain	WRKY transcription factor 28 OS=Arabidopsis thaliana OX=3702 GN=WRKY28 PE=2 SV=1	probable WRKY transcription factor 28 OS=Phoenix dactylifera OX=42345 GN=LOC103697157 PE=4 SV=1	PREDICTED: probable WRKY transcription factor 28 [Elaeis guineensis]	PREDICTED: Musa acuminata subsp. malaccensis probable WRKY transcription factor 28 (LOC103974353), mRNA
		TRINITY_DN148737_c0_g2	--	--	Molecular Function: DNA-binding transcription factor activity (GO:0003700);; Biological Process: regulation of transcription, DNA-templated (GO:0006355);; Molecular Function: sequence-specific DNA binding (GO:0043565);;	--	--	--	WRKY DNA -binding domain	WRKY transcription factor 42 OS=Arabidopsis thaliana OX=3702 GN=WRKY42 PE=1 SV=1	Uncharacterized protein OS=Setaria italica OX=4555 GN=LOC101786345 PE=4 SV=1	PREDICTED: probable WRKY transcription factor 31 [Setaria italica]	Phyllostachys edulis WRKY9 protein (WRKY9) mRNA, complete cds
		TRINITY_DN156601_c0_g1	--	--	--	--	--	--	WRKY DNA -binding domain	WRKY transcription factor 44 OS=Arabidopsis thaliana OX=3702 GN=WRKY44 PE=1 SV=2	WRKY transcription factor 44-like isoform X2 OS=Phoenix dactylifera OX=42345 GN=LOC103702844 PE=4 SV=1	PREDICTED: WRKY transcription factor 44-like [Elaeis guineensis]	PREDICTED: Prunus mume WRKY transcription factor 44 (LOC103340389), transcript variant X3, mRNA
		TRINITY_DN156738_c2_g6	--	--	Molecular Function: DNA-binding transcription factor activity (GO:0003700);; Biological Process: regulation of transcription, DNA-templated (GO:0006355);; Molecular Function: sequence-specific DNA binding (GO:0043565);;	--	--	--	WRKY DNA -binding domain	WRKY transcription factor 55 OS=Arabidopsis thaliana OX=3702 GN=WRKY55 PE=2 SV=1	WRKY transcription factor 55 OS=Jatropha curcas OX=180498 GN=WRKY55 PE=4 SV=1	PREDICTED: WRKY transcription factor 55 [Jatropha curcas]	--
		TRINITY_DN155576_c4_g1	--	--	--	--	--	--	WRKY DNA -binding domain	WRKY transcription factor 71 OS=Arabidopsis thaliana OX=3702 GN=WRKY71 PE=2 SV=1	probable WRKY transcription factor 28 OS=Phoenix dactylifera OX=42345 GN=LOC103713231 PE=4 SV=1	PREDICTED: probable WRKY transcription factor 71 [Elaeis guineensis]	Triticum aestivum genome assembly, chromosome: 2B
		TRINITY_DN145274_c0_g1	--	--	Biological Process: biological regulation (GO:0065007);;	--	--	--	WRKY DNA -binding domain	WRKY transcription factor SUSIBA2 OS=Hordeum vulgare OX=4513 GN=WRKY46 PE=1 SV=1	WRKY transcription factor SUSIBA2-like isoform X1 OS=Phoenix dactylifera OX=42345 GN=LOC103714938 PE=4 SV=1	PREDICTED: probable WRKY transcription factor 20 isoform X2 [Elaeis guineensis]	PREDICTED: Elaeis guineensis WRKY transcription factor SUSIBA2-like (LOC105034934), transcript variant X1, mRNA
		TRINITY_DN145537_c0_g2	--	--	--	K13424|7e-40|zma:100279301|TIDP2949	--	--	WRKY DNA -binding domain	WRKY transcription factor WRKY24 OS=Oryza sativa subsp. japonica OX=39947 GN=WRKY24 PE=2 SV=1	probable WRKY transcription factor 33 OS=Phoenix dactylifera OX=42345 GN=LOC103717512 PE=4 SV=1	PREDICTED: probable WRKY transcription factor 33 [Phoenix dactylifera]	PREDICTED: Elaeis guineensis WRKY transcription factor WRKY24-like (LOC105057172), mRNA
		TRINITY_DN159788_c3_g1	--	--	Molecular Function: DNA-binding transcription factor activity (GO:0003700);; Biological Process: regulation of transcription, DNA-templated (GO:0006355);; Molecular Function: sequence-specific DNA binding (GO:0043565);;	K13424|6e-42|rcu:RCOM_0849600|transcription factor, putative	--	--	WRKY DNA -binding domain	WRKY transcription factor WRKY24 OS=Oryza sativa subsp. japonica OX=39947 GN=WRKY24 PE=2 SV=1	probable WRKY transcription factor 33 OS=Phoenix dactylifera OX=42345 GN=LOC103717512 PE=4 SV=1	PREDICTED: probable WRKY transcription factor 33 [Elaeis guineensis]	PREDICTED: Elaeis guineensis WRKY transcription factor WRKY24-like (LOC105057172), mRNA
		TRINITY_DN159410_c4_g1	--	--	--	--	--	--	WRKY DNA -binding domain	WRKY transcription factor WRKY71 OS=Oryza sativa subsp. indica OX=39946 GN=WRKY71 PE=1 SV=1	Putative WRKY transcription factor 40 OS=Ananas comosus OX=4615 GN=ACMD2_13233 PE=4 SV=1	putative WRKY transcription factor 40 [Ananas comosus]	PREDICTED: Musa acuminata subsp. malaccensis WRKY transcription factor WRKY71 (LOC103973973), mRNA
		TRINITY_DN136005_c1_g1	--	--	Molecular Function: DNA-binding transcription factor activity (GO:0003700);; Cellular Component: nucleus (GO:0005634);; Biological Process: defense response (GO:0006952);; Biological Process: gibberellin metabolic process (GO:0009685);;	--	--	--	WRKY DNA -binding domain	WRKY transcription factor WRKY71 OS=Oryza sativa subsp. japonica OX=39947 GN=WRKY71 PE=1 SV=1	probable WRKY transcription factor 40 OS=Phoenix dactylifera OX=42345 GN=LOC103716221 PE=4 SV=1	PREDICTED: probable WRKY transcription factor 40 [Phoenix dactylifera]	PREDICTED: Musa acuminata subsp. malaccensis WRKY transcription factor WRKY71-like (LOC103978171), mRNA
		TRINITY_DN158100_c1_g1	--	--	Molecular Function: DNA-binding transcription factor activity (GO:0003700);; Biological Process: regulation of transcription, DNA-templated (GO:0006355);; Molecular Function: sequence-specific DNA binding (GO:0043565);;	--	--	--	WRKY DNA -binding domain;; Plant zinc cluster domain	Probable WRKY transcription factor 21 OS=Arabidopsis thaliana OX=3702 GN=WRKY21 PE=2 SV=1	protein WRKY1 OS=Phoenix dactylifera OX=42345 GN=LOC103704540 PE=4 SV=1	PREDICTED: protein WRKY1 [Phoenix dactylifera]	PREDICTED: Asparagus officinalis protein WRKY1-like (LOC109849153), mRNA
		TRINITY_DN149189_c1_g2	--	--	--	--	--	--	WRKY DNA -binding domain;; Plant zinc cluster domain	Protein WRKY1 OS=Zea mays OX=4577 PE=1 SV=1	probable WRKY transcription factor 15 isoform X1 OS=Gossypium hirsutum OX=3635 GN=LOC107929400 PE=4 SV=1	PREDICTED: probable WRKY transcription factor 15 isoform X1 [Gossypium hirsutum]	PREDICTED: Vigna radiata var. radiata probable WRKY transcription factor 21 (LOC106772595), transcript variant X2, mRNA
		TRINITY_DN154902_c2_g3	--	--	Molecular Function: DNA-binding transcription factor activity (GO:0003700);; Biological Process: regulation of transcription, DNA-templated (GO:0006355);; Molecular Function: sequence-specific DNA binding (GO:0043565);;	--	--	--	WRKY DNA -binding domain;; Plant zinc cluster domain	Protein WRKY1 OS=Zea mays OX=4577 PE=1 SV=1	Os12g0597700 protein OS=Oryza sativa subsp. japonica OX=39947 GN=Os12g0597700 PE=4 SV=1	PREDICTED: protein WRKY1 isoform X2 [Setaria italica]	PREDICTED: Phoenix dactylifera protein WRKY1-like (LOC103718774), transcript variant X1, mRNA
		TRINITY_DN142991_c2_g1	--	--	--	--	[O]	Posttranslational modification, protein turnover, chaperones	WRKY DNA -binding domain;; Ring finger domain;; RING-variant domain;; Zinc finger, C3HC4 type (RING finger)	Probable WRKY transcription factor 46 OS=Arabidopsis thaliana OX=3702 GN=WRKY46 PE=2 SV=1	probable WRKY transcription factor 70 OS=Phoenix dactylifera OX=42345 GN=LOC103706249 PE=4 SV=1	PREDICTED: probable WRKY transcription factor 70 [Elaeis guineensis]	--
		TRINITY_DN153387_c1_g1	--	--	--	--	--	--	WRKY DNA -binding domain;; WRKY DNA -binding domain	Probable WRKY transcription factor 38 OS=Arabidopsis thaliana OX=3702 GN=WRKY38 PE=1 SV=1	Uncharacterized protein OS=Oryza punctata OX=4537 PE=4 SV=1	PREDICTED: probable WRKY transcription factor 62 [Oryza brachyantha]	--
		TRINITY_DN159788_c3_g2	--	--	Molecular Function: DNA binding (GO:0003677);;	K13424|2e-70|zma:100279301|TIDP2949	--	--	WRKY DNA -binding domain;; WRKY DNA -binding domain	WRKY transcription factor WRKY24 OS=Oryza sativa subsp. indica OX=39946 GN=WRKY24 PE=2 SV=1	probable WRKY transcription factor 33 OS=Phoenix dactylifera OX=42345 GN=LOC103717512 PE=4 SV=1	PREDICTED: probable WRKY transcription factor 25 [Elaeis guineensis]	Lilium regale transcription factor WRKY33 (WRKY33) mRNA, complete cds
		TRINITY_DN142601_c2_g2	--	--	Molecular Function: DNA-binding transcription factor activity (GO:0003700);; Biological Process: regulation of transcription, DNA-templated (GO:0006355);; Molecular Function: sequence-specific DNA binding (GO:0043565);;	--	--	--	Plant zinc cluster domain;; WRKY DNA -binding domain	Probable WRKY transcription factor 11 OS=Arabidopsis thaliana OX=3702 GN=WRKY11 PE=2 SV=2	Putative WRKY transcription factor 11 OS=Anthurium amnicola OX=1678845 GN=WRKY11_7 PE=4 SV=1	PREDICTED: probable WRKY transcription factor 11 [Phoenix dactylifera]	PREDICTED: Phoenix dactylifera probable WRKY transcription factor 11 (LOC103701508), mRNA
		TRINITY_DN96153_c0_g1	--	--	--	--	--	--	--	--	WRKY transcription factor 55 OS=Nelumbo nucifera OX=4432 GN=LOC104593988 PE=4 SV=1	PREDICTED: WRKY transcription factor 55 [Nelumbo nucifera]	--
		TRINITY_DN156738_c2_g4	--	--	--	--	--	--	--	--	WRKY transcription factor 55-like OS=Phoenix dactylifera OX=42345 GN=LOC103698294 PE=4 SV=1	PREDICTED: WRKY transcription factor 55-like [Elaeis guineensis]	--
		TRINITY_DN150654_c3_g2	--	--	--	--	--	--	--	--	probable WRKY transcription factor 9 OS=Phoenix dactylifera OX=42345 GN=LOC103698036 PE=4 SV=1	PREDICTED: probable WRKY transcription factor 9 [Phoenix dactylifera]	PREDICTED: Helianthus annuus probable WRKY transcription factor 9 (LOC110884726), mRNA
		TRINITY_DN144440_c0_g2	--	--	--	--	--	--	--	--	probable WRKY transcription factor 28 OS=Phoenix dactylifera OX=42345 GN=LOC103697157 PE=4 SV=1	PREDICTED: probable WRKY transcription factor 28 [Phoenix dactylifera]	--
		TRINITY_DN159192_c10_g1	--	--	--	--	--	--	--	--	WRKY transcription factor 22-like OS=Phoenix dactylifera OX=42345 GN=LOC103712469 PE=4 SV=1	PREDICTED: WRKY transcription factor 22-like [Phoenix dactylifera]	--
		TRINITY_DN142991_c2_g2	--	--	--	--	--	--	--	--	WRKY transcription factor 4 (Fragment) OS=Hordeum vulgare subsp. vulgare OX=112509 GN=WRKY4 PE=2 SV=1	WRKY transcription factor 4, partial [Hordeum vulgare subsp. vulgare]	--
		TRINITY_DN154006_c0_g3	--	--	--	--	--	--	--	--	probable WRKY transcription factor 72 isoform X4 OS=Phoenix dactylifera OX=42345 GN=LOC103721327 PE=4 SV=1	PREDICTED: probable WRKY transcription factor 72 [Elaeis guineensis]	--
		TRINITY_DN135538_c3_g1	--	--	--	--	--	--	--	--	Putative WRKY transcription factor 40 OS=Ananas comosus OX=4615 GN=ACMD2_13233 PE=4 SV=1	putative WRKY transcription factor 40 [Ananas comosus]	--
		TRINITY_DN148114_c1_g1	--	--	--	--	--	--		--	--	--	PREDICTED: Tarenaya hassleriana probable WRKY transcription factor 47 (LOC104816091), partial mRNA
		TRINITY_DN16600_c0_g1	--	--	--	--	--	--	--	--	--	--	PREDICTED: Lactuca sativa probable WRKY transcription factor 71 (LOC111908067), mRNA
C2H2	92	TRINITY_DN131071_c2_g1	--	--	Molecular Function: DNA-binding transcription factor activity (GO:0003700);; Biological Process: regulation of transcription, DNA-templated (GO:0006355);; Molecular Function: sequence-specific DNA binding (GO:0043565);;	--	--	--	ZF-HD protein dimerisation region	Zinc-finger homeodomain protein 4 OS=Oryza sativa subsp. japonica OX=39947 GN=ZHD4 PE=2 SV=2	Zinc finger-homeodomain protein 1 OS=Asparagus officinalis OX=4686 GN=ZHD1 PE=2 SV=1	zinc finger-homeodomain protein 1 [Asparagus officinalis]	Asparagus officinalis zinc finger-homeodomain protein 1 (ZHD1) mRNA, complete cds
		TRINITY_DN134248_c4_g4	[R]	General function prediction only	Molecular Function: nucleic acid binding (GO:0003676);; Molecular Function: DNA-binding transcription factor activity (GO:0003700);; Cellular Component: nucleus (GO:0005634);; Biological Process: regulation of transcription, DNA-templated (GO:0006355);; Molecular Function: zinc ion binding (GO:0008270);;	--	[R]	General function prediction only	Zinc finger C-x8-C-x5-C-x3-H type (and similar)	Zinc finger CCCH domain-containing protein 15 OS=Arabidopsis thaliana OX=3702 GN=At1g68200 PE=2 SV=1	Uncharacterized protein OS=Populus trichocarpa OX=3694 GN=POPTR_004G095100v3 PE=4 SV=1	hypothetical protein POPTR_0005s15100g [Populus trichocarpa]	PREDICTED: Phoenix dactylifera zinc finger CCCH domain-containing protein 9-like (LOC103715174), mRNA
		TRINITY_DN129791_c0_g3	--	--	--	--	[R]	General function prediction only	Zinc finger, C2H2 type	--	Transcription factor Sp2 OS=Anthurium amnicola OX=1678845 GN=SP2_2 PE=4 SV=1	hypothetical protein RSOLAG22IIIB_01098 [Rhizoctonia solani]	--
		TRINITY_DN288652_c0_g1	--	--	Molecular Function: nucleic acid binding (GO:0003676);; Molecular Function: DNA-binding transcription factor activity (GO:0003700);; Cellular Component: nucleus (GO:0005634);; Biological Process: regulation of transcription, DNA-templated (GO:0006355);;	--	--	--	Zinc finger, C2H2 type;; C2H2-type zinc finger	--	--	hypothetical protein LY89DRAFT_694607 [Phialocephala scopiformis]	Scedosporium apiospermum Uncharacterized protein (SAPIO_CDS0518), partial mRNA
		TRINITY_DN157399_c3_g1	--	--	--	--	--	--	Zinc finger, C2H2 type;; C2H2-type zinc finger	--	--	c2h2 transcription factor, partial [Colletotrichum incanum]	--
		TRINITY_DN130642_c0_g1	[R]	General function prediction only	--	--	[R]	General function prediction only	Zinc finger, C2H2 type;; C2H2-type zinc finger	--	Transcription factor Sp2 OS=Anthurium amnicola OX=1678845 GN=SP2_2 PE=4 SV=1	hypothetical protein M407DRAFT_16533 [Tulasnella calospora MUT 4182]	--
		TRINITY_DN124512_c0_g2	[R]	General function prediction only	--	--	[R]	General function prediction only	Zinc finger, C2H2 type;; C2H2-type zinc finger	Zinc finger transcription factor YY1 OS=Arabidopsis thaliana OX=3702 GN=YY1 PE=1 SV=1	Zinc finger protein 143 OS=Chrysochromulina sp. CCMP291 OX=1460289 GN=Ctob_003016 PE=4 SV=1	hypothetical protein K437DRAFT_222006 [Tilletiaria anomala UBC 951]	--
		TRINITY_DN146120_c0_g2	[R]	General function prediction only	--	--	[R]	General function prediction only	Zinc finger, C2H2 type;; C2H2-type zinc finger	Zinc finger transcription factor YY1 OS=Arabidopsis thaliana OX=3702 GN=YY1 PE=1 SV=1	Uncharacterized protein OS=Leersia perrieri OX=77586 PE=4 SV=1	hypothetical protein OsI_18121 [Oryza sativa Indica Group]	--
		TRINITY_DN103190_c0_g1	[R]	General function prediction only	--	K09191|4e-06|vvi:100260239|hypothetical protein LOC100260239	[R]	General function prediction only	Zinc finger, C2H2 type;; C2H2-type zinc finger;; Zinc-finger double domain	--	Transcription factor steA OS=Anthurium amnicola OX=1678845 GN=steA_4 PE=4 SV=1	hypothetical protein PV05_05366 [Exophiala xenobiotica]	--
		TRINITY_DN124708_c0_g1	[R]	General function prediction only	--	--	[R]	General function prediction only	Zinc finger, C2H2 type;; C2H2-type zinc finger;; Zinc-finger double domain	Zinc finger transcription factor YY1 OS=Arabidopsis thaliana OX=3702 GN=YY1 PE=1 SV=1	Zinc finger protein MSN4 OS=Anthurium amnicola OX=1678845 GN=MSN4_1 PE=4 SV=1	C2H2-type zinc-finger protein [Rhizoctonia solani AG-3 Rhs1AP]	--
		TRINITY_DN139956_c2_g1	[R]	General function prediction only	Molecular Function: binding (GO:0005488);;	--	[R]	General function prediction only	Zinc finger, C2H2 type;; C2H2-type zinc finger;; Zinc-finger double domain	Zinc finger transcription factor YY1 OS=Arabidopsis thaliana OX=3702 GN=YY1 PE=1 SV=1	uncharacterized zinc finger protein At4g06634-like isoform X1 OS=Phoenix dactylifera OX=42345 GN=LOC103719962 PE=4 SV=1	PREDICTED: uncharacterized zinc finger protein At4g06634-like isoform X1 [Phoenix dactylifera]	PREDICTED: Phoenix dactylifera uncharacterized zinc finger protein At4g06634-like (LOC103719962), transcript variant X4, mRNA
		TRINITY_DN133922_c1_g6	[R]	General function prediction only	Molecular Function: nucleic acid binding (GO:0003676);; Molecular Function: DNA-binding transcription factor activity (GO:0003700);; Cellular Component: nucleus (GO:0005634);; Biological Process: regulation of transcription, DNA-templated (GO:0006355);; Molecular Function: metal ion binding (GO:0046872);;	--	[R]	General function prediction only	Zinc finger, C2H2 type;; C2H2-type zinc finger;; Zinc-finger double domain;; C2H2-type zinc finger;; Zinc-finger double-stranded RNA-binding	Zinc finger transcription factor YY1 OS=Arabidopsis thaliana OX=3702 GN=YY1 PE=1 SV=1	Transcription factor steA OS=Anthurium amnicola OX=1678845 GN=steA_5 PE=4 SV=1	Transcription factor steA [Neonectria ditissima]	Nectria haematococca mpVI 77-13-4 predicted protein, mRNA
		TRINITY_DN282688_c0_g1	[R]	General function prediction only	--	K09191|1e-08|vvi:100260239|hypothetical protein LOC100260239	[R]	General function prediction only	Zinc finger, C2H2 type;; C2H2-type zinc finger;; Zinc-finger double domain;; Zinc-finger of C2H2 type	Transcription factor IIIA OS=Arabidopsis thaliana OX=3702 GN=TFIIIA PE=1 SV=1	Predicted protein OS=Hordeum vulgare subsp. vulgare OX=112509 PE=2 SV=1	Early growth response protein-like protein [Acremonium chrysogenum ATCC 11550]	--
		TRINITY_DN79656_c0_g1	[R]	General function prediction only	Molecular Function: binding (GO:0005488);; Biological Process: transcription, DNA-templated (GO:0006351);;	K09191|4e-06|sbi:SORBI_09g002060|hypothetical protein	[R]	General function prediction only	Zinc finger, C2H2 type;; C2H2-type zinc finger;; Zinc-finger of C2H2 type;; Zinc-finger double-stranded RNA-binding;; Zinc-finger double domain	Transcription factor IIIA OS=Arabidopsis thaliana OX=3702 GN=TFIIIA PE=1 SV=1	Transcription factor steA OS=Anthurium amnicola OX=1678845 GN=steA_4 PE=4 SV=1	hypothetical protein MBM_08460 [Marssonina brunnea f. sp. &apos;multigermtubi&apos; MB_m1]	--
		TRINITY_DN132398_c1_g3	[R]	General function prediction only	Molecular Function: DNA binding (GO:0003677);; Cellular Component: nucleus (GO:0005634);; Cellular Component: cytoplasm (GO:0005737);; Biological Process: regulation of transcription, DNA-templated (GO:0006355);; Molecular Function: metal ion binding (GO:0046872);;	--	[R]	General function prediction only	Zinc finger, C2H2 type;; Zinc-finger double domain	--	Uncharacterized protein OS=Saprolegnia diclina VS20 OX=1156394 GN=SDRG_12070 PE=4 SV=1	hypothetical protein FOC4_g10010576 [Fusarium oxysporum f. sp. cubense race 4]	Fusarium verticillioides 7600 pH-response transcription factor pacC/RIM101 (FVEG_05393), mRNA
		TRINITY_DN127477_c0_g3	[R]	General function prediction only	Molecular Function: binding (GO:0005488);;	--	[R]	General function prediction only	Zinc finger, C2H2 type;; Zinc-finger double domain	Zinc finger transcription factor YY1 OS=Arabidopsis thaliana OX=3702 GN=YY1 PE=1 SV=1	Zinc finger protein C25B8.19c OS=Anthurium amnicola OX=1678845 GN=SPAC25B8.19c_19 PE=4 SV=1	hypothetical protein AK830_g11183 [Neonectria ditissima]	Sordaria macrospora k-hell putative zinc finger protein (putative flbC), partial mRNA
		TRINITY_DN124653_c0_g1	[R]	General function prediction only	--	--	[R]	General function prediction only	Zinc finger, C2H2 type;; Zinc-finger double domain;; C2H2-type zinc finger	Lysine-specific demethylase REF6 OS=Arabidopsis thaliana OX=3702 GN=REF6 PE=1 SV=1	Transcriptional regulator CRZ1 OS=Anthurium amnicola OX=1678845 GN=CRZ1_3 PE=4 SV=1	Transcription factor Sp1 [Homo sapiens] [Rhizoctonia solani]	--
		TRINITY_DN110882_c0_g2	[R]	General function prediction only	Cellular Component: intracellular (GO:0005622);; Molecular Function: sequence-specific DNA binding (GO:0043565);; Molecular Function: metal ion binding (GO:0046872);;	--	[R]	General function prediction only	Zinc finger, C2H2 type;; Zinc-finger double domain;; C2H2-type zinc finger	Zinc finger transcription factor YY1 OS=Arabidopsis thaliana OX=3702 GN=YY1 PE=1 SV=1	Putative zinc finger protein OS=Chrysochromulina sp. CCMP291 OX=1460289 GN=Ctob_003897 PE=4 SV=1	putative zinc finger protein [Chrysochromulina sp. CCMP291]	PREDICTED: Strongylocentrotus purpuratus transcriptional repressor protein YY1 (LOC585260), transcript variant X4, mRNA
		TRINITY_DN133612_c6_g1	[R]	General function prediction only	Molecular Function: DNA binding (GO:0003677);; Molecular Function: DNA-binding transcription factor activity (GO:0003700);; Cellular Component: nucleus (GO:0005634);; Biological Process: regulation of transcription, DNA-templated (GO:0006355);; Molecular Function: metal ion binding (GO:0046872);;	--	[R]	General function prediction only	Zinc finger, C2H2 type;; Zinc-finger double domain;; C2H2-type zinc finger	Zinc finger transcription factor YY1 OS=Arabidopsis thaliana OX=3702 GN=YY1 PE=1 SV=1	Transcription factor steA OS=Anthurium amnicola OX=1678845 GN=steA_5 PE=4 SV=1	homeobox transcription factor, partial [Acremonium chrysogenum]	--
		TRINITY_DN101624_c0_g1	[R]	General function prediction only	Molecular Function: nucleic acid binding (GO:0003676);; Molecular Function: DNA-binding transcription factor activity (GO:0003700);; Cellular Component: nucleus (GO:0005634);; Biological Process: regulation of transcription, DNA-templated (GO:0006355);; Molecular Function: metal ion binding (GO:0046872);;	--	[R]	General function prediction only	Zinc finger, C2H2 type;; Zinc-finger double domain;; C2H2-type zinc finger;; Zinc-finger double-stranded RNA-binding	--	Transcription factor steA OS=Anthurium amnicola OX=1678845 GN=steA_5 PE=4 SV=1	STE-domain-containing protein [Paraphaeosphaeria sporulosa]	Penicillium chrysogenum Wisconsin 54-1255 hypothetical protein (Pc12g07060) mRNA, complete cds
		TRINITY_DN73734_c0_g1	[R]	General function prediction only	--	--	[R]	General function prediction only	Zinc finger, C2H2 type;; Zinc-finger double domain;; C2H2-type zinc finger;; Zinc-finger double-stranded RNA-binding	Zinc finger transcription factor YY1 OS=Arabidopsis thaliana OX=3702 GN=YY1 PE=1 SV=1	Transcription factor steA OS=Anthurium amnicola OX=1678845 GN=steA_4 PE=4 SV=1	hypothetical protein PV06_00731 [Exophiala oligosperma]	--
		TRINITY_DN69728_c0_g1	[R]	General function prediction only	Molecular Function: binding (GO:0005488);;	--	[R]	General function prediction only	Zinc finger, C2H2 type;; Zinc-finger double domain;; C2H2-type zinc finger;; Zinc-finger double-stranded RNA-binding	Zinc finger transcription factor YY1 OS=Arabidopsis thaliana OX=3702 GN=YY1 PE=1 SV=1	Zinc finger protein C25B8.19c (Fragment) OS=Anthurium amnicola OX=1678845 GN=SPAC25B8.19c_17 PE=4 SV=1	C2H2-type zinc-finger protein [Rhizoctonia solani AG-3 Rhs1AP]	--
		TRINITY_DN119581_c0_g2	--	--	--	--	[O]	Posttranslational modification, protein turnover, chaperones	Zinc finger, C3HC4 type (RING finger);; Ring finger domain	E3 ubiquitin-protein ligase makorin OS=Oryza sativa subsp. japonica OX=39947 GN=MKRN PE=2 SV=1	Uncharacterized protein OS=Volvox carteri f. nagariensis OX=3068 GN=VOLCADRAFT_102729 PE=4 SV=1	PREDICTED: E3 ubiquitin-protein ligase makorin-like, partial [Tarenaya hassleriana]	--
		TRINITY_DN29896_c0_g1	[O]	Posttranslational modification, protein turnover, chaperones	Molecular Function: zinc ion binding (GO:0008270);;	--	[O]	Posttranslational modification, protein turnover, chaperones	Zinc finger, C3HC4 type (RING finger);; Ring finger domain;; Zinc finger, C3HC4 type (RING finger);; Anaphase-promoting complex subunit 11 RING-H2 finger;; zinc-RING finger domain;; Zinc finger, C3HC4 type (RING finger)	E3 ubiquitin-protein ligase RMA1 OS=Arabidopsis thaliana OX=3702 GN=RMA1 PE=1 SV=1	Uncharacterized protein OS=Sorghum bicolor OX=4558 GN=SORBI_3001G281700 PE=4 SV=1	Helicase-like transcription factor [Tolypocladium ophioglossoides CBS 100239]	--
		TRINITY_DN137508_c3_g4	--	--	--	--	--	--	Zinc knuckle	--	Putative zinc knuckle containing protein OS=Oryza sativa subsp. japonica OX=39947 GN=OJ1324_A07.8 PE=4 SV=1	putative zinc knuckle containing protein [Oryza sativa Japonica Group]	--
		TRINITY_DN132252_c0_g2	[R]	General function prediction only	Molecular Function: zinc ion binding (GO:0008270);; Molecular Function: oxidoreductase activity (GO:0016491);; Biological Process: oxidation-reduction process (GO:0055114);;	--	[Q]	Secondary metabolites biosynthesis, transport and catabolism	Zinc-binding dehydrogenase	Probable cinnamyl alcohol dehydrogenase 1 OS=Oryza sativa subsp. japonica OX=39947 GN=CAD1 PE=2 SV=1	Uncharacterized protein OS=Hordeum vulgare subsp. vulgare OX=112509 PE=4 SV=1	alcohol dehydrogenase (NADP+) [Fusarium oxysporum FOSC 3-a]	Marssonina brunnea f. sp. 'multigermtubi' MB_m1 Zinc-binding transcription factor (MBM_09448), mRNA
		TRINITY_DN95530_c0_g1	[R]	General function prediction only	Molecular Function: zinc ion binding (GO:0008270);; Molecular Function: oxidoreductase activity (GO:0016491);; Biological Process: oxidation-reduction process (GO:0055114);;	K13953|9e-25|zma:100274539|hypothetical protein LOC100274539	[Q]	Secondary metabolites biosynthesis, transport and catabolism	Zinc-binding dehydrogenase;; Alcohol dehydrogenase GroES-like domain	Probable cinnamyl alcohol dehydrogenase OS=Pinus radiata OX=3347 GN=CAD PE=2 SV=1	Alcohol dehydrogenase OS=Klebsormidium nitens OX=105231 GN=KFL_001300070 PE=3 SV=1	putative alcohol dehydrogenase [Phialocephala scopiformis]	--
		TRINITY_DN156295_c3_g1	--	--	--	--	--	--	zinc-binding in reverse transcriptase	Transcription factor TGAL11 OS=Oryza sativa subsp. japonica OX=39947 GN=TGAL11 PE=1 SV=1	Uncharacterized protein OS=Arundo donax OX=35708 PE=4 SV=1	hypothetical protein SORBIDRAFT_06g001955, partial [Sorghum bicolor]	--
		TRINITY_DN109503_c0_g1	[R]	General function prediction only	Molecular Function: binding (GO:0005488);;	--	[R]	General function prediction only	Zinc-finger double domain	Zinc finger transcription factor YY1 OS=Arabidopsis thaliana OX=3702 GN=YY1 PE=1 SV=1	Zinc finger protein 143 OS=Chrysochromulina sp. CCMP291 OX=1460289 GN=Ctob_003016 PE=4 SV=1	hypothetical protein CYLTODRAFT_391296 [Cylindrobasidium torrendii FP15055 ss-10]	Meridionale flava zinc finger transcription factor Sp1-4 (Sp1-4) mRNA, complete cds
		TRINITY_DN133555_c4_g1	[R]	General function prediction only	Molecular Function: DNA binding (GO:0003677);; Cellular Component: nucleus (GO:0005634);; Biological Process: transcription, DNA-templated (GO:0006351);; Molecular Function: zinc ion binding (GO:0008270);;	--	[R]	General function prediction only	Zinc-finger double domain;; C2H2-type zinc finger;; Zinc finger, C2H2 type;; Fungal specific transcription factor domain	--	--	hypothetical protein A1O9_04665 [Exophiala aquamarina CBS 119918]	Exophiala aquamarina CBS 119918 hypothetical protein partial mRNA
		TRINITY_DN184192_c0_g1	[R]	General function prediction only	--	--	[R]	General function prediction only	Zinc-finger double domain;; Zinc finger, C2H2 type;; C2H2-type zinc finger	Zinc finger transcription factor YY1 OS=Arabidopsis thaliana OX=3702 GN=YY1 PE=1 SV=1	Zinc finger protein 143 OS=Chrysochromulina sp. CCMP291 OX=1460289 GN=Ctob_003016 PE=4 SV=1	hypothetical protein SPAPADRAFT_62967 [Spathaspora passalidarum NRRL Y-27907]	--
		TRINITY_DN124864_c0_g1	[R]	General function prediction only	--	--	[R]	General function prediction only	Zinc-finger double domain;; Zinc finger, C2H2 type;; C2H2-type zinc finger	Zinc finger transcription factor YY1 OS=Arabidopsis thaliana OX=3702 GN=YY1 PE=1 SV=1	Uncharacterized protein (Fragment) OS=Chrysochromulina sp. CCMP291 OX=1460289 GN=Ctob_014969 PE=4 SV=1	Zinc finger C2H2-type/integrase DNA-binding domain-containing protein [Rozella allomycis CSF55]	PREDICTED: Drosophila obscura transcription factor Sp9 (LOC111082289), transcript variant X2, mRNA
		TRINITY_DN121547_c0_g2	[R]	General function prediction only	--	--	[R]	General function prediction only	Zinc-finger double domain;; Zinc finger, C2H2 type;; C2H2-type zinc finger;; C2H2-type zinc finger;; Zinc-finger of C2H2 type	Zinc finger transcription factor YY1 OS=Arabidopsis thaliana OX=3702 GN=YY1 PE=1 SV=1	PREDICTED: similar to Zinc finger protein 271 (Zinc finger protein 7) (HZF7) (Zinc finger protein ZNFphex133) (Epstein-Barr virus-induced zinc finger protein) (ZNF-EB) (CT-ZFP48) (Zinc finger protein) OS=Bathycoccus prasinos OX=41875 GN=Bathy04g01800 PE=4 SV=1	PREDICTED: similar to Zinc finger protein 271 (Zinc finger protein 7) (HZF7) (Zinc finger protein ZNFphex133) (Epstein-Barr virus-induced zinc finger protein) (ZNF-EB) (CT-ZFP48) (Zinc finger protein [Bathycoccus prasinos]	Anopheles gambiae str. PEST AGAP002083-RB (AgaP_AGAP002083), partial mRNA
		TRINITY_DN120125_c0_g2	[R]	General function prediction only	Molecular Function: nucleic acid binding (GO:0003676);; Molecular Function: metal ion binding (GO:0046872);;	--	[R]	General function prediction only	Zinc-finger double domain;; Zinc finger, C2H2 type;; C2H2-type zinc finger;; Zinc-finger double-stranded RNA-binding	Zinc finger transcription factor YY1 OS=Arabidopsis thaliana OX=3702 GN=YY1 PE=1 SV=1	Zinc finger protein C25B8.19c OS=Anthurium amnicola OX=1678845 GN=SPAC25B8.19c_2 PE=4 SV=1	hypothetical protein RSAG8_05966, partial [Rhizoctonia solani AG-8 WAC10335]	--
		TRINITY_DN136291_c0_g2	[R]	General function prediction only	Molecular Function: binding (GO:0005488);;	--	[R]	General function prediction only	Zinc-finger double domain;; Zinc finger, C2H2 type;; C2H2-type zinc finger;; Zinc-finger double-stranded RNA-binding	Zinc finger transcription factor YY1 OS=Arabidopsis thaliana OX=3702 GN=YY1 PE=1 SV=1	Zinc finger protein 551 OS=Anthurium amnicola OX=1678845 GN=ZNF551 PE=4 SV=1	hypothetical protein FLAG1_01832 [Fusarium langsethiae]	Colletotrichum higginsianum IMI 349063 Zinc finger protein mRNA
		TRINITY_DN140914_c1_g2	[R]	General function prediction only	Molecular Function: nucleic acid binding (GO:0003676);; Molecular Function: metal ion binding (GO:0046872);;	--	[R]	General function prediction only	Zinc-finger double domain;; Zinc finger, C2H2 type;; C2H2-type zinc finger;; Zinc-finger of C2H2 type;; Zinc-finger double-stranded RNA-binding	Zinc finger transcription factor YY1 OS=Arabidopsis thaliana OX=3702 GN=YY1 PE=1 SV=1	Zinc finger protein C25B8.19c (Fragment) OS=Anthurium amnicola OX=1678845 GN=SPAC25B8.19c_17 PE=4 SV=1	hypothetical protein AK830_g4761 [Neonectria ditissima]	Fusarium pseudograminearum CS3096 hypothetical protein partial mRNA
		TRINITY_DN109081_c0_g1	[R]	General function prediction only	--	--	[R]	General function prediction only	Zinc-finger double domain;; Zinc finger, C2H2 type;; C2H2-type zinc finger;; Zinc-finger of C2H2 type;; Zinc-finger double-stranded RNA-binding;; Prokaryotic RING finger family 1;; C2H2-type zinc finger;; Zinc-finger domain;; MYM-type Zinc finger with FCS sequence motif;; BED zinc finger	Transcription factor IIIA OS=Arabidopsis thaliana OX=3702 GN=TFIIIA PE=1 SV=1	PREDICTED: similar to Zinc finger protein 271 (Zinc finger protein 7) (HZF7) (Zinc finger protein ZNFphex133) (Epstein-Barr virus-induced zinc finger protein) (ZNF-EB) (CT-ZFP48) (Zinc finger protein) OS=Bathycoccus prasinos OX=41875 GN=Bathy04g01800 PE=4 SV=1	PREDICTED: similar to Zinc finger protein 271 (Zinc finger protein 7) (HZF7) (Zinc finger protein ZNFphex133) (Epstein-Barr virus-induced zinc finger protein) (ZNF-EB) (CT-ZFP48) (Zinc finger protein [Bathycoccus prasinos]	PREDICTED: Nicrophorus vespilloides intraflagellar transport protein 140 homolog (LOC108569776), mRNA
		TRINITY_DN127056_c0_g1	--	--	Molecular Function: nucleic acid binding (GO:0003676);; Molecular Function: metal ion binding (GO:0046872);;	--	[R]	General function prediction only	C2H2-type zinc finger	Zinc finger transcription factor YY1 OS=Arabidopsis thaliana OX=3702 GN=YY1 PE=1 SV=1	Transcriptional regulator NRG1 OS=Anthurium amnicola OX=1678845 GN=NRG1_1 PE=4 SV=1	hypothetical protein AK830_g8445 [Neonectria ditissima]	Nectria haematococca mpVI 77-13-4 predicted protein, mRNA
		TRINITY_DN131458_c1_g2	--	--	Molecular Function: nucleic acid binding (GO:0003676);; Molecular Function: DNA-binding transcription factor activity (GO:0003700);; Cellular Component: nucleus (GO:0005634);; Biological Process: regulation of transcription, DNA-templated (GO:0006355);;	--	--	--	C2H2-type zinc finger;; Zinc finger, C2H2 type	--	--	predicted protein [Nectria haematococca mpVI 77-13-4]	Nectria haematococca mpVI 77-13-4 predicted protein, mRNA
		TRINITY_DN130060_c1_g1	[R]	General function prediction only	Molecular Function: nucleic acid binding (GO:0003676);; Molecular Function: DNA-binding transcription factor activity (GO:0003700);; Cellular Component: nucleus (GO:0005634);; Biological Process: regulation of transcription, DNA-templated (GO:0006355);;	--	[R]	General function prediction only	C2H2-type zinc finger;; Zinc finger, C2H2 type	--	Transcriptional regulator CRZ1 (Fragment) OS=Anthurium amnicola OX=1678845 GN=CRZ1_4 PE=4 SV=1	Metallothionein expression activator [Escovopsis weberi]	Fusarium fujikuroi IMI 58289 uncharacterized protein (FFUJ_12194), partial mRNA
		TRINITY_DN235380_c0_g1	--	--	--	--	--	--	C2H2-type zinc finger;; Zinc finger, C2H2 type	--	--	similar to transcription factor Zn, C2H2 [Botrytis cinerea T4]	--
		TRINITY_DN131458_c1_g3	[R]	General function prediction only	Molecular Function: nucleic acid binding (GO:0003676);; Molecular Function: DNA-binding transcription factor activity (GO:0003700);; Cellular Component: nucleus (GO:0005634);; Biological Process: regulation of transcription, DNA-templated (GO:0006355);;	--	[R]	General function prediction only	C2H2-type zinc finger;; Zinc finger, C2H2 type	--	Transcriptional regulator prz1 (Fragment) OS=Anthurium amnicola OX=1678845 GN=prz1_4 PE=4 SV=1	hypothetical protein BN1723_006621 [Verticillium longisporum]	Colletotrichum graminicola M1.001 hypothetical protein partial mRNA
		TRINITY_DN144098_c1_g1	[R]	General function prediction only	Molecular Function: nucleic acid binding (GO:0003676);; Molecular Function: metal ion binding (GO:0046872);;	K09191|4e-123|vvi:100260239|hypothetical protein LOC100260239	[R]	General function prediction only	C2H2-type zinc finger;; Zinc finger, C2H2 type;; Zinc-finger double domain	Transcription factor IIIA OS=Arabidopsis thaliana OX=3702 GN=TFIIIA PE=1 SV=1	transcription factor IIIA-like OS=Phoenix dactylifera OX=42345 GN=LOC103709896 PE=4 SV=1	PREDICTED: gastrula zinc finger protein XlCGF57.1-like [Elaeis guineensis]	PREDICTED: Gossypium raimondii transcription factor IIIA-like (LOC105767848), transcript variant X3, mRNA
		TRINITY_DN124659_c0_g1	--	--	--	--	--	--	--	--	--	c2h2 transcription factor, partial [Colletotrichum incanum]	--
		TRINITY_DN118716_c1_g1	--	--	--	K14380|8e-64|pop:POPTR_946533|hypothetical protein	[TZR]	--	LIM domain	--	Uncharacterized protein OS=Micromonas commoda (strain RCC299 / NOUM17 / CCMP2709) OX=296587 GN=MICPUN_57546 PE=4 SV=1	C2H2-type zinc finger transcription factor, partial [Phycomyces blakesleeanus NRRL 1555(-)]	Helobdella robusta hypothetical protein mRNA
		TRINITY_DN124956_c0_g1	--	--	--	K14380|2e-13|pop:POPTR_946533|hypothetical protein	[T]	Signal transduction mechanisms	LIM domain	--	Uncharacterized protein OS=Micromonas commoda (strain RCC299 / NOUM17 / CCMP2709) OX=296587 GN=MICPUN_57546 PE=4 SV=1	C2H2-type zinc finger transcription factor, partial [Phycomyces blakesleeanus NRRL 1555(-)]	--
		TRINITY_DN25617_c0_g1	[O]	Posttranslational modification, protein turnover, chaperones	--	K13719|5e-17|cme:CMN200C|hypothetical protein, conserved	[TO]	--	--	--	Ubiquitin thioesterase OTU1 OS=Symbiodinium microadriaticum OX=2951 GN=YOD1 PE=4 SV=1	C2H2-type zinc finger transcription factor [Phycomyces blakesleeanus NRRL 1555(-)]	--
		TRINITY_DN96426_c0_g2	--	--	Molecular Function: DNA binding (GO:0003677);; Molecular Function: DNA-binding transcription factor activity (GO:0003700);; Cellular Component: nucleus (GO:0005634);; Biological Process: multicellular organism development (GO:0007275);; Biological Process: positive regulation of transcription, DNA-templated (GO:0045893);; Molecular Function: metal ion binding (GO:0046872);; Molecular Function: pr…	--	[K]	Transcription	--	--	--	transcription factor [Rattus norvegicus]	PREDICTED: Larimichthys crocea transcription factor COE1 (LOC104924235), mRNA
		TRINITY_DN139033_c1_g1	--	--	Cellular Component: intracellular (GO:0005622);; Molecular Function: zinc ion binding (GO:0008270);;	--	--	--	B-box zinc finger	B-box zinc finger protein 24 OS=Arabidopsis thaliana OX=3702 GN=BBX24 PE=1 SV=1	Uncharacterized protein OS=Citrus unshiu OX=55188 GN=CUMW_242540 PE=4 SV=1	COL domain class transcription factor [Malus domestica]	Malus x domestica COL domain class transcription factor (COL4) mRNA, complete cds
		TRINITY_DN139033_c1_g2	--	--	--	--	--	--	B-box zinc finger	B-box zinc finger protein 24 OS=Arabidopsis thaliana OX=3702 GN=BBX24 PE=1 SV=1	Salt tolerance protein OS=Anthurium amnicola OX=1678845 GN=STO_0 PE=4 SV=1	PREDICTED: B-box zinc finger protein 24 [Elaeis guineensis]	Malus x domestica COL domain class transcription factor (COL4) mRNA, complete cds
		TRINITY_DN136596_c4_g2	[O]	Posttranslational modification, protein turnover, chaperones	--	--	[O]	Posttranslational modification, protein turnover, chaperones	Ring finger domain;; RING-H2 zinc finger;; Zinc finger, C3HC4 type (RING finger);; Zinc finger, C3HC4 type (RING finger);; Zinc finger, C3HC4 type (RING finger);; zinc-RING finger domain;; Anaphase-promoting complex subunit 11 RING-H2 finger	RING-H2 finger protein ATL78 OS=Arabidopsis thaliana OX=3702 GN=ATL78 PE=2 SV=1	RING-H2 finger protein ATL78-like OS=Phoenix dactylifera OX=42345 GN=LOC103703244 PE=4 SV=1	PREDICTED: RING-H2 finger protein ATL78-like [Elaeis guineensis]	PREDICTED: Eucalyptus grandis RING-H2 finger protein ATL74 (LOC104425111), mRNA
		TRINITY_DN126608_c0_g1	--	--	Molecular Function: metal ion binding (GO:0046872);;	--	[O]	Posttranslational modification, protein turnover, chaperones	Ring finger domain;; Zinc finger, C3HC4 type (RING finger);; RING-H2 zinc finger	Receptor homology region, transmembrane domain- and RING domain-containing protein 2 OS=Arabidopsis thaliana OX=3702 GN=RMR2 PE=2 SV=1	Uncharacterized protein OS=Micromonas commoda (strain RCC299 / NOUM17 / CCMP2709) OX=296587 GN=MICPUN_105261 PE=4 SV=1	hypothetical protein AK830_g7943 [Neonectria ditissima]	Nectria haematococca mpVI 77-13-4 hypothetical protein, mRNA
		TRINITY_DN130025_c1_g1	--	--	--	--	--	--	SWIM zinc finger	Protein FAR1-RELATED SEQUENCE 5 OS=Arabidopsis thaliana OX=3702 GN=FRS5 PE=1 SV=1	Uncharacterized protein (Fragment) OS=Prunus persica OX=3760 GN=PRUPE_5G036100 PE=4 SV=1	hypothetical protein PRUPE_ppb019935mg [Prunus persica]	--
		TRINITY_DN158500_c0_g1	--	--	--	--	--	--	SWIM zinc finger	Transcription factor MYBS3 OS=Oryza sativa subsp. japonica OX=39947 GN=MYBS3 PE=2 SV=1	Zinc finger protein OS=Macleaya cordata OX=56857 GN=BVC80_1763g9 PE=4 SV=1	PREDICTED: uncharacterized protein LOC103420653 [Malus domestica]	PREDICTED: Phoenix dactylifera uncharacterized LOC103708379 (LOC103708379), mRNA
		TRINITY_DN150052_c5_g1	--	--	Cellular Component: thylakoid (GO:0009579);;	--	--	--	SWIM zinc finger;; MULE transposase domain	--	Uncharacterized protein OS=Vitis vinifera OX=29760 GN=VITISV_007696 PE=4 SV=1	PREDICTED: uncharacterized protein LOC104878812 [Vitis vinifera]	--
		TRINITY_DN121312_c0_g3	[K]	Transcription	Molecular Function: DNA binding (GO:0003677);; Molecular Function: DNA-directed 5'-3' RNA polymerase activity (GO:0003899);; Cellular Component: nucleus (GO:0005634);; Biological Process: transcription, DNA-templated (GO:0006351);; Molecular Function: zinc ion binding (GO:0008270);;	K03019|2e-16|olu:OSTLU_34016|hypothetical protein	[K]	Transcription	Transcription factor S-II (TFIIS)	--	DNA-directed RNA polymerase subunit OS=Emiliania huxleyi OX=2903 GN=EMIHUDRAFT_63678 PE=3 SV=1	hypothetical protein AK830_g6115 [Neonectria ditissima]	Purpureocillium lilacinum Zinc finger, TFIIS-type (VFPFJ_00208), partial mRNA
		TRINITY_DN123187_c0_g2	--	--	--	K10845|3e-09|ath:AT1G12400|DNA binding	[S]	Function unknown	Transcription factor TFIIH complex subunit Tfb5	General transcription and DNA repair factor IIH subunit TFB5 OS=Arabidopsis thaliana OX=3702 GN=TFB5 PE=3 SV=1	Uncharacterized protein OS=Phytophthora parasitica CJ01A1 OX=1317063 GN=F441_04117 PE=4 SV=1	hypothetical protein RHOBADRAFT_65375, partial [Rhodotorula graminis WP1]	PREDICTED: Rhagoletis zephyria zinc finger HIT domain-containing protein 1-like (LOC108377388), mRNA
		TRINITY_DN131807_c1_g1	--	--	Molecular Function: nucleic acid binding (GO:0003676);; Molecular Function: metal ion binding (GO:0046872);;	--	--	--	--	--	--	Zinc finger transcription factor ace1 [Neonectria ditissima]	Nectria haematococca mpVI 77-13-4 hypothetical protein, mRNA
		TRINITY_DN28934_c0_g1	--	--	--	--	--	--	--	--	--	putative zinc finger transcription factor ace1 protein [Phaeoacremonium minimum UCRPA7]	--
		TRINITY_DN130060_c1_g4	--	--	Molecular Function: nucleic acid binding (GO:0003676);; Molecular Function: DNA-binding transcription factor activity (GO:0003700);; Cellular Component: nucleus (GO:0005634);; Biological Process: regulation of transcription, DNA-templated (GO:0006355);;	--	--	--	--	--	--	hypothetical protein AK830_g3005 [Neonectria ditissima]	Purpureocillium lilacinum zinc finger protein (VFPFJ_00573), partial mRNA
		TRINITY_DN131807_c1_g6	--	--	Molecular Function: nucleic acid binding (GO:0003676);; Molecular Function: metal ion binding (GO:0046872);;	--	[R]	General function prediction only	--	--	--	Zinc finger transcription factor ace1 [Marssonina brunnea f. sp. &apos;multigermtubi&apos; MB_m1]	Marssonina brunnea f. sp. 'multigermtubi' MB_m1 Zinc finger transcription factor ace1 (MBM_02240), mRNA
		TRINITY_DN165404_c0_g1	--	--	--	--	--	--	--	--	--	Zinc finger transcription factor ace1 [Neonectria ditissima]	--
		TRINITY_DN102964_c0_g1	--	--	Molecular Function: nucleic acid binding (GO:0003676);; Molecular Function: DNA-binding transcription factor activity (GO:0003700);; Cellular Component: nucleus (GO:0005634);; Biological Process: regulation of transcription, DNA-templated (GO:0006355);;	--	[R]	General function prediction only	--	--	--	hypothetical protein LY89DRAFT_694607 [Phialocephala scopiformis]	Pyrenophora tritici-repentis Pt-1C-BFP zinc finger containing protein, mRNA
		TRINITY_DN131807_c1_g4	--	--	Molecular Function: binding (GO:0005488);;	--	--	--	--	--	--	Zinc finger transcription factor ace1 [Neonectria ditissima]	--
		TRINITY_DN8662_c0_g1	--	--	--	--	--	--	--	--	--	Zinc finger transcription factor-like protein [Acremonium chrysogenum ATCC 11550]	--
		TRINITY_DN131807_c1_g3	--	--	Molecular Function: nucleic acid binding (GO:0003676);; Molecular Function: metal ion binding (GO:0046872);;	--	--	--	--	--	--	Zinc finger transcription factor ace1 [Neonectria ditissima]	--
		TRINITY_DN135225_c2_g3	--	--	--	--	--	--	--	--	General transcription factor 2-related zinc finger protein OS=Zea mays OX=4577 GN=ZEAMMB73_Zm00001d043143 PE=4 SV=1	TPA: hypothetical protein ZEAMMB73_506778 [Zea mays]	Triticum aestivum genome assembly, chromosome: 6B
		TRINITY_DN131807_c1_g2	--	--	Molecular Function: DNA binding (GO:0003677);; Cellular Component: nucleus (GO:0005634);; Biological Process: regulation of transcription, DNA-templated (GO:0006355);; Molecular Function: metal ion binding (GO:0046872);;	--	[R]	General function prediction only	--	--	--	Zinc finger transcription factor ace1 [Neonectria ditissima]	Nectria haematococca mpVI 77-13-4 hypothetical protein, mRNA
		TRINITY_DN146551_c0_g1	--	--	--	--	--	--	--	--	Zinc finger CCCH domain-containing protein 14 (Fragment) OS=Anthurium amnicola OX=1678845 GN=ZC3H14_3 PE=4 SV=1	hypothetical protein ACMD2_12976 [Ananas comosus]	PREDICTED: Elaeis guineensis uncharacterized LOC105038596 (LOC105038596), mRNA
		TRINITY_DN153168_c4_g2	--	--	--	--	--	--	--	--	Zinc finger MYM-type protein 1 OS=Cajanus cajan OX=3821 GN=KK1_030453 PE=4 SV=1	Zinc finger MYM-type protein 1 [Cajanus cajan]	PREDICTED: Malus x domestica zinc finger MYM-type protein 1-like (LOC103422050), mRNA
		TRINITY_DN124365_c0_g1	--	--	Molecular Function: binding (GO:0005488);;	--	--	--	--	--	--	Zinc finger transcription factor ace1 [Marssonina brunnea f. sp. &apos;multigermtubi&apos; MB_m1]	Meliniomyces bicolor E hypothetical protein (K444DRAFT_535862), partial mRNA
		TRINITY_DN104107_c0_g3	--	--	Molecular Function: DNA-binding transcription factor activity, RNA polymerase II-specific (GO:0000981);; Molecular Function: DNA binding (GO:0003677);; Cellular Component: nucleus (GO:0005634);; Biological Process: regulation of transcription by RNA polymerase II (GO:0006357);; Molecular Function: zinc ion binding (GO:0008270);;	--	--	--	--	--	--	C6 zinc finger domain containing protein [Metarhizium acridum CQMa 102]	Scedosporium apiospermum hypothetical protein (SAPIO_CDS0393), partial mRNA
		TRINITY_DN142444_c0_g7	--	--	Molecular Function: ubiquitin-protein transferase activity (GO:0004842);; Cellular Component: nucleus (GO:0005634);; Cellular Component: cytoplasm (GO:0005737);; Molecular Function: transcription factor binding (GO:0008134);; Biological Process: protein ubiquitination (GO:0016567);; Biological Process: negative regulation of defense response to bacterium (GO:1900425);; Biological Process: positiv…	K10144|2e-08|ath:AT5G18650|zinc finger (C3HC4-type RING finger) family protein	[R]	General function prediction only	--	E3 ubiquitin-protein ligase MIEL1 OS=Arabidopsis thaliana OX=3702 GN=MIEL1 PE=1 SV=1	Uncharacterized protein OS=Musa acuminata subsp. malaccensis OX=214687 PE=4 SV=1	PREDICTED: RING finger and CHY zinc finger domain-containing protein 1-like [Elaeis guineensis]	--
		TRINITY_DN148184_c4_g1	--	--	Molecular Function: nucleic acid binding (GO:0003676);; Molecular Function: DNA-binding transcription factor activity (GO:0003700);; Cellular Component: intracellular (GO:0005622);; Biological Process: regulation of transcription, DNA-templated (GO:0006355);; Molecular Function: zinc ion binding (GO:0008270);; Biological Process: response to bacterium (GO:0009617);; Biological Process: innate imm…	--	[R]	General function prediction only	--	Protein indeterminate-domain 12 OS=Arabidopsis thaliana OX=3702 GN=IDD12 PE=2 SV=2	Uncharacterized protein OS=Musa acuminata subsp. malaccensis OX=214687 PE=4 SV=1	PREDICTED: zinc finger protein MAGPIE-like [Musa acuminata subsp. malaccensis]	Hordeum vulgare subsp. vulgare mRNA for predicted protein, complete cds, clone: NIASHv1141C05
		TRINITY_DN154055_c0_g3	--	--	Molecular Function: nucleic acid binding (GO:0003676);; Molecular Function: DNA-binding transcription factor activity (GO:0003700);; Cellular Component: intracellular (GO:0005622);; Biological Process: regulation of transcription, DNA-templated (GO:0006355);; Molecular Function: zinc ion binding (GO:0008270);; Biological Process: response to bacterium (GO:0009617);; Biological Process: innate imm…	--	[R]	General function prediction only	--	Protein indeterminate-domain 7 OS=Arabidopsis thaliana OX=3702 GN=IDD7 PE=2 SV=1	Zinc finger protein MAGPIE OS=Dendrobium catenatum OX=906689 GN=MGP PE=4 SV=1	PREDICTED: beta-galactosidase 17 [Vitis vinifera]	PREDICTED: Oryza sativa Japonica Group protein indeterminate-domain 7 (LOC4326304), mRNA
		TRINITY_DN157740_c2_g5	--	--	Molecular Function: nucleic acid binding (GO:0003676);; Molecular Function: DNA-binding transcription factor activity (GO:0003700);; Cellular Component: nucleus (GO:0005634);; Cellular Component: cytoplasm (GO:0005737);; Biological Process: regulation of transcription, DNA-templated (GO:0006355);; Biological Process: protein glycosylation (GO:0006486);; Molecular Function: metal ion binding (GO:0…	--	[R]	General function prediction only	--	Zinc finger CCCH domain-containing protein 30 OS=Arabidopsis thaliana OX=3702 GN=At2g41900 PE=1 SV=2	zinc finger CCCH domain-containing protein 30-like OS=Gossypium hirsutum OX=3635 GN=LOC107889544 PE=4 SV=1	PREDICTED: zinc finger CCCH domain-containing protein 30-like [Gossypium hirsutum]	PREDICTED: Elaeis guineensis zinc finger CCCH domain-containing protein 24-like (LOC105056481), mRNA
		TRINITY_DN158180_c1_g3	--	--	Molecular Function: nucleic acid binding (GO:0003676);; Molecular Function: DNA-binding transcription factor activity (GO:0003700);; Cellular Component: intracellular (GO:0005622);; Biological Process: regulation of transcription, DNA-templated (GO:0006355);; Molecular Function: zinc ion binding (GO:0008270);; Biological Process: regulation of meristem growth (GO:0010075);; Molecular Function: pr…	--	[R]	General function prediction only	--	Zinc finger protein MAGPIE OS=Arabidopsis thaliana OX=3702 GN=MGP PE=1 SV=1	Uncharacterized protein OS=Citrus sinensis OX=2711 GN=CISIN_1g008017mg PE=4 SV=1	hypothetical protein CISIN_1g008017mg [Citrus sinensis]	Triticum aestivum genome assembly, chromosome: 4B
		TRINITY_DN126749_c0_g1	--	--	Biological Process: transcription, DNA-templated (GO:0006351);;	--	--	--	Fungal specific transcription factor domain	--	Predicted protein OS=Hordeum vulgare subsp. vulgare OX=112509 PE=2 SV=1	C6 zinc finger domain protein [Marssonina brunnea f. sp. &apos;multigermtubi&apos; MB_m1]	Marssonina brunnea f. sp. 'multigermtubi' MB_m1 C6 zinc finger domain protein (MBM_06343), mRNA
		TRINITY_DN124534_c0_g1	--	--	Molecular Function: binding (GO:0005488);; Biological Process: transcription, DNA-templated (GO:0006351);;	--	--	--	Fungal specific transcription factor domain	--	Nitrogen assimilation transcription factor nit-4 OS=Anthurium amnicola OX=1678845 GN=nit-4_3 PE=4 SV=1	c6 zinc finger domain containing protein [Grosmannia clavigera kw1407]	--
		TRINITY_DN268581_c0_g1	--	--	Biological Process: regulation of transcription, DNA-templated (GO:0006355);; Biological Process: transcription by RNA polymerase II (GO:0006366);; Molecular Function: metal ion binding (GO:0046872);;	--	--	--	Fungal specific transcription factor domain	--	Nitrogen assimilation transcription factor nit-4 OS=Anthurium amnicola OX=1678845 GN=nit-4_3 PE=4 SV=1	C6 zinc finger protein [Colletotrichum higginsianum]	--
		TRINITY_DN125697_c0_g1	--	--	Biological Process: regulation of transcription, DNA-templated (GO:0006355);; Biological Process: transcription by RNA polymerase II (GO:0006366);; Molecular Function: metal ion binding (GO:0046872);;	--	--	--	Fungal specific transcription factor domain	--	--	putative c6 zinc finger protein [Phaeoacremonium minimum UCRPA7]	--
		TRINITY_DN129460_c0_g1	--	--	Molecular Function: DNA-binding transcription factor activity, RNA polymerase II-specific (GO:0000981);; Molecular Function: DNA binding (GO:0003677);; Cellular Component: nucleus (GO:0005634);; Biological Process: regulation of transcription by RNA polymerase II (GO:0006357);; Molecular Function: zinc ion binding (GO:0008270);;	--	--	--	Fungal specific transcription factor domain	--	--	C6 zinc finger domain containing protein [Marssonina brunnea f. sp. &apos;multigermtubi&apos; MB_m1]	Meliniomyces bicolor E hypothetical protein (K444DRAFT_548070), partial mRNA
		TRINITY_DN185744_c0_g1	--	--	Molecular Function: DNA-binding transcription factor activity, RNA polymerase II-specific (GO:0000981);; Molecular Function: obsolete ubiquitin thiolesterase activity (GO:0004221);; Cellular Component: nucleus (GO:0005634);; Biological Process: regulation of transcription by RNA polymerase II (GO:0006357);; Biological Process: ubiquitin-dependent protein catabolic process (GO:0006511);; Molecular…	--	--	--	Fungal specific transcription factor domain	--	--	c6 zinc finger domain containing protein [Marssonina brunnea f. sp. &apos;multigermtubi&apos; MB_m1]	--
		TRINITY_DN152300_c0_g1	[R]	General function prediction only	Molecular Function: DNA binding (GO:0003677);; Cellular Component: nucleus (GO:0005634);; Biological Process: transcription, DNA-templated (GO:0006351);; Molecular Function: zinc ion binding (GO:0008270);;	--	[R]	General function prediction only	Fungal specific transcription factor domain;; Zinc-finger double domain;; C2H2-type zinc finger	--	--	hypothetical protein AK830_g7681 [Neonectria ditissima]	Nectria haematococca mpVI 77-13-4 predicted protein, mRNA
		TRINITY_DN137675_c0_g1	[R]	General function prediction only	Molecular Function: DNA binding (GO:0003677);; Cellular Component: nucleus (GO:0005634);; Biological Process: transcription, DNA-templated (GO:0006351);; Molecular Function: zinc ion binding (GO:0008270);;	--	[R]	General function prediction only	Fungal specific transcription factor domain;; Zinc-finger double domain;; Zinc finger, C2H2 type	--	--	putative transcription factor TDA9 [Phialocephala scopiformis]	Meliniomyces bicolor E putative transcription factor TDA9 (K444DRAFT_417326), mRNA
		TRINITY_DN156389_c1_g2	[KL]	--	Molecular Function: nucleic acid binding (GO:0003676);; Molecular Function: catalytic activity (GO:0003824);; Molecular Function: metal ion binding (GO:0046872);;	--	[KL]	--	Helicase conserved C-terminal domain;; Zinc finger, C3HC4 type (RING finger);; Zinc finger, C3HC4 type (RING finger);; Zinc finger, C3HC4 type (RING finger)	Helicase-like transcription factor CHR28 OS=Arabidopsis thaliana OX=3702 GN=CHR28 PE=1 SV=1	SWI/SNF-related matrix-associated actin-dependent regulator of chromatin subfamily A member 3-like 3 OS=Apostasia shenzhenica OX=1088818 GN=AXF42_Ash016901 PE=4 SV=1	PREDICTED: uncharacterized ATP-dependent helicase C17A2.12-like isoform X2 [Elaeis guineensis]	PREDICTED: Erythranthe guttatus DNA repair protein RAD16 (LOC105953213), transcript variant X3, mRNA
		TRINITY_DN145459_c0_g1	--	--	Molecular Function: DNA-binding transcription factor activity (GO:0003700);; Biological Process: regulation of transcription, DNA-templated (GO:0006355);;	--	--	--	LSD1 zinc finger	Protein LOL5 OS=Oryza sativa subsp. japonica OX=39947 GN=LOL5 PE=2 SV=1	Uncharacterized protein OS=Vitis vinifera OX=29760 GN=VIT_00s0181g00230 PE=4 SV=1	PREDICTED: protein LOL2 [Vitis vinifera]	--
		TRINITY_DN91255_c0_g2	--	--	Molecular Function: DNA binding (GO:0003677);; Cellular Component: nucleus (GO:0005634);; Molecular Function: zinc ion binding (GO:0008270);; Molecular Function: oxidoreductase activity, acting on paired donors, with incorporation or reduction of molecular oxygen, 2-oxoglutarate as one donor, and incorporation of one atom each of oxygen into both donors (GO:0016706);; Biological Process: oxidatio…	--	[R]	General function prediction only	PHD-finger;; HIT zinc finger	--	Transcription factor jumonji OS=Klebsormidium nitens OX=105231 GN=KFL_002880150 PE=4 SV=1	jumonji superfamily protein [Nectria haematococca mpVI 77-13-4]	Nectria haematococca mpVI 77-13-4 jumonji superfamily protein (JMJ2102), mRNA
		TRINITY_DN160323_c2_g1	--	--	Biological Process: primary metabolic process (GO:0044238);; Biological Process: organic substance metabolic process (GO:0071704);;	--	[O]	Posttranslational modification, protein turnover, chaperones	Putative zinc finger in N-recognin (UBR box);; Protein of unknown function (DUF506)	E3 ubiquitin-protein ligase PRT6 OS=Arabidopsis thaliana OX=3702 GN=PRT6 PE=2 SV=1	E3 ubiquitin-protein ligase PRT6-like OS=Phoenix dactylifera OX=42345 GN=LOC103703591 PE=4 SV=1	PREDICTED: uncharacterized protein LOC105056937 isoform X1 [Elaeis guineensis]	PREDICTED: Phoenix dactylifera E3 ubiquitin-protein ligase PRT6-like (LOC103703591), mRNA
		TRINITY_DN146926_c0_g1	[DZ]	--	Molecular Function: phospholipid binding (GO:0005543);; Cellular Component: cell cortex (GO:0005938);; Biological Process: cortical protein anchoring (GO:0032065);; Molecular Function: metal ion binding (GO:0046872);;	--	--	--	Regulator of chromosome condensation (RCC1) repeat;; Transcription factor regulating root and shoot growth via Pin3;; Regulator of chromosome condensation (RCC1) repeat;; Transcription factor BRX N-terminal domain;; FYVE zinc finger;; Meiotic cell cortex C-terminal pleckstrin homology	PH, RCC1 and FYVE domains-containing protein 1 OS=Arabidopsis thaliana OX=3702 GN=PRAF1 PE=1 SV=1	uncharacterized protein LOC103713841 OS=Phoenix dactylifera OX=42345 GN=LOC103713841 PE=4 SV=1	PREDICTED: uncharacterized protein LOC103713841 [Phoenix dactylifera]	PREDICTED: Phoenix dactylifera uncharacterized LOC103701639 (LOC103701639), mRNA
		TRINITY_DN138699_c0_g2	--	--	Molecular Function: nucleic acid binding (GO:0003676);; Molecular Function: DNA-binding transcription factor activity (GO:0003700);; Cellular Component: intracellular (GO:0005622);; Biological Process: regulation of transcription, DNA-templated (GO:0006355);; Molecular Function: zinc ion binding (GO:0008270);; Biological Process: regulation of gibberellic acid mediated signaling pathway (GO:00099…	--	[R]	General function prediction only	Zinc-finger double-stranded RNA-binding	Protein indeterminate-domain 1 OS=Arabidopsis thaliana OX=3702 GN=IDD1 PE=1 SV=1	Uncharacterized protein OS=Erythranthe guttata OX=4155 GN=MIMGU_mgv1a006143mg PE=4 SV=1	PREDICTED: protein indeterminate-domain 1-like [Erythranthe guttata]	PREDICTED: Ananas comosus protein indeterminate-domain 2-like (LOC109721431), mRNA
		TRINITY_DN135173_c1_g2	--	--	Molecular Function: nucleic acid binding (GO:0003676);; Molecular Function: DNA-binding transcription factor activity (GO:0003700);; Cellular Component: nucleus (GO:0005634);; Biological Process: regulation of transcription, DNA-templated (GO:0006355);; Biological Process: fatty acid beta-oxidation (GO:0006635);; Molecular Function: zinc ion binding (GO:0008270);; Biological Process: protein impo…	--	[R]	General function prediction only	Zinc-finger double-stranded RNA-binding;; Zinc-finger of C2H2 type	Protein indeterminate-domain 11 OS=Arabidopsis thaliana OX=3702 GN=IDD11 PE=2 SV=1	BnaC01g37430D protein OS=Brassica napus OX=3708 GN=BnaC01g37430D PE=4 SV=1	BnaC01g37430D [Brassica napus]	PREDICTED: Oryza sativa Japonica Group protein indeterminate-domain 7 (LOC4326304), mRNA
		TRINITY_DN262894_c0_g1	--	--	Molecular Function: nucleic acid binding (GO:0003676);; Molecular Function: metal ion binding (GO:0046872);;	--	--	--	Zinc-finger of C2H2 type;; Zinc-finger double-stranded RNA-binding	--	--	similar to transcription factor Zn, C2H2 [Botrytis cinerea T4]	--
		TRINITY_DN132405_c1_g7	--	--	Molecular Function: nucleic acid binding (GO:0003676);; Molecular Function: metal ion binding (GO:0046872);;	--	--	--	Fungal specific transcription factor domain	--	--	C2H2 transcription factor [Marssonina brunnea f. sp. &apos;multigermtubi&apos; MB_m1]	--
		TRINITY_DN130060_c1_g9	--	--	Molecular Function: nucleic acid binding (GO:0003676);; Molecular Function: DNA-binding transcription factor activity (GO:0003700);; Cellular Component: nucleus (GO:0005634);; Biological Process: regulation of transcription, DNA-templated (GO:0006355);;	--	--	--	--	--	--	putative c2h2 finger domain protein [Eutypa lata UCREL1]	Fusarium fujikuroi IMI 58289 uncharacterized protein (FFUJ_12194), partial mRNA
		TRINITY_DN279237_c0_g1	--	--	--	--	--	--	--	--	--	c2h2 transcription factor [Colletotrichum incanum]	--
		TRINITY_DN96786_c0_g2	--	--	--	--	--	--	--	--	--	homeobox and C2H2 transcription factor [Purpureocillium lilacinum]	--
		TRINITY_DN74503_c0_g1	--	--	Molecular Function: nucleic acid binding (GO:0003676);; Molecular Function: metal ion binding (GO:0046872);;	--	--	--	--	--	--	C2H2 transcription factor [Marssonina brunnea f. sp. &apos;multigermtubi&apos; MB_m1]	--
		TRINITY_DN23019_c0_g1	--	--	--	--	--	--	--	--	--	hypothetical protein LLEC1_06639, partial [Cordyceps confragosa]	Metarhizium acridum CQMa 102 C2H2 transcription factor Swi5 partial mRNA
		TRINITY_DN172405_c0_g1	--	--	--	--	--	--	--	--	--	C2H2 transcription factor [Marssonina brunnea f. sp. &apos;multigermtubi&apos; MB_m1]	--
		TRINITY_DN29676_c0_g1	--	--	Molecular Function: binding (GO:0005488);;	--	--	--	--	--	--	C2H2 transcription factor [Colletotrichum gloeosporioides Nara gc5]	--
		TRINITY_DN134855_c1_g1	--	--	Molecular Function: DNA binding (GO:0003677);; Cellular Component: nucleus (GO:0005634);; Biological Process: transcription, DNA-templated (GO:0006351);; Molecular Function: zinc ion binding (GO:0008270);;	--	--	--	--	--	--	similar to transcription factor Zn, C2H2 [Botrytis cinerea T4]	Penicillium arizonense hypothetical protein (PENARI_c041G03630), partial mRNA
GATA	28	TRINITY_DN136343_c2_g2	--	--	--	--	[K]	Transcription	Asx homology domain	GATA transcription factor 27 OS=Arabidopsis thaliana OX=3702 GN=GATA27 PE=2 SV=1	GATA transcription factor 27-like OS=Phoenix dactylifera OX=42345 GN=LOC103710795 PE=4 SV=1	PREDICTED: GATA transcription factor 27-like [Phoenix dactylifera]	--
		TRINITY_DN159773_c7_g1	--	--	Molecular Function: binding (GO:0005488);;	--	[K]	Transcription	Asx homology domain	GATA transcription factor 26 OS=Arabidopsis thaliana OX=3702 GN=GATA26 PE=2 SV=1	GATA transcription factor 26-like OS=Nelumbo nucifera OX=4432 GN=LOC104598397 PE=4 SV=1	PREDICTED: GATA transcription factor 26-like [Nelumbo nucifera]	--
		TRINITY_DN159773_c8_g2	--	--	--	--	[K]	Transcription	Asx homology domain	GATA transcription factor 26 OS=Arabidopsis thaliana OX=3702 GN=GATA26 PE=2 SV=1	Uncharacterized protein OS=Asparagus officinalis OX=4686 GN=A4U43_UnF1060 PE=4 SV=1	PREDICTED: GATA transcription factor 26-like isoform X3 [Musa acuminata subsp. malaccensis]	--
		TRINITY_DN138378_c2_g3	--	--	--	--	[K]	Transcription	--	GATA transcription factor 26 OS=Arabidopsis thaliana OX=3702 GN=GATA26 PE=2 SV=1	GATA transcription factor 26 OS=Ananas comosus OX=4615 GN=ACMD2_19861 PE=4 SV=1	GATA transcription factor 26 [Ananas comosus]	--
		TRINITY_DN184452_c0_g1	--	--	--	--	[S]	Function unknown	--	--	--	hypothetical protein K457DRAFT_135618 [Mortierella elongata AG-77]	--
		TRINITY_DN125365_c0_g1	--	--	Molecular Function: DNA-binding transcription factor activity (GO:0003700);; Biological Process: regulation of transcription, DNA-templated (GO:0006355);; Molecular Function: zinc ion binding (GO:0008270);; Molecular Function: sequence-specific DNA binding (GO:0043565);;	--	--	--	--	--	--	GATA factor AREB gamma [Marssonina brunnea f. sp. &apos;multigermtubi&apos; MB_m1]	Marssonina brunnea f. sp. 'multigermtubi' MB_m1 GATA factor AREB gamma (MBM_02952), mRNA
		TRINITY_DN151813_c3_g3	--	--	Molecular Function: DNA-binding transcription factor activity (GO:0003700);; Cellular Component: nucleus (GO:0005634);; Molecular Function: zinc ion binding (GO:0008270);; Molecular Function: sequence-specific DNA binding (GO:0043565);; Biological Process: positive regulation of transcription, DNA-templated (GO:0045893);;	--	--	--	--	--	GATA transcription factor OS=Cynara cardunculus var. scolymus OX=59895 GN=Ccrd_021900 PE=3 SV=1	Transcription factor, GATA, plant [Cynara cardunculus var. scolymus]	--
		TRINITY_DN142297_c2_g4	--	--	--	--	--	--	--	--	GATA transcription factor 27-like OS=Phoenix dactylifera OX=42345 GN=LOC103710795 PE=4 SV=1	PREDICTED: GATA transcription factor 27-like isoform X2 [Elaeis guineensis]	--
		TRINITY_DN142962_c1_g3	--	--	--	--	--	--	--	--	putative GATA transcription factor 22 OS=Phoenix dactylifera OX=42345 GN=LOC103700319 PE=4 SV=1	PREDICTED: putative GATA transcription factor 22 [Elaeis guineensis]	--
		TRINITY_DN156487_c0_g5	--	--	Molecular Function: DNA-binding transcription factor activity (GO:0003700);; Biological Process: regulation of transcription, DNA-templated (GO:0006355);; Molecular Function: zinc ion binding (GO:0008270);; Molecular Function: sequence-specific DNA binding (GO:0043565);;	--	--	--	--	--	--	gata zinc finger protein 10 [Fusarium langsethiae]	--
		TRINITY_DN142653_c0_g1	--	--	--	--	[K]	Transcription	CCT motif	Transcription factor GHD7 OS=Oryza sativa subsp. japonica OX=39947 GN=GHD7 PE=1 SV=1	two-component response regulator-like PRR37 OS=Phoenix dactylifera OX=42345 GN=LOC103711661 PE=4 SV=1	PREDICTED: uncharacterized protein LOC105053979 [Elaeis guineensis]	PREDICTED: Asparagus officinalis zinc finger protein CONSTANS-LIKE 4-like (LOC109839492), mRNA
		TRINITY_DN141585_c1_g5	--	--	Molecular Function: DNA-binding transcription factor activity (GO:0003700);; Biological Process: regulation of transcription, DNA-templated (GO:0006355);; Molecular Function: zinc ion binding (GO:0008270);; Molecular Function: sequence-specific DNA binding (GO:0043565);;	--	[K]	Transcription	CCT motif;; tify domain;; Divergent CCT motif;; GATA zinc finger	GATA transcription factor 18 OS=Oryza sativa subsp. indica OX=39946 GN=GATA18 PE=3 SV=1	GATA transcription factor 18-like OS=Phoenix dactylifera OX=42345 GN=LOC103710187 PE=4 SV=1	PREDICTED: GATA transcription factor 28-like [Phoenix dactylifera]	PREDICTED: Elaeis guineensis GATA transcription factor 18 (LOC105053826), transcript variant X1, mRNA
		TRINITY_DN144756_c3_g2	--	--	Molecular Function: binding (GO:0005488);;	--	[K]	Transcription	CCT motif;; tify domain;; Divergent CCT motif;; GATA zinc finger	GATA transcription factor 20 OS=Oryza sativa subsp. japonica OX=39947 GN=GATA20 PE=2 SV=1	GATA transcription factor 20-like isoform X2 OS=Phoenix dactylifera OX=42345 GN=LOC103701493 PE=4 SV=1	PREDICTED: GATA transcription factor 24-like isoform X2 [Phoenix dactylifera]	PREDICTED: Musa acuminata subsp. malaccensis GATA transcription factor 20 (LOC103976845), mRNA
		TRINITY_DN141585_c1_g1	--	--	Molecular Function: binding (GO:0005488);;	--	[K]	Transcription	CCT motif;; tify domain;; GATA zinc finger;; Divergent CCT motif	GATA transcription factor 18 OS=Oryza sativa subsp. indica OX=39946 GN=GATA18 PE=3 SV=1	GATA transcription factor 18-like OS=Phoenix dactylifera OX=42345 GN=LOC103712034 PE=4 SV=1	PREDICTED: GATA transcription factor 28-like [Phoenix dactylifera]	PREDICTED: Phoenix dactylifera GATA transcription factor 18-like (LOC103712034), mRNA
		TRINITY_DN144756_c3_g3	--	--	Molecular Function: binding (GO:0005488);;	--	[K]	Transcription	CCT motif;; tify domain;; GATA zinc finger;; Divergent CCT motif	GATA transcription factor 20 OS=Oryza sativa subsp. japonica OX=39947 GN=GATA20 PE=2 SV=1	GATA transcription factor 20 isoform X1 OS=Phoenix dactylifera OX=42345 GN=LOC103714110 PE=4 SV=1	PREDICTED: GATA transcription factor 24-like isoform X1 [Elaeis guineensis]	PREDICTED: Musa acuminata subsp. malaccensis GATA transcription factor 20 (LOC103976845), mRNA
		TRINITY_DN105004_c0_g1	--	--	Molecular Function: DNA-binding transcription factor activity (GO:0003700);; Biological Process: regulation of transcription, DNA-templated (GO:0006355);; Molecular Function: zinc ion binding (GO:0008270);; Molecular Function: sequence-specific DNA binding (GO:0043565);;	--	[K]	Transcription	GATA zinc finger	GATA transcription factor 14 OS=Arabidopsis thaliana OX=3702 GN=GATA14 PE=2 SV=1	Transcription factor elt-1 (Fragment) OS=Anthurium amnicola OX=1678845 GN=elt-1_3 PE=4 SV=1	hypothetical protein M407DRAFT_23403 [Tulasnella calospora MUT 4182]	--
		TRINITY_DN41607_c0_g1	[K]	Transcription	Molecular Function: DNA-binding transcription factor activity (GO:0003700);; Biological Process: regulation of transcription, DNA-templated (GO:0006355);; Molecular Function: zinc ion binding (GO:0008270);; Molecular Function: sequence-specific DNA binding (GO:0043565);;	--	[K]	Transcription	GATA zinc finger	GATA transcription factor 15 OS=Oryza sativa subsp. japonica OX=39947 GN=GATA15 PE=1 SV=1	Siderophore biosynthesis regulatory protein URBS1 OS=Anthurium amnicola OX=1678845 GN=URBS1_1 PE=4 SV=1	predicted protein [Nectria haematococca mpVI 77-13-4]	Nectria haematococca mpVI 77-13-4 predicted protein, mRNA
		TRINITY_DN160285_c5_g2	--	--	Molecular Function: binding (GO:0005488);;	--	[K]	Transcription	GATA zinc finger	GATA transcription factor 17 OS=Oryza sativa subsp. japonica OX=39947 GN=GATA17 PE=2 SV=1	GATA transcription factor 20 isoform X2 OS=Phoenix dactylifera OX=42345 GN=LOC103714110 PE=4 SV=1	PREDICTED: GATA transcription factor 28 isoform X2 [Phoenix dactylifera]	--
		TRINITY_DN89884_c0_g1	--	--	--	--	[K]	Transcription	GATA zinc finger	GATA transcription factor 20 OS=Arabidopsis thaliana OX=3702 GN=GATA20 PE=2 SV=2	GATA transcription factor 20 (Fragment) OS=Noccaea caerulescens OX=107243 GN=LC_TR17036_c0_g1_i1_g.58746 PE=4 SV=1	GATA zinc finger domain-containing protein-like protein [Acremonium chrysogenum ATCC 11550]	Setosphaeria turcica Et28A hypothetical protein partial mRNA
		TRINITY_DN231678_c0_g1	--	--	Molecular Function: binding (GO:0005488);;	--	[K]	Transcription	GATA zinc finger	GATA transcription factor 20 OS=Arabidopsis thaliana OX=3702 GN=GATA20 PE=2 SV=2	GATA transcription factor 11-like protein (Fragment) OS=Trifolium pratense OX=57577 GN=L195_g023321 PE=4 SV=1	GATA zinc finger domain-containing protein 10 [Rhizoctonia solani AG-1 IB]	--
		TRINITY_DN157261_c0_g1	--	--	Molecular Function: DNA-binding transcription factor activity (GO:0003700);; Cellular Component: nucleus (GO:0005634);; Molecular Function: zinc ion binding (GO:0008270);; Molecular Function: sequence-specific DNA binding (GO:0043565);; Biological Process: positive regulation of transcription, DNA-templated (GO:0045893);;	--	[K]	Transcription	GATA zinc finger	GATA transcription factor 20 OS=Arabidopsis thaliana OX=3702 GN=GATA20 PE=2 SV=2	GATA transcription factor 5-like protein OS=Trifolium pratense OX=57577 GN=L195_g039413 PE=4 SV=1	hypothetical protein OsI_25512 [Oryza sativa Indica Group]	PREDICTED: Oryza sativa Japonica Group GATA transcription factor 16 (LOC4327810), mRNA
		TRINITY_DN159773_c8_g1	--	--	--	--	[K]	Transcription	GATA zinc finger	GATA transcription factor 26 OS=Arabidopsis thaliana OX=3702 GN=GATA26 PE=2 SV=1	GATA transcription factor 27-like OS=Phoenix dactylifera OX=42345 GN=LOC103710795 PE=4 SV=1	PREDICTED: GATA transcription factor 27-like isoform X2 [Elaeis guineensis]	PREDICTED: Asparagus officinalis GATA transcription factor 26-like (LOC109825451), transcript variant X2, mRNA
		TRINITY_DN154574_c0_g2	--	--	Molecular Function: DNA-binding transcription factor activity (GO:0003700);; Cellular Component: nucleus (GO:0005634);; Molecular Function: zinc ion binding (GO:0008270);; Molecular Function: sequence-specific DNA binding (GO:0043565);; Biological Process: positive regulation of transcription, DNA-templated (GO:0045893);;	--	[K]	Transcription	GATA zinc finger	GATA transcription factor 8 OS=Arabidopsis thaliana OX=3702 GN=GATA8 PE=2 SV=1	GATA transcription factor OS=Solanum chacoense OX=4108 PE=3 SV=1	PREDICTED: GATA transcription factor 8-like isoform X1 [Musa acuminata subsp. malaccensis]	Phyllostachys edulis cDNA clone: bphylf031m10, full insert sequence
		TRINITY_DN151169_c0_g1	--	--	Molecular Function: DNA-binding transcription factor activity (GO:0003700);; Cellular Component: nucleus (GO:0005634);; Molecular Function: zinc ion binding (GO:0008270);; Biological Process: seed germination (GO:0009845);; Molecular Function: sequence-specific DNA binding (GO:0043565);; Biological Process: positive regulation of transcription, DNA-templated (GO:0045893);;	--	[K]	Transcription	GATA zinc finger	GATA transcription factor 8 OS=Arabidopsis thaliana OX=3702 GN=GATA8 PE=2 SV=1	Uncharacterized protein OS=Zea mays OX=4577 PE=2 SV=1	unknown [Zea mays]	PREDICTED: Musa acuminata subsp. malaccensis GATA transcription factor 4-like (LOC103970419), transcript variant X2, mRNA
		TRINITY_DN151169_c1_g1	--	--	Molecular Function: DNA-binding transcription factor activity (GO:0003700);; Cellular Component: nucleus (GO:0005634);; Molecular Function: zinc ion binding (GO:0008270);; Biological Process: seed germination (GO:0009845);; Molecular Function: sequence-specific DNA binding (GO:0043565);; Biological Process: positive regulation of transcription, DNA-templated (GO:0045893);;	--	[K]	Transcription	GATA zinc finger	GATA transcription factor 8 OS=Arabidopsis thaliana OX=3702 GN=GATA8 PE=2 SV=1	GATA transcription factor 4-like OS=Phoenix dactylifera OX=42345 GN=LOC103718252 PE=4 SV=1	PREDICTED: GATA transcription factor 8 [Elaeis guineensis]	PREDICTED: Elaeis guineensis GATA transcription factor 8 (LOC105033413), transcript variant X4, mRNA
		TRINITY_DN149123_c3_g1	--	--	Molecular Function: DNA binding (GO:0003677);; Molecular Function: DNA-binding transcription factor activity (GO:0003700);; Cellular Component: nucleus (GO:0005634);; Biological Process: regulation of transcription, DNA-templated (GO:0006355);; Biological Process: circadian rhythm (GO:0007623);; Biological Process: response to light stimulus (GO:0009416);;	--	[K]	Transcription	GATA zinc finger	GATA transcription factor 9 OS=Arabidopsis thaliana OX=3702 GN=GATA9 PE=2 SV=1	GATA transcription factor OS=Macleaya cordata OX=56857 GN=BVC80_157g44 PE=3 SV=1	PREDICTED: GATA transcription factor 12 [Nelumbo nucifera]	PREDICTED: Oryza sativa Japonica Group GATA transcription factor 12 (LOC4339348), mRNA
		TRINITY_DN154921_c5_g1	--	--	Molecular Function: DNA-binding transcription factor activity (GO:0003700);; Molecular Function: binding (GO:0005488);; Cellular Component: nucleus (GO:0005634);;	--	[K]	Transcription	GATA zinc finger	GATA transcription factor 9 OS=Arabidopsis thaliana OX=3702 GN=GATA9 PE=2 SV=1	Uncharacterized protein OS=Populus trichocarpa OX=3694 GN=POPTR_T158300v3 PE=4 SV=1	GATA transcription factor 12 [Dorcoceras hygrometricum]	--
		TRINITY_DN143811_c2_g3	--	--	--	--	[K]	Transcription	GATA zinc finger	Putative GATA transcription factor 22 OS=Arabidopsis thaliana OX=3702 GN=GATA22 PE=1 SV=1	putative GATA transcription factor 22 OS=Phoenix dactylifera OX=42345 GN=LOC103700319 PE=4 SV=1	PREDICTED: putative GATA transcription factor 22 [Elaeis guineensis]	PREDICTED: Asparagus officinalis putative GATA transcription factor 22 (LOC109819930), transcript variant X2, mRNA
bHLH	126	TRINITY_DN148172_c0_g1	--	--	--	--	--	--	--	Transcription factor bHLH110 OS=Arabidopsis thaliana OX=3702 GN=BHLH110 PE=2 SV=2	transcription factor bHLH110 OS=Phoenix dactylifera OX=42345 GN=LOC103711553 PE=4 SV=1	PREDICTED: transcription factor bHLH110 [Phoenix dactylifera]	PREDICTED: Musa acuminata subsp. malaccensis transcription factor bHLH110-like (LOC103978291), transcript variant X2, mRNA
		TRINITY_DN138634_c0_g1	--	--	--	--	--	--	--	Transcription factor bHLH111 OS=Arabidopsis thaliana OX=3702 GN=BHLH111 PE=2 SV=1	transcription factor bHLH110 OS=Phoenix dactylifera OX=42345 GN=LOC103722337 PE=4 SV=1	PREDICTED: transcription factor bHLH110 [Phoenix dactylifera]	--
		TRINITY_DN159751_c0_g1	--	--	Cellular Component: plastid (GO:0009536);; Biological Process: biological_process (GO:0044699);; Molecular Function: protein dimerization activity (GO:0046983);;	--	--	--	--	Transcription factor bHLH111 OS=Arabidopsis thaliana OX=3702 GN=BHLH111 PE=2 SV=1	transcription factor bHLH110 OS=Phoenix dactylifera OX=42345 GN=LOC103722337 PE=4 SV=1	PREDICTED: transcription factor bHLH110 [Phoenix dactylifera]	PREDICTED: Elaeis guineensis transcription factor bHLH111 (LOC105031957), mRNA
		TRINITY_DN160149_c1_g2	--	--	--	--	--	--	--	Transcription factor bHLH112 OS=Arabidopsis thaliana OX=3702 GN=BHLH112 PE=1 SV=1	Uncharacterized protein OS=Manihot esculenta OX=3983 GN=MANES_17G031100 PE=4 SV=1	PREDICTED: transcription factor bHLH123-like [Elaeis guineensis]	PREDICTED: Musa acuminata subsp. malaccensis transcription factor bHLH112 (LOC103982078), transcript variant X3, mRNA
		TRINITY_DN160149_c1_g1	--	--	Molecular Function: protein dimerization activity (GO:0046983);;	--	--	--	--	Transcription factor bHLH114 OS=Arabidopsis thaliana OX=3702 GN=BHLH114 PE=2 SV=2	Transcription factor bHLH112 OS=Dendrobium catenatum OX=906689 GN=BHLH112 PE=4 SV=1	PREDICTED: transcription factor bHLH112-like isoform X1 [Musa acuminata subsp. malaccensis]	PREDICTED: Elaeis guineensis transcription factor bHLH123-like (LOC105050382), mRNA
		TRINITY_DN145861_c0_g2	--	--	Molecular Function: DNA binding (GO:0003677);; Molecular Function: protein dimerization activity (GO:0046983);;	--	--	--	--	Transcription factor bHLH121 OS=Arabidopsis thaliana OX=3702 GN=BHLH121 PE=1 SV=1	transcription factor bHLH121 isoform X2 OS=Phoenix dactylifera OX=42345 GN=LOC103706136 PE=4 SV=1	PREDICTED: transcription factor bHLH121 isoform X2 [Phoenix dactylifera]	PREDICTED: Phoenix dactylifera transcription factor bHLH121 (LOC103706136), transcript variant X1, mRNA
		TRINITY_DN138480_c6_g2	--	--	Molecular Function: protein dimerization activity (GO:0046983);;	--	--	--	--	Transcription factor bHLH123 OS=Arabidopsis thaliana OX=3702 GN=BHLH123 PE=1 SV=1	Uncharacterized protein OS=Leersia perrieri OX=77586 PE=4 SV=1	PREDICTED: transcription factor bHLH123-like [Elaeis guineensis]	--
		TRINITY_DN152796_c0_g1	--	--	--	--	--	--	--	Transcription factor bHLH128 OS=Arabidopsis thaliana OX=3702 GN=BHLH128 PE=1 SV=1	Uncharacterized protein OS=Musa acuminata subsp. malaccensis OX=214687 PE=4 SV=1	PREDICTED: transcription factor bHLH128-like [Musa acuminata subsp. malaccensis]	--
		TRINITY_DN156143_c0_g1	--	--	Molecular Function: protein dimerization activity (GO:0046983);;	--	--	--	--	Transcription factor bHLH13 OS=Arabidopsis thaliana OX=3702 GN=BHLH13 PE=1 SV=1	transcription factor bHLH13-like OS=Phoenix dactylifera OX=42345 GN=LOC103719154 PE=4 SV=1	PREDICTED: transcription factor bHLH13-like [Elaeis guineensis]	--
		TRINITY_DN160045_c5_g3	--	--	--	--	--	--	--	Transcription factor bHLH137 OS=Arabidopsis thaliana OX=3702 GN=BHLH137 PE=1 SV=1	transcription factor bHLH137-like OS=Phoenix dactylifera OX=42345 GN=LOC103707819 PE=4 SV=1	PREDICTED: transcription factor bHLH137-like [Phoenix dactylifera]	PREDICTED: Ananas comosus transcription factor bHLH74-like (LOC109709978), mRNA
		TRINITY_DN145907_c1_g1	--	--	--	--	--	--	--	Transcription factor bHLH137 OS=Arabidopsis thaliana OX=3702 GN=BHLH137 PE=1 SV=1	transcription factor bHLH137-like OS=Phoenix dactylifera OX=42345 GN=LOC103707819 PE=4 SV=1	PREDICTED: transcription factor bHLH137-like [Elaeis guineensis]	PREDICTED: Oryza sativa Japonica Group transcription factor BHLH094-like (LOC4337537), transcript variant X5, mRNA
		TRINITY_DN145204_c1_g1	--	--	--	--	--	--	--	Transcription factor bHLH137 OS=Arabidopsis thaliana OX=3702 GN=BHLH137 PE=1 SV=1	transcription factor bHLH137-like OS=Phoenix dactylifera OX=42345 GN=LOC103707819 PE=4 SV=1	PREDICTED: transcription factor bHLH137-like [Elaeis guineensis]	PREDICTED: Ananas comosus transcription factor bHLH74-like (LOC109709978), mRNA
		TRINITY_DN147216_c1_g3	--	--	--	--	--	--	--	Transcription factor bHLH144 OS=Arabidopsis thaliana OX=3702 GN=BHLH144 PE=1 SV=1	Uncharacterized protein OS=Musa acuminata subsp. malaccensis OX=214687 PE=4 SV=1	PREDICTED: transcription factor bHLH144-like [Elaeis guineensis]	PREDICTED: Phoenix dactylifera transcription factor bHLH144-like (LOC103703365), mRNA
		TRINITY_DN147216_c1_g2	--	--	--	--	--	--	--	Transcription factor bHLH144 OS=Arabidopsis thaliana OX=3702 GN=BHLH144 PE=1 SV=1	transcription factor bHLH144-like OS=Phoenix dactylifera OX=42345 GN=LOC103713232 PE=4 SV=1	PREDICTED: transcription factor bHLH144-like [Phoenix dactylifera]	--
		TRINITY_DN145652_c1_g2	--	--	--	--	--	--	--	Transcription factor bHLH146 OS=Arabidopsis thaliana OX=3702 GN=BHLH146 PE=2 SV=1	uncharacterized protein At4g30180-like OS=Phoenix dactylifera OX=42345 GN=LOC103718040 PE=4 SV=1	PREDICTED: uncharacterized protein At4g30180-like [Elaeis guineensis]	--
		TRINITY_DN135541_c2_g3	--	--	Molecular Function: protein dimerization activity (GO:0046983);;	--	--	--	--	Transcription factor bHLH150 OS=Arabidopsis thaliana OX=3702 GN=BHLH150 PE=1 SV=1	transcription factor bHLH148 OS=Phoenix dactylifera OX=42345 GN=LOC103701004 PE=4 SV=1	PREDICTED: transcription factor bHLH148 [Phoenix dactylifera]	PREDICTED: Musa acuminata subsp. malaccensis transcription factor bHLH149-like (LOC103971987), mRNA
		TRINITY_DN143074_c3_g1	--	--	--	--	--	--	--	Transcription factor bHLH168 OS=Arabidopsis thaliana OX=3702 GN=BHLH168 PE=3 SV=1	Transcription factor bHLH36 OS=Anthurium amnicola OX=1678845 GN=BHLH36 PE=4 SV=1	hypothetical protein OsJ_00072 [Oryza sativa Japonica Group]	--
		TRINITY_DN143074_c3_g2	--	--	--	--	--	--	--	Transcription factor bHLH168 OS=Arabidopsis thaliana OX=3702 GN=BHLH168 PE=3 SV=1	uncharacterized protein LOC103705848 OS=Phoenix dactylifera OX=42345 GN=LOC103705848 PE=4 SV=1	PREDICTED: uncharacterized protein LOC105058719 [Elaeis guineensis]	--
		TRINITY_DN145802_c0_g1	--	--	--	--	--	--	--	Transcription factor bHLH49 OS=Arabidopsis thaliana OX=3702 GN=BHLH49 PE=1 SV=1	Uncharacterized protein OS=Aquilegia coerulea OX=218851 GN=AQUCO_00600371v1 PE=4 SV=1	PREDICTED: transcription factor bHLH49-like isoform X2 [Elaeis guineensis]	--
		TRINITY_DN145044_c3_g2	--	--	--	--	--	--	--	Transcription factor bHLH57 OS=Arabidopsis thaliana OX=3702 GN=BHLH57 PE=1 SV=1	Uncharacterized protein OS=Musa acuminata subsp. malaccensis OX=214687 PE=4 SV=1	PREDICTED: transcription factor bHLH57-like [Musa acuminata subsp. malaccensis]	--
		TRINITY_DN137910_c4_g2	--	--	--	--	--	--	--	Transcription factor bHLH57 OS=Arabidopsis thaliana OX=3702 GN=BHLH57 PE=1 SV=1	transcription factor bHLH57 OS=Phoenix dactylifera OX=42345 GN=LOC103712791 PE=4 SV=1	PREDICTED: transcription factor bHLH57 [Phoenix dactylifera]	--
		TRINITY_DN133459_c1_g1	--	--	--	--	--	--	--	Transcription factor bHLH66 OS=Arabidopsis thaliana OX=3702 GN=BHLH66 PE=1 SV=1	Uncharacterized protein (Fragment) OS=Selaginella moellendorffii OX=88036 GN=SELMODRAFT_128445 PE=4 SV=1	--	--
		TRINITY_DN136588_c4_g1	--	--	--	--	--	--	--	Transcription factor bHLH66 OS=Arabidopsis thaliana OX=3702 GN=BHLH66 PE=1 SV=1	Uncharacterized protein OS=Solanum tuberosum OX=4113 GN=102592871 PE=4 SV=1	PREDICTED: LOW QUALITY PROTEIN: transcription factor bHLH69-like [Sesamum indicum]	PREDICTED: Phoenix dactylifera transcription factor bHLH66 (LOC103714236), mRNA
		TRINITY_DN133459_c1_g2	--	--	--	--	--	--	--	Transcription factor bHLH66 OS=Arabidopsis thaliana OX=3702 GN=BHLH66 PE=1 SV=1	--	--	--
		TRINITY_DN155677_c3_g1	--	--	--	--	--	--	--	Transcription factor bHLH68 OS=Arabidopsis thaliana OX=3702 GN=BHLH68 PE=1 SV=2	transcription factor bHLH68-like OS=Phoenix dactylifera OX=42345 GN=LOC103702549 PE=4 SV=1	PREDICTED: transcription factor bHLH68-like [Phoenix dactylifera]	PREDICTED: Elaeis guineensis transcription factor bHLH68-like (LOC105048313), mRNA
		TRINITY_DN140883_c4_g3	--	--	Molecular Function: protein dimerization activity (GO:0046983);;	--	--	--	--	Transcription factor bHLH75 OS=Arabidopsis thaliana OX=3702 GN=BHLH75 PE=2 SV=1	transcription factor bHLH75-like isoform X2 OS=Phoenix dactylifera OX=42345 GN=LOC103712888 PE=4 SV=1	PREDICTED: transcription factor bHLH75-like [Phoenix dactylifera]	--
		TRINITY_DN135820_c4_g1	--	--	Cellular Component: nucleus (GO:0005634);; Biological Process: regulation of transcription, DNA-templated (GO:0006355);; Molecular Function: protein dimerization activity (GO:0046983);;	--	--	--	--	Transcription factor bHLH82 OS=Arabidopsis thaliana OX=3702 GN=BHLH82 PE=2 SV=1	transcription factor bHLH10-like OS=Phoenix dactylifera OX=42345 GN=LOC103712583 PE=4 SV=1	PREDICTED: uncharacterized protein LOC105053039 [Elaeis guineensis]	--
		TRINITY_DN159144_c0_g1	--	--	Cellular Component: nucleus (GO:0005634);; Cellular Component: plastid (GO:0009536);; Biological Process: cellular process (GO:0009987);; Molecular Function: protein dimerization activity (GO:0046983);;	--	--	--	--	Transcription factor bHLH82 OS=Arabidopsis thaliana OX=3702 GN=BHLH82 PE=2 SV=1	Myc-type OS=Macleaya cordata OX=56857 GN=BVC80_8945g19 PE=4 SV=1	PREDICTED: transcription factor bHLH66-like [Populus euphratica]	Phyllostachys edulis cDNA clone: bphyem207p22, full insert sequence
		TRINITY_DN144374_c1_g2	--	--	--	--	--	--	--	Transcription factor bHLH96 OS=Arabidopsis thaliana OX=3702 GN=BHLH96 PE=1 SV=1	transcription factor bHLH94-like OS=Phoenix dactylifera OX=42345 GN=LOC103718747 PE=4 SV=1	PREDICTED: transcription factor bHLH94-like [Phoenix dactylifera]	PREDICTED: Musa acuminata subsp. malaccensis transcription factor bHLH94-like (LOC103986713), transcript variant X2, mRNA
		TRINITY_DN141307_c1_g1	--	--	Cellular Component: nucleus (GO:0005634);;	--	--	--	Helix-loop-helix DNA-binding domain	Protein IRON-RELATED TRANSCRIPTION FACTOR 2 OS=Oryza sativa subsp. indica OX=39946 GN=IRO2 PE=3 SV=1	Transcription factor ORG2 OS=Ananas comosus OX=4615 GN=ACMD2_01670 PE=4 SV=1	PREDICTED: transcription factor bHLH100-like [Elaeis guineensis]	--
		TRINITY_DN146738_c5_g1	--	--	--	--	--	--	Helix-loop-helix DNA-binding domain	Putative transcription factor bHLH041 OS=Arabidopsis thaliana OX=3702 GN=BHLH41 PE=3 SV=1	putative transcription factor bHLH041 OS=Phoenix dactylifera OX=42345 GN=LOC103709581 PE=4 SV=1	PREDICTED: putative transcription factor bHLH041 [Elaeis guineensis]	--
		TRINITY_DN154647_c2_g1	--	--	--	--	--	--	Helix-loop-helix DNA-binding domain	Putative transcription factor bHLH041 OS=Arabidopsis thaliana OX=3702 GN=BHLH41 PE=3 SV=1	putative transcription factor bHLH041 isoform X3 OS=Phoenix dactylifera OX=42345 GN=LOC103712862 PE=4 SV=1	PREDICTED: putative transcription factor bHLH041 [Elaeis guineensis]	--
		TRINITY_DN135586_c1_g1	--	--	Cellular Component: intracellular membrane-bounded organelle (GO:0043231);;	--	--	--	Helix-loop-helix DNA-binding domain	Putative transcription factor bHLH107 OS=Arabidopsis thaliana OX=3702 GN=BHLH107 PE=3 SV=1	Transcription factor bHLH107 OS=Dendrobium catenatum OX=906689 GN=BHLH107 PE=4 SV=1	PREDICTED: transcription factor bHLH30-like [Phoenix dactylifera]	--
		TRINITY_DN156143_c0_g2	--	--	--	--	--	--	Helix-loop-helix DNA-binding domain	Transcription factor ABA-INDUCIBLE bHLH-TYPE OS=Arabidopsis thaliana OX=3702 GN=AIB PE=2 SV=2	Transcription factor bHLH13 OS=Apostasia shenzhenica OX=1088818 GN=BHLH13 PE=4 SV=1	MYC2 trancriptor [Camellia sinensis]	PREDICTED: Musa acuminata subsp. malaccensis transcription factor bHLH13-like (LOC103993786), transcript variant X4, mRNA
		TRINITY_DN159952_c3_g2	--	--	Molecular Function: DNA binding (GO:0003677);; Molecular Function: DNA-binding transcription factor activity (GO:0003700);; Biological Process: regulation of transcription, DNA-templated (GO:0006355);; Molecular Function: protein dimerization activity (GO:0046983);;	--	--	--	Helix-loop-helix DNA-binding domain	Transcription factor BEE 3 OS=Arabidopsis thaliana OX=3702 GN=BEE3 PE=2 SV=1	Uncharacterized protein OS=Musa acuminata subsp. malaccensis OX=214687 PE=4 SV=1	PREDICTED: transcription factor BEE 1-like [Musa acuminata subsp. malaccensis]	PREDICTED: Elaeis guineensis transcription factor bHLH75-like (LOC105048427), mRNA
		TRINITY_DN145861_c0_g1	--	--	--	--	--	--	Helix-loop-helix DNA-binding domain	Transcription factor bHLH121 OS=Arabidopsis thaliana OX=3702 GN=BHLH121 PE=1 SV=1	transcription factor bHLH121 isoform X1 OS=Phoenix dactylifera OX=42345 GN=LOC103706136 PE=4 SV=1	PREDICTED: transcription factor bHLH121 isoform X1 [Phoenix dactylifera]	PREDICTED: Elaeis guineensis transcription factor bHLH121 (LOC105044120), mRNA
		TRINITY_DN143315_c1_g1	--	--	--	--	--	--	Helix-loop-helix DNA-binding domain	Transcription factor bHLH128 OS=Arabidopsis thaliana OX=3702 GN=BHLH128 PE=1 SV=1	Uncharacterized protein OS=Musa acuminata subsp. malaccensis OX=214687 PE=4 SV=1	PREDICTED: transcription factor bHLH129-like isoform X1 [Elaeis guineensis]	PREDICTED: Ananas comosus transcription factor bHLH128-like (LOC109710491), mRNA
		TRINITY_DN147089_c3_g1	--	--	--	--	--	--	Helix-loop-helix DNA-binding domain	Transcription factor bHLH162 OS=Arabidopsis thaliana OX=3702 GN=BHLH162 PE=1 SV=1	uncharacterized protein LOC103705848 OS=Phoenix dactylifera OX=42345 GN=LOC103705848 PE=4 SV=1	PREDICTED: uncharacterized protein LOC103705848 [Phoenix dactylifera]	--
		TRINITY_DN145666_c1_g3	--	--	--	--	--	--	Helix-loop-helix DNA-binding domain	Transcription factor bHLH25 OS=Arabidopsis thaliana OX=3702 GN=BHLH25 PE=2 SV=2	transcription factor bHLH18-like OS=Phoenix dactylifera OX=42345 GN=LOC103707623 PE=4 SV=1	PREDICTED: transcription factor bHLH18-like [Phoenix dactylifera]	PREDICTED: Cucumis sativus transcription factor bHLH25-like (LOC101209844), mRNA
		TRINITY_DN145666_c1_g2	--	--	--	--	--	--	Helix-loop-helix DNA-binding domain	Transcription factor bHLH25 OS=Arabidopsis thaliana OX=3702 GN=BHLH25 PE=2 SV=2	transcription factor bHLH18-like OS=Phoenix dactylifera OX=42345 GN=LOC103707623 PE=4 SV=1	PREDICTED: transcription factor bHLH18-like [Phoenix dactylifera]	PREDICTED: Elaeis guineensis transcription factor bHLH25-like (LOC105060142), mRNA
		TRINITY_DN145666_c1_g1	--	--	--	--	--	--	Helix-loop-helix DNA-binding domain	Transcription factor bHLH25 OS=Arabidopsis thaliana OX=3702 GN=BHLH25 PE=2 SV=2	transcription factor bHLH18-like OS=Phoenix dactylifera OX=42345 GN=LOC103707623 PE=4 SV=1	PREDICTED: transcription factor bHLH18-like [Phoenix dactylifera]	PREDICTED: Cucurbita maxima transcription factor bHLH25-like (LOC111471034), mRNA
		TRINITY_DN145704_c0_g1	--	--	--	--	--	--	Helix-loop-helix DNA-binding domain	Transcription factor bHLH30 OS=Arabidopsis thaliana OX=3702 GN=BHLH30 PE=1 SV=1	Transcription factor bHLH30 (Fragment) OS=Anthurium amnicola OX=1678845 GN=BHLH30_2 PE=4 SV=1	PREDICTED: transcription factor bHLH30-like [Musa acuminata subsp. malaccensis]	--
		TRINITY_DN144389_c4_g1	--	--	--	--	--	--	Helix-loop-helix DNA-binding domain	Transcription factor bHLH30 OS=Arabidopsis thaliana OX=3702 GN=BHLH30 PE=1 SV=1	transcription factor bHLH30-like OS=Phoenix dactylifera OX=42345 GN=LOC103721408 PE=4 SV=1	PREDICTED: transcription factor bHLH30-like [Elaeis guineensis]	PREDICTED: Brachypodium distachyon transcription factor bHLH30 (LOC100827310), mRNA
		TRINITY_DN152647_c0_g1	--	--	--	--	--	--	Helix-loop-helix DNA-binding domain	Transcription factor bHLH48 OS=Arabidopsis thaliana OX=3702 GN=BHLH48 PE=2 SV=1	transcription factor bHLH48-like OS=Phoenix dactylifera OX=42345 GN=LOC103702306 PE=4 SV=1	PREDICTED: transcription factor bHLH48-like isoform X2 [Elaeis guineensis]	PREDICTED: Eucalyptus grandis transcription factor bHLH48 (LOC104445453), transcript variant X2, mRNA
		TRINITY_DN157581_c3_g1	--	--	--	--	--	--	Helix-loop-helix DNA-binding domain	Transcription factor bHLH49 OS=Arabidopsis thaliana OX=3702 GN=BHLH49 PE=1 SV=1	transcription factor bHLH49-like isoform X2 OS=Phoenix dactylifera OX=42345 GN=LOC103719513 PE=4 SV=1	PREDICTED: transcription factor bHLH49 isoform X3 [Elaeis guineensis]	PREDICTED: Phoenix dactylifera transcription factor bHLH49-like (LOC103719513), transcript variant X4, mRNA
		TRINITY_DN135603_c0_g4	--	--	Molecular Function: protein dimerization activity (GO:0046983);;	--	--	--	Helix-loop-helix DNA-binding domain	Transcription factor bHLH49 OS=Arabidopsis thaliana OX=3702 GN=BHLH49 PE=1 SV=1	Uncharacterized protein OS=Asparagus officinalis OX=4686 GN=A4U43_UnF8490 PE=4 SV=1	PREDICTED: transcription factor bHLH49-like [Musa acuminata subsp. malaccensis]	PREDICTED: Musa acuminata subsp. malaccensis transcription factor BEE 1 (LOC103988446), transcript variant X2, mRNA
		TRINITY_DN139060_c2_g1	--	--	--	--	--	--	Helix-loop-helix DNA-binding domain	Transcription factor bHLH51 OS=Arabidopsis thaliana OX=3702 GN=BHLH51 PE=2 SV=1	transcription factor bHLH51-like OS=Phoenix dactylifera OX=42345 GN=LOC103709212 PE=4 SV=1	PREDICTED: transcription factor bHLH51-like [Elaeis guineensis]	--
		TRINITY_DN138165_c1_g1	--	--	--	--	--	--	Helix-loop-helix DNA-binding domain	Transcription factor bHLH52 OS=Arabidopsis thaliana OX=3702 GN=BHLH52 PE=2 SV=1	transcription factor bHLH52-like OS=Phoenix dactylifera OX=42345 GN=LOC103718923 PE=4 SV=1	PREDICTED: transcription factor bHLH52-like [Phoenix dactylifera]	--
		TRINITY_DN148007_c4_g1	--	--	--	--	--	--	Helix-loop-helix DNA-binding domain	Transcription factor bHLH62 OS=Arabidopsis thaliana OX=3702 GN=BHLH62 PE=2 SV=1	Transcription factor bHLH62 OS=Anthurium amnicola OX=1678845 GN=BHLH62_1 PE=4 SV=1	PREDICTED: transcription factor bHLH62-like [Phoenix dactylifera]	PREDICTED: Ananas comosus transcription factor bHLH78-like (LOC109720641), mRNA
		TRINITY_DN158935_c0_g1	--	--	Molecular Function: protein dimerization activity (GO:0046983);;	--	--	--	Helix-loop-helix DNA-binding domain	Transcription factor bHLH62 OS=Arabidopsis thaliana OX=3702 GN=BHLH62 PE=2 SV=1	Uncharacterized protein OS=Jatropha curcas OX=180498 GN=JCGZ_15137 PE=4 SV=1	PREDICTED: transcription factor bHLH62 [Jatropha curcas]	--
		TRINITY_DN135603_c0_g2	--	--	--	--	--	--	Helix-loop-helix DNA-binding domain	Transcription factor bHLH63 OS=Arabidopsis thaliana OX=3702 GN=BHLH63 PE=1 SV=1	transcription factor bHLH63-like OS=Juglans regia OX=51240 GN=LOC108989126 PE=4 SV=1	unnamed protein product [Vitis vinifera]	PREDICTED: Panicum hallii transcription factor bHLH49-like (LOC112891001), mRNA
		TRINITY_DN154998_c1_g1	--	--	--	--	--	--	Helix-loop-helix DNA-binding domain	Transcription factor bHLH66 OS=Arabidopsis thaliana OX=3702 GN=BHLH66 PE=1 SV=1	Uncharacterized protein OS=Musa acuminata subsp. malaccensis OX=214687 PE=4 SV=1	PREDICTED: transcription factor bHLH66-like isoform X2 [Musa acuminata subsp. malaccensis]	PREDICTED: Phoenix dactylifera transcription factor bHLH66 (LOC103714236), mRNA
		TRINITY_DN141335_c1_g2	--	--	--	--	--	--	Helix-loop-helix DNA-binding domain	Transcription factor bHLH74 OS=Arabidopsis thaliana OX=3702 GN=BHLH74 PE=1 SV=1	transcription factor bHLH74-like isoform X1 OS=Phoenix dactylifera OX=42345 GN=LOC103704278 PE=4 SV=1	PREDICTED: transcription factor bHLH62-like isoform X1 [Elaeis guineensis]	PREDICTED: Phoenix dactylifera transcription factor bHLH74-like (LOC103704278), transcript variant X2, mRNA
		TRINITY_DN134686_c4_g1	--	--	Molecular Function: binding (GO:0005488);; Biological Process: regulation of cellular biosynthetic process (GO:0031326);; Biological Process: floral organ development (GO:0048437);; Biological Process: floral whorl development (GO:0048438);; Biological Process: phyllome development (GO:0048827);; Biological Process: regulation of primary metabolic process (GO:0080090);; Biological Process: organi…	--	--	--	Helix-loop-helix DNA-binding domain	Transcription factor bHLH75 OS=Arabidopsis thaliana OX=3702 GN=BHLH75 PE=2 SV=1	Myc-type OS=Macleaya cordata OX=56857 GN=BVC80_7765g2 PE=4 SV=1	PREDICTED: transcription factor bHLH75-like [Elaeis guineensis]	PREDICTED: Musa acuminata subsp. malaccensis transcription factor bHLH137-like (LOC104000776), mRNA
		TRINITY_DN159144_c0_g2	--	--	Cellular Component: nucleus (GO:0005634);; Biological Process: regulation of transcription, DNA-templated (GO:0006355);; Molecular Function: protein dimerization activity (GO:0046983);;	--	--	--	Helix-loop-helix DNA-binding domain	Transcription factor bHLH82 OS=Arabidopsis thaliana OX=3702 GN=BHLH82 PE=2 SV=1	transcription factor bHLH10-like OS=Phoenix dactylifera OX=42345 GN=LOC103712583 PE=4 SV=1	PREDICTED: transcription factor bHLH78-like [Elaeis guineensis]	PREDICTED: Phoenix dactylifera transcription factor bHLH10-like (LOC103712583), transcript variant X3, mRNA
		TRINITY_DN145676_c2_g1	--	--	--	--	--	--	Helix-loop-helix DNA-binding domain	Transcription factor bHLH93 OS=Arabidopsis thaliana OX=3702 GN=BHLH93 PE=1 SV=1	transcription factor bHLH93-like OS=Phoenix dactylifera OX=42345 GN=LOC103718924 PE=4 SV=1	PREDICTED: transcription factor bHLH93-like [Phoenix dactylifera]	PREDICTED: Ananas comosus transcription factor bHLH93-like (LOC109728959), mRNA
		TRINITY_DN144374_c1_g1	--	--	--	--	--	--	Helix-loop-helix DNA-binding domain	Transcription factor bHLH96 OS=Arabidopsis thaliana OX=3702 GN=BHLH96 PE=1 SV=1	transcription factor bHLH94-like OS=Phoenix dactylifera OX=42345 GN=LOC103718747 PE=4 SV=1	PREDICTED: transcription factor bHLH94-like [Phoenix dactylifera]	PREDICTED: Eucalyptus grandis transcription factor bHLH96 (LOC104415758), mRNA
		TRINITY_DN159275_c1_g1	--	--	--	--	--	--	Helix-loop-helix DNA-binding domain	Transcription factor BIM2 OS=Arabidopsis thaliana OX=3702 GN=BIM2 PE=1 SV=1	transcription factor BIM2-like OS=Phoenix dactylifera OX=42345 GN=LOC103712756 PE=4 SV=1	PREDICTED: transcription factor BIM2-like isoform X1 [Elaeis guineensis]	PREDICTED: Phoenix dactylifera transcription factor BIM2 (LOC103706561), transcript variant X8, mRNA
		TRINITY_DN148632_c1_g2	--	--	--	--	--	--	Helix-loop-helix DNA-binding domain	Transcription factor BIM2 OS=Arabidopsis thaliana OX=3702 GN=BIM2 PE=1 SV=1	transcription factor BIM2 isoform X7 OS=Phoenix dactylifera OX=42345 GN=LOC103706561 PE=4 SV=1	PREDICTED: transcription factor BIM2 isoform X5 [Elaeis guineensis]	PREDICTED: Phoenix dactylifera transcription factor BIM2 (LOC103706561), transcript variant X7, mRNA
		TRINITY_DN146284_c0_g1	--	--	--	--	--	--	Helix-loop-helix DNA-binding domain	Transcription factor EAT1 OS=Oryza sativa subsp. japonica OX=39947 GN=EAT1 PE=1 SV=2	Uncharacterized protein OS=Citrus clementina OX=85681 GN=CICLE_v10019669mg PE=4 SV=1	PREDICTED: transcription factor bHLH91-like [Citrus sinensis]	--
		TRINITY_DN158154_c0_g2	--	--	--	K10863|1e-134|vvi:100259037|hypothetical protein LOC100259037	[L]	Replication, recombination and repair	AAA domain;; AAA domain	Transcription factor bHLH140 OS=Arabidopsis thaliana OX=3702 GN=BHLH140 PE=3 SV=1	transcription factor bHLH140 isoform X2 OS=Phoenix dactylifera OX=42345 GN=LOC103706712 PE=4 SV=1	PREDICTED: transcription factor bHLH140 isoform X3 [Elaeis guineensis]	PREDICTED: Phoenix dactylifera transcription factor bHLH140 (LOC103706712), transcript variant X2, mRNA
		TRINITY_DN156973_c3_g1	--	--	Biological Process: regulation of transcription, DNA-templated (GO:0006355);; Biological Process: jasmonic acid metabolic process (GO:0009694);; Biological Process: response to jasmonic acid (GO:0009753);;	--	--	--	ACT domain	Transcription factor bHLH35 OS=Arabidopsis thaliana OX=3702 GN=BHLH35 PE=2 SV=1	transcription factor bHLH35-like isoform X1 OS=Phoenix dactylifera OX=42345 GN=LOC103714114 PE=4 SV=1	PREDICTED: transcription factor bHLH35-like [Elaeis guineensis]	PREDICTED: Elaeis guineensis transcription factor bHLH35 (LOC105050852), transcript variant X1, mRNA
		TRINITY_DN158154_c0_g1	--	--	--	K10863|7e-151|vvi:100259037|hypothetical protein LOC100259037	[R]	General function prediction only	Scavenger mRNA decapping enzyme C-term binding;; HIT domain	Transcription factor bHLH140 OS=Arabidopsis thaliana OX=3702 GN=BHLH140 PE=3 SV=1	transcription factor bHLH140 isoform X2 OS=Phoenix dactylifera OX=42345 GN=LOC103706712 PE=4 SV=1	PREDICTED: transcription factor bHLH140 isoform X2 [Elaeis guineensis]	Arachis hypogaea cultivar Shitouqi chromosome A02
		TRINITY_DN138165_c1_g3	--	--	--	--	--	--	--	--	transcription factor bHLH52-like OS=Phoenix dactylifera OX=42345 GN=LOC103718923 PE=4 SV=1	PREDICTED: transcription factor bHLH52-like [Phoenix dactylifera]	--
		TRINITY_DN133773_c2_g2	--	--	--	--	--	--	--	--	--	--	PREDICTED: Elaeis guineensis transcription factor bHLH74-like (LOC105055878), transcript variant X3, mRNA
		TRINITY_DN155677_c3_g2	--	--	--	--	--	--	--	--	transcription factor bHLH68-like OS=Phoenix dactylifera OX=42345 GN=LOC103702549 PE=4 SV=1	PREDICTED: transcription factor bHLH68-like [Elaeis guineensis]	--
		TRINITY_DN137086_c3_g1	--	--	--	--	--	--	--	--	--	--	PREDICTED: Elaeis guineensis transcription factor bHLH144 (LOC105047231), transcript variant X3, mRNA
		TRINITY_DN159144_c1_g2	--	--	--	--	--	--	--	--	transcription factor bHLH10-like OS=Phoenix dactylifera OX=42345 GN=LOC103712583 PE=4 SV=1	PREDICTED: transcription factor bHLH78-like [Elaeis guineensis]	--
		TRINITY_DN150824_c1_g2	--	--	--	--	--	--	--	--	transcription factor BHLH148-like isoform X2 OS=Phoenix dactylifera OX=42345 GN=LOC103716581 PE=4 SV=1	PREDICTED: transcription factor bHLH92-like [Elaeis guineensis]	--
		TRINITY_DN139851_c5_g1	--	--	--	--	--	--	--	--	Transcription factor bHLH36 OS=Anthurium amnicola OX=1678845 GN=BHLH36 PE=4 SV=1	PREDICTED: uncharacterized protein LOC103701976 [Phoenix dactylifera]	--
		TRINITY_DN146917_c0_g1	--	--	--	--	--	--	--	--	--	--	PREDICTED: Ananas comosus transcription factor bHLH49 (LOC109728716), mRNA
		TRINITY_DN144226_c0_g1	--	--	Molecular Function: DNA binding (GO:0003677);; Cellular Component: nucleus (GO:0005634);; Molecular Function: protein dimerization activity (GO:0046983);;	--	--	--	--	--	transcription factor bHLH115-like OS=Phoenix dactylifera OX=42345 GN=LOC103717189 PE=4 SV=1	PREDICTED: transcription factor bHLH115-like [Phoenix dactylifera]	--
		TRINITY_DN154711_c0_g5	--	--	--	--	--	--	--	--	Uncharacterized protein OS=Vitis vinifera OX=29760 GN=VIT_10s0003g02950 PE=4 SV=1	hypothetical protein CISIN_1g048001mg [Citrus sinensis]	PREDICTED: Elaeis guineensis transcription factor bHLH144 (LOC105047231), transcript variant X3, mRNA
		TRINITY_DN133050_c6_g1	--	--	--	--	--	--	--	--	transcription factor bHLH130-like OS=Phoenix dactylifera OX=42345 GN=LOC103711382 PE=4 SV=1	PREDICTED: transcription factor bHLH130-like [Elaeis guineensis]	--
		TRINITY_DN140883_c4_g8	--	--	--	--	--	--	--	--	transcription factor bHLH75-like OS=Phoenix dactylifera OX=42345 GN=LOC103719578 PE=4 SV=1	PREDICTED: transcription factor BEE 3-like isoform X3 [Elaeis guineensis]	--
		TRINITY_DN159922_c2_g6	--	--	--	--	--	--	--	--	transcription factor bHLH143-like OS=Phoenix dactylifera OX=42345 GN=LOC103711002 PE=4 SV=1	PREDICTED: transcription factor bHLH143-like [Phoenix dactylifera]	--
		TRINITY_DN138970_c2_g1	--	--	--	--	--	--	--	--	transcription factor bHLH10-like OS=Phoenix dactylifera OX=42345 GN=LOC103712583 PE=4 SV=1	PREDICTED: transcription factor bHLH10-like [Phoenix dactylifera]	--
		TRINITY_DN149897_c0_g2	--	--	--	--	--	--	--	--	transcription factor bHLH143-like OS=Phoenix dactylifera OX=42345 GN=LOC103711002 PE=4 SV=1	PREDICTED: transcription factor bHLH143-like [Phoenix dactylifera]	--
		TRINITY_DN136488_c3_g3	--	--	--	--	--	--	--	--	transcription factor bHLH49-like isoform X2 OS=Phoenix dactylifera OX=42345 GN=LOC103719513 PE=4 SV=1	PREDICTED: transcription factor bHLH49 isoform X3 [Elaeis guineensis]	--
		TRINITY_DN159952_c3_g1	--	--	--	--	--	--	--	BEE 3 OS=Arabidopsis thaliana OX=3702 GN=BEE3 PE=2 SV=1	Uncharacterized protein OS=Musa acuminata subsp. malaccensis OX=214687 PE=4 SV=1	PREDICTED: transcription factor bHLH75-like [Elaeis guineensis]	PREDICTED: Chenopodium quinoa transcription factor BEE 3-like (LOC110724202), mRNA
		TRINITY_DN146507_c1_g1	--	--	Molecular Function: binding (GO:0005488);;	--	--	--	--	Transcription factor LHW OS=Arabidopsis thaliana OX=3702 GN=LHW PE=1 SV=1	transcription factor bHLH155-like isoform X2 OS=Phoenix dactylifera OX=42345 GN=LOC103719457 PE=4 SV=1	PREDICTED: uncharacterized protein LOC103719457 isoform X2 [Phoenix dactylifera]	--
		TRINITY_DN140320_c2_g1	--	--	--	K13422|9e-17|vvi:100250607|similar to MYC transcription factor	--	--	--	Transcription factor MYC2 OS=Oryza sativa subsp. japonica OX=39947 GN=MYC2 PE=1 SV=1	Putative basic helix-loop-helix (BHLH) DNA-binding family protein OS=Helianthus annuus OX=4232 GN=ATMYC2 PE=4 SV=1	transcription factor MYC2-like [Nicotiana tabacum]	--
		TRINITY_DN138970_c2_g2	--	--	Molecular Function: DNA binding (GO:0003677);; Molecular Function: DNA-directed 5'-3' RNA polymerase activity (GO:0003899);; Biological Process: regulation of transcription, DNA-templated (GO:0006355);; Molecular Function: protein dimerization activity (GO:0046983);;	--	--	--	--	Transcription factor UNE12 OS=Arabidopsis thaliana OX=3702 GN=UNE12 PE=2 SV=2	transcription factor bHLH68-like isoform X2 OS=Nelumbo nucifera OX=4432 GN=LOC104600465 PE=4 SV=1	PREDICTED: transcription factor bHLH110-like isoform X3 [Nelumbo nucifera]	Triticum aestivum genome assembly, chromosome: 7D
		TRINITY_DN142133_c0_g1	--	--	--	--	--	--	Alkaline and neutral invertase	Neutral/alkaline invertase 1, mitochondrial OS=Oryza sativa subsp. japonica OX=39947 GN=NIN1 PE=1 SV=1	transcription factor bHLH47-like OS=Phoenix dactylifera OX=42345 GN=LOC103720221 PE=4 SV=1	PREDICTED: transcription factor bHLH47-like [Phoenix dactylifera]	--
		TRINITY_DN99658_c0_g2	--	--	--	--	[K]	Transcription	Helix-loop-helix DNA-binding domain	--	Uncharacterized protein OS=Zea mays OX=4577 PE=2 SV=1	similar to transcription factor bHLH [Botrytis cinerea T4]	--
		TRINITY_DN146284_c0_g5	--	--	Cellular Component: nucleus (GO:0005634);; Molecular Function: protein dimerization activity (GO:0046983);;	--	--	--	Helix-loop-helix DNA-binding domain	Transcription factor EAT1 OS=Oryza sativa subsp. japonica OX=39947 GN=EAT1 PE=1 SV=2	Transcription factor bHLH10 OS=Cajanus cajan OX=3821 GN=KK1_027995 PE=4 SV=1	PREDICTED: transcription factor bHLH91-like [Fragaria vesca subsp. vesca]	--
		TRINITY_DN155719_c0_g1	--	--	--	--	--	--	Helix-loop-helix DNA-binding domain;; bHLH-MYC and R2R3-MYB transcription factors N-terminal	Transcription factor EGL1 OS=Arabidopsis thaliana OX=3702 GN=BHLH2 PE=1 SV=1	transcription factor GLABRA 3 OS=Phoenix dactylifera OX=42345 GN=LOC103719368 PE=4 SV=1	PREDICTED: transcription factor GLABRA 3 [Elaeis guineensis]	Lilium hybrid division I LHbHLH1 mRNA for bHLH transcription factor, complete cds
		TRINITY_DN155769_c0_g1	--	--	Biological Process: cellular process (GO:0009987);;	--	--	--	Helix-loop-helix DNA-binding domain;; bHLH-MYC and R2R3-MYB transcription factors N-terminal	Transcription factor GLABRA 3 OS=Arabidopsis thaliana OX=3702 GN=GL3 PE=1 SV=1	transcription factor GLABRA 3 OS=Phoenix dactylifera OX=42345 GN=LOC103719368 PE=4 SV=1	PREDICTED: transcription factor GLABRA 3 [Elaeis guineensis]	Tulipa fosteriana cultivar Shangnong Zaoxia bHLH1 (bHLH1) mRNA, complete cds
		TRINITY_DN144370_c1_g2	[R]	General function prediction only	Cellular Component: cytosol (GO:0005829);;	--	[BK]	--	Macro domain	Transcription factor bHLH140 OS=Arabidopsis thaliana OX=3702 GN=BHLH140 PE=3 SV=1	macro domain-containing protein VPA0103-like OS=Phoenix dactylifera OX=42345 GN=LOC103720404 PE=4 SV=1	PREDICTED: O-acetyl-ADP-ribose deacetylase MACROD2-like isoform X2 [Elaeis guineensis]	PREDICTED: Musa acuminata subsp. malaccensis macro domain-containing protein VPA0103 (LOC103974601), mRNA
		TRINITY_DN131985_c1_g11	--	--	--	--	[K]	Transcription	Helix-loop-helix DNA-binding domain	--	Microphthalmia-associated transcription factor OS=Anthurium amnicola OX=1678845 GN=Mitf_0 PE=4 SV=1	predicted protein [Lichtheimia corymbifera JMRC:FSU:9682]	--
		TRINITY_DN137356_c1_g3	--	--	--	--	--	--	Helix-loop-helix DNA-binding domain	Transcription factor FAMA OS=Arabidopsis thaliana OX=3702 GN=FAMA PE=1 SV=1	transcription factor FAMA OS=Phoenix dactylifera OX=42345 GN=LOC103695877 PE=4 SV=1	PREDICTED: transcription factor FAMA [Phoenix dactylifera]	PREDICTED: Musa acuminata subsp. malaccensis transcription factor FAMA-like (LOC103996030), transcript variant X2, mRNA
		TRINITY_DN131698_c3_g2	--	--	Molecular Function: protein dimerization activity (GO:0046983);;	--	--	--	Helix-loop-helix DNA-binding domain	Transcription factor HEC1 OS=Arabidopsis thaliana OX=3702 GN=HEC1 PE=1 SV=1	Transcription factor HEC1 OS=Cajanus cajan OX=3821 GN=KK1_036336 PE=4 SV=1	Transcription factor HEC1 [Cajanus cajan]	Salvia miltiorrhiza clone 21 basic helix-loop-helix transcription factor mRNA, complete cds
		TRINITY_DN145676_c1_g4	--	--	Molecular Function: protein dimerization activity (GO:0046983);;	--	--	--	Helix-loop-helix DNA-binding domain	Transcription factor ICE1 OS=Arabidopsis thaliana OX=3702 GN=SCRM PE=1 SV=1	Uncharacterized protein OS=Musa acuminata subsp. malaccensis OX=214687 PE=4 SV=1	PREDICTED: transcription factor ICE1-like [Musa acuminata subsp. malaccensis]	PREDICTED: Musa acuminata subsp. malaccensis transcription factor ICE1-like (LOC103987264), transcript variant X2, mRNA
		TRINITY_DN128834_c0_g1	--	--	Molecular Function: DNA binding (GO:0003677);; Molecular Function: protein dimerization activity (GO:0046983);;	--	--	--	Helix-loop-helix DNA-binding domain	Transcription factor ILI3 OS=Oryza sativa subsp. japonica OX=39947 GN=ILI3 PE=3 SV=1	Transcription factor ILI5 OS=Ananas comosus OX=4615 GN=ACMD2_01109 PE=4 SV=1	Transcription factor ILI5 [Ananas comosus]	PREDICTED: Dendrobium catenatum transcription factor ILI5-like (LOC110108630), transcript variant X2, mRNA
		TRINITY_DN147404_c1_g3	--	--	Molecular Function: DNA binding (GO:0003677);; Molecular Function: protein dimerization activity (GO:0046983);;	--	--	--	Helix-loop-helix DNA-binding domain	Transcription factor ILI3 OS=Oryza sativa subsp. japonica OX=39947 GN=ILI3 PE=3 SV=1	Transcription factor ILI5 OS=Ananas comosus OX=4615 GN=ACMD2_01109 PE=4 SV=1	Transcription factor ILI5 [Ananas comosus]	Spirodela polyrhiza strain 9509 chromosome 6 sequence
		TRINITY_DN143362_c1_g1	--	--	Cellular Component: vacuole (GO:0005773);; Biological Process: photomorphogenesis (GO:0009640);; Biological Process: brassinosteroid mediated signaling pathway (GO:0009742);; Biological Process: unidimensional cell growth (GO:0009826);; Biological Process: embryonic root morphogenesis (GO:0010086);; Molecular Function: protein dimerization activity (GO:0046983);; Biological Process: regulation of…	--	--	--	Helix-loop-helix DNA-binding domain	Transcription factor ILI6 OS=Oryza sativa subsp. japonica OX=39947 GN=ILI6 PE=1 SV=1	Transcription factor ILI6 OS=Ananas comosus OX=4615 GN=ACMD2_10168 PE=4 SV=1	Transcription factor ILI6 [Ananas comosus]	PREDICTED: Panicum hallii transcription factor ILI6 (LOC112873826), transcript variant X4, mRNA
		TRINITY_DN144226_c0_g2	--	--	Cellular Component: nucleus (GO:0005634);;	--	--	--	Helix-loop-helix DNA-binding domain	Transcription factor ILR3 OS=Arabidopsis thaliana OX=3702 GN=ILR3 PE=1 SV=1	transcription factor ILR3-like isoform X2 OS=Phoenix dactylifera OX=42345 GN=LOC103723976 PE=4 SV=1	PREDICTED: transcription factor ILR3-like isoform X1 [Elaeis guineensis]	--
		TRINITY_DN139233_c1_g1	--	--	Cellular Component: nucleus (GO:0005634);;	K13422|5e-88|osa:4349484|Os10g0575000	--	--	Helix-loop-helix DNA-binding domain	Transcription factor MYC2 OS=Oryza sativa subsp. japonica OX=39947 GN=MYC2 PE=1 SV=1	Transcription factor MYC2 OS=Ananas comosus OX=4615 GN=ACMD2_14437 PE=4 SV=1	PREDICTED: transcription factor MYC4-like [Elaeis guineensis]	PREDICTED: Ananas comosus transcription factor MYC2-like (LOC109714234), mRNA
		TRINITY_DN144360_c0_g3	--	--	--	--	--	--	Helix-loop-helix DNA-binding domain	Transcription factor MYC2 OS=Oryza sativa subsp. japonica OX=39947 GN=MYC2 PE=1 SV=1	transcription factor MYC2-like OS=Phoenix dactylifera OX=42345 GN=LOC103699800 PE=4 SV=1	PREDICTED: transcription factor MYC4-like [Elaeis guineensis]	PREDICTED: Musa acuminata subsp. malaccensis transcription factor MYC3-like (LOC103993952), mRNA
		TRINITY_DN144240_c0_g1	--	--	--	--	--	--	Helix-loop-helix DNA-binding domain	Transcription factor PHYTOCHROME INTERACTING FACTOR-LIKE 13 OS=Oryza sativa subsp. japonica OX=39947 GN=PIL13 PE=1 SV=1	transcription factor PIF4-like isoform X3 OS=Phoenix dactylifera OX=42345 GN=LOC103722886 PE=4 SV=1	PREDICTED: transcription factor PIF4-like isoform X8 [Elaeis guineensis]	PREDICTED: Elaeis guineensis transcription factor PIF4-like (LOC105033626), transcript variant X4, mRNA
		TRINITY_DN121169_c0_g1	--	--	--	--	[K]	Transcription	Helix-loop-helix DNA-binding domain	Transcription factor PHYTOCHROME INTERACTING FACTOR-LIKE 13 OS=Oryza sativa subsp. japonica OX=39947 GN=PIL13 PE=1 SV=1	Predicted protein OS=Hordeum vulgare subsp. vulgare OX=112509 PE=2 SV=1	predicted protein [Hordeum vulgare subsp. vulgare]	PREDICTED: Rhagoletis zephyria max-like protein X (LOC108382762), mRNA
		TRINITY_DN153867_c2_g2	--	--	--	--	--	--	Helix-loop-helix DNA-binding domain	Transcription factor PHYTOCHROME INTERACTING FACTOR-LIKE 15 OS=Oryza sativa subsp. japonica OX=39947 GN=PIL15 PE=1 SV=2	transcription factor PIF3-like isoform X1 OS=Phoenix dactylifera OX=42345 GN=LOC103714720 PE=4 SV=1	PREDICTED: transcription factor PIF3-like isoform X2 [Phoenix dactylifera]	PREDICTED: Eucalyptus grandis transcription factor PIF3 (LOC104431553), transcript variant X2, misc_RNA
		TRINITY_DN153867_c3_g1	--	--	--	--	--	--	Helix-loop-helix DNA-binding domain	Transcription factor PHYTOCHROME INTERACTING FACTOR-LIKE 15 OS=Oryza sativa subsp. japonica OX=39947 GN=PIL15 PE=1 SV=2	transcription factor PIF3-like isoform X1 OS=Phoenix dactylifera OX=42345 GN=LOC103720128 PE=4 SV=1	PREDICTED: transcription factor PIF3-like isoform X1 [Elaeis guineensis]	--
		TRINITY_DN153867_c2_g1	--	--	--	--	--	--	Helix-loop-helix DNA-binding domain	Transcription factor PHYTOCHROME INTERACTING FACTOR-LIKE 15 OS=Oryza sativa subsp. japonica OX=39947 GN=PIL15 PE=1 SV=2	transcription factor PIF3-like isoform X3 OS=Phoenix dactylifera OX=42345 GN=LOC103720128 PE=4 SV=1	PREDICTED: transcription factor PIF3-like isoform X3 [Phoenix dactylifera]	PREDICTED: Prunus persica transcription factor PIF3 (LOC18774504), transcript variant X3, mRNA
		TRINITY_DN144403_c4_g3	--	--	--	--	--	--	Helix-loop-helix DNA-binding domain	Transcription factor PHYTOCHROME INTERACTING FACTOR-LIKE 15 OS=Oryza sativa subsp. japonica OX=39947 GN=PIL15 PE=1 SV=2	transcription factor PIF3-like isoform X1 OS=Phoenix dactylifera OX=42345 GN=LOC103720128 PE=4 SV=1	PREDICTED: transcription factor PIF3-like isoform X2 [Elaeis guineensis]	PREDICTED: Eucalyptus grandis transcription factor PIF3 (LOC104431553), transcript variant X2, misc_RNA
		TRINITY_DN296433_c0_g1	--	--	--	--	--	--	Helix-loop-helix DNA-binding domain	Transcription factor TIP2 OS=Oryza sativa subsp. japonica OX=39947 GN=TIP2 PE=1 SV=1	Uncharacterized protein OS=Musa acuminata subsp. malaccensis OX=214687 GN=103997889 PE=4 SV=1	PREDICTED: transcription factor TIP2-like [Musa acuminata subsp. malaccensis]	--
		TRINITY_DN124289_c0_g1	--	--	Cellular Component: nucleus (GO:0005634);; Biological Process: anther wall tapetum formation (GO:0048656);;	--	--	--	Helix-loop-helix DNA-binding domain	Transcription factor UDT1 OS=Oryza sativa subsp. japonica OX=39947 GN=UDT1 PE=2 SV=2	transcription factor UDT1 OS=Phoenix dactylifera OX=42345 GN=LOC103723067 PE=4 SV=1	PREDICTED: transcription factor ABORTED MICROSPORES [Elaeis guineensis]	PREDICTED: Phalaenopsis equestris transcription factor UDT1-like (LOC110025584), transcript variant X2, mRNA
		TRINITY_DN149778_c1_g1	--	--	--	--	--	--	Helix-loop-helix DNA-binding domain	Transcription factor UNE12 OS=Arabidopsis thaliana OX=3702 GN=UNE12 PE=2 SV=2	Transcription factor UNE12 OS=Apostasia shenzhenica OX=1088818 GN=UNE12 PE=4 SV=1	PREDICTED: transcription factor UNE12 [Vitis vinifera]	PREDICTED: Asparagus officinalis transcription factor UNE12-like (LOC109844708), transcript variant X2, misc_RNA
		TRINITY_DN130763_c1_g2	--	--	--	K13422|5e-07|vvi:100250607|similar to MYC transcription factor	--	--	bHLH-MYC and R2R3-MYB transcription factors N-terminal	--	MYC transcription factor OS=Dendrobium officinale OX=142615 PE=2 SV=1	MYC transcription factor [Dendrobium catenatum]	--
		TRINITY_DN148184_c2_g2	--	--	--	--	--	--	bHLH-MYC and R2R3-MYB transcription factors N-terminal	--	transcription factor LHW-like isoform X1 OS=Phoenix dactylifera OX=42345 GN=LOC103700839 PE=4 SV=1	PREDICTED: uncharacterized protein LOC105039182 isoform X1 [Elaeis guineensis]	--
		TRINITY_DN144468_c0_g2	--	--	--	--	--	--	bHLH-MYC and R2R3-MYB transcription factors N-terminal	Protein RICE SALT SENSITIVE 3 OS=Oryza sativa subsp. japonica OX=39947 GN=RSS3 PE=1 SV=1	Uncharacterized protein OS=Leersia perrieri OX=77586 PE=4 SV=1	hypothetical protein DCAR_019566 [Daucus carota subsp. sativus]	Hordeum vulgare subsp. vulgare mRNA for predicted protein, partial cds, clone: NIASHv2023K03
		TRINITY_DN133301_c3_g1	--	--	--	--	--	--	bHLH-MYC and R2R3-MYB transcription factors N-terminal	Transcription factor bHLH13 OS=Arabidopsis thaliana OX=3702 GN=BHLH13 PE=1 SV=1	Myc-type OS=Macleaya cordata OX=56857 GN=BVC80_1101g21 PE=4 SV=1	PREDICTED: transcription factor bHLH13-like [Phoenix dactylifera]	--
		TRINITY_DN158028_c1_g4	--	--	Cellular Component: mitochondrion (GO:0005739);;	--	--	--	bHLH-MYC and R2R3-MYB transcription factors N-terminal	Transcription factor EMB1444 OS=Arabidopsis thaliana OX=3702 GN=EMB1444 PE=2 SV=1	transcription factor LHW-like OS=Phoenix dactylifera OX=42345 GN=LOC103703147 PE=4 SV=1	PREDICTED: transcription factor LHW-like [Phoenix dactylifera]	PREDICTED: Phoenix dactylifera transcription factor LHW-like (LOC103714291), mRNA
		TRINITY_DN152091_c0_g3	--	--	Cellular Component: nucleus (GO:0005634);; Cellular Component: mitochondrion (GO:0005739);;	--	--	--	bHLH-MYC and R2R3-MYB transcription factors N-terminal	Transcription factor LHW OS=Arabidopsis thaliana OX=3702 GN=LHW PE=1 SV=1	transcription factor LHW-like OS=Phoenix dactylifera OX=42345 GN=LOC103714291 PE=4 SV=1	PREDICTED: uncharacterized protein LOC105038317 isoform X3 [Elaeis guineensis]	--
		TRINITY_DN156234_c0_g1	--	--	Molecular Function: protein dimerization activity (GO:0046983);;	--	--	--	bHLH-MYC and R2R3-MYB transcription factors N-terminal	Transcription factor LHW OS=Arabidopsis thaliana OX=3702 GN=LHW PE=1 SV=1	uncharacterized protein LOC103719457 isoform X1 OS=Phoenix dactylifera OX=42345 GN=LOC103719457 PE=4 SV=1	PREDICTED: uncharacterized protein LOC103719457 isoform X1 [Phoenix dactylifera]	PREDICTED: Musa acuminata subsp. malaccensis transcription factor LHW-like (LOC103975989), transcript variant X2, mRNA
		TRINITY_DN158028_c1_g3	--	--	--	--	--	--	bHLH-MYC and R2R3-MYB transcription factors N-terminal	Transcription factor LHW OS=Arabidopsis thaliana OX=3702 GN=LHW PE=1 SV=1	transcription factor LHW-like OS=Phoenix dactylifera OX=42345 GN=LOC103703147 PE=4 SV=1	PREDICTED: uncharacterized protein LOC105038317 isoform X1 [Elaeis guineensis]	--
		TRINITY_DN146507_c1_g2	--	--	--	--	--	--	bHLH-MYC and R2R3-MYB transcription factors N-terminal	Transcription factor LHW OS=Arabidopsis thaliana OX=3702 GN=LHW PE=1 SV=1	uncharacterized protein LOC103707709 isoform X1 OS=Phoenix dactylifera OX=42345 GN=LOC103707709 PE=4 SV=1	PREDICTED: uncharacterized protein LOC105043446 [Elaeis guineensis]	PREDICTED: Ananas comosus transcription factor LHW-like (LOC109707993), mRNA
		TRINITY_DN138693_c4_g3	--	--	Cellular Component: mitochondrion (GO:0005739);;	--	--	--	bHLH-MYC and R2R3-MYB transcription factors N-terminal	Transcription factor LHW OS=Arabidopsis thaliana OX=3702 GN=LHW PE=1 SV=1	transcription factor LHW-like OS=Phoenix dactylifera OX=42345 GN=LOC103714291 PE=4 SV=1	PREDICTED: transcription factor LHW-like [Elaeis guineensis]	PREDICTED: Musa acuminata subsp. malaccensis transcription factor LHW-like (LOC103987179), mRNA
		TRINITY_DN158108_c4_g1	--	--	--	K13422|4e-79|vvi:100250607|similar to MYC transcription factor	--	--	bHLH-MYC and R2R3-MYB transcription factors N-terminal	Transcription factor MYC2 OS=Oryza sativa subsp. japonica OX=39947 GN=MYC2 PE=1 SV=1	transcription factor MYC2-like OS=Phoenix dactylifera OX=42345 GN=LOC103704709 PE=4 SV=1	PREDICTED: transcription factor MYC4-like [Elaeis guineensis]	PREDICTED: Elaeis guineensis transcription factor MYC2-like (LOC105043927), mRNA
		TRINITY_DN130763_c1_g1	--	--	--	K13422|3e-27|vvi:100250607|similar to MYC transcription factor	--	--	bHLH-MYC and R2R3-MYB transcription factors N-terminal	Transcription factor MYC2 OS=Oryza sativa subsp. japonica OX=39947 GN=MYC2 PE=1 SV=1	Uncharacterized protein OS=Vitis vinifera OX=29760 GN=VIT_02s0012g01320 PE=4 SV=1	PREDICTED: transcription factor MYC4-like [Elaeis guineensis]	--
		TRINITY_DN147094_c7_g1	--	--	--	--	--	--	bHLH-MYC and R2R3-MYB transcription factors N-terminal	Truncated basic helix-loop-helix protein A OS=Pisum sativum OX=3888 GN=BHLH PE=3 SV=1	Uncharacterized protein OS=Musa acuminata subsp. malaccensis OX=214687 PE=4 SV=1	PREDICTED: transcription factor EGL1-like [Musa acuminata subsp. malaccensis]	--
		TRINITY_DN157524_c0_g3	--	--	--	--	--	--	bHLH-MYC and R2R3-MYB transcription factors N-terminal;; Helix-loop-helix DNA-binding domain	Transcription factor ABA-INDUCIBLE bHLH-TYPE OS=Arabidopsis thaliana OX=3702 GN=AIB PE=2 SV=2	HLH domain-containing protein/bHLH-MYC_N domain-containing protein OS=Cephalotus follicularis OX=3775 GN=CFOL_v3_01343 PE=4 SV=1	PREDICTED: transcription factor bHLH13 [Elaeis guineensis]	PREDICTED: Elaeis guineensis transcription factor bHLH13 (LOC105038134), mRNA
		TRINITY_DN154285_c0_g2	--	--	--	--	--	--	bHLH-MYC and R2R3-MYB transcription factors N-terminal;; Helix-loop-helix DNA-binding domain	Transcription factor bHLH13 OS=Arabidopsis thaliana OX=3702 GN=BHLH13 PE=1 SV=1	Uncharacterized protein OS=Musa acuminata subsp. malaccensis OX=214687 PE=4 SV=1	PREDICTED: transcription factor ABA-INDUCIBLE bHLH-TYPE-like [Brassica napus]	PREDICTED: Musa acuminata subsp. malaccensis transcription factor bHLH13-like (LOC104000569), mRNA
		TRINITY_DN150234_c4_g1	--	--	--	--	--	--	bHLH-MYC and R2R3-MYB transcription factors N-terminal;; Helix-loop-helix DNA-binding domain	Transcription factor bHLH3 OS=Arabidopsis thaliana OX=3702 GN=BHLH3 PE=1 SV=1	Uncharacterized protein OS=Musa acuminata subsp. malaccensis OX=214687 PE=4 SV=1	PREDICTED: transcription factor MYC4-like [Elaeis guineensis]	PREDICTED: Phoenix dactylifera transcription factor MYC4-like (LOC103721582), mRNA
		TRINITY_DN139233_c0_g2	--	--	--	--	--	--	bHLH-MYC and R2R3-MYB transcription factors N-terminal;; Helix-loop-helix DNA-binding domain	Transcription factor bHLH3 OS=Arabidopsis thaliana OX=3702 GN=BHLH3 PE=1 SV=1	Uncharacterized protein OS=Erythranthe guttata OX=4155 GN=MIMGU_mgv1a021930mg PE=4 SV=1	hypothetical protein MIMGU_mgv1a021930mg [Erythranthe guttata]	PREDICTED: Elaeis guineensis transcription factor bHLH13 (LOC105038134), mRNA
		TRINITY_DN155769_c0_g2	--	--	Biological Process: cellular process (GO:0009987);;	--	--	--	bHLH-MYC and R2R3-MYB transcription factors N-terminal;; Helix-loop-helix DNA-binding domain;; bHLH-MYC and R2R3-MYB transcription factors N-terminal	Transcription factor EGL1 OS=Arabidopsis thaliana OX=3702 GN=BHLH2 PE=1 SV=1	transcription factor GLABRA 3 OS=Phoenix dactylifera OX=42345 GN=LOC103719368 PE=4 SV=1	PREDICTED: transcription factor GLABRA 3 [Elaeis guineensis]	PREDICTED: Elaeis guineensis anthocyanin regulatory Lc protein-like (LOC105036198), transcript variant X5, mRNA
AP2/ERF	94	TRINITY_DN160654_c2_g2	--	--	Molecular Function: DNA binding (GO:0003677);; Molecular Function: DNA-binding transcription factor activity (GO:0003700);; Cellular Component: nucleus (GO:0005634);; Biological Process: regulation of transcription, DNA-templated (GO:0006355);; Biological Process: photomorphogenesis (GO:0009640);; Biological Process: response to abscisic acid (GO:0009737);; Biological Process: embryo development …	--	--	--	--	AP2-like ethylene-responsive transcription factor AIL1 OS=Arabidopsis thaliana OX=3702 GN=AIL1 PE=2 SV=1	AP7/EREBP Transcription Factors (Fragment) OS=Salvia miltiorrhiza OX=226208 GN=WRI7 PE=2 SV=1	AP7/EREBP Transcription Factors, partial [Salvia miltiorrhiza]	--
		TRINITY_DN158191_c0_g5	--	--	Molecular Function: DNA binding (GO:0003677);; Molecular Function: DNA-binding transcription factor activity (GO:0003700);; Cellular Component: nucleus (GO:0005634);; Biological Process: regulation of transcription, DNA-templated (GO:0006355);;	--	--	--	--	AP2-like ethylene-responsive transcription factor AIL1 OS=Arabidopsis thaliana OX=3702 GN=AIL1 PE=2 SV=1	Os03g0176300 protein (Fragment) OS=Oryza sativa subsp. japonica OX=39947 GN=Os03g0176300 PE=4 SV=1	Os03g0176300, partial [Oryza sativa Japonica Group]	--
		TRINITY_DN144166_c1_g1	--	--	Molecular Function: DNA binding (GO:0003677);; Molecular Function: DNA-binding transcription factor activity (GO:0003700);; Cellular Component: nucleus (GO:0005634);; Biological Process: regulation of transcription, DNA-templated (GO:0006355);;	--	--	--	--	AP2-like ethylene-responsive transcription factor AIL5 OS=Arabidopsis thaliana OX=3702 GN=AIL5 PE=2 SV=2	AP2-like ethylene-responsive transcription factor AIL1 OS=Phoenix dactylifera OX=42345 GN=LOC103720224 PE=4 SV=1	PREDICTED: AP2-like ethylene-responsive transcription factor AIL1 [Phoenix dactylifera]	--
		TRINITY_DN144108_c0_g1	--	--	--	--	--	--	--	AP2-like ethylene-responsive transcription factor AIL5 OS=Arabidopsis thaliana OX=3702 GN=AIL5 PE=2 SV=2	AP2/ERF domain OS=Macleaya cordata OX=56857 GN=BVC80_1735g31 PE=4 SV=1	PREDICTED: AP2-like ethylene-responsive transcription factor At1g79700 [Elaeis guineensis]	PREDICTED: Musa acuminata subsp. malaccensis AP2-like ethylene-responsive transcription factor At1g79700 (LOC103983941), transcript variant X2, mRNA
		TRINITY_DN20108_c0_g1	--	--	Molecular Function: DNA binding (GO:0003677);; Molecular Function: DNA-binding transcription factor activity (GO:0003700);; Cellular Component: nucleus (GO:0005634);; Biological Process: regulation of transcription, DNA-templated (GO:0006355);; Biological Process: determination of bilateral symmetry (GO:0009855);; Biological Process: animal organ morphogenesis (GO:0009887);; Biological Process: p…	K09285|1e-09|vvi:100256589|hypothetical protein LOC100256589	--	--	--	AP2-like ethylene-responsive transcription factor AIL6 OS=Arabidopsis thaliana OX=3702 GN=AIL6 PE=2 SV=1	AP2-like ethylene-responsive transcription factor AIL5 OS=Phoenix dactylifera OX=42345 GN=LOC103709666 PE=4 SV=1	PREDICTED: AP2-like ethylene-responsive transcription factor AIL7 [Phoenix dactylifera]	--
		TRINITY_DN147902_c0_g3	--	--	--	--	--	--	--	AP2-like ethylene-responsive transcription factor ANT OS=Arabidopsis thaliana OX=3702 GN=ANT PE=1 SV=2	AP2-like ethylene-responsive transcription factor AIL1 OS=Phoenix dactylifera OX=42345 GN=LOC103720224 PE=4 SV=1	PREDICTED: AP2-like ethylene-responsive transcription factor AIL1 [Phoenix dactylifera]	--
		TRINITY_DN159031_c2_g4	--	--	--	--	--	--	--	AP2-like ethylene-responsive transcription factor At1g16060 OS=Arabidopsis thaliana OX=3702 GN=At1g16060 PE=2 SV=1	Uncharacterized protein OS=Punica granatum OX=22663 GN=CDL15_Pgr015278 PE=4 SV=1	PREDICTED: ethylene-responsive transcription factor WRI1 isoform X3 [Camelina sativa]	Linum usitatissimum chromosome Lu13
		TRINITY_DN160306_c1_g2	--	--	--	--	--	--	--	AP2-like ethylene-responsive transcription factor CRL5 OS=Oryza sativa subsp. japonica OX=39947 GN=CRL5 PE=2 SV=1	AP2-like ethylene-responsive transcription factor AIL7 OS=Phoenix dactylifera OX=42345 GN=LOC103705769 PE=4 SV=1	PREDICTED: AP2-like ethylene-responsive transcription factor ANT [Phoenix dactylifera]	--
		TRINITY_DN152204_c5_g1	--	--	Molecular Function: DNA binding (GO:0003677);; Molecular Function: DNA-binding transcription factor activity (GO:0003700);; Cellular Component: nucleus (GO:0005634);; Biological Process: regulation of transcription, DNA-templated (GO:0006355);; Biological Process: gamete generation (GO:0007276);; Biological Process: animal organ morphogenesis (GO:0009887);; Biological Process: regulation of cell …	--	--	--	--	AP2-like ethylene-responsive transcription factor CRL5 OS=Oryza sativa subsp. japonica OX=39947 GN=CRL5 PE=2 SV=1	Putative APETALA2 ethylene responsive element binding protein (Fragment) OS=Elaeis guineensis var. tenera OX=51953 PE=4 SV=1	putative APETALA2 ethylene responsive element binding protein [Elaeis guineensis]	--
		TRINITY_DN144128_c3_g1	--	--	--	--	--	--	--	AP2-like ethylene-responsive transcription factor SNZ OS=Arabidopsis thaliana OX=3702 GN=SNZ PE=2 SV=1	Uncharacterized protein OS=Solanum tuberosum OX=4113 GN=102589826 PE=4 SV=1	PREDICTED: LOW QUALITY PROTEIN: floral homeotic protein APETALA 2-like [Elaeis guineensis]	PREDICTED: Oryza sativa Japonica Group AP2-like ethylene-responsive transcription factor TOE3 (LOC9269072), transcript variant X2, mRNA
		TRINITY_DN159781_c3_g3	--	--	Biological Process: intracellular protein transport (GO:0006886);; Biological Process: vesicle-mediated transport (GO:0016192);; Cellular Component: clathrin coat (GO:0030118);; Biological Process: transport (GO:0044765);;	K12398|5e-10|ath:AT1G56590|clathrin adaptor complexes medium subunit family protein	[U]	Intracellular trafficking, secretion, and vesicular transport	--	AP-3 complex subunit mu OS=Arabidopsis thaliana OX=3702 GN=AP3M PE=1 SV=1	Uncharacterized protein OS=Musa acuminata subsp. malaccensis OX=214687 GN=103985620 PE=3 SV=1	PREDICTED: AP-3 complex subunit mu isoform X1 [Musa acuminata subsp. malaccensis]	PREDICTED: Musa acuminata subsp. malaccensis AP-3 complex subunit mu (LOC103985620), transcript variant X2, mRNA
		TRINITY_DN140858_c6_g4	--	--	Molecular Function: DNA binding (GO:0003677);; Molecular Function: DNA-binding transcription factor activity (GO:0003700);; Cellular Component: nucleus (GO:0005634);; Cellular Component: mitochondrion (GO:0005739);; Biological Process: regulation of transcription, DNA-templated (GO:0006355);;	--	--	--	AP2 domain	AP2-like ethylene-responsive transcription factor AIL5 OS=Arabidopsis thaliana OX=3702 GN=AIL5 PE=2 SV=2	Uncharacterized protein OS=Hordeum vulgare subsp. vulgare OX=112509 PE=4 SV=1	unnamed protein product [Vitis vinifera]	PREDICTED: Daucus carota subsp. sativus AP2-like ethylene-responsive transcription factor AIL1 (LOC108222155), mRNA
		TRINITY_DN143107_c2_g4	--	--	Molecular Function: DNA binding (GO:0003677);; Molecular Function: DNA-binding transcription factor activity (GO:0003700);; Cellular Component: nucleus (GO:0005634);; Biological Process: regulation of glycolytic process (GO:0006110);; Biological Process: regulation of transcription, DNA-templated (GO:0006355);; Cellular Component: plastid (GO:0009536);; Biological Process: response to sucrose (GO…	K09285|7e-16|osa:4351386|Os12g0126300	--	--	AP2 domain	AP2-like ethylene-responsive transcription factor AIL5 OS=Arabidopsis thaliana OX=3702 GN=AIL5 PE=2 SV=2	Uncharacterized protein OS=Hordeum vulgare subsp. vulgare OX=112509 PE=4 SV=1	PREDICTED: ethylene-responsive transcription factor WRI1-like [Brachypodium distachyon]	--
		TRINITY_DN140858_c6_g1	--	--	Biological Process: transcription, DNA-templated (GO:0006351);;	K09285|5e-119|vvi:100252316|hypothetical protein LOC100252316	--	--	AP2 domain	AP2-like ethylene-responsive transcription factor ANT OS=Arabidopsis thaliana OX=3702 GN=ANT PE=1 SV=2	LOW QUALITY PROTEIN: AP2-like ethylene-responsive transcription factor ANT OS=Phoenix dactylifera OX=42345 GN=LOC103703547 PE=4 SV=1	PREDICTED: AP2-like ethylene-responsive transcription factor ANT [Elaeis guineensis]	PREDICTED: Elaeis guineensis AP2-like ethylene-responsive transcription factor ANT (LOC105058199), mRNA
		TRINITY_DN144108_c0_g3	--	--	--	K09285|4e-128|vvi:100255268|hypothetical protein LOC100255268	--	--	AP2 domain	AP2-like ethylene-responsive transcription factor At1g16060 OS=Arabidopsis thaliana OX=3702 GN=At1g16060 PE=2 SV=1	Uncharacterized protein OS=Aquilegia coerulea OX=218851 GN=AQUCO_04800034v1 PE=4 SV=1	PREDICTED: AP2-like ethylene-responsive transcription factor At1g79700 [Elaeis guineensis]	PREDICTED: Musa acuminata subsp. malaccensis AP2-like ethylene-responsive transcription factor At1g79700 (LOC103983941), transcript variant X1, mRNA
		TRINITY_DN140919_c2_g4	--	--	Molecular Function: DNA binding (GO:0003677);; Molecular Function: DNA-binding transcription factor activity (GO:0003700);; Cellular Component: nucleus (GO:0005634);; Biological Process: regulation of transcription, DNA-templated (GO:0006355);;	--	--	--	AP2 domain	AP2-like ethylene-responsive transcription factor At1g16060 OS=Arabidopsis thaliana OX=3702 GN=At1g16060 PE=2 SV=1	Uncharacterized protein OS=Aquilegia coerulea OX=218851 GN=AQUCO_04800034v1 PE=4 SV=1	PREDICTED: AP2-like ethylene-responsive transcription factor At1g16060 [Erythranthe guttata]	PREDICTED: Phalaenopsis equestris AP2-like ethylene-responsive transcription factor At1g16060 (LOC110023426), mRNA
		TRINITY_DN140858_c6_g3	--	--	--	K09285|0.0|vvi:100252316|hypothetical protein LOC100252316	--	--	AP2 domain	AP2-like ethylene-responsive transcription factor CRL5 OS=Oryza sativa subsp. japonica OX=39947 GN=CRL5 PE=2 SV=1	LOW QUALITY PROTEIN: AP2-like ethylene-responsive transcription factor ANT OS=Phoenix dactylifera OX=42345 GN=LOC103703547 PE=4 SV=1	PREDICTED: AP2-like ethylene-responsive transcription factor ANT [Elaeis guineensis]	PREDICTED: Elaeis guineensis AP2-like ethylene-responsive transcription factor ANT (LOC105055877), mRNA
		TRINITY_DN157625_c0_g1	--	--	Molecular Function: DNA binding (GO:0003677);; Molecular Function: DNA-binding transcription factor activity (GO:0003700);; Cellular Component: nucleus (GO:0005634);; Biological Process: regulation of transcription, DNA-templated (GO:0006355);;	--	--	--	AP2 domain	AP2-like ethylene-responsive transcription factor TOE2 OS=Arabidopsis thaliana OX=3702 GN=TOE2 PE=1 SV=1	floral homeotic protein APETALA 2-like OS=Cicer arietinum OX=3827 GN=LOC101495928 PE=4 SV=1	PREDICTED: floral homeotic protein APETALA 2-like [Cicer arietinum]	PREDICTED: Oryza sativa Japonica Group AP2-like ethylene-responsive transcription factor TOE3 (LOC9269072), transcript variant X2, mRNA
		TRINITY_DN148776_c0_g1	--	--	--	--	--	--	AP2 domain	AP2-like ethylene-responsive transcription factor TOE3 OS=Arabidopsis thaliana OX=3702 GN=TOE3 PE=1 SV=1	AP2-11 OS=Erycina pusilla OX=154679 GN=AP2-11 PE=2 SV=1	PREDICTED: floral homeotic protein APETALA 2-like isoform X1 [Elaeis guineensis]	PREDICTED: Musa acuminata subsp. malaccensis floral homeotic protein APETALA 2 (LOC103984164), transcript variant X2, mRNA
		TRINITY_DN140569_c0_g1	--	--	Molecular Function: DNA binding (GO:0003677);; Molecular Function: DNA-binding transcription factor activity (GO:0003700);; Cellular Component: nucleus (GO:0005634);; Biological Process: regulation of transcription, DNA-templated (GO:0006355);; Biological Process: response to water deprivation (GO:0009414);; Biological Process: cold acclimation (GO:0009631);;	--	--	--	AP2 domain	Dehydration-responsive element-binding protein 1C OS=Oryza sativa subsp. japonica OX=39947 GN=DREB1C PE=2 SV=1	dehydration-responsive element-binding protein 1C-like OS=Phoenix dactylifera OX=42345 GN=LOC103717943 PE=4 SV=1	PREDICTED: dehydration-responsive element-binding protein 1C-like [Musa acuminata subsp. malaccensis]	--
		TRINITY_DN132586_c1_g2	--	--	Biological Process: transcription, DNA-templated (GO:0006351);;	--	--	--	AP2 domain	Dehydration-responsive element-binding protein 1D OS=Arabidopsis thaliana OX=3702 GN=DREB1D PE=2 SV=1	CBF-like transcription factor OS=Dypsis lutescens OX=131267 GN=CBF PE=4 SV=1	CBF-like transcription factor [Dypsis lutescens]	PREDICTED: Prunus avium dehydration-responsive element-binding protein 1A-like (LOC110767596), mRNA
		TRINITY_DN153816_c0_g1	--	--	--	--	--	--	AP2 domain	Dehydration-responsive element-binding protein 1G OS=Oryza sativa subsp. japonica OX=39947 GN=DREB1G PE=2 SV=1	CBF-like transcription factor 2 OS=Elaeis guineensis var. tenera OX=51953 GN=CBF2 PE=4 SV=1	CBF-like transcription factor 2 [Elaeis guineensis]	PREDICTED: Phoenix dactylifera ethylene-responsive transcription factor ERF027-like (LOC103721187), mRNA
		TRINITY_DN133664_c1_g2	--	--	Molecular Function: DNA-binding transcription factor activity (GO:0003700);; Cellular Component: nucleus (GO:0005634);; Molecular Function: sequence-specific DNA binding (GO:0043565);; Biological Process: positive regulation of transcription, DNA-templated (GO:0045893);;	--	--	--	AP2 domain	Dehydration-responsive element-binding protein 3 OS=Arabidopsis thaliana OX=3702 GN=DREB3 PE=2 SV=1	ethylene-responsive transcription factor ERF039 OS=Nelumbo nucifera OX=4432 GN=LOC104602399 PE=4 SV=1	PREDICTED: ethylene-responsive transcription factor ERF039 [Nelumbo nucifera]	PREDICTED: Zea mays ethylene-responsive transcription factor ERF038 (LOC103637641), mRNA
		TRINITY_DN153808_c3_g4	--	--	Biological Process: transcription, DNA-templated (GO:0006351);;	K09286|6e-61|vvi:100252531|hypothetical protein LOC100252531	--	--	AP2 domain	Dehydration-responsive element-binding protein 3 OS=Arabidopsis thaliana OX=3702 GN=DREB3 PE=2 SV=1	dehydration-responsive element-binding protein 3-like OS=Phoenix dactylifera OX=42345 GN=LOC103711000 PE=4 SV=1	PREDICTED: dehydration-responsive element-binding protein 3-like [Elaeis guineensis]	PREDICTED: Elaeis guineensis ethylene-responsive transcription factor TINY (LOC105048147), mRNA
		TRINITY_DN142088_c2_g2	--	--	Molecular Function: DNA binding (GO:0003677);; Molecular Function: DNA-binding transcription factor activity (GO:0003700);; Cellular Component: nucleus (GO:0005634);; Biological Process: regulation of transcription, DNA-templated (GO:0006355);;	--	--	--	AP2 domain	Dehydration-responsive element-binding protein 3 OS=Arabidopsis thaliana OX=3702 GN=DREB3 PE=2 SV=1	ethylene-responsive transcription factor ERF039-like OS=Phoenix dactylifera OX=42345 GN=LOC103711691 PE=4 SV=1	PREDICTED: ethylene-responsive transcription factor ERF039-like [Phoenix dactylifera]	PREDICTED: Ananas comosus ethylene-responsive transcription factor ABR1-like (LOC109707857), mRNA
		TRINITY_DN154579_c3_g2	--	--	--	K09286|4e-53|vvi:100248027|hypothetical protein LOC100248027	--	--	AP2 domain	Ethylene-responsive transcription factor 1 OS=Oryza sativa subsp. japonica OX=39947 GN=EREBP1 PE=1 SV=1	ethylene-responsive transcription factor 1-like OS=Phoenix dactylifera OX=42345 GN=LOC103703325 PE=4 SV=1	PREDICTED: ethylene-responsive transcription factor 1-like [Phoenix dactylifera]	PREDICTED: Musa acuminata subsp. malaccensis ethylene-responsive transcription factor 1 (LOC103987500), mRNA
		TRINITY_DN154981_c0_g1	--	--	Molecular Function: DNA binding (GO:0003677);; Molecular Function: DNA-binding transcription factor activity (GO:0003700);; Cellular Component: nucleus (GO:0005634);; Biological Process: regulation of transcription, DNA-templated (GO:0006355);;	--	--	--	AP2 domain	Ethylene-responsive transcription factor 11 OS=Arabidopsis thaliana OX=3702 GN=ERF11 PE=2 SV=1	Transcription factor (Fragment) OS=Lycoris longituba OX=272140 PE=2 SV=1	PREDICTED: ethylene-responsive transcription factor CRF4-like [Pyrus x bretschneideri]	Spirodela polyrhiza strain 9509 chromosome 19 sequence
		TRINITY_DN141583_c0_g5	--	--	Biological Process: transcription, DNA-templated (GO:0006351);;	--	--	--	AP2 domain	Ethylene-responsive transcription factor 12 OS=Arabidopsis thaliana OX=3702 GN=ERF12 PE=1 SV=1	Uncharacterized protein OS=Daucus carota subsp. sativus OX=79200 GN=DCAR_004054 PE=4 SV=1	hypothetical protein DCAR_004054 [Daucus carota subsp. sativus]	PREDICTED: Musa acuminata subsp. malaccensis ethylene-responsive transcription factor 12-like (LOC103986556), mRNA
		TRINITY_DN142932_c3_g2	--	--	--	K14516|1e-40|pop:POPTR_804955|ERF33	--	--	AP2 domain	Ethylene-responsive transcription factor 1B OS=Arabidopsis thaliana OX=3702 GN=ERF1B PE=1 SV=2	LOW QUALITY PROTEIN: ethylene-responsive transcription factor 1B-like OS=Phoenix dactylifera OX=42345 GN=LOC103719441 PE=4 SV=1	PREDICTED: LOW QUALITY PROTEIN: ethylene-responsive transcription factor 1B-like [Phoenix dactylifera]	PREDICTED: Phoenix dactylifera ethylene-responsive transcription factor 2-like (LOC103704663), mRNA
		TRINITY_DN155916_c1_g3	--	--	--	--	--	--	AP2 domain	Ethylene-responsive transcription factor 1B OS=Arabidopsis thaliana OX=3702 GN=ERF1B PE=1 SV=2	Uncharacterized protein OS=Corchorus capsularis OX=210143 GN=CCACVL1_27531 PE=4 SV=1	PREDICTED: ethylene-responsive transcription factor 1B-like [Musa acuminata subsp. malaccensis]	PREDICTED: Musa acuminata subsp. malaccensis ethylene-responsive transcription factor 1B-like (LOC103972093), mRNA
		TRINITY_DN155916_c1_g4	--	--	--	--	--	--	AP2 domain	Ethylene-responsive transcription factor 2 OS=Nicotiana sylvestris OX=4096 GN=ERF2 PE=2 SV=1	ethylene-responsive transcription factor 2 OS=Phoenix dactylifera OX=42345 GN=LOC103724191 PE=4 SV=1	PREDICTED: ethylene-responsive transcription factor 2-like [Elaeis guineensis]	PREDICTED: Ananas comosus ethylene-responsive transcription factor 2-like (LOC109707002), mRNA
		TRINITY_DN141165_c4_g3	--	--	Molecular Function: DNA binding (GO:0003677);; Molecular Function: DNA-binding transcription factor activity (GO:0003700);; Cellular Component: nucleus (GO:0005634);; Biological Process: regulation of transcription, DNA-templated (GO:0006355);;	K09286|3e-16|rcu:RCOM_0546450|Ethylene-responsive transcription factor, putative	--	--	AP2 domain	Ethylene-responsive transcription factor 3 OS=Arabidopsis thaliana OX=3702 GN=ERF3 PE=1 SV=1	Ethylene responsive element binding factor (Fragment) OS=Camellia sinensis OX=4442 GN=ERF-B1 PE=2 SV=1	ethylene responsive element binding factor, partial [Camellia sinensis]	PREDICTED: Elaeis guineensis ethylene-responsive transcription factor 3-like (LOC105050082), mRNA
		TRINITY_DN141089_c2_g2	--	--	Molecular Function: DNA binding (GO:0003677);; Molecular Function: DNA-binding transcription factor activity (GO:0003700);; Cellular Component: nucleus (GO:0005634);; Biological Process: regulation of transcription, DNA-templated (GO:0006355);;	--	--	--	AP2 domain	Ethylene-responsive transcription factor 3 OS=Arabidopsis thaliana OX=3702 GN=ERF3 PE=1 SV=1	Ethylene-responsive transcription factor 3 OS=Apostasia shenzhenica OX=1088818 GN=ERF3 PE=4 SV=1	hypothetical protein PHAVU_008G214700g [Phaseolus vulgaris]	Triticum aestivum genome assembly, chromosome: 3D
		TRINITY_DN144319_c3_g1	--	--	--	--	--	--	AP2 domain	Ethylene-responsive transcription factor 3 OS=Arabidopsis thaliana OX=3702 GN=ERF3 PE=1 SV=1	Uncharacterized protein OS=Lactuca sativa OX=4236 GN=LSAT_5X123361 PE=4 SV=1	unnamed protein product [Vitis vinifera]	PREDICTED: Elaeis guineensis ethylene-responsive transcription factor 3-like (LOC105061024), mRNA
		TRINITY_DN146380_c4_g1	--	--	--	--	--	--	AP2 domain	Ethylene-responsive transcription factor 3 OS=Nicotiana tabacum OX=4097 GN=ERF3 PE=2 SV=1	Uncharacterized protein OS=Musa acuminata subsp. malaccensis OX=214687 GN=103980783 PE=4 SV=1	PREDICTED: ethylene-responsive transcription factor 11-like [Phoenix dactylifera]	PREDICTED: Dendrobium catenatum ethylene-responsive transcription factor 3-like (LOC110107825), mRNA
		TRINITY_DN147367_c1_g6	--	--	Molecular Function: DNA binding (GO:0003677);; Molecular Function: DNA-binding transcription factor activity (GO:0003700);; Cellular Component: nucleus (GO:0005634);; Biological Process: regulation of transcription, DNA-templated (GO:0006355);;	K09286|1e-20|ath:AT5G47230|ERF5	--	--	AP2 domain	Ethylene-responsive transcription factor 5 OS=Arabidopsis thaliana OX=3702 GN=ERF5 PE=2 SV=1	Uncharacterized protein OS=Medicago truncatula OX=3880 PE=2 SV=1	unknown [Medicago truncatula]	PREDICTED: Musa acuminata subsp. malaccensis ethylene-responsive transcription factor ERF105-like (LOC103975866), mRNA
		TRINITY_DN155916_c1_g1	--	--	Molecular Function: DNA binding (GO:0003677);; Molecular Function: DNA-binding transcription factor activity (GO:0003700);; Cellular Component: nucleus (GO:0005634);; Biological Process: regulation of transcription, DNA-templated (GO:0006355);;	--	--	--	AP2 domain	Ethylene-responsive transcription factor 5 OS=Arabidopsis thaliana OX=3702 GN=ERF5 PE=2 SV=1	Ethylene-responsive transcription factor ERF105 OS=Dendrobium catenatum OX=906689 GN=ERF105 PE=4 SV=1	PREDICTED: ethylene-responsive transcription factor ERF105-like [Musa acuminata subsp. malaccensis]	PREDICTED: Elaeis guineensis ethylene-responsive transcription factor ERF105-like (LOC105043733), mRNA
		TRINITY_DN142296_c3_g2	--	--	--	--	--	--	AP2 domain	Ethylene-responsive transcription factor 5 OS=Nicotiana tabacum OX=4097 GN=ERF5 PE=2 SV=1	ethylene-responsive transcription factor ERF105-like OS=Nelumbo nucifera OX=4432 GN=LOC104610488 PE=4 SV=1	PREDICTED: ethylene-responsive transcription factor ERF105-like [Elaeis guineensis]	PREDICTED: Musa acuminata subsp. malaccensis ethylene-responsive transcription factor ERF105-like (LOC103975866), mRNA
		TRINITY_DN141542_c0_g6	--	--	Molecular Function: DNA binding (GO:0003677);; Molecular Function: DNA-binding transcription factor activity (GO:0003700);; Cellular Component: nucleus (GO:0005634);; Biological Process: oligopeptide transport (GO:0006857);; Biological Process: ethylene-activated signaling pathway (GO:0009873);; Cellular Component: membrane (GO:0016020);; Biological Process: negative regulation of transcription, …	K09286|7e-22|ath:AT5G44210|ERF9	--	--	AP2 domain	Ethylene-responsive transcription factor 9 OS=Arabidopsis thaliana OX=3702 GN=ERF9 PE=2 SV=1	Uncharacterized protein OS=Prunus persica OX=3760 GN=PRUPE_4G051400 PE=4 SV=1	hypothetical protein PRUPE_ppa010090mg [Prunus persica]	PREDICTED: Elaeis guineensis ethylene-responsive transcription factor 4-like (LOC105035740), mRNA
		TRINITY_DN142281_c0_g1	--	--	--	--	--	--	AP2 domain	Ethylene-responsive transcription factor CRF1 OS=Arabidopsis thaliana OX=3702 GN=CRF1 PE=1 SV=1	Uncharacterized protein OS=Musa acuminata subsp. malaccensis OX=214687 PE=4 SV=1	PREDICTED: pathogenesis-related genes transcriptional activator PTI6-like [Elaeis guineensis]	--
		TRINITY_DN135361_c0_g1	--	--	--	K09286|4e-21|rcu:RCOM_0295580|AP2 domain transcription factor RAP2.3, putative	--	--	AP2 domain	Ethylene-responsive transcription factor CRF3 OS=Arabidopsis thaliana OX=3702 GN=CRF3 PE=1 SV=1	Ethylene-responsive transcription factor CRF4 OS=Dendrobium catenatum OX=906689 GN=CRF4 PE=4 SV=1	PREDICTED: ethylene-responsive transcription factor ERF069-like [Musa acuminata subsp. malaccensis]	PREDICTED: Pyrus x bretschneideri ethylene-responsive transcription factor 4 (LOC103932751), mRNA
		TRINITY_DN156076_c2_g1	--	--	--	--	--	--	AP2 domain	Ethylene-responsive transcription factor CRF4 OS=Arabidopsis thaliana OX=3702 GN=CRF4 PE=1 SV=2	ethylene-responsive transcription factor CRF1-like OS=Phoenix dactylifera OX=42345 GN=LOC103703033 PE=4 SV=1	PREDICTED: ethylene-responsive transcription factor CRF1-like [Phoenix dactylifera]	Zea mays AP2 domain containing protein (LOC100280964), mRNA EU954953.1 Zea mays clone 1494990 AP2 domain containing protein mRNA, complete cds
		TRINITY_DN145235_c2_g1	--	--	--	--	--	--	AP2 domain	Ethylene-responsive transcription factor CRF4 OS=Arabidopsis thaliana OX=3702 GN=CRF4 PE=1 SV=2	ethylene-responsive transcription factor ERF118 OS=Nelumbo nucifera OX=4432 GN=LOC104602974 PE=4 SV=1	PREDICTED: ethylene-responsive transcription factor ERF118 [Nelumbo nucifera]	PREDICTED: Elaeis guineensis ethylene-responsive transcription factor ERF073 (LOC105045012), transcript variant X2, mRNA
		TRINITY_DN203370_c0_g1	--	--	Biological Process: transcription, DNA-templated (GO:0006351);;	--	--	--	AP2 domain	Ethylene-responsive transcription factor ERF003 OS=Arabidopsis thaliana OX=3702 GN=ERF003 PE=2 SV=1	Ethylene-responsive transcription factor ERF003 (Fragment) OS=Ananas comosus OX=4615 GN=ACMD2_18611 PE=4 SV=1	Ethylene-responsive transcription factor ERF003, partial [Ananas comosus]	Spirodela polyrhiza strain 9509 chromosome 9 sequence
		TRINITY_DN138909_c1_g1	--	--	Biological Process: transcription, DNA-templated (GO:0006351);;	--	--	--	AP2 domain	Ethylene-responsive transcription factor ERF010 OS=Arabidopsis thaliana OX=3702 GN=ERF010 PE=2 SV=1	Ethylene-responsive transcription factor ERF008 OS=Dendrobium catenatum OX=906689 GN=ERF008 PE=4 SV=1	PREDICTED: ethylene-responsive transcription factor ERF011-like [Phoenix dactylifera]	PREDICTED: Phoenix dactylifera ethylene-responsive transcription factor ERF011-like (LOC103696620), mRNA
		TRINITY_DN140160_c1_g1	--	--	--	--	--	--	AP2 domain	Ethylene-responsive transcription factor ERF011 OS=Arabidopsis thaliana OX=3702 GN=ERF011 PE=2 SV=1	ethylene-responsive transcription factor ERF011-like OS=Phoenix dactylifera OX=42345 GN=LOC103696620 PE=4 SV=1	PREDICTED: ethylene-responsive transcription factor ERF011-like [Phoenix dactylifera]	PREDICTED: Setaria italica ethylene-responsive transcription factor ERF008 (LOC101782135), mRNA
		TRINITY_DN138362_c1_g5	--	--	--	--	--	--	AP2 domain	Ethylene-responsive transcription factor ERF012 OS=Arabidopsis thaliana OX=3702 GN=ERF012 PE=2 SV=1	ethylene-responsive transcription factor ERF014-like OS=Phoenix dactylifera OX=42345 GN=LOC103716011 PE=4 SV=1	PREDICTED: ethylene-responsive transcription factor ERF014-like [Phoenix dactylifera]	Taxus cuspidata transcription factor AP2 mRNA, complete cds
		TRINITY_DN158863_c2_g1	--	--	Molecular Function: DNA binding (GO:0003677);; Molecular Function: DNA-binding transcription factor activity (GO:0003700);; Cellular Component: nucleus (GO:0005634);; Biological Process: regulation of transcription, DNA-templated (GO:0006355);;	--	--	--	AP2 domain	Ethylene-responsive transcription factor ERF016 OS=Arabidopsis thaliana OX=3702 GN=ERF016 PE=2 SV=1	Ethylene-responsive transcription factor 2 OS=Carica papaya OX=3649 GN=ERF2 PE=2 SV=1	PREDICTED: ethylene-responsive transcription factor ERF017-like [Elaeis guineensis]	PREDICTED: Momordica charantia ethylene-responsive transcription factor ERF017-like (LOC111004769), mRNA
		TRINITY_DN149690_c0_g1	--	--	--	--	--	--	AP2 domain	Ethylene-responsive transcription factor ERF019 OS=Arabidopsis thaliana OX=3702 GN=ERF019 PE=2 SV=1	ethylene-responsive transcription factor ERF020-like OS=Phoenix dactylifera OX=42345 GN=LOC103698149 PE=4 SV=1	PREDICTED: ethylene-responsive transcription factor ERF020-like [Elaeis guineensis]	PREDICTED: Ananas comosus ethylene-responsive transcription factor ERF014 (LOC109711392), mRNA
		TRINITY_DN147099_c2_g1	--	--	Molecular Function: DNA binding (GO:0003677);; Molecular Function: DNA-binding transcription factor activity (GO:0003700);; Cellular Component: nucleus (GO:0005634);; Biological Process: regulation of transcription, DNA-templated (GO:0006355);;	--	--	--	AP2 domain	Ethylene-responsive transcription factor ERF034 OS=Arabidopsis thaliana OX=3702 GN=ERF034 PE=2 SV=2	Ethylene-responsive transcription factor ERF034 (Fragment) OS=Anthurium amnicola OX=1678845 GN=ERF034_0 PE=4 SV=1	BnaA03g20950D [Brassica napus]	PREDICTED: Erythranthe guttatus dehydration-responsive element-binding protein 1C-like (LOC105977289), mRNA
		TRINITY_DN160263_c3_g4	--	--	--	--	--	--	AP2 domain	Ethylene-responsive transcription factor ERF039 OS=Arabidopsis thaliana OX=3702 GN=ERF039 PE=2 SV=1	Dehydration-responsive element-binding protein 3 OS=Dendrobium catenatum OX=906689 GN=DREB3 PE=4 SV=1	PREDICTED: ethylene-responsive transcription factor ERF039-like [Musa acuminata subsp. malaccensis]	PREDICTED: Panicum hallii ethylene-responsive transcription factor ERF038-like (LOC112876492), mRNA
		TRINITY_DN150116_c4_g2	--	--	--	K09286|4e-44|sbi:SORBI_04g027660|hypothetical protein	--	--	AP2 domain	Ethylene-responsive transcription factor ERF060 OS=Arabidopsis thaliana OX=3702 GN=ERF060 PE=2 SV=1	ethylene-responsive transcription factor RAP2-13-like OS=Phoenix dactylifera OX=42345 GN=LOC103707892 PE=4 SV=1	PREDICTED: LOW QUALITY PROTEIN: ethylene-responsive transcription factor RAP2-13 [Elaeis guineensis]	PREDICTED: Cucumis sativus ethylene-responsive transcription factor ERF053 (LOC101205560), mRNA
		TRINITY_DN150528_c2_g2	--	--	Biological Process: transcription, DNA-templated (GO:0006351);;	K09286|8e-47|sbi:SORBI_04g027660|hypothetical protein	--	--	AP2 domain	Ethylene-responsive transcription factor ERF060 OS=Arabidopsis thaliana OX=3702 GN=ERF060 PE=2 SV=1	Uncharacterized protein OS=Musa acuminata subsp. malaccensis OX=214687 PE=4 SV=1	PREDICTED: ethylene-responsive transcription factor RAP2-13-like [Musa acuminata subsp. malaccensis]	PREDICTED: Ananas comosus ethylene-responsive transcription factor RAP2-13-like (LOC109706612), mRNA
		TRINITY_DN139362_c2_g2	--	--	Biological Process: transcription, DNA-templated (GO:0006351);;	--	--	--	AP2 domain	Ethylene-responsive transcription factor ERF062 OS=Arabidopsis thaliana OX=3702 GN=ERF062 PE=2 SV=1	ethylene-responsive transcription factor ERF062-like OS=Nelumbo nucifera OX=4432 GN=LOC104586003 PE=4 SV=1	PREDICTED: ethylene-responsive transcription factor ERF062-like [Nelumbo nucifera]	PREDICTED: Raphanus sativus ethylene-responsive transcription factor RAP2-4-like (LOC108832779), mRNA
		TRINITY_DN133545_c3_g1	--	--	--	--	--	--	AP2 domain	Ethylene-responsive transcription factor ERF071 OS=Arabidopsis thaliana OX=3702 GN=ERF071 PE=2 SV=1	Uncharacterized protein OS=Musa acuminata subsp. malaccensis OX=214687 PE=4 SV=1	PREDICTED: ethylene-responsive transcription factor ERF118-like [Musa acuminata subsp. malaccensis]	PREDICTED: Beta vulgaris subsp. vulgaris ethylene-responsive transcription factor ERF118 (LOC104896506), transcript variant X2, mRNA
		TRINITY_DN142932_c0_g2	--	--	Molecular Function: DNA binding (GO:0003677);; Molecular Function: DNA-binding transcription factor activity (GO:0003700);; Cellular Component: nucleus (GO:0005634);; Biological Process: regulation of transcription, DNA-templated (GO:0006355);;	--	--	--	AP2 domain	Ethylene-responsive transcription factor ERF071 OS=Arabidopsis thaliana OX=3702 GN=ERF071 PE=2 SV=1	Uncharacterized protein OS=Leersia perrieri OX=77586 PE=4 SV=1	PREDICTED: ethylene-responsive transcription factor CRF2 [Oryza sativa Japonica Group]	PREDICTED: Glycine max ethylene-responsive transcription factor 1B (LOC100780576), mRNA
		TRINITY_DN252920_c0_g1	--	--	Molecular Function: DNA binding (GO:0003677);; Molecular Function: DNA-binding transcription factor activity (GO:0003700);; Cellular Component: nucleus (GO:0005634);; Biological Process: regulation of transcription, DNA-templated (GO:0006355);; Cellular Component: plastid (GO:0009536);; Biological Process: response to gibberellin (GO:0009739);; Biological Process: positive regulation of seed germ…	K09286|4e-35|osa:4335720|Os04g0399800	--	--	AP2 domain	Ethylene-responsive transcription factor ERF087 OS=Arabidopsis thaliana OX=3702 GN=ERF087 PE=2 SV=1	Uncharacterized protein OS=Oryza brachyantha OX=4533 PE=4 SV=1	PREDICTED: ethylene-responsive transcription factor LEP-like, partial [Oryza brachyantha]	PREDICTED: Sorghum bicolor ethylene-responsive transcription factor LEP (LOC8056804), mRNA
		TRINITY_DN140160_c3_g1	--	--	Molecular Function: binding (GO:0005488);; Biological Process: transcription, DNA-templated (GO:0006351);; Cellular Component: plastid (GO:0009536);;	--	--	--	AP2 domain	Ethylene-responsive transcription factor ERF113 OS=Arabidopsis thaliana OX=3702 GN=ERF113 PE=2 SV=1	ethylene-responsive transcription factor ERF113-like OS=Phoenix dactylifera OX=42345 GN=LOC103708042 PE=4 SV=1	PREDICTED: ethylene-responsive transcription factor ERF113-like [Phoenix dactylifera]	PREDICTED: Musa acuminata subsp. malaccensis ethylene-responsive transcription factor ERF113 (LOC103976772), mRNA
		TRINITY_DN153710_c3_g1	--	--	--	--	--	--	AP2 domain	Ethylene-responsive transcription factor ERN1 OS=Lotus japonicus OX=34305 GN=ERN1 PE=2 SV=1	ethylene-responsive transcription factor RAP2-11-like OS=Phoenix dactylifera OX=42345 GN=LOC103717663 PE=4 SV=1	PREDICTED: ethylene-responsive transcription factor RAP2-11-like [Phoenix dactylifera]	PREDICTED: Musa acuminata subsp. malaccensis ethylene-responsive transcription factor RAP2-11-like (LOC103982474), mRNA
		TRINITY_DN134451_c2_g1	--	--	Molecular Function: DNA-binding transcription factor activity (GO:0003700);; Cellular Component: nucleus (GO:0005634);; Biological Process: regulation of transcription, DNA-templated (GO:0006355);; Molecular Function: sequence-specific DNA binding (GO:0043565);; Biological Process: post-embryonic root development (GO:0048528);;	K09286|3e-17|rcu:RCOM_1361210|DNA binding protein, putative	--	--	AP2 domain	Ethylene-responsive transcription factor ERN1 OS=Medicago truncatula OX=3880 GN=ERN1 PE=2 SV=1	ethylene-responsive transcription factor RAP2-11-like OS=Phoenix dactylifera OX=42345 GN=LOC103717663 PE=4 SV=1	PREDICTED: ethylene-responsive transcription factor RAP2-11-like [Phoenix dactylifera]	PREDICTED: Elaeis guineensis ethylene-responsive transcription factor RAP2-11-like (LOC105046461), mRNA
		TRINITY_DN142168_c0_g2	--	--	Molecular Function: DNA binding (GO:0003677);; Molecular Function: DNA-binding transcription factor activity (GO:0003700);; Cellular Component: nucleus (GO:0005634);; Biological Process: regulation of transcription, DNA-templated (GO:0006355);;	--	--	--	AP2 domain	Ethylene-responsive transcription factor ERN1 OS=Medicago truncatula OX=3880 GN=ERN1 PE=2 SV=1	Uncharacterized protein OS=Coffea canephora OX=49390 GN=GSCOC_T00039611001 PE=4 SV=1	unnamed protein product [Coffea canephora]	--
		TRINITY_DN142932_c2_g1	--	--	--	--	--	--	AP2 domain	Ethylene-responsive transcription factor ERN1 OS=Medicago truncatula OX=3880 GN=ERN1 PE=2 SV=1	ethylene-responsive transcription factor RAP2-11-like OS=Phoenix dactylifera OX=42345 GN=LOC103717663 PE=4 SV=1	PREDICTED: ethylene-responsive transcription factor RAP2-11-like [Elaeis guineensis]	PREDICTED: Eucalyptus grandis ethylene-responsive transcription factor RAP2-11 (LOC104442998), mRNA
		TRINITY_DN131578_c1_g2	--	--	Molecular Function: DNA binding (GO:0003677);; Molecular Function: DNA-binding transcription factor activity (GO:0003700);; Cellular Component: nucleus (GO:0005634);; Biological Process: regulation of transcription, DNA-templated (GO:0006355);;	--	--	--	AP2 domain	Ethylene-responsive transcription factor FZP OS=Oryza sativa subsp. japonica OX=39947 GN=FZP PE=1 SV=1	ethylene-responsive transcription factor ERF086-like OS=Nicotiana tabacum OX=4097 GN=LOC107778147 PE=4 SV=1	hypothetical protein F511_08984 [Dorcoceras hygrometricum]	--
		TRINITY_DN142168_c0_g3	--	--	Molecular Function: DNA binding (GO:0003677);; Molecular Function: DNA-binding transcription factor activity (GO:0003700);; Cellular Component: nucleus (GO:0005634);; Biological Process: regulation of transcription, DNA-templated (GO:0006355);; Cellular Component: plastid (GO:0009536);;	--	--	--	AP2 domain	Ethylene-responsive transcription factor RAP2-11 OS=Arabidopsis thaliana OX=3702 GN=RAP2-11 PE=2 SV=1	Uncharacterized protein OS=Leersia perrieri OX=77586 PE=4 SV=1	PREDICTED: uncharacterized protein LOC8283435 [Ricinus communis]	Triticum aestivum genome assembly, chromosome: 4A
		TRINITY_DN143806_c3_g2	--	--	Molecular Function: DNA-binding transcription factor activity (GO:0003700);; Molecular Function: protein binding (GO:0005515);; Cellular Component: nucleus (GO:0005634);; Biological Process: regulation of transcription, DNA-templated (GO:0006355);; Biological Process: response to osmotic stress (GO:0006970);; Biological Process: response to cold (GO:0009409);; Biological Process: response to wate…	--	--	--	AP2 domain	Ethylene-responsive transcription factor RAP2-13 OS=Arabidopsis thaliana OX=3702 GN=RAP2-13 PE=1 SV=1	ethylene-responsive transcription factor RAP2-13-like OS=Phoenix dactylifera OX=42345 GN=LOC103707892 PE=4 SV=1	PREDICTED: ethylene-responsive transcription factor RAP2-13-like [Phoenix dactylifera]	PREDICTED: Elaeis guineensis ethylene-responsive transcription factor ERF060 (LOC105048614), mRNA
		TRINITY_DN150116_c4_g1	--	--	Molecular Function: DNA binding (GO:0003677);; Molecular Function: DNA-binding transcription factor activity (GO:0003700);; Cellular Component: nucleus (GO:0005634);; Biological Process: regulation of transcription, DNA-templated (GO:0006355);;	--	--	--	AP2 domain	Ethylene-responsive transcription factor RAP2-13 OS=Arabidopsis thaliana OX=3702 GN=RAP2-13 PE=1 SV=1	ethylene-responsive transcription factor RAP2-13-like OS=Phoenix dactylifera OX=42345 GN=LOC103707892 PE=4 SV=1	PREDICTED: ethylene-responsive transcription factor RAP2-13-like [Phoenix dactylifera]	PREDICTED: Elaeis guineensis ethylene-responsive transcription factor RAP2-13 (LOC105056862), mRNA
		TRINITY_DN150528_c2_g3	--	--	Biological Process: transcription, DNA-templated (GO:0006351);;	K09286|5e-31|sbi:SORBI_04g027660|hypothetical protein	--	--	AP2 domain	Ethylene-responsive transcription factor RAP2-13 OS=Arabidopsis thaliana OX=3702 GN=RAP2-13 PE=1 SV=1	Ethylene-responsive transcription factor RAP2-4 OS=Apostasia shenzhenica OX=1088818 GN=RAP2-4 PE=4 SV=1	PREDICTED: ethylene-responsive transcription factor ERF060-like [Elaeis guineensis]	Chrysanthemum indicum ethylene response factor DREB1-2 mRNA, complete cds
		TRINITY_DN137532_c3_g1	--	--	--	--	--	--	AP2 domain	Ethylene-responsive transcription factor RAP2-7 OS=Arabidopsis thaliana OX=3702 GN=RAP2-7 PE=2 SV=2	floral homeotic protein APETALA 2-like OS=Phoenix dactylifera OX=42345 GN=LOC103706506 PE=4 SV=1	PREDICTED: floral homeotic protein APETALA 2-like [Phoenix dactylifera]	PREDICTED: Brachypodium distachyon AP2-like ethylene-responsive transcription factor TOE3 (LOC100834763), mRNA
		TRINITY_DN137076_c0_g3	--	--	Biological Process: transcription, DNA-templated (GO:0006351);;	--	--	--	AP2 domain	Ethylene-responsive transcription factor-like protein At4g13040 OS=Arabidopsis thaliana OX=3702 GN=At4g13040 PE=2 SV=2	Uncharacterized protein OS=Musa acuminata subsp. malaccensis OX=214687 PE=4 SV=1	PREDICTED: ethylene-responsive transcription factor-like protein At4g13040 isoform X2 [Musa acuminata subsp. malaccensis]	PREDICTED: Elaeis guineensis ethylene-responsive transcription factor-like protein At4g13040 (LOC105051213), transcript variant X3, mRNA
		TRINITY_DN156048_c1_g3	--	--	Molecular Function: DNA binding (GO:0003677);; Molecular Function: DNA-binding transcription factor activity (GO:0003700);; Cellular Component: nucleus (GO:0005634);; Biological Process: regulation of transcription, DNA-templated (GO:0006355);; Molecular Function: 2-alkenal reductase [NAD(P)] activity (GO:0032440);; Biological Process: oxidation-reduction process (GO:0055114);;	K09284|9e-54|rcu:RCOM_0394760|Floral homeotic protein APETALA2, putative (EC:1.3.1.74)	--	--	AP2 domain	Floral homeotic protein APETALA 2 OS=Arabidopsis thaliana OX=3702 GN=AP2 PE=1 SV=1	APETALA2-like protein (Fragment) OS=Hypoxis decumbens OX=1037987 GN=AP2-2 PE=2 SV=1	APETALA2-like protein, partial [Hypoxis decumbens]	PREDICTED: Sorghum bicolor ethylene-responsive transcription factor RAP2-7 (LOC8068151), transcript variant X4, mRNA
		TRINITY_DN143784_c0_g1	--	--	Molecular Function: DNA binding (GO:0003677);; Molecular Function: DNA-binding transcription factor activity (GO:0003700);; Cellular Component: nucleus (GO:0005634);; Biological Process: regulation of transcription, DNA-templated (GO:0006355);;	--	--	--	AP2 domain	Floral homeotic protein APETALA 2 OS=Arabidopsis thaliana OX=3702 GN=AP2 PE=1 SV=1	floral homeotic protein APETALA 2-like isoform X2 OS=Nicotiana tabacum OX=4097 GN=LOC107820989 PE=4 SV=1	PREDICTED: floral homeotic protein APETALA 2-like, partial [Brassica napus]	PREDICTED: Musa acuminata subsp. malaccensis floral homeotic protein APETALA 2-like (LOC103980738), mRNA
		TRINITY_DN133545_c2_g1	--	--	Molecular Function: DNA binding (GO:0003677);; Molecular Function: DNA-binding transcription factor activity (GO:0003700);; Cellular Component: nucleus (GO:0005634);; Biological Process: regulation of transcription, DNA-templated (GO:0006355);;	--	--	--	AP2 domain	ABSCISIC ACID-INSENSITIVE 5-like protein 3 OS=Arabidopsis thaliana OX=3702 GN=DPBF4 PE=1 SV=1	Transcription factor (Fragment) OS=Lycoris longituba OX=272140 PE=2 SV=1	PREDICTED: ethylene-responsive transcription factor ERF118-like [Musa acuminata subsp. malaccensis]	Actinidia deliciosa ethylene response factor 6 (ERF6) mRNA, complete cds
		TRINITY_DN139424_c1_g2	--	--	--	K09286|2e-24|vvi:100246641|hypothetical protein LOC100246641	--	--	AP2 domain	Pathogenesis-related genes transcriptional activator PTI6 OS=Solanum lycopersicum OX=4081 GN=PTI6 PE=2 SV=1	PTI6 OS=Dendrobium catenatum OX=906689 GN=PTI6 PE=4 SV=1	PREDICTED: ethylene-responsive transcription factor ERF069-like [Elaeis guineensis]	PREDICTED: Morus notabilis pathogenesis-related genes transcriptional activator PTI6 (LOC21401768), mRNA
		TRINITY_DN141792_c3_g1	--	--	Molecular Function: DNA binding (GO:0003677);; Molecular Function: DNA-binding transcription factor activity (GO:0003700);; Cellular Component: nucleus (GO:0005634);; Biological Process: regulation of transcription, DNA-templated (GO:0006355);; Biological Process: gibberellin biosynthetic process (GO:0009686);; Biological Process: post-embryonic development (GO:0009791);; Biological Process: anim…	K09285|7e-85|ath:AT1G72570|DNA binding / transcription factor	--	--	AP2 domain;; AP2 domain	AP2-like ethylene-responsive transcription factor AIL1 OS=Arabidopsis thaliana OX=3702 GN=AIL1 PE=2 SV=1	AP2/EREBP transcription factor OS=Arabidopsis lyrata subsp. lyrata OX=81972 GN=ARALYDRAFT_495839 PE=4 SV=1	AP2/EREBP transcription factor [Arabidopsis lyrata subsp. lyrata]	PREDICTED: Panicum hallii AP2-like ethylene-responsive transcription factor AIL5 (LOC112898775), mRNA
		TRINITY_DN156048_c1_g1	--	--	--	K09284|1e-08|vvi:100268051|AP2	--	--	--	--	AP2-like ethylene-responsive transcription factor TOE3 isoform X1 OS=Phoenix dactylifera OX=42345 GN=LOC103711505 PE=4 SV=1	PREDICTED: AP2-like ethylene-responsive transcription factor TOE3 isoform X1 [Phoenix dactylifera]	--
		TRINITY_DN140508_c1_g3	--	--	--	K09286|7e-10|rcu:RCOM_1034530|DNA binding protein, putative	--	--	--	Ethylene-responsive transcription factor ERF060 OS=Arabidopsis thaliana OX=3702 GN=ERF060 PE=2 SV=1	Uncharacterized protein OS=Musa acuminata subsp. malaccensis OX=214687 PE=4 SV=1	PREDICTED: ethylene-responsive transcription factor RAP2-13-like [Musa acuminata subsp. malaccensis]	PREDICTED: Raphanus sativus ethylene-responsive transcription factor RAP2-4-like (LOC108832779), mRNA
		TRINITY_DN159910_c0_g1	--	--	--	--	--	--	--	Ethylene-responsive transcription factor ERF107 OS=Arabidopsis thaliana OX=3702 GN=ERF107 PE=2 SV=1	PTI5g OS=Dendrobium catenatum OX=906689 GN=PTI5 PE=4 SV=1	hypothetical protein PHAVU_010G050800g [Phaseolus vulgaris]	Glycine max putative ethylene-responsive transcription factor (LOC100306125), mRNA
		TRINITY_DN143806_c3_g1	--	--	--	K09286|2e-18|zma:100502435|hypothetical protein LOC100502435	--	--	--	Ethylene-responsive transcription factor RAP2-13 OS=Arabidopsis thaliana OX=3702 GN=RAP2-13 PE=1 SV=1	Ethylene-responsive transcription factor RAP2-4 OS=Apostasia shenzhenica OX=1088818 GN=RAP2-4 PE=4 SV=1	PREDICTED: LOW QUALITY PROTEIN: ethylene-responsive transcription factor RAP2-13 [Elaeis guineensis]	Phaseolus vulgaris hypothetical protein (PHAVU_008G172200g) mRNA, complete cds
		TRINITY_DN133539_c0_g1	--	--	--	--	--	--	--	Ethylene-responsive transcription factor RAP2-7 OS=Arabidopsis thaliana OX=3702 GN=RAP2-7 PE=2 SV=2	Uncharacterized protein OS=Musa acuminata subsp. malaccensis OX=214687 PE=4 SV=1	PREDICTED: ethylene-responsive transcription factor RAP2-7-like [Musa acuminata subsp. malaccensis]	--
		TRINITY_DN157979_c3_g2	--	--	Molecular Function: DNA binding (GO:0003677);; Molecular Function: DNA-binding transcription factor activity (GO:0003700);; Cellular Component: nucleus (GO:0005634);; Biological Process: regulation of transcription, DNA-templated (GO:0006355);;	K09286|6e-11|zma:100285811|AP2 domain containing protein	--	--	--	--	Uncharacterized protein OS=Musa acuminata subsp. malaccensis OX=214687 PE=4 SV=1	PREDICTED: ethylene-responsive transcription factor 4-like [Oryza sativa Japonica Group]	--
		TRINITY_DN131244_c2_g1	--	--	--	--	--	--	--	--	--	--	PREDICTED: Elaeis guineensis AP2-like ethylene-responsive transcription factor ANT (LOC105058199), mRNA
		TRINITY_DN143334_c3_g2	--	--	--	K09284|9e-07|vvi:100268051|AP2	--	--	--	--	floral homeotic protein APETALA 2 isoform X2 OS=Juglans regia OX=51240 GN=LOC109009102 PE=4 SV=1	PREDICTED: AP2-like ethylene-responsive transcription factor TOE3 isoform X4 [Musa acuminata subsp. malaccensis]	--
		TRINITY_DN138893_c4_g5	--	--	--	--	--	--	--	--	dehydration-responsive element-binding protein 2A-like OS=Juglans regia OX=51240 GN=LOC108985950 PE=4 SV=1	PREDICTED: ethylene-responsive transcription factor RAP2-2-like [Malus domestica]	--
		TRINITY_DN137520_c1_g1	--	--	--	--	--	--	--	--	--	--	PREDICTED: Elaeis guineensis ethylene-responsive transcription factor RAP2-13 (LOC105058400), mRNA
		TRINITY_DN142682_c2_g4	--	--	--	K09286|1e-14|rcu:RCOM_0295580|AP2 domain transcription factor RAP2.3, putative	--	--	--	Pathogenesis-related genes transcriptional activator PTI6 OS=Solanum lycopersicum OX=4081 GN=PTI6 PE=2 SV=1	pathogenesis-related genes transcriptional activator PTI6-like OS=Phoenix dactylifera OX=42345 GN=LOC103716679 PE=4 SV=1	PREDICTED: pathogenesis-related genes transcriptional activator PTI6-like [Phoenix dactylifera]	--
		TRINITY_DN124711_c1_g2	--	--	Biological Process: intracellular protein transport (GO:0006886);; Molecular Function: protein transporter activity (GO:0008565);; Biological Process: vesicle-mediated transport (GO:0016192);; Cellular Component: clathrin adaptor complex (GO:0030131);;	K11824|1e-09|ath:AT5G22770|alpha-ADR (alpha-adaptin)	[U]	Intracellular trafficking, secretion, and vesicular transport	Alpha adaptin AP2, C-terminal domain;; Adaptin C-terminal domain	AP-2 complex subunit alpha-1 OS=Arabidopsis thaliana OX=3702 GN=ALPHA-ADR PE=1 SV=1	Alpha adaptin ear domain protein OS=Isochrysis galbana OX=37099 GN=AP2A_ear PE=4 SV=1	Uncharacterized protein LW94_1412 [Fusarium fujikuroi]	--
		TRINITY_DN146097_c3_g1	--	--	Biological Process: transcription, DNA-templated (GO:0006351);; Biological Process: post-embryonic development (GO:0009791);; Biological Process: developmental process (GO:0044767);; Biological Process: system development (GO:0048731);; Biological Process: regulation of biological process (GO:0050789);;	K09287|1e-40|vvi:100262843|hypothetical protein LOC100262843	--	--	B3 DNA binding domain	AP2/ERF and B3 domain-containing transcription repressor RAV2 OS=Arabidopsis thaliana OX=3702 GN=RAV2 PE=1 SV=1	Uncharacterized protein OS=Citrus clementina OX=85681 GN=CICLE_v10031846mg PE=4 SV=1	PREDICTED: AP2/ERF and B3 domain-containing transcription repressor RAV2-like [Citrus sinensis]	PREDICTED: Musa acuminata subsp. malaccensis AP2/ERF and B3 domain-containing transcription factor RAV1-like (LOC103986659), mRNA
		TRINITY_DN143154_c0_g1	--	--	--	--	--	--	--	--	Ethylene-responsive transcription factor ERF112 OS=Ananas comosus OX=4615 GN=ACMD2_10878 PE=4 SV=1	--	--
		TRINITY_DN137364_c1_g2	--	--	Molecular Function: DNA binding (GO:0003677);; Molecular Function: DNA-binding transcription factor activity (GO:0003700);; Cellular Component: nucleus (GO:0005634);; Biological Process: regulation of transcription, DNA-templated (GO:0006355);;	--	--	--	--	Ethylene-responsive transcription factor CRF1 OS=Arabidopsis thaliana OX=3702 GN=CRF1 PE=1 SV=1	Uncharacterized protein OS=Musa acuminata subsp. malaccensis OX=214687 PE=4 SV=1	Ethylene-responsive transcription factor CRF4 [Ananas comosus]	--
		TRINITY_DN141176_c2_g1	--	--	Molecular Function: DNA binding (GO:0003677);; Molecular Function: DNA-binding transcription factor activity (GO:0003700);; Cellular Component: nucleus (GO:0005634);; Biological Process: regulation of transcription, DNA-templated (GO:0006355);;	--	--	--	--	Ethylene-responsive transcription factor CRF2 OS=Arabidopsis thaliana OX=3702 GN=CRF2 PE=1 SV=1	Uncharacterized protein OS=Musa acuminata subsp. malaccensis OX=214687 PE=4 SV=1	PREDICTED: pathogenesis-related genes transcriptional activator PTI6-like [Musa acuminata subsp. malaccensis]	--
		TRINITY_DN142932_c0_g1	--	--	--	--	--	--	--	Ethylene-responsive transcription factor CRF5 OS=Arabidopsis thaliana OX=3702 GN=CRF5 PE=1 SV=1	Uncharacterized protein OS=Musa acuminata subsp. malaccensis OX=214687 GN=103995060 PE=4 SV=1	PREDICTED: ethylene-responsive transcription factor CRF2-like isoform X2 [Musa acuminata subsp. malaccensis]	PREDICTED: Musa acuminata subsp. malaccensis ethylene-responsive transcription factor CRF2-like (LOC103991347), transcript variant X3, mRNA
		TRINITY_DN134451_c4_g1	--	--	Molecular Function: DNA binding (GO:0003677);; Biological Process: transcription, DNA-templated (GO:0006351);;	--	--	--	--	Ethylene-responsive transcription factor WIN1 OS=Arabidopsis thaliana OX=3702 GN=WIN1 PE=2 SV=1	ethylene-responsive transcription factor WIN1-like OS=Phoenix dactylifera OX=42345 GN=LOC103717834 PE=4 SV=1	PREDICTED: ethylene-responsive transcription factor WIN1-like [Elaeis guineensis]	PREDICTED: Elaeis guineensis ethylene-responsive transcription factor WIN1-like (LOC105047821), mRNA
		TRINITY_DN133664_c0_g3	--	--	Molecular Function: DNA binding (GO:0003677);; Molecular Function: DNA-binding transcription factor activity (GO:0003700);; Cellular Component: nucleus (GO:0005634);; Biological Process: regulation of transcription, DNA-templated (GO:0006355);;	K09286|1e-12|ath:AT5G11590|TINY2	--	--	--	Dehydration-responsive element-binding protein 3 OS=Arabidopsis thaliana OX=3702 GN=DREB3 PE=2 SV=1	ethylene-responsive transcription factor TINY-like OS=Phoenix dactylifera OX=42345 GN=LOC103695579 PE=4 SV=1	PREDICTED: dehydration-responsive element-binding protein 3-like [Elaeis guineensis]	Musa AB Group CBF7-1 protein (CBF7-1) mRNA, complete cds
		TRINITY_DN133996_c6_g2	--	--	--	--	--	--	--	--	--	--	PREDICTED: Musa acuminata subsp. malaccensis ethylene-responsive transcription factor 3-like (LOC103981190), transcript variant X2, mRNA
NAC	35	TRINITY_DN144917_c6_g1	--	--	--	--	--	--	--	--	Transcription factor (Fragment) OS=Lycoris longituba OX=272140 PE=2 SV=1	PREDICTED: NAC transcription factor 29-like [Elaeis guineensis]	--
		TRINITY_DN158157_c3_g3	--	--	Molecular Function: DNA binding (GO:0003677);; Molecular Function: DNA-binding transcription factor activity (GO:0003700);; Biological Process: regulation of transcription, DNA-templated (GO:0006355);; Biological Process: multicellular organism development (GO:0007275);; Biological Process: toxin catabolic process (GO:0009407);; Biological Process: response to cyclopentenone (GO:0010583);;	--	--	--	--	NAC domain-containing protein 2 OS=Arabidopsis thaliana OX=3702 GN=NAC002 PE=2 SV=2	NAC transcription factor 24 OS=Haloxylon ammodendron OX=151230 PE=2 SV=1	NAC domain protein [Glycine max]	PREDICTED: Musa acuminata subsp. malaccensis NAC domain-containing protein 48-like (LOC103992618), mRNA
		TRINITY_DN158157_c3_g4	--	--	Molecular Function: DNA binding (GO:0003677);; Molecular Function: DNA-binding transcription factor activity (GO:0003700);; Biological Process: regulation of transcription, DNA-templated (GO:0006355);; Biological Process: multicellular organism development (GO:0007275);; Biological Process: toxin catabolic process (GO:0009407);; Biological Process: response to cyclopentenone (GO:0010583);;	--	--	--	--	NAC domain-containing protein 2 OS=Arabidopsis thaliana OX=3702 GN=NAC002 PE=2 SV=2	NAC domain protein (Fragment) OS=Glycine max OX=3847 GN=NAC7 PE=2 SV=1	NAC domain protein [Glycine max]	PREDICTED: Musa acuminata subsp. malaccensis NAC domain-containing protein 48-like (LOC103992618), mRNA
		TRINITY_DN158952_c3_g3	--	--	--	--	--	--	--	NAC domain-containing protein 68 OS=Oryza sativa subsp. japonica OX=39947 GN=NAC068 PE=2 SV=1	Transcription factor (Fragment) OS=Lycoris longituba OX=272140 PE=2 SV=1	PREDICTED: NAC domain-containing protein 21/22-like [Elaeis guineensis]	PREDICTED: Elaeis guineensis NAC domain-containing protein 21/22 (LOC105054488), mRNA
		TRINITY_DN137990_c3_g2	--	--	Cellular Component: nucleus (GO:0005634);; Cellular Component: cytoplasm (GO:0005737);; Biological Process: regulation of transcription, DNA-templated (GO:0006355);; Biological Process: protein transport (GO:0015031);;	K01527|3e-81|zma:100286203|transcription factor BTF3	[K]	Transcription	NAC domain	Basic transcription factor 3 OS=Arabidopsis thaliana OX=3702 GN=BTF3 PE=1 SV=1	Nascent polypeptide-associated complex subunit beta OS=Zea mays OX=4577 PE=2 SV=1	nascent polypeptide-associated complex subunit beta [Marssonina brunnea f. sp. &apos;multigermtubi&apos; MB_m1]	Meliniomyces bicolor E nascent polypeptide-associated complex subunit beta (K444DRAFT_618135), mRNA
		TRINITY_DN140685_c2_g1	--	--	Cellular Component: cytoplasm (GO:0005737);; Biological Process: transcription, DNA-templated (GO:0006351);; Biological Process: transport (GO:0006810);;	K01527|5e-20|zma:100286203|transcription factor BTF3	[K]	Transcription	NAC domain	Basic transcription factor 3 OS=Arabidopsis thaliana OX=3702 GN=BTF3 PE=1 SV=1	Nascent polypeptide-associated complex subunit beta OS=Anthurium amnicola OX=1678845 GN=icd-1_1 PE=3 SV=1	nascent polypeptide-associated complex subunit beta [Colletotrichum incanum]	--
		TRINITY_DN137990_c1_g2	--	--	--	K01527|2e-40|zma:100286203|transcription factor BTF3	[K]	Transcription	NAC domain	Basic transcription factor 3 OS=Arabidopsis thaliana OX=3702 GN=BTF3 PE=1 SV=1	Nascent polypeptide-associated complex subunit beta OS=Anthurium amnicola OX=1678845 GN=icd-1_1 PE=3 SV=1	hypothetical protein EMIHUDRAFT_438269 [Emiliania huxleyi CCMP1516]	PREDICTED: Drosophila biarmipes pollen-specific leucine-rich repeat extensin-like protein 1 (LOC108029232), mRNA
		TRINITY_DN83382_c0_g1	--	--	--	--	[K]	Transcription	NAC domain	Basic transcription factor 3 OS=Arabidopsis thaliana OX=3702 GN=BTF3 PE=1 SV=1	Nascent polypeptide-associated complex subunit beta OS=Emiliania huxleyi OX=2903 GN=EMIHUDRAFT_438269 PE=3 SV=1	hypothetical protein EMIHUDRAFT_438269 [Emiliania huxleyi CCMP1516]	--
		TRINITY_DN127055_c1_g1	--	--	Biological Process: transcription, DNA-templated (GO:0006351);; Biological Process: transport (GO:0006810);; Cellular Component: intracellular part (GO:0044424);;	K01527|5e-36|ppp:PHYPADRAFT_173522|hypothetical protein	[K]	Transcription	NAC domain	Basic transcription factor 3 OS=Arabidopsis thaliana OX=3702 GN=BTF3 PE=1 SV=1	Nascent polypeptide-associated complex subunit beta OS=Anthurium amnicola OX=1678845 GN=icd-1_1 PE=3 SV=1	hypothetical protein GUITHDRAFT_163787 [Guillardia theta CCMP2712]	PREDICTED: Trichogramma pretiosum transcription factor BTF3 homolog 4 (LOC106656376), mRNA
		TRINITY_DN136231_c5_g1	--	--	--	K01527|4e-23|vvi:100242819|hypothetical protein LOC100242819	[K]	Transcription	NAC domain	Basic transcription factor 3 OS=Arabidopsis thaliana OX=3702 GN=BTF3 PE=1 SV=1	Nascent polypeptide-associated complex subunit beta OS=Oryza sativa subsp. japonica OX=39947 PE=2 SV=1	putative transcription factor BTF3 [Oryza sativa Japonica Group]	PREDICTED: Morus notabilis nascent polypeptide-associated complex subunit beta-like (LOC112092216), mRNA
		TRINITY_DN127055_c1_g2	--	--	Biological Process: transcription, DNA-templated (GO:0006351);; Biological Process: transport (GO:0006810);; Cellular Component: intracellular part (GO:0044424);;	K01527|4e-36|zma:100286203|transcription factor BTF3	[K]	Transcription	NAC domain	Basic transcription factor 3 OS=Arabidopsis thaliana OX=3702 GN=BTF3 PE=1 SV=1	Nascent polypeptide-associated complex subunit beta OS=Anthurium amnicola OX=1678845 GN=icd-1_1 PE=3 SV=1	hypothetical protein EMIHUDRAFT_438269 [Emiliania huxleyi CCMP1516]	PREDICTED: Cephus cinctus transcription factor BTF3 homolog 4 (LOC107263122), mRNA
		TRINITY_DN131908_c1_g1	--	--	--	K01527|2e-74|pop:POPTR_817943|hypothetical protein	[K]	Transcription	NAC domain	Basic transcription factor 3 OS=Arabidopsis thaliana OX=3702 GN=BTF3 PE=1 SV=1	Nascent polypeptide-associated complex subunit beta OS=Musa acuminata subsp. malaccensis OX=214687 GN=103990809 PE=3 SV=1	PREDICTED: transcription factor BTF3 homolog 4 [Musa acuminata subsp. malaccensis]	PREDICTED: Elaeis guineensis nascent polypeptide-associated complex subunit beta (LOC105035098), transcript variant X3, mRNA
		TRINITY_DN124174_c0_g1	--	--	--	K01527|4e-35|zma:100286203|transcription factor BTF3	[K]	Transcription	NAC domain	Basic transcription factor 3 OS=Arabidopsis thaliana OX=3702 GN=BTF3 PE=1 SV=1	Nascent polypeptide-associated complex subunit beta OS=Anthurium amnicola OX=1678845 GN=icd-1_1 PE=3 SV=1	hypothetical protein EMIHUDRAFT_438269 [Emiliania huxleyi CCMP1516]	PREDICTED: Fundulus heteroclitus transcription factor BTF3 homolog 4 (LOC105932269), transcript variant X2, mRNA
		TRINITY_DN134372_c1_g1	[K]	Transcription	--	K03626|6e-47|ppp:PHYPADRAFT_110184|hypothetical protein	[K]	Transcription	NAC domain	Nascent polypeptide-associated complex subunit alpha-like protein OS=Pinus taeda OX=3352 PE=2 SV=1	NAC transcription factor 1 OS=Salvia miltiorrhiza OX=226208 PE=2 SV=1	NAC transcription factor 1 [Salvia miltiorrhiza]	Oryza sativa Japonica Group cDNA clone:002-168-C10, full insert sequence
		TRINITY_DN127055_c2_g1	--	--	--	K01527|1e-34|zma:100286203|transcription factor BTF3	[K]	Transcription	NAC domain	Nascent polypeptide-associated complex subunit beta OS=Arabidopsis thaliana OX=3702 GN=At1g73230 PE=2 SV=1	Nascent polypeptide-associated complex subunit beta OS=Anthurium amnicola OX=1678845 GN=icd-1_1 PE=3 SV=1	nascent polypeptide-associated complex subunit beta [Spizellomyces punctatus DAOM BR117]	Dendroctonus ponderosae clone DPO1316_C24 unknown mRNA
		TRINITY_DN45406_c0_g1	--	--	--	K01527|3e-25|pop:POPTR_817943|hypothetical protein	[K]	Transcription	NAC domain	Nascent polypeptide-associated complex subunit beta OS=Arabidopsis thaliana OX=3702 GN=At1g73230 PE=2 SV=1	Nascent polypeptide-associated complex subunit beta OS=Anthurium amnicola OX=1678845 GN=icd-1_1 PE=3 SV=1	PREDICTED: transcription factor BTF3 homolog 4-like [Populus euphratica]	--
		TRINITY_DN137990_c1_g1	--	--	--	--	[K]	Transcription	NAC domain	Nascent polypeptide-associated complex subunit beta OS=Arabidopsis thaliana OX=3702 GN=At1g73230 PE=2 SV=1	Nascent polypeptide-associated complex subunit beta OS=Anthurium amnicola OX=1678845 GN=icd-1_1 PE=3 SV=1	Transcription factor BTF3 [Monoraphidium neglectum]	PREDICTED: Cyphomyrmex costatus transcription factor BTF3 homolog 4 (LOC108774187), transcript variant X2, mRNA
		TRINITY_DN144917_c6_g2	--	--	Biological Process: developmental process (GO:0032502);; Biological Process: biological_process (GO:0044699);;	--	--	--	No apical meristem (NAM) protein	NAC domain-containing protein 104 OS=Arabidopsis thaliana OX=3702 GN=NAC104 PE=2 SV=1	NAC domain-containing protein 104-like OS=Phoenix dactylifera OX=42345 GN=LOC103720524 PE=4 SV=1	PREDICTED: NAC transcription factor 25-like [Phoenix dactylifera]	PREDICTED: Musa acuminata subsp. malaccensis NAC domain-containing protein 104 (LOC103988148), mRNA
		TRINITY_DN149225_c2_g4	--	--	--	--	--	--	No apical meristem (NAM) protein	NAC domain-containing protein 41 OS=Arabidopsis thaliana OX=3702 GN=NAC041 PE=2 SV=1	NAC transcription factor NAM-2 OS=Dendrobium catenatum OX=906689 GN=NAM-2 PE=4 SV=1	PREDICTED: NAC domain-containing protein 18-like [Phoenix dactylifera]	--
		TRINITY_DN133170_c0_g2	--	--	Molecular Function: DNA binding (GO:0003677);; Biological Process: lignin biosynthetic process (GO:0009809);; Biological Process: plant-type secondary cell wall biogenesis (GO:0009834);; Biological Process: anther dehiscence (GO:0009901);; Biological Process: fruit dehiscence (GO:0010047);; Cellular Component: membrane (GO:0016020);; Biological Process: positive regulation of transcription, DNA-t…	--	--	--	No apical meristem (NAM) protein	NAC domain-containing protein 43 OS=Arabidopsis thaliana OX=3702 GN=NAC043 PE=2 SV=2	NAC domain-containing protein 43 OS=Zea mays OX=4577 GN=100272652 PE=2 SV=1	secondary wall NAC transcription factor 2 [Zea mays]	PREDICTED: Oryza sativa Japonica Group NAC domain-containing protein 43 (LOC4340011), mRNA
		TRINITY_DN138352_c0_g3	--	--	Molecular Function: DNA binding (GO:0003677);; Molecular Function: DNA-binding transcription factor activity (GO:0003700);; Biological Process: regulation of transcription, DNA-templated (GO:0006355);; Biological Process: multicellular organism development (GO:0007275);;	--	--	--	No apical meristem (NAM) protein	NAC domain-containing protein 45 OS=Arabidopsis thaliana OX=3702 GN=NAC045 PE=2 SV=1	NAC domain-containing protein 74 OS=Dendrobium catenatum OX=906689 GN=NAC74 PE=4 SV=1	PREDICTED: NAC domain-containing protein 86 [Elaeis guineensis]	PREDICTED: Musa acuminata subsp. malaccensis NAC domain-containing protein 86 (LOC103978216), mRNA
		TRINITY_DN149291_c3_g1	--	--	--	--	--	--	No apical meristem (NAM) protein	NAC domain-containing protein 71 OS=Arabidopsis thaliana OX=3702 GN=NAC071 PE=2 SV=1	NAC transcription factor 25-like isoform X2 OS=Phoenix dactylifera OX=42345 GN=LOC103711801 PE=4 SV=1	PREDICTED: NAC domain-containing protein 45-like [Elaeis guineensis]	PREDICTED: Nelumbo nucifera NAC domain-containing protein 45-like (LOC104610390), mRNA
		TRINITY_DN135526_c2_g3	--	--	Molecular Function: DNA binding (GO:0003677);; Molecular Function: DNA-binding transcription factor activity (GO:0003700);; Biological Process: multicellular organism development (GO:0007275);; Biological Process: glucuronoxylan metabolic process (GO:0010413);; Biological Process: xylan biosynthetic process (GO:0045492);; Biological Process: positive regulation of transcription, DNA-templated (GO…	--	--	--	No apical meristem (NAM) protein	NAC domain-containing protein 73 OS=Arabidopsis thaliana OX=3702 GN=NAC073 PE=2 SV=1	NAC domain-containing protein 73-like OS=Phoenix dactylifera OX=42345 GN=LOC103707319 PE=4 SV=1	PREDICTED: NAC domain-containing protein 8-like [Elaeis guineensis]	PREDICTED: Oryza sativa Japonica Group NAC domain-containing protein 73 (LOC9270876), transcript variant X3, mRNA
		TRINITY_DN139574_c1_g1	--	--	--	--	--	--	No apical meristem (NAM) protein	NAC domain-containing protein 83 OS=Arabidopsis thaliana OX=3702 GN=NAC083 PE=1 SV=1	NAC domain-containing protein 83-like OS=Phoenix dactylifera OX=42345 GN=LOC103697816 PE=4 SV=1	PREDICTED: NAC transcription factor 25-like [Phoenix dactylifera]	PREDICTED: Nicotiana attenuata NAC transcription factor 25-like (LOC109237588), mRNA
		TRINITY_DN144280_c5_g5	--	--	--	--	--	--	No apical meristem (NAM) protein	NAC transcription factor 25 OS=Arabidopsis thaliana OX=3702 GN=NAC025 PE=2 SV=1	NAC transcription factor 29-like OS=Phoenix dactylifera OX=42345 GN=LOC103701670 PE=4 SV=1	PREDICTED: NAC transcription factor NAM-B2-like [Elaeis guineensis]	PREDICTED: Sorghum bicolor NAC transcription factor 25 (LOC8078070), mRNA
		TRINITY_DN136769_c2_g2	--	--	--	--	--	--	No apical meristem (NAM) protein	NAC transcription factor 47 OS=Arabidopsis thaliana OX=3702 GN=NAC047 PE=2 SV=1	Uncharacterized protein OS=Coffea canephora OX=49390 GN=GSCOC_T00029069001 PE=4 SV=1	unnamed protein product [Coffea canephora]	--
		TRINITY_DN129912_c0_g3	--	--	--	--	--	--	No apical meristem (NAM) protein	NAC transcription factor 47 OS=Arabidopsis thaliana OX=3702 GN=NAC047 PE=2 SV=1	NAC domain protein OS=Zostera marina OX=29655 GN=ZOSMA_31G00910 PE=4 SV=1	NAC domain protein [Zostera marina]	--
		TRINITY_DN144280_c5_g1	--	--	--	--	--	--	No apical meristem (NAM) protein	NAC transcription factor 56 OS=Arabidopsis thaliana OX=3702 GN=NAC056 PE=2 SV=1	NAC transcription factor 29-like OS=Phoenix dactylifera OX=42345 GN=LOC103701670 PE=4 SV=1	PREDICTED: NAC transcription factor NAM-B2-like [Elaeis guineensis]	PREDICTED: Panicum hallii NAC transcription factor 32-like (LOC112892900), mRNA
		TRINITY_DN139217_c1_g2	--	--	--	--	--	--	No apical meristem (NAM) protein	NAC transcription factor NAM-2 OS=Hordeum vulgare subsp. vulgare OX=112509 GN=NAM-2 PE=4 SV=1	NAC transcription factor 25-like OS=Phoenix dactylifera OX=42345 GN=LOC103713935 PE=4 SV=1	PREDICTED: NAC transcription factor 25-like isoform X1 [Phoenix dactylifera]	PREDICTED: Elaeis guineensis NAC domain-containing protein 18 (LOC105047002), mRNA
		TRINITY_DN133378_c1_g1	--	--	Molecular Function: DNA binding (GO:0003677);; Biological Process: regulation of transcription, DNA-templated (GO:0006355);;	--	--	--	No apical meristem (NAM) protein	NAC transcription factor NAM-B1 OS=Hordeum vulgare subsp. spontaneum OX=77009 GN=NAM-B1 PE=4 SV=1	NAC transcription factor 29-like OS=Phoenix dactylifera OX=42345 GN=LOC103709684 PE=4 SV=1	PREDICTED: NAC transcription factor 29-like [Phoenix dactylifera]	PREDICTED: Oryza sativa Japonica Group NAC transcription factor 47 (LOC4332717), mRNA
		TRINITY_DN151319_c1_g2	--	--	--	--	--	--	No apical meristem (NAM) protein	NAC transcription factor NAM-B2 OS=Triticum turgidum subsp. durum OX=4567 GN=NAM-B2 PE=2 SV=1	NAC transcription factor 29-like OS=Phoenix dactylifera OX=42345 GN=LOC103709684 PE=4 SV=1	PREDICTED: NAC transcription factor 29-like [Phoenix dactylifera]	Zea mays uncharacterized LOC100279608 (LOC100279608), mRNA
		TRINITY_DN157831_c1_g1	--	--	Molecular Function: DNA binding (GO:0003677);; Cellular Component: nucleus (GO:0005634);; Biological Process: regulation of transcription, DNA-templated (GO:0006355);;	--	--	--	No apical meristem (NAM) protein	NAC transcription factor ONAC010 OS=Oryza sativa subsp. indica OX=39946 GN=ONAC010 PE=3 SV=1	NAC domain OS=Macleaya cordata OX=56857 GN=BVC80_757g22 PE=4 SV=1	PREDICTED: NAC transcription factor 25 [Amborella trichopoda]	PREDICTED: Elaeis guineensis NAC transcription factor NAM-B2 (LOC105044790), mRNA
		TRINITY_DN133378_c1_g2	--	--	--	--	--	--	--	--	NAC transcription factor 25-like OS=Phoenix dactylifera OX=42345 GN=LOC103702204 PE=4 SV=1	PREDICTED: NAC transcription factor 25-like [Phoenix dactylifera]	PREDICTED: Musa acuminata subsp. malaccensis NAC transcription factor 29 (LOC104000596), mRNA
		TRINITY_DN137976_c2_g4	--	--	--	--	--	--	--	--	--	--	Bambusa emeiensis NAC transcription factor 1 (NAC1) gene, complete cds
		TRINITY_DN144280_c4_g1	--	--	--	--	--	--	--	--	NAC transcription factor 29-like OS=Phoenix dactylifera OX=42345 GN=LOC103701670 PE=4 SV=1	PREDICTED: NAC transcription factor NAM-B2-like [Elaeis guineensis]	--
TCP	22	TRINITY_DN157868_c3_g2	--	--	--	--	--	--	--	Transcription factor PCF2 OS=Oryza sativa subsp. japonica OX=39947 GN=PCF2 PE=1 SV=1	Uncharacterized protein OS=Musa acuminata subsp. malaccensis OX=214687 PE=4 SV=1	candidate developmental transcription factor TCP4 [Phalaenopsis hybrid cultivar]	PREDICTED: Prunus avium transcription factor TCP9 (LOC110769261), partial mRNA
		TRINITY_DN131142_c0_g1	--	--	--	--	--	--	--	Transcription factor PCF2 OS=Oryza sativa subsp. japonica OX=39947 GN=PCF2 PE=1 SV=1	Candidate developmental transcription factor TCP4 (Fragment) OS=Phalaenopsis hybrid cultivar OX=200642 PE=2 SV=1	PREDICTED: transcription factor PCF2-like [Elaeis guineensis]	--
		TRINITY_DN154934_c2_g1	--	--	--	--	--	--	--	Transcription factor PCF3 OS=Oryza sativa subsp. japonica OX=39947 GN=PCF3 PE=2 SV=1	transcription factor TCP8 OS=Nelumbo nucifera OX=4432 GN=LOC104596844 PE=4 SV=1	PREDICTED: transcription factor TCP8 [Nelumbo nucifera]	--
		TRINITY_DN159298_c5_g2	--	--	--	--	--	--	--	Transcription factor PCF5 OS=Oryza sativa subsp. japonica OX=39947 GN=PCF5 PE=2 SV=1	transcription factor PCF5-like OS=Phoenix dactylifera OX=42345 GN=LOC103703014 PE=4 SV=1	PREDICTED: transcription factor PCF5-like [Phoenix dactylifera]	PREDICTED: Eucalyptus grandis transcription factor TCP4 (LOC104448513), mRNA
		TRINITY_DN146502_c4_g2	--	--	--	--	--	--	--	Transcription factor TCP23 OS=Arabidopsis thaliana OX=3702 GN=TCP23 PE=1 SV=1	transcription factor TCP8 OS=Nelumbo nucifera OX=4432 GN=LOC104596844 PE=4 SV=1	PREDICTED: transcription factor TCP8-like [Musa acuminata subsp. malaccensis]	--
		TRINITY_DN157749_c2_g2	--	--	--	--	--	--	--	Transcription factor TCP24 OS=Arabidopsis thaliana OX=3702 GN=TCP24 PE=1 SV=1	transcription factor PCF6 OS=Phoenix dactylifera OX=42345 GN=LOC103710525 PE=4 SV=1	PREDICTED: transcription factor PCF6 [Phoenix dactylifera]	--
		TRINITY_DN159298_c5_g1	--	--	--	--	--	--	--	Transcription factor TCP3 OS=Arabidopsis thaliana OX=3702 GN=TCP3 PE=1 SV=1	transcription factor PCF5-like OS=Phoenix dactylifera OX=42345 GN=LOC103703014 PE=4 SV=1	PREDICTED: transcription factor PCF5-like [Phoenix dactylifera]	Ananas bracteatus clone 46469a microsatellite sequence
		TRINITY_DN147668_c2_g1	--	--	--	--	--	--	--	Transcription factor TCP14 OS=Arabidopsis thaliana OX=3702 GN=TCP14 PE=1 SV=1	BnaA06g17280D protein OS=Brassica napus OX=3708 GN=BnaA06g17280D PE=4 SV=1	PREDICTED: transcription factor TCP20, partial [Oryza brachyantha]	--
		TRINITY_DN134665_c3_g7	--	--	--	--	--	--	--	Transcription factor TCP20 OS=Arabidopsis thaliana OX=3702 GN=TCP20 PE=1 SV=1	transcription factor TCP20-like OS=Phoenix dactylifera OX=42345 GN=LOC103713737 PE=4 SV=1	PREDICTED: transcription factor TCP20-like [Phoenix dactylifera]	--
		TRINITY_DN152435_c3_g2	--	--	--	--	--	--	TCP family transcription factor	Transcription factor TCP14 OS=Arabidopsis thaliana OX=3702 GN=TCP14 PE=1 SV=1	TCP transcription factor OS=Phalaenopsis equestris OX=78828 GN=PCF10 PE=2 SV=1	PREDICTED: transcription factor TCP15-like [Musa acuminata subsp. malaccensis]	PREDICTED: Elaeis guineensis transcription factor TCP15-like (LOC105056560), mRNA
		TRINITY_DN154517_c2_g1	--	--	Biological Process: response to hormone (GO:0009725);; Biological Process: response to lipid (GO:0033993);; Biological Process: biological_process (GO:0044699);; Biological Process: regulation of biological process (GO:0050789);; Biological Process: response to oxygen-containing compound (GO:1901700);;	--	--	--	TCP family transcription factor	Transcription factor TCP15 OS=Arabidopsis thaliana OX=3702 GN=TCP15 PE=1 SV=1	Uncharacterized protein OS=Musa acuminata subsp. malaccensis OX=214687 PE=4 SV=1	PREDICTED: transcription factor TCP15-like [Musa acuminata subsp. malaccensis]	Linum usitatissimum chromosome Lu3
		TRINITY_DN154462_c0_g1	--	--	Biological Process: cellular process (GO:0009987);; Biological Process: developmental process (GO:0032502);; Biological Process: biological_process (GO:0044699);; Biological Process: regulation of biological process (GO:0050789);;	--	--	--	TCP family transcription factor	Transcription factor TCP2 OS=Arabidopsis thaliana OX=3702 GN=TCP2 PE=1 SV=1	transcription factor PCF6-like OS=Phoenix dactylifera OX=42345 GN=LOC103703692 PE=4 SV=1	PREDICTED: transcription factor PCF6-like [Elaeis guineensis]	PREDICTED: Dendrobium catenatum transcription factor TCP24-like (LOC110114709), mRNA
		TRINITY_DN157749_c2_g1	--	--	--	--	--	--	TCP family transcription factor	Transcription factor TCP2 OS=Arabidopsis thaliana OX=3702 GN=TCP2 PE=1 SV=1	Putative transcription factor TCP2-like OS=Solanum chacoense OX=4108 PE=4 SV=1	PREDICTED: transcription factor TCP2-like [Solanum lycopersicum]	PREDICTED: Panicum hallii transcription factor PCF6-like (LOC112875924), mRNA
		TRINITY_DN146502_c2_g1	--	--	--	--	--	--	TCP family transcription factor	Transcription factor TCP20 OS=Arabidopsis thaliana OX=3702 GN=TCP20 PE=1 SV=1	Uncharacterized protein OS=Musa acuminata subsp. malaccensis OX=214687 PE=4 SV=1	PREDICTED: transcription factor TCP20-like [Elaeis guineensis]	PREDICTED: Phoenix dactylifera transcription factor TCP20-like (LOC103696626), transcript variant X2, mRNA
		TRINITY_DN147332_c4_g2	--	--	--	--	--	--	TCP family transcription factor	Transcription factor TCP20 OS=Arabidopsis thaliana OX=3702 GN=TCP20 PE=1 SV=1	transcription factor TCP20-like OS=Phoenix dactylifera OX=42345 GN=LOC103695562 PE=4 SV=1	PREDICTED: transcription factor TCP20-like [Elaeis guineensis]	Hypoxis decumbens proliferation cell factor-like protein 5 (PCF-like5) mRNA, partial cds
		TRINITY_DN134512_c0_g2	--	--	--	--	--	--	TCP family transcription factor	Transcription factor TCP20 OS=Arabidopsis thaliana OX=3702 GN=TCP20 PE=1 SV=1	Transcription factor TCP20 OS=Dendrobium catenatum OX=906689 GN=TCP20 PE=4 SV=1	PREDICTED: transcription factor TCP20-like [Musa acuminata subsp. malaccensis]	Hypoxis decumbens proliferation cell factor-like protein 5 (PCF-like5) mRNA, partial cds
		TRINITY_DN156620_c2_g1	--	--	--	--	--	--	TCP family transcription factor	Transcription factor TCP21 OS=Arabidopsis thaliana OX=3702 GN=TCP21 PE=1 SV=1	Uncharacterized protein OS=Glycine max OX=3847 GN=100782271 PE=4 SV=1	PREDICTED: transcription factor TCP7-like [Phoenix dactylifera]	Hypoxis decumbens proliferation cell factor-like protein 5 (PCF-like5) mRNA, partial cds
		TRINITY_DN146502_c4_g3	--	--	--	--	--	--	TCP family transcription factor	Transcription factor TCP21 OS=Arabidopsis thaliana OX=3702 GN=TCP21 PE=1 SV=1	Proliferation cell factor-like protein 7 OS=Hypoxis decumbens OX=1037987 GN=PCF-like7 PE=2 SV=1	PREDICTED: transcription factor TCP7 [Tarenaya hassleriana]	PREDICTED: Oryza sativa Japonica Group transcription factor TCP7 (LOC9272106), mRNA
		TRINITY_DN137831_c2_g3	--	--	--	--	--	--	TCP family transcription factor	Transcription factor TCP7 OS=Arabidopsis thaliana OX=3702 GN=TCP7 PE=1 SV=1	Transcription factor TCP7 OS=Dendrobium catenatum OX=906689 GN=TCP7 PE=4 SV=1	PREDICTED: transcription factor TCP7-like [Phoenix dactylifera]	PREDICTED: Phoenix dactylifera transcription factor TCP7-like (LOC103705196), mRNA
		TRINITY_DN146502_c4_g1	--	--	--	--	--	--	TCP family transcription factor;; Sex peptide (SP) family	Transcription factor TCP22 OS=Arabidopsis thaliana OX=3702 GN=TCP22 PE=2 SV=1	Uncharacterized protein (Fragment) OS=Eucalyptus grandis OX=71139 GN=EUGRSUZ_F02587 PE=4 SV=1	hypothetical protein EUGRSUZ_F02587, partial [Eucalyptus grandis]	PREDICTED: Eucalyptus grandis transcription factor TCP14-like (LOC104451931), mRNA
		TRINITY_DN133148_c2_g6	[O]	Posttranslational modification, protein turnover, chaperones	Molecular Function: ATP binding (GO:0005524);; Cellular Component: cytosol (GO:0005829);; Biological Process: gluconeogenesis (GO:0006094);; Biological Process: glycolytic process (GO:0006096);; Biological Process: protein folding (GO:0006457);; Biological Process: response to salt stress (GO:0009651);; Biological Process: plant-type cell wall organization (GO:0009664);; Biological Process: cell …	K09499|9e-62|osa:4341893|Os06g0687700	[O]	Posttranslational modification, protein turnover, chaperones	TCP-1/cpn60 chaperonin family	T-complex protein 1 subunit eta OS=Arabidopsis thaliana OX=3702 GN=CCT7 PE=1 SV=1	T-complex protein 1 subunit eta (Fragment) OS=Anthurium amnicola OX=1678845 GN=Cct7_2 PE=3 SV=1	PREDICTED: T-complex protein 1 subunit eta-like [Phoenix dactylifera]	PREDICTED: Phoenix dactylifera T-complex protein 1 subunit eta-like (LOC103695517), mRNA
		TRINITY_DN115556_c0_g1	[O]	Posttranslational modification, protein turnover, chaperones	Molecular Function: ATP binding (GO:0005524);; Cellular Component: chaperonin-containing T-complex (GO:0005832);; Biological Process: protein folding (GO:0006457);; Molecular Function: unfolded protein binding (GO:0051082);;	K09500|1e-41|cre:CHLREDRAFT_55056|CCT8	[O]	Posttranslational modification, protein turnover, chaperones	TCP-1/cpn60 chaperonin family	T-complex protein 1 subunit theta OS=Arabidopsis thaliana OX=3702 GN=CCT8 PE=1 SV=1	TCP domain class transcription factor OS=Malus domestica OX=3750 GN=TCP10 PE=2 SV=1	Cct8p [Rhizophagus irregularis DAOM 197198w]	--
ARF	7	TRINITY_DN150740_c0_g3	--	--	Molecular Function: DNA-binding transcription factor activity (GO:0003700);; Cellular Component: nucleus (GO:0005634);; Biological Process: methylation-dependent chromatin silencing (GO:0006346);; Biological Process: regulation of translation (GO:0006417);; Biological Process: cell adhesion (GO:0007155);; Biological Process: auxin-activated signaling pathway (GO:0009734);; Biological Process: res…	K14486|1e-13|osa:4337309|Os04g0664400	--	--	--	Auxin response factor 11 OS=Oryza sativa subsp. japonica OX=39947 GN=ARF11 PE=2 SV=1	Auxin response factor OS=Anthurium amnicola OX=1678845 GN=ARF5_0 PE=3 SV=1	PREDICTED: auxin response factor 11 isoform X2 [Elaeis guineensis]	PREDICTED: Elaeis guineensis auxin response factor 11 (LOC105054653), mRNA
		TRINITY_DN138133_c3_g9	--	--	Molecular Function: DNA-binding transcription factor activity (GO:0003700);; Cellular Component: nucleus (GO:0005634);; Biological Process: methylation-dependent chromatin silencing (GO:0006346);; Biological Process: regulation of translation (GO:0006417);; Biological Process: cell adhesion (GO:0007155);; Biological Process: auxin-activated signaling pathway (GO:0009734);; Biological Process: res…	K14486|4e-20|osa:4337309|Os04g0664400	--	--	--	Auxin response factor 11 OS=Oryza sativa subsp. japonica OX=39947 GN=ARF11 PE=2 SV=1	Auxin response factor OS=Musa acuminata subsp. malaccensis OX=214687 PE=3 SV=1	PREDICTED: auxin response factor 11 isoform X2 [Elaeis guineensis]	--
		TRINITY_DN159773_c7_g2	--	--	Molecular Function: DNA binding (GO:0003677);; Molecular Function: DNA-binding transcription factor activity (GO:0003700);; Cellular Component: nucleus (GO:0005634);; Biological Process: regulation of transcription, DNA-templated (GO:0006355);; Biological Process: pattern specification process (GO:0007389);; Biological Process: response to hormone (GO:0009725);; Molecular Function: miRNA binding …	--	--	--	--	Auxin response factor 16 OS=Arabidopsis thaliana OX=3702 GN=ARF16 PE=1 SV=1	Auxin response factor 17 (Fragment) OS=Anthurium amnicola OX=1678845 GN=ARF17_3 PE=4 SV=1	PREDICTED: LOW QUALITY PROTEIN: auxin response factor 17-like [Elaeis guineensis]	--
		TRINITY_DN145068_c2_g2	--	--	Molecular Function: DNA binding (GO:0003677);; Cellular Component: nucleus (GO:0005634);; Biological Process: regulation of transcription, DNA-templated (GO:0006355);; Biological Process: auxin-activated signaling pathway (GO:0009734);; Molecular Function: protein dimerization activity (GO:0046983);;	--	--	--	--	Auxin response factor 19 OS=Oryza sativa subsp. japonica OX=39947 GN=ARF19 PE=2 SV=2	Auxin-responsive protein OS=Arundo donax OX=35708 PE=3 SV=1	hypothetical protein SETIT_005741mg [Setaria italica]	PREDICTED: Fragaria vesca subsp. vesca auxin response factor 19-like (LOC101296578), mRNA
		TRINITY_DN158644_c3_g1	--	--	--	--	--	--	--	--	Auxin-responsive protein OS=Phoenix dactylifera OX=42345 GN=LOC103721888 PE=3 SV=1	PREDICTED: auxin-responsive protein IAA16-like isoform X2 [Elaeis guineensis]	Malus domestica auxin-responsive protein IAA26-like (IAA11), mRNA HM122441.1 Malus x domestica ARF domain class transcription factor (IAA11) mRNA, complete cds
		TRINITY_DN148621_c1_g1	--	--	Molecular Function: DNA binding (GO:0003677);; Molecular Function: DNA-binding transcription factor activity (GO:0003700);; Cellular Component: nucleus (GO:0005634);; Biological Process: regulation of transcription, DNA-templated (GO:0006355);; Biological Process: auxin-activated signaling pathway (GO:0009734);; Biological Process: determination of bilateral symmetry (GO:0009855);; Biological Pro…	--	--	--	Auxin response factor;; B3 DNA binding domain	Auxin response factor 6 OS=Oryza sativa subsp. japonica OX=39947 GN=ARF6 PE=1 SV=1	Auxin response factor OS=Ananas comosus OX=4615 GN=ACMD2_00657 PE=3 SV=1	Auxin response factor 6 [Ananas comosus]	PREDICTED: Elaeis guineensis auxin response factor 17-like (LOC105035043), mRNA
		TRINITY_DN141731_c3_g7	--	--	Molecular Function: DNA-binding transcription factor activity (GO:0003700);; Cellular Component: nucleus (GO:0005634);; Biological Process: methylation-dependent chromatin silencing (GO:0006346);; Biological Process: regulation of translation (GO:0006417);; Biological Process: cell adhesion (GO:0007155);; Biological Process: auxin-activated signaling pathway (GO:0009734);; Biological Process: res…	K14486|8e-11|zma:100383226|ARF4	--	--	B3 DNA binding domain	Auxin response factor 11 OS=Oryza sativa subsp. japonica OX=39947 GN=ARF11 PE=2 SV=1	Auxin response factor OS=Hordeum vulgare subsp. vulgare OX=112509 PE=3 SV=1	Auxin response factor 11 [Aegilops tauschii]	PREDICTED: Musa acuminata subsp. malaccensis auxin response factor 5-like (LOC103993102), transcript variant X6, mRNA
Dof	1	TRINITY_DN150915_c5_g1	--	--	Molecular Function: DNA binding (GO:0003677);; Molecular Function: DNA-binding transcription factor activity (GO:0003700);; Molecular Function: protein binding (GO:0005515);; Cellular Component: nucleus (GO:0005634);; Cellular Component: mitochondrion (GO:0005739);; Biological Process: cell death (GO:0008219);; Biological Process: chloroplast organization (GO:0009658);; Cellular Component: chloro…	--	--	--	Dof domain, zinc finger	Cyclic dof factor 1 OS=Arabidopsis thaliana OX=3702 GN=CDF1 PE=1 SV=2	Cycling DOF factor 2, putative isoform 1 OS=Theobroma cacao OX=3641 GN=TCM_025807 PE=4 SV=1	Cycling DOF factor 2, putative isoform 1 [Theobroma cacao]	PREDICTED: Sorghum bicolor cyclic dof factor 1 (LOC8064932), mRNA
HSF	17	TRINITY_DN133008_c6_g1	--	--	--	--	[K]	Transcription	--	Heat stress transcription factor A-2b OS=Oryza sativa subsp. japonica OX=39947 GN=HSFA2B PE=2 SV=1	Heat shock transcription factor protein 5 OS=Fragaria ananassa OX=3747 PE=2 SV=1	PREDICTED: heat stress transcription factor A-7a [Fragaria vesca subsp. vesca]	--
		TRINITY_DN148459_c3_g1	--	--	Molecular Function: DNA binding (GO:0003677);; Molecular Function: DNA-binding transcription factor activity (GO:0003700);; Cellular Component: nucleus (GO:0005634);; Biological Process: regulation of transcription, DNA-templated (GO:0006355);;	--	[K]	Transcription	--	Heat stress transcription factor A-4b OS=Oryza sativa subsp. japonica OX=39947 GN=HSFA4B PE=2 SV=1	heat stress transcription factor A-4b-like OS=Phoenix dactylifera OX=42345 GN=LOC103696735 PE=3 SV=1	PREDICTED: heat stress transcription factor A-4b-like [Elaeis guineensis]	Heloniopsis tubiflora chloroplast, complete genome
		TRINITY_DN131805_c0_g2	--	--	--	--	[K]	Transcription	--	Heat stress transcription factor B-4c OS=Oryza sativa subsp. japonica OX=39947 GN=HSFB4C PE=2 SV=1	Uncharacterized protein OS=Musa acuminata subsp. malaccensis OX=214687 PE=3 SV=1	PREDICTED: heat stress transcription factor B-4c isoform X1 [Musa acuminata subsp. malaccensis]	--
		TRINITY_DN137199_c4_g1	--	--	Molecular Function: DNA binding (GO:0003677);; Biological Process: response to stress (GO:0006950);;	--	[K]	Transcription	--	Heat stress transcription factor C-1b OS=Oryza sativa subsp. japonica OX=39947 GN=HSFC1B PE=2 SV=1	heat stress transcription factor C-1b-like OS=Phoenix dactylifera OX=42345 GN=LOC103721546 PE=3 SV=1	PREDICTED: heat stress transcription factor C-1b-like [Phoenix dactylifera]	--
		TRINITY_DN134590_c4_g3	[K]	Transcription	Cellular Component: cytoplasmic vesicle (GO:0016023);;	--	[K]	Transcription	HSF-type DNA-binding	Heat stress transcription factor A-1 OS=Oryza sativa subsp. japonica OX=39947 GN=HSFA1 PE=2 SV=1	heat stress transcription factor A-1-like isoform X2 OS=Phoenix dactylifera OX=42345 GN=LOC103695996 PE=3 SV=1	PREDICTED: heat stress transcription factor A-1-like isoform X2 [Phoenix dactylifera]	PREDICTED: Elaeis guineensis heat stress transcription factor A-1-like (LOC105041119), transcript variant X6, mRNA
		TRINITY_DN141868_c1_g1	[K]	Transcription	--	--	[K]	Transcription	HSF-type DNA-binding	Heat stress transcription factor A-2d OS=Oryza sativa subsp. japonica OX=39947 GN=HSFA2D PE=2 SV=2	heat stress transcription factor A-2b-like OS=Phoenix dactylifera OX=42345 GN=LOC103724118 PE=3 SV=1	PREDICTED: heat stress transcription factor A-2c-like [Musa acuminata subsp. malaccensis]	PREDICTED: Musa acuminata subsp. malaccensis heat stress transcription factor A-2b-like (LOC103995114), mRNA
		TRINITY_DN138191_c3_g3	--	--	--	--	--	--	HSF-type DNA-binding	Heat stress transcription factor A-3 OS=Arabidopsis thaliana OX=3702 GN=HSFA3 PE=1 SV=2	--	--	Hordeum vulgare subsp. vulgare heat shock factor A1a (HsfA1a) mRNA, partial cds
		TRINITY_DN144428_c1_g3	[K]	Transcription	--	--	[K]	Transcription	HSF-type DNA-binding	Heat stress transcription factor A-3 OS=Oryza sativa subsp. japonica OX=39947 GN=HSFA3 PE=2 SV=1	heat stress transcription factor A-3 OS=Phoenix dactylifera OX=42345 GN=LOC103719863 PE=4 SV=1	PREDICTED: heat stress transcription factor A-3-like [Phoenix dactylifera]	PREDICTED: Carica papaya heat stress transcription factor B-3 (LOC110806354), mRNA
		TRINITY_DN145437_c1_g3	--	--	--	--	[K]	Transcription	HSF-type DNA-binding	Heat stress transcription factor A-7b OS=Arabidopsis thaliana OX=3702 GN=HSFA7B PE=2 SV=1	Uncharacterized protein OS=Punica granatum OX=22663 GN=CDL15_Pgr021796 PE=3 SV=1	hypothetical protein GLOINDRAFT_240353 [Rhizophagus irregularis DAOM 181602]	--
		TRINITY_DN146180_c2_g1	--	--	Biological Process: response to stress (GO:0006950);; Biological Process: response to chemical (GO:0042221);; Biological Process: cellular metabolic process (GO:0044237);; Biological Process: regulation of cellular process (GO:0050794);;	--	[K]	Transcription	HSF-type DNA-binding	Heat stress transcription factor B-1 OS=Oryza sativa subsp. japonica OX=39947 GN=HSFB1 PE=2 SV=1	Uncharacterized protein OS=Musa acuminata subsp. malaccensis OX=214687 PE=3 SV=1	PREDICTED: heat stress transcription factor B-1-like [Musa acuminata subsp. malaccensis]	PREDICTED: Panicum hallii heat stress transcription factor B-1-like (LOC112881642), transcript variant X1, mRNA
		TRINITY_DN143394_c1_g1	--	--	Molecular Function: DNA-binding transcription factor activity (GO:0003700);; Cellular Component: nucleus (GO:0005634);; Cellular Component: cytoplasm (GO:0005737);; Biological Process: toxin catabolic process (GO:0009407);; Biological Process: response to heat (GO:0009408);; Biological Process: response to water deprivation (GO:0009414);; Biological Process: response to abscisic acid (GO:0009737)…	--	[K]	Transcription	HSF-type DNA-binding	Heat stress transcription factor B-1 OS=Oryza sativa subsp. japonica OX=39947 GN=HSFB1 PE=2 SV=1	heat stress transcription factor B-1-like OS=Phoenix dactylifera OX=42345 GN=LOC103720270 PE=3 SV=1	PREDICTED: heat stress transcription factor B-1-like [Phoenix dactylifera]	Hordeum vulgare subsp. vulgare heat shock factor B1 (HsfB1) mRNA, partial cds
		TRINITY_DN185041_c0_g1	[K]	Transcription	Molecular Function: DNA-binding transcription factor activity (GO:0003700);; Cellular Component: nucleus (GO:0005634);; Biological Process: regulation of transcription by RNA polymerase II (GO:0006357);; Molecular Function: sequence-specific DNA binding (GO:0043565);;	--	[K]	Transcription	HSF-type DNA-binding	Heat stress transcription factor B-2b OS=Arabidopsis thaliana OX=3702 GN=HSFB2B PE=2 SV=1	Heat shock factor protein 2 OS=Anthurium amnicola OX=1678845 GN=HSF2 PE=3 SV=1	Heat shock factor protein 1 OS=Bos taurus GN=HSF1 PE=2 SV=1 [Rhizoctonia solani AG-1 IB]	--
		TRINITY_DN296031_c0_g1	--	--	Molecular Function: DNA-binding transcription factor activity (GO:0003700);; Cellular Component: nucleus (GO:0005634);; Biological Process: regulation of transcription, DNA-templated (GO:0006355);; Molecular Function: sequence-specific DNA binding (GO:0043565);;	--	[K]	Transcription	HSF-type DNA-binding	Heat stress transcription factor B-2b OS=Oryza sativa subsp. japonica OX=39947 GN=HSFB2B PE=2 SV=1	Heat shock factor protein 1 OS=Anthurium amnicola OX=1678845 GN=HSF1_4 PE=3 SV=1	hypothetical protein A1O9_03914 [Exophiala aquamarina CBS 119918]	Fonsecaea erecta hypothetical protein (AYL99_05164), partial mRNA
		TRINITY_DN143305_c0_g1	[K]	Transcription	Molecular Function: DNA-binding transcription factor activity (GO:0003700);; Cellular Component: nucleus (GO:0005634);; Biological Process: regulation of transcription, DNA-templated (GO:0006355);; Biological Process: asymmetric cell division (GO:0008356);; Biological Process: response to heat (GO:0009408);; Molecular Function: sequence-specific DNA binding (GO:0043565);;	--	[K]	Transcription	HSF-type DNA-binding	Heat stress transcription factor B-4 OS=Arabidopsis thaliana OX=3702 GN=HSFB4 PE=2 SV=1	heat stress transcription factor B-4c-like OS=Phoenix dactylifera OX=42345 GN=LOC103699664 PE=3 SV=1	PREDICTED: heat stress transcription factor B-4c-like [Elaeis guineensis]	PREDICTED: Sorghum bicolor heat stress transcription factor B-4c (LOC8081045), mRNA
		TRINITY_DN143305_c0_g2	[K]	Transcription	--	--	[K]	Transcription	HSF-type DNA-binding	Heat stress transcription factor B-4 OS=Arabidopsis thaliana OX=3702 GN=HSFB4 PE=2 SV=1	heat stress transcription factor B-4c-like OS=Phoenix dactylifera OX=42345 GN=LOC103699664 PE=3 SV=1	PREDICTED: heat stress transcription factor B-4c-like [Musa acuminata subsp. malaccensis]	PREDICTED: Brachypodium distachyon heat stress transcription factor B-4c (LOC100827812), mRNA
		TRINITY_DN118833_c0_g4	--	--	Molecular Function: DNA binding (GO:0003677);;	--	[K]	Transcription	HSF-type DNA-binding	Heat stress transcription factor C-1b OS=Oryza sativa subsp. japonica OX=39947 GN=HSFC1B PE=2 SV=1	Uncharacterized protein OS=Blastocystis sp. subtype 1 (strain ATCC 50177 / NandII) OX=478820 GN=AV274_0754 PE=3 SV=1	hypothetical protein RSAG8_03876, partial [Rhizoctonia solani AG-8 WAC10335]	Gloeophyllum trabeum ATCC 11539 winged helix DNA-binding domain-containing protein partial mRNA
		TRINITY_DN137199_c4_g4	--	--	--	--	[K]	Transcription	HSF-type DNA-binding	Heat stress transcription factor C-1b OS=Oryza sativa subsp. japonica OX=39947 GN=HSFC1B PE=2 SV=1	Uncharacterized protein OS=Hordeum vulgare subsp. vulgare OX=112509 GN=4324158 PE=3 SV=1	PREDICTED: heat stress transcription factor C-1b [Oryza sativa Japonica Group]	Vitis vinifera, whole genome shotgun sequence, contig VV78X035931.5, clone ENTAV 115
MADS	28	TRINITY_DN145917_c0_g2	--	--	Biological Process: transcription, DNA-templated (GO:0006351);; Biological Process: developmental process (GO:0044767);; Molecular Function: protein dimerization activity (GO:0046983);; Biological Process: animal organ development (GO:0048513);; Biological Process: regulation of cellular process (GO:0050794);;	--	--	--	--	MADS-box transcription factor 18 OS=Oryza sativa subsp. japonica OX=39947 GN=MADS18 PE=1 SV=1	MADS-box transcription factor 14-like OS=Phoenix dactylifera OX=42345 GN=LOC103710313 PE=4 SV=1	PREDICTED: MADS-box transcription factor 14-like [Phoenix dactylifera]	--
		TRINITY_DN148527_c2_g1	--	--	Molecular Function: DNA binding (GO:0003677);; Molecular Function: DNA-binding transcription factor activity (GO:0003700);; Cellular Component: nucleus (GO:0005634);; Biological Process: regulation of transcription, DNA-templated (GO:0006355);; Molecular Function: protein dimerization activity (GO:0046983);;	K09264|5e-11|osa:4325001|Os01g0883100	--	--	--	MADS-box transcription factor 2 OS=Oryza sativa subsp. japonica OX=39947 GN=MADS2 PE=2 SV=1	PISTILLATA-like protein (Fragment) OS=Veratrum californicum OX=50242 GN=PIb PE=2 SV=1	PISTILLATA-like protein [Veratrum californicum]	Veratrum californicum PISTILLATA-like protein (PIb) mRNA, partial cds
		TRINITY_DN139356_c4_g2	--	--	Molecular Function: DNA binding (GO:0003677);; Molecular Function: DNA-binding transcription factor activity (GO:0003700);; Cellular Component: nucleus (GO:0005634);; Biological Process: regulation of transcription, DNA-templated (GO:0006355);; Molecular Function: protein dimerization activity (GO:0046983);;	--	[K]	Transcription	--	MADS-box transcription factor 21 OS=Oryza sativa subsp. japonica OX=39947 GN=MADS21 PE=2 SV=1	AGAMOUS-like protein (Fragment) OS=Chloranthus spicatus OX=13006 PE=2 SV=1	AGAMOUS-like protein [Chloranthus spicatus]	--
		TRINITY_DN139356_c3_g2	--	--	Molecular Function: DNA binding (GO:0003677);; Molecular Function: DNA-binding transcription factor activity (GO:0003700);; Cellular Component: nucleus (GO:0005634);; Biological Process: regulation of transcription, DNA-templated (GO:0006355);; Molecular Function: protein dimerization activity (GO:0046983);;	K09264|1e-13|vvi:100232864|MADS1	[K]	Transcription	--	MADS-box transcription factor 3 OS=Oryza sativa subsp. japonica OX=39947 GN=MADS3 PE=2 SV=1	Class D MADS-domain transcription factor (Fragment) OS=Hypoxis villosa OX=28482 GN=MADS-box PE=2 SV=1	class D MADS-domain transcription factor, partial [Hypoxis villosa]	--
		TRINITY_DN105885_c0_g1	--	--	Molecular Function: DNA binding (GO:0003677);; Molecular Function: DNA-binding transcription factor activity (GO:0003700);; Cellular Component: nucleus (GO:0005634);; Biological Process: regulation of transcription, DNA-templated (GO:0006355);; Molecular Function: protein dimerization activity (GO:0046983);;	K09264|8e-19|sbi:SORBI_03g002525|hypothetical protein	[K]	Transcription	--	MADS-box transcription factor 3 OS=Oryza sativa subsp. japonica OX=39947 GN=MADS3 PE=2 SV=1	Class C MADS-domain transcription factor (Fragment) OS=Phragmipedium longifolium OX=53134 GN=MADS-box PE=2 SV=1	class C MADS-domain transcription factor, partial [Phragmipedium longifolium]	PREDICTED: Olea europaea var. sylvestris floral homeotic protein AGAMOUS-like (LOC111370240), partial mRNA
		TRINITY_DN157515_c3_g1	--	--	Molecular Function: DNA binding (GO:0003677);; Molecular Function: DNA-binding transcription factor activity (GO:0003700);; Cellular Component: nucleus (GO:0005634);; Biological Process: regulation of transcription, DNA-templated (GO:0006355);; Molecular Function: protein dimerization activity (GO:0046983);;	--	[K]	Transcription	K-box region	MADS-box protein JOINTLESS OS=Solanum lycopersicum OX=4081 GN=J PE=1 SV=1	MADS-box protein SVP OS=Anthurium amnicola OX=1678845 GN=SVP_5 PE=4 SV=1	PREDICTED: MADS-box protein JOINTLESS-like isoform X2 [Nelumbo nucifera]	--
		TRINITY_DN159519_c3_g4	--	--	Molecular Function: DNA binding (GO:0003677);; Molecular Function: DNA-binding transcription factor activity (GO:0003700);; Cellular Component: nucleus (GO:0005634);; Biological Process: regulation of transcription, DNA-templated (GO:0006355);; Molecular Function: protein dimerization activity (GO:0046983);;	K09264|2e-28|vvi:100232952|AP1	[K]	Transcription	K-box region	MADS-box transcription factor 14 OS=Oryza sativa subsp. indica OX=39946 GN=MADS14 PE=2 SV=1	MADS-box transcription factor 14 OS=Ananas comosus OX=4615 GN=ACMD2_17354 PE=4 SV=1	MADS-box transcription factor 14 [Ananas comosus]	Elaeis guineensis partial mRNA for AP1-like MADS box transcription factor (mads14 gene)
		TRINITY_DN155235_c1_g3	--	--	--	K09264|6e-06|vvi:100232868|MADS3	--	--	K-box region	MADS-box transcription factor 6 OS=Oryza sativa subsp. japonica OX=39947 GN=MADS6 PE=1 SV=1	Uncharacterized protein OS=Aquilegia coerulea OX=218851 GN=AQUCO_01300477v1 PE=4 SV=1	--	--
		TRINITY_DN109114_c0_g1	--	--	Molecular Function: DNA binding (GO:0003677);; Molecular Function: DNA-binding transcription factor activity (GO:0003700);; Cellular Component: nucleus (GO:0005634);; Biological Process: regulation of transcription, DNA-templated (GO:0006355);; Molecular Function: protein dimerization activity (GO:0046983);;	--	[K]	Transcription	K-box region;; SRF-type transcription factor (DNA-binding and dimerisation domain)	Agamous-like MADS-box protein AGL9 homolog OS=Aranda deborah OX=29714 PE=2 SV=1	MADS box transcription factor OS=Elaeis guineensis var. tenera OX=51953 GN=AGL2-2 PE=2 SV=1	agamous-like MADS-box protein AGL9 homolog [Elaeis guineensis]	Kinugasa japonica KjapSEP-1 mRNA for MADS-box transcription factor, partial cds
		TRINITY_DN155118_c1_g2	--	--	Molecular Function: DNA binding (GO:0003677);; Cellular Component: nucleus (GO:0005634);; Biological Process: regulation of transcription, DNA-templated (GO:0006355);; Molecular Function: protein dimerization activity (GO:0046983);;	--	[K]	Transcription	SRF-type transcription factor (DNA-binding and dimerisation domain)	--	Serum response factor A OS=Anthurium amnicola OX=1678845 GN=srfA_9 PE=4 SV=1	Transcription factor of morphogenesis-like protein [Acremonium chrysogenum ATCC 11550]	Purpureocillium lilacinum MADS box protein (VFPFJ_00340), partial mRNA
		TRINITY_DN141271_c2_g1	--	--	Molecular Function: DNA binding (GO:0003677);; Cellular Component: nucleus (GO:0005634);; Biological Process: regulation of transcription, DNA-templated (GO:0006355);; Molecular Function: protein dimerization activity (GO:0046983);;	--	[K]	Transcription	SRF-type transcription factor (DNA-binding and dimerisation domain)	--	Serum response factor A OS=Anthurium amnicola OX=1678845 GN=srfA_9 PE=4 SV=1	SRF-TF-domain-containing protein [Paraphaeosphaeria sporulosa]	Leptosphaeria maculans brassicae wa74_scaffold00244 complete sequence
		TRINITY_DN155118_c1_g4	--	--	Molecular Function: DNA binding (GO:0003677);; Cellular Component: nucleus (GO:0005634);; Biological Process: regulation of transcription, DNA-templated (GO:0006355);; Molecular Function: protein dimerization activity (GO:0046983);;	--	[K]	Transcription	SRF-type transcription factor (DNA-binding and dimerisation domain)	--	Serum response factor A OS=Anthurium amnicola OX=1678845 GN=srfA_9 PE=4 SV=1	hypothetical protein AK830_g6163 [Neonectria ditissima]	Fusarium verticillioides 7600 MADS-box transcription factor, other eukaryote (FVEG_01965), mRNA
		TRINITY_DN65499_c0_g1	--	--	Molecular Function: DNA binding (GO:0003677);; Cellular Component: nucleus (GO:0005634);; Biological Process: regulation of transcription, DNA-templated (GO:0006355);; Molecular Function: protein dimerization activity (GO:0046983);;	--	[K]	Transcription	SRF-type transcription factor (DNA-binding and dimerisation domain)	Agamous-like MADS-box protein AGL29 OS=Arabidopsis thaliana OX=3702 GN=AGL29 PE=2 SV=1	Serum response factor A OS=Anthurium amnicola OX=1678845 GN=srfA_5 PE=4 SV=1	SRF-TF-domain-containing protein, partial [Fomitiporia mediterranea MF3/22]	Exophiala dermatitidis NIH/UT8656 MADS-box transcription factor mRNA
		TRINITY_DN136919_c0_g2	--	--	--	--	[K]	Transcription	SRF-type transcription factor (DNA-binding and dimerisation domain)	Agamous-like MADS-box protein AGL65 OS=Arabidopsis thaliana OX=3702 GN=AGL65 PE=1 SV=1	MADS37 OS=Erycina pusilla OX=154679 GN=MADS37 PE=4 SV=1	PREDICTED: MADS-box transcription factor 25-like [Phoenix dactylifera]	--
		TRINITY_DN153786_c0_g3	--	--	Molecular Function: DNA binding (GO:0003677);; Molecular Function: DNA-binding transcription factor activity (GO:0003700);; Cellular Component: nucleus (GO:0005634);; Biological Process: regulation of transcription, DNA-templated (GO:0006355);; Molecular Function: protein dimerization activity (GO:0046983);;	K09264|1e-19|vvi:100257072|hypothetical protein LOC100257072	[K]	Transcription	SRF-type transcription factor (DNA-binding and dimerisation domain)	Agamous-like MADS-box protein AGL8 homolog OS=Solanum commersonii OX=4109 GN=SCM1 PE=2 SV=1	Transcription factor OS=Macleaya cordata OX=56857 GN=BVC80_1745g17 PE=4 SV=1	vernalization protein, partial [Triticum dicoccoides]	Eucalyptus globulus MADS box protein AP2L mRNA, complete cds
		TRINITY_DN145763_c1_g1	--	--	Molecular Function: DNA binding (GO:0003677);; Molecular Function: DNA-binding transcription factor activity (GO:0003700);; Cellular Component: nucleus (GO:0005634);; Biological Process: regulation of transcription, DNA-templated (GO:0006355);; Molecular Function: protein dimerization activity (GO:0046983);;	K09264|3e-27|sbi:SORBI_01g007790|hypothetical protein	[K]	Transcription	SRF-type transcription factor (DNA-binding and dimerisation domain)	Agamous-like MADS-box protein AGL8 OS=Arabidopsis thaliana OX=3702 GN=AGL8 PE=1 SV=1	Uncharacterized protein OS=Hordeum vulgare subsp. vulgare OX=112509 GN=4342214 PE=4 SV=1	hypothetical protein POPTR_0004s11430g [Populus trichocarpa]	Apostasia odorata MADS20 (MADS20) gene, complete cds
		TRINITY_DN120073_c0_g1	--	--	--	--	[K]	Transcription	SRF-type transcription factor (DNA-binding and dimerisation domain)	Agamous-like MADS-box protein AGL80 OS=Arabidopsis thaliana OX=3702 GN=AGL80 PE=1 SV=1	Uncharacterized protein OS=Musa acuminata subsp. malaccensis OX=214687 GN=103978074 PE=4 SV=1	PREDICTED: agamous-like MADS-box protein AGL80 [Musa acuminata subsp. malaccensis]	--
		TRINITY_DN93933_c0_g1	--	--	--	K09260|4e-18|olu:OSTLU_29140|hypothetical protein	[K]	Transcription	SRF-type transcription factor (DNA-binding and dimerisation domain)	MADS-box protein AGL42 OS=Arabidopsis thaliana OX=3702 GN=AGL42 PE=1 SV=1	Myocyte-specific enhancer factor 2A OS=Anthurium amnicola OX=1678845 GN=MEF2A_0 PE=4 SV=1	Putative MADS-box transcription enhancer factor 2D [Rhizopus microsporus]	--
		TRINITY_DN138090_c3_g1	--	--	Molecular Function: DNA binding (GO:0003677);; Cellular Component: nucleus (GO:0005634);; Biological Process: regulation of transcription, DNA-templated (GO:0006355);; Molecular Function: protein dimerization activity (GO:0046983);;	K09260|1e-22|olu:OSTLU_29140|hypothetical protein	[K]	Transcription	SRF-type transcription factor (DNA-binding and dimerisation domain)	MADS-box protein GGM13 OS=Gnetum gnemon OX=3382 GN=GGM13 PE=2 SV=1	Myocyte-specific enhancer factor 2A OS=Anthurium amnicola OX=1678845 GN=MEF2A_0 PE=4 SV=1	hypothetical protein NECHADRAFT_75573 [Nectria haematococca mpVI 77-13-4]	Verticillium dahliae VdLs.17 MADS-box MEF2 type transcription factor partial mRNA
		TRINITY_DN108131_c0_g1	--	--	Molecular Function: DNA binding (GO:0003677);; Cellular Component: nucleus (GO:0005634);; Biological Process: regulation of transcription, DNA-templated (GO:0006355);; Molecular Function: protein dimerization activity (GO:0046983);;	K09260|1e-24|olu:OSTLU_29140|hypothetical protein	[K]	Transcription	SRF-type transcription factor (DNA-binding and dimerisation domain)	MADS-box protein GGM13 OS=Gnetum gnemon OX=3382 GN=GGM13 PE=2 SV=1	Myocyte-specific enhancer factor 2A OS=Anthurium amnicola OX=1678845 GN=MEF2A_0 PE=4 SV=1	hypothetical protein LY89DRAFT_26322 [Phialocephala scopiformis]	Phialocephala scopiformis hypothetical protein mRNA
		TRINITY_DN155839_c3_g1	--	--	--	K09264|8e-33|osa:4329771|Os02g0579600	[K]	Transcription	SRF-type transcription factor (DNA-binding and dimerisation domain)	MADS-box transcription factor 27 OS=Oryza sativa subsp. japonica OX=39947 GN=MADS27 PE=2 SV=2	Uncharacterized protein OS=Oryza barthii OX=65489 GN=4329771 PE=4 SV=1	PREDICTED: MADS-box transcription factor 23-like [Musa acuminata subsp. malaccensis]	Triticum aestivum genome assembly, chromosome: 7B
		TRINITY_DN135562_c0_g1	--	--	Molecular Function: binding (GO:0005488);; Biological Process: transcription, DNA-templated (GO:0006351);;	--	[K]	Transcription	SRF-type transcription factor (DNA-binding and dimerisation domain)	MADS-box transcription factor 6 OS=Oryza sativa subsp. japonica OX=39947 GN=MADS6 PE=1 SV=1	AGL6-like MADS-box transcription factor OS=Elaeis guineensis var. tenera OX=51953 PE=2 SV=1	AGL6-like MADS-box transcription factor [Elaeis guineensis]	Anthurium andraeanum AGL6 (AGL6) mRNA, complete cds
		TRINITY_DN132340_c4_g2	--	--	Molecular Function: protein binding (GO:0005515);; Biological Process: transcription, DNA-templated (GO:0006351);; Biological Process: multicellular organism development (GO:0007275);;	K09264|1e-72|osa:4334140|Os03g0752800	[K]	Transcription	SRF-type transcription factor (DNA-binding and dimerisation domain);; K-box region	MADS-box transcription factor 14 OS=Oryza sativa subsp. japonica OX=39947 GN=MADS14 PE=1 SV=2	Uncharacterized protein OS=Musa acuminata subsp. malaccensis OX=214687 GN=103982900 PE=4 SV=1	PREDICTED: truncated transcription factor CAULIFLOWER A-like [Musa acuminata subsp. malaccensis]	PREDICTED: Musa acuminata subsp. malaccensis truncated transcription factor CAULIFLOWER A-like (LOC103986540), mRNA
		TRINITY_DN135007_c3_g3	--	--	Molecular Function: DNA binding (GO:0003677);; Molecular Function: DNA-binding transcription factor activity (GO:0003700);; Cellular Component: nucleus (GO:0005634);; Biological Process: regulation of transcription, DNA-templated (GO:0006355);; Molecular Function: protein dimerization activity (GO:0046983);;	K09264|3e-86|sbi:SORBI_10g029810|hypothetical protein	[K]	Transcription	SRF-type transcription factor (DNA-binding and dimerisation domain);; K-box region	MADS-box transcription factor 16 OS=Oryza sativa subsp. japonica OX=39947 GN=MADS16 PE=1 SV=2	MADS-box transcription factor 16 isoform X2 OS=Phoenix dactylifera OX=42345 GN=LOC103701267 PE=4 SV=1	PREDICTED: MADS-box transcription factor 16 isoform X2 [Phoenix dactylifera]	Tricyrtis sp. Shinonome TrihDEFb mRNA for DEFICIENS-like gene, complete cds
		TRINITY_DN139356_c3_g1	--	--	Molecular Function: DNA binding (GO:0003677);; Molecular Function: DNA-binding transcription factor activity (GO:0003700);; Cellular Component: nucleus (GO:0005634);; Biological Process: regulation of transcription, DNA-templated (GO:0006355);; Molecular Function: protein dimerization activity (GO:0046983);;	--	[K]	Transcription	SRF-type transcription factor (DNA-binding and dimerisation domain);; K-box region	MADS-box transcription factor 21 OS=Oryza sativa subsp. japonica OX=39947 GN=MADS21 PE=2 SV=1	MADS-box transcription factor 3-like OS=Phoenix dactylifera OX=42345 GN=LOC103701620 PE=4 SV=1	PREDICTED: MADS-box transcription factor 3-like [Phoenix dactylifera]	Trillium camschatcense TcamAG2 mRNA for MADS-box transcription factor, partial cds
		TRINITY_DN149872_c0_g1	--	--	Biological Process: post-embryonic development (GO:0009791);; Biological Process: cellular process (GO:0009987);; Biological Process: root development (GO:0048364);;	--	[K]	Transcription	SRF-type transcription factor (DNA-binding and dimerisation domain);; K-box region	MADS-box transcription factor 26 OS=Oryza sativa subsp. japonica OX=39947 GN=MADS26 PE=2 SV=1	MADS-box transcription factor OS=Ananas comosus OX=4615 GN=MADS2 PE=2 SV=1	MADS-box transcription factor [Ananas comosus]	PREDICTED: Ananas comosus MADS-box transcription factor 26-like (LOC109707623), transcript variant X1, mRNA
		TRINITY_DN137106_c4_g1	--	--	Molecular Function: DNA binding (GO:0003677);; Molecular Function: DNA-binding transcription factor activity (GO:0003700);; Cellular Component: nucleus (GO:0005634);; Biological Process: regulation of transcription, DNA-templated (GO:0006355);; Molecular Function: protein dimerization activity (GO:0046983);;	--	[K]	Transcription	SRF-type transcription factor (DNA-binding and dimerisation domain);; K-box region	MADS-box transcription factor 32 OS=Oryza sativa subsp. japonica OX=39947 GN=MADS32 PE=2 SV=1	Uncharacterized protein OS=Sorghum bicolor OX=4558 GN=SORBI_3003G282400 PE=4 SV=1	hypothetical protein SORBI_003G282400 [Sorghum bicolor]	PREDICTED: Elaeis guineensis MADS-box transcription factor 32-like (LOC105041020), mRNA
		TRINITY_DN140333_c5_g1	--	--	Molecular Function: DNA binding (GO:0003677);; Molecular Function: DNA-binding transcription factor activity (GO:0003700);; Cellular Component: nucleus (GO:0005634);; Biological Process: regulation of transcription, DNA-templated (GO:0006355);; Molecular Function: protein dimerization activity (GO:0046983);;	--	[K]	Transcription	SRF-type transcription factor (DNA-binding and dimerisation domain);; K-box region	MADS-box transcription factor 50 OS=Oryza sativa subsp. japonica OX=39947 GN=MADS50 PE=2 SV=1	MADS-box protein SOC1 (Fragment) OS=Lilium formosanum x Lilium longiflorum OX=375287 PE=2 SV=1	PREDICTED: MADS-box transcription factor 50-like isoform X2 [Elaeis guineensis]	PREDICTED: Musa acuminata subsp. malaccensis MADS-box transcription factor 50-like (LOC103970657), mRNA
B3	5	TRINITY_DN153629_c1_g1	--	--	Molecular Function: DNA-binding transcription factor activity (GO:0003700);; Cellular Component: nucleus (GO:0005634);; Biological Process: regulation of transcription, DNA-templated (GO:0006355);; Molecular Function: transcription regulatory region DNA binding (GO:0044212);; Biological Process: photoperiodism, flowering (GO:0048573);;	--	--	--	B3 DNA binding domain	B3 domain-containing protein LFL1 OS=Oryza sativa subsp. japonica OX=39947 GN=LFL1 PE=2 SV=1	Uncharacterized protein OS=Musa acuminata subsp. malaccensis OX=214687 PE=4 SV=1	PREDICTED: B3 domain-containing protein LFL1-like [Musa acuminata subsp. malaccensis]	--
		TRINITY_DN139980_c4_g2	--	--	--	--	--	--	B3 DNA binding domain	B3 domain-containing protein Os12g0592300 OS=Oryza sativa subsp. japonica OX=39947 GN=Os12g0592300 PE=2 SV=2	Transcription factor (Fragment) OS=Lycoris longituba OX=272140 PE=2 SV=1	PREDICTED: B3 domain-containing protein Os03g0619600-like [Nicotiana tomentosiformis]	--
		TRINITY_DN150123_c0_g1	--	--	Molecular Function: DNA binding (GO:0003677);; Cellular Component: nucleus (GO:0005634);; Biological Process: regulation of transcription, DNA-templated (GO:0006355);; Biological Process: embryo development ending in seed dormancy (GO:0009793);; Biological Process: regulation of cellular ketone metabolic process (GO:0010565);; Biological Process: terpenoid biosynthetic process (GO:0016114);; Biol…	--	--	--	B3 DNA binding domain	B3 domain-containing transcription factor ABI3 OS=Arabidopsis thaliana OX=3702 GN=ABI3 PE=1 SV=1	Uncharacterized protein OS=Amborella trichopoda OX=13333 GN=AMTR_s00160p00070370 PE=4 SV=1	hypothetical protein AMTR_s00160p00070370 [Amborella trichopoda]	Hordeum vulgare subsp. vulgare mRNA for predicted protein, complete cds, clone: NIASHv3105A14
		TRINITY_DN147847_c2_g3	--	--	Molecular Function: DNA binding (GO:0003677);; Molecular Function: DNA-binding transcription factor activity (GO:0003700);; Cellular Component: nucleus (GO:0005634);; Biological Process: regulation of transcription, DNA-templated (GO:0006355);; Biological Process: flower development (GO:0009908);; Biological Process: leaf development (GO:0048366);;	--	--	--	--	B3 domain-containing transcription factor NGA2 OS=Arabidopsis thaliana OX=3702 GN=NGA2 PE=2 SV=1	BnaA04g27470D protein OS=Brassica napus OX=3708 GN=BnaA04g27470D PE=4 SV=1	PREDICTED: uncharacterized protein LOC103406250 [Malus domestica]	Oryza minuta clone OM__Ba0196N15, complete sequence
[truncated: 9 more rows]

## Sheet: Additional file 12, Table S4A
Additional file 12, Table S4A. Transcription factors in MR vs ML
Transcription factor family	Number of genes	#ID	MR	ML	FDR	log2FC	regulated	COG_class	COG_class_annotation	GO_annotation	KEGG_annotation	KOG_class	KOG_class_annotation	Pfam_annotation	Swissprot_annotation	TrEMBL_annotation	nr_annotation	nt_annotation
[truncated: 132 more rows]

## Sheet: Additional file 12, Table S4B
Additional file 12, Table S4B. Transcription factors in NR vs NL
[truncated: 38 more rows]

[truncated: 2 more sheets: Additional file 12, Table S4C, Additional file 12, Table S4D]
