# Supplementary material for: Comparative transcriptome analysis of Veratrum maackii and Veratrum nigrum reveals multiple candidate genes involved in steroidal alkaloid biosynthesis
Source: Sci Rep. 2023 May 21;13:8198. doi: 10.1038/s41598-023-35429-5 (PMC10200796; doi:10.1038/s41598-023-35429-5)
Supplement: Supplementary file 6 — Supplementary Table S5. [file 41598_2023_35429_MOESM6_ESM.xlsx]

## Sheet: Sheet1
Additional file 13, Table S5. Summary of annotated cytochrome P450 genes.
Clan	Family	Subfamily	Member
CYP51 clan	CYP51	CYP51G	1
	CYP701	CYP701A	3
	CYP71	CYP71A	31
		CYP71B	13
		CYP71C	1
		CYP71D	24
	CYP73	CYP73A	4
	CYP75	CYP75B	10
	CYP76	CYP76A	8
		CYP76B	17
		CYP76C	5
	CYP77	CYP77A	5
CYP71 clan	CYP78	CYP78A	7
	CYP79	CYP79B	1
	CYP80	CYP80B	3
	CYP81	CYP81D	9
		CYP81F	4
		CYP81E	9
	CYP83	CYP83A	2
	CYP84	CYP84A	3
	CYP89	CYP89A	24
	CYP93	CYP93A	5
		CYP93B	1
	CYP98	CYP98A	1
	CYP703	CYP703A	3
	CYP719	CYP719B	1
	CYP726	CYP726A	2
	CYP736	CYP736A	1
CYP710 clan	CYP710	CYP710A	3
CYP711 clan	CYP711	CYP711A	4
	CYP72	CYP72A	20
	CYP714	CYP714A	2
CYP72 clan	CYP709	CYP709B	3
	CYP734	CYP734A	5
	CYP735	CYP735A	6
	CYP749A	CYP749A	1
	CYP707	CYP707A	4
	CYP716	CYP716B	1
CYP85 clan	CYP87	CYP87A	5
	CYP88	CYP88A	5
	CYP90	CYP90B	18
		CYP90D	1
		CYP90G	5
	CYP720	CYP720B	1
	CYP724	CYP724B	1
	CYP725	CYP725A	1
	CYP704	CYP704B	1
		CYP704C	11
	CYP86	CYP86A	3
CYP86 clan		CYP86B	9
	CYP94	CYP94A	15
		CYP94B	5
		CYP94C	9
		CYP94D	2
CYP74 clan	CYP74	CYP74A	1
CYP97 clan	CYP97	CYP97A	3
		CYP97B	3
		CYP97C	3
