# Supplementary material for: Comparative transcriptome analysis of Veratrum maackii and Veratrum nigrum reveals multiple candidate genes involved in steroidal alkaloid biosynthesis
Source: Sci Rep. 2023 May 21;13:8198. doi: 10.1038/s41598-023-35429-5 (PMC10200796; doi:10.1038/s41598-023-35429-5)
Supplement: Supplementary file 7 — Supplementary Table S6. [file 41598_2023_35429_MOESM7_ESM.xlsx]

## Sheet: Sheet1
Additional file 14, Table S6. Cytochrome P450 gene annotation
#GeneID	COG_class	COG_class_annotation	GO_annotation	KEGG_annotation	KOG_class	KOG_class_annotation	Pfam_annotation	Swissprot_annotation	TrEMBL_annotation	nr_annotation	nt_annotation
TRINITY_DN102474_c0_g1	--	--	Molecular Function: iron ion binding (GO:0005506);; Molecular Function: electron transfer activity (GO:0009055);; Molecular Function: oxidoreductase activity, acting on paired donors, with incorporation or reduction of molecular oxygen (GO:0016705);; Molecular Function: heme binding (GO:0020037);; Biological Process: oxidation-reduction process (GO:0055114);;	--	--	--	Cytochrome P450	--	--	hypothetical protein A1O9_05675 [Exophiala aquamarina CBS 119918]	Parastagonospora nodorum SN15 hypothetical protein (SNOG_08994), partial mRNA
TRINITY_DN107463_c0_g3	--	--	Molecular Function: peroxidase activity (GO:0004601);; Molecular Function: iron ion binding (GO:0005506);; Biological Process: response to oxidative stress (GO:0006979);; Molecular Function: electron transfer activity (GO:0009055);; Molecular Function: oxidoreductase activity, acting on paired donors, with incorporation or reduction of molecular oxygen (GO:0016705);; Molecular Function: heme bind…	--	--	--	Cytochrome P450	--	--	predicted protein [Nectria haematococca mpVI 77-13-4]	Nectria haematococca mpVI 77-13-4 predicted protein, mRNA
TRINITY_DN199486_c0_g1	--	--	Molecular Function: monooxygenase activity (GO:0004497);; Molecular Function: iron ion binding (GO:0005506);; Molecular Function: electron transfer activity (GO:0009055);; Molecular Function: oxidoreductase activity, acting on paired donors, with incorporation or reduction of molecular oxygen (GO:0016705);; Molecular Function: heme binding (GO:0020037);; Biological Process: oxidation-reduction pr…	--	[Q]	Secondary metabolites biosynthesis, transport and catabolism	Cytochrome P450	--	--	hypothetical protein OIDMADRAFT_45113 [Oidiodendron maius Zn]	--
TRINITY_DN119410_c0_g2	--	--	Molecular Function: iron ion binding (GO:0005506);; Molecular Function: electron transfer activity (GO:0009055);; Molecular Function: oxidoreductase activity, acting on paired donors, with incorporation or reduction of molecular oxygen (GO:0016705);; Molecular Function: heme binding (GO:0020037);; Biological Process: oxidation-reduction process (GO:0055114);;	--	--	--	Cytochrome P450	--	--	hypothetical protein AK830_g1493 [Neonectria ditissima]	Nectria haematococca mpVI 77-13-4 predicted protein, mRNA
TRINITY_DN127531_c0_g1	--	--	--	--	[Q]	Secondary metabolites biosynthesis, transport and catabolism	Cytochrome P450	--	--	--	--
TRINITY_DN128888_c0_g4	--	--	--	--	[Q]	Secondary metabolites biosynthesis, transport and catabolism	Cytochrome P450	--	--	hypothetical protein PSTG_18657, partial [Puccinia striiformis f. sp. tritici PST-78]	--
TRINITY_DN229421_c0_g1	--	--	Molecular Function: binding (GO:0005488);;	--	--	--	Cytochrome P450	--	--	hypothetical protein M407DRAFT_22978 [Tulasnella calospora MUT 4182]	--
TRINITY_DN96845_c0_g2	--	--	--	--	--	--	Cytochrome P450	--	--	cytochrome P450 [Rhizoctonia solani AG-1 IA]	--
TRINITY_DN116694_c0_g1	--	--	--	--	[Q]	Secondary metabolites biosynthesis, transport and catabolism	Cytochrome P450	--	--	--	--
TRINITY_DN154071_c3_g5	--	--	--	--	--	--	Cytochrome P450	--	--	--	--
TRINITY_DN56501_c0_g1	--	--	Molecular Function: binding (GO:0005488);; Molecular Function: oxidoreductase activity (GO:0016491);;	--	--	--	Cytochrome P450	--	--	cytochrome P450 monooxygenase-like protein [Phialocephala scopiformis]	--
TRINITY_DN100760_c0_g1	--	--	Molecular Function: monooxygenase activity (GO:0004497);; Molecular Function: iron ion binding (GO:0005506);; Molecular Function: electron transfer activity (GO:0009055);; Molecular Function: oxidoreductase activity, acting on paired donors, with incorporation or reduction of molecular oxygen (GO:0016705);; Molecular Function: heme binding (GO:0020037);; Biological Process: oxidation-reduction pr…	--	--	--	Cytochrome P450	--	--	Benzoate 4-monooxygenase [Neonectria ditissima]	Cordyceps militaris CM01 cytochrome P450 3A3 (CCM_08604), partial mRNA
TRINITY_DN128843_c1_g1	--	--	--	--	--	--	Cytochrome P450	--	--	--	--
TRINITY_DN33271_c0_g1	--	--	--	--	[Q]	Secondary metabolites biosynthesis, transport and catabolism	Cytochrome P450	--	--	--	--
TRINITY_DN158729_c3_g2	--	--	--	--	--	--	Cytochrome P450	--	--	--	PREDICTED: Oryza sativa Japonica Group cytochrome P450 89A2 (LOC4349105), mRNA
TRINITY_DN280883_c0_g1	--	--	--	--	[Q]	Secondary metabolites biosynthesis, transport and catabolism	Cytochrome P450	--	--	--	--
TRINITY_DN261161_c0_g1	--	--	--	--	--	--	Cytochrome P450	--	--	hypothetical protein PFICI_02406 [Pestalotiopsis fici W106-1]	--
TRINITY_DN103157_c0_g1	--	--	--	--	[Q]	Secondary metabolites biosynthesis, transport and catabolism	Cytochrome P450	--	--	--	--
TRINITY_DN25501_c0_g1	--	--	Molecular Function: monooxygenase activity (GO:0004497);; Molecular Function: iron ion binding (GO:0005506);; Molecular Function: electron transfer activity (GO:0009055);; Molecular Function: oxidoreductase activity, acting on paired donors, with incorporation or reduction of molecular oxygen (GO:0016705);; Molecular Function: heme binding (GO:0020037);; Biological Process: oxidation-reduction pr…	--	--	--	Cytochrome P450	--	--	hypothetical protein AK830_g694 [Neonectria ditissima]	--
TRINITY_DN130945_c0_g1	--	--	--	--	--	--	Cytochrome P450	--	--	--	--
TRINITY_DN118047_c0_g1	--	--	--	--	[Q]	Secondary metabolites biosynthesis, transport and catabolism	Cytochrome P450	--	--	--	--
TRINITY_DN166451_c0_g1	--	--	Molecular Function: oxidoreductase activity (GO:0016491);; Biological Process: metabolic process (GO:0044710);; Molecular Function: metal ion binding (GO:0046872);;	--	--	--	Cytochrome P450	--	--	hypothetical protein SNOG_01838 [Parastagonospora nodorum SN15]	--
TRINITY_DN122302_c0_g1	--	--	Molecular Function: binding (GO:0005488);; Molecular Function: oxidoreductase activity (GO:0016491);;	--	--	--	Cytochrome P450	--	--	cytochrome P450 [Aspergillus ruber CBS 135680]	--
TRINITY_DN110183_c1_g1	--	--	Molecular Function: monooxygenase activity (GO:0004497);; Molecular Function: iron ion binding (GO:0005506);; Molecular Function: electron transfer activity (GO:0009055);; Molecular Function: oxidoreductase activity, acting on paired donors, with incorporation or reduction of molecular oxygen (GO:0016705);; Molecular Function: heme binding (GO:0020037);; Biological Process: oxidation-reduction pr…	--	--	--	Cytochrome P450	--	--	predicted protein [Nectria haematococca mpVI 77-13-4]	Nectria haematococca mpVI 77-13-4 predicted protein, mRNA
TRINITY_DN89394_c0_g1	--	--	--	--	[Q]	Secondary metabolites biosynthesis, transport and catabolism	Cytochrome P450	--	--	cytochrome P450 [Gloeophyllum trabeum ATCC 11539]	--
TRINITY_DN118849_c0_g2	[Q]	Secondary metabolites biosynthesis, transport and catabolism	Molecular Function: monooxygenase activity (GO:0004497);; Molecular Function: iron ion binding (GO:0005506);; Molecular Function: electron transfer activity (GO:0009055);; Molecular Function: oxidoreductase activity, acting on paired donors, with incorporation or reduction of molecular oxygen (GO:0016705);; Molecular Function: heme binding (GO:0020037);; Biological Process: oxidation-reduction pr…	--	--	--	Cytochrome P450	--	--	cytochrome P450 [Phialocephala scopiformis]	--
TRINITY_DN123854_c0_g3	--	--	--	--	[Q]	Secondary metabolites biosynthesis, transport and catabolism	Cytochrome P450	--	Cinnamate 4-hydroxylase OS=Marchantia emarginata OX=179062 GN=C4H2 PE=2 SV=1	heme binding [Ascochyta rabiei]	--
TRINITY_DN282518_c0_g1	--	--	--	--	--	--	Cytochrome P450	--	Cytochrome P450 3A24 (Fragment) OS=Anthurium amnicola OX=1678845 GN=CYP3A24_2 PE=4 SV=1	cytochrome P450 [Rhizoctonia solani AG-1 IA]	--
TRINITY_DN291510_c0_g1	--	--	--	--	[QI]	--	Cytochrome P450	--	Cytochrome P450 4g15 OS=Anthurium amnicola OX=1678845 GN=Cyp4g15_1 PE=3 SV=1	hypothetical protein SPPG_00277 [Spizellomyces punctatus DAOM BR117]	--
TRINITY_DN212514_c0_g1	--	--	Molecular Function: monooxygenase activity (GO:0004497);; Molecular Function: iron ion binding (GO:0005506);; Molecular Function: electron transfer activity (GO:0009055);; Molecular Function: oxidoreductase activity, acting on paired donors, with incorporation or reduction of molecular oxygen (GO:0016705);; Molecular Function: heme binding (GO:0020037);; Biological Process: oxidation-reduction pr…	--	--	--	Cytochrome P450	--	ferruginol synthase-like OS=Nicotiana tabacum OX=4097 GN=LOC107825478 PE=3 SV=1	hypothetical protein AK830_g341 [Neonectria ditissima]	--
TRINITY_DN92848_c0_g1	--	--	Molecular Function: monooxygenase activity (GO:0004497);; Molecular Function: iron ion binding (GO:0005506);; Molecular Function: electron transfer activity (GO:0009055);; Molecular Function: oxidoreductase activity, acting on paired donors, with incorporation or reduction of molecular oxygen (GO:0016705);; Molecular Function: heme binding (GO:0020037);; Biological Process: oxidation-reduction pr…	K05917|1e-06|olu:OSTLU_43938|hypothetical protein	--	--	Cytochrome P450	--	Lanosterol 14-alpha demethylase (Fragment) OS=Anthurium amnicola OX=1678845 GN=ERG11_0 PE=3 SV=1	hypothetical protein AK830_g3243 [Neonectria ditissima]	--
TRINITY_DN112343_c0_g1	--	--	Molecular Function: binding (GO:0005488);; Molecular Function: oxidoreductase activity (GO:0016491);;	--	--	--	Cytochrome P450	--	Predicted protein OS=Hordeum vulgare subsp. vulgare OX=112509 PE=2 SV=1	putative cytochrome P450 [Phialocephala scopiformis]	--
TRINITY_DN155627_c1_g9	--	--	--	--	[Q]	Secondary metabolites biosynthesis, transport and catabolism	Cytochrome P450	--	Putative cytochrome P450 6a14 OS=Anthurium amnicola OX=1678845 GN=Cyp6a14_0 PE=3 SV=1	predicted protein [Hordeum vulgare subsp. vulgare]	--
TRINITY_DN72193_c0_g1	--	--	Molecular Function: monooxygenase activity (GO:0004497);; Molecular Function: iron ion binding (GO:0005506);; Molecular Function: electron transfer activity (GO:0009055);; Molecular Function: oxidoreductase activity, acting on paired donors, with incorporation or reduction of molecular oxygen (GO:0016705);; Molecular Function: heme binding (GO:0020037);; Biological Process: oxidation-reduction pr…	--	--	--	Cytochrome P450	--	Uncharacterized protein OS=Coffea canephora OX=49390 GN=GSCOC_T00040931001 PE=3 SV=1	hypothetical protein AK830_g1493 [Neonectria ditissima]	--
TRINITY_DN92677_c0_g1	[Q]	Secondary metabolites biosynthesis, transport and catabolism	Molecular Function: monooxygenase activity (GO:0004497);; Molecular Function: iron ion binding (GO:0005506);; Molecular Function: electron transfer activity (GO:0009055);; Molecular Function: oxidoreductase activity, acting on paired donors, with incorporation or reduction of molecular oxygen (GO:0016705);; Molecular Function: heme binding (GO:0020037);; Biological Process: oxidation-reduction pr…	--	--	--	Cytochrome P450	--	Uncharacterized protein OS=Gonium pectorale OX=33097 GN=GPECTOR_169g183 PE=3 SV=1	Cytochrome P450 55A3 [Neonectria ditissima]	--
TRINITY_DN114199_c0_g1	--	--	--	--	--	--	Cytochrome P450	--	Uncharacterized protein OS=Vigna angularis var. angularis OX=157739 GN=Vigan.01G096800 PE=3 SV=1	prostaglandin-endoperoxide synthase 2 [Rhizoctonia solani]	--
TRINITY_DN138735_c0_g1	--	--	--	--	--	--	--	--	Cytochrome P450 52C2 (Fragment) OS=Anthurium amnicola OX=1678845 GN=CYP52C2 PE=4 SV=1	PREDICTED: uncharacterized protein LOC107421750 [Ziziphus jujuba]	PREDICTED: Elaeis guineensis uncharacterized LOC105053935 (LOC105053935), mRNA
TRINITY_DN156914_c1_g4	--	--	Molecular Function: binding (GO:0005488);; Molecular Function: oxidoreductase activity (GO:0016491);;	--	--	--	--	--	Cytochrome P450 704C1 OS=Apostasia shenzhenica OX=1088818 GN=CYP704C1 PE=3 SV=1	PREDICTED: cytochrome P450 704C1-like [Elaeis guineensis]	--
TRINITY_DN160413_c0_g1	--	--	--	--	--	--	--	--	Cytochrome p450 OS=Trifolium pratense OX=57577 GN=L195_g030394 PE=4 SV=1	hypothetical protein CICLE_v10003098mg [Citrus clementina]	--
TRINITY_DN104528_c0_g3	[P]	Inorganic ion transport and metabolism	Molecular Function: NADPH-hemoprotein reductase activity (GO:0003958);; Molecular Function: iron ion binding (GO:0005506);; Molecular Function: electron transfer activity (GO:0009055);; Molecular Function: FMN binding (GO:0010181);; Molecular Function: heme binding (GO:0020037);; Biological Process: oxidation-reduction process (GO:0055114);; Molecular Function: aromatase activity (GO:0070330);;	--	--	--	Flavodoxin	--	Predicted protein OS=Hordeum vulgare subsp. vulgare OX=112509 PE=2 SV=1	cytochrome P450 [Colletotrichum simmondsii]	--
TRINITY_DN107977_c0_g2	--	--	Molecular Function: oxidoreductase activity (GO:0016491);; Molecular Function: metal ion binding (GO:0046872);;	--	--	--	--	--	--	cytochrome P450 [Pochonia chlamydosporia 170]	--
TRINITY_DN7355_c0_g1	--	--	--	--	[Q]	Secondary metabolites biosynthesis, transport and catabolism	--	--	--	PREDICTED: cytochrome P450 302a1, mitochondrial-like [Pyrus x bretschneideri]	--
TRINITY_DN122389_c0_g1	[Q]	Secondary metabolites biosynthesis, transport and catabolism	Molecular Function: monooxygenase activity (GO:0004497);; Molecular Function: iron ion binding (GO:0005506);; Molecular Function: electron transfer activity (GO:0009055);; Molecular Function: oxidoreductase activity, acting on paired donors, with incorporation or reduction of molecular oxygen (GO:0016705);; Molecular Function: heme binding (GO:0020037);; Biological Process: oxidation-reduction pr…	--	[QI]	--	--	--	--	cytochrome P450 61 [Pochonia chlamydosporia 170]	Purpureocillium lilacinum cytochrome P450 61 (VFPFJ_00660), partial mRNA
TRINITY_DN123836_c0_g4	--	--	Molecular Function: monooxygenase activity (GO:0004497);; Molecular Function: iron ion binding (GO:0005506);; Molecular Function: electron transfer activity (GO:0009055);; Molecular Function: oxidoreductase activity, acting on paired donors, with incorporation or reduction of molecular oxygen (GO:0016705);; Molecular Function: heme binding (GO:0020037);; Biological Process: oxidation-reduction pr…	--	--	--	--	--	--	pisatin demethylase cytochrome P450 [Fusarium fujikuroi]	--
TRINITY_DN116860_c0_g2	--	--	Molecular Function: monooxygenase activity (GO:0004497);; Molecular Function: iron ion binding (GO:0005506);; Molecular Function: electron transfer activity (GO:0009055);; Cellular Component: membrane (GO:0016020);; Molecular Function: oxidoreductase activity, acting on paired donors, with incorporation or reduction of molecular oxygen (GO:0016705);; Molecular Function: heme binding (GO:0020037);…	--	--	--	--	--	--	cytochrome P450, family 3, subfamily A [Fusarium oxysporum f. sp. conglutinans race 2 54008]	--
TRINITY_DN111901_c0_g2	--	--	Molecular Function: oxidoreductase activity (GO:0016491);; Molecular Function: metal ion binding (GO:0046872);;	--	--	--	--	--	--	cytochrome P450 [Marssonina brunnea f. sp. &apos;multigermtubi&apos; MB_m1]	--
TRINITY_DN131683_c1_g4	--	--	--	--	--	--	--	--	--	NADPH cytochrome P450 reductase [Fusarium euwallaceae]	--
TRINITY_DN83694_c0_g1	--	--	Molecular Function: monooxygenase activity (GO:0004497);; Molecular Function: iron ion binding (GO:0005506);; Molecular Function: electron transfer activity (GO:0009055);; Molecular Function: oxidoreductase activity, acting on paired donors, with incorporation or reduction of molecular oxygen (GO:0016705);; Molecular Function: heme binding (GO:0020037);; Biological Process: oxidation-reduction pr…	--	--	--	--	--	--	putative cytochrome P450 monooxygenase [Phialocephala scopiformis]	--
TRINITY_DN138939_c2_g5	--	--	--	--	--	--	--	--	--	--	PREDICTED: Elaeis guineensis cytochrome P450 72A15-like (LOC105049507), mRNA
TRINITY_DN128754_c1_g2	--	--	Molecular Function: monooxygenase activity (GO:0004497);; Molecular Function: iron ion binding (GO:0005506);; Molecular Function: electron transfer activity (GO:0009055);; Molecular Function: oxidoreductase activity, acting on paired donors, with incorporation or reduction of molecular oxygen (GO:0016705);; Molecular Function: heme binding (GO:0020037);; Biological Process: oxidation-reduction pr…	--	--	--	--	--	--	benzoate 4-monooxygenase cytochrome p450 [Fusarium avenaceum]	--
TRINITY_DN295700_c0_g1	[P]	Inorganic ion transport and metabolism	--	K00380|1e-08|cre:CHLREDRAFT_188119|SIR3	[C]	Energy production and conversion	--	--	Predicted protein OS=Hordeum vulgare subsp. vulgare OX=112509 PE=2 SV=1	cytochrome P450 family:NADPH-P450 family reductase [Rhizoctonia solani 123E]	--
TRINITY_DN158906_c0_g2	--	--	Molecular Function: monooxygenase activity (GO:0004497);; Molecular Function: oxidoreductase activity, acting on paired donors, with incorporation or reduction of molecular oxygen (GO:0016705);; Molecular Function: metal ion binding (GO:0046872);;	--	--	--	--	--	Predicted protein OS=Hordeum vulgare subsp. vulgare OX=112509 PE=2 SV=1	cytochrome P450 [Stagonospora sp. SRC1lsM3a]	--
TRINITY_DN159130_c2_g1	--	--	--	--	--	--	--	--	Putative cytochrome P450 OS=Helianthus annuus OX=4232 GN=HannXRQ_Chr01g0012861 PE=3 SV=1	--	--
TRINITY_DN142677_c1_g1	--	--	--	--	--	--	--	--	Uncharacterized protein OS=Aquilegia coerulea OX=218851 GN=AQUCO_01300516v1 PE=3 SV=1	PREDICTED: cytochrome P450 704C1-like [Phoenix dactylifera]	--
TRINITY_DN128421_c0_g1	--	--	Molecular Function: monooxygenase activity (GO:0004497);; Molecular Function: iron ion binding (GO:0005506);; Molecular Function: electron transfer activity (GO:0009055);; Molecular Function: oxidoreductase activity, acting on paired donors, with incorporation or reduction of molecular oxygen (GO:0016705);; Molecular Function: heme binding (GO:0020037);; Biological Process: oxidation-reduction pr…	--	--	--	--	--	Uncharacterized protein OS=Gonium pectorale OX=33097 GN=GPECTOR_169g183 PE=3 SV=1	probable cytochrome P450 55A2 [Fusarium fujikuroi IMI 58289]	F.oxysporum cytochrome P-450 (CYP55) gene, complete cds
TRINITY_DN144948_c1_g1	--	--	--	--	--	--	--	--	Uncharacterized protein OS=Handroanthus impetiginosus OX=429701 GN=CDL12_29774 PE=4 SV=1	PREDICTED: uncharacterized protein LOC105960224 [Erythranthe guttata]	PREDICTED: Beta vulgaris subsp. vulgaris cytochrome P450 734A6 (LOC104884621), transcript variant X1, mRNA
TRINITY_DN149494_c3_g1	--	--	--	--	--	--	--	--	Uncharacterized protein OS=Musa acuminata subsp. malaccensis OX=214687 GN=103976143 PE=4 SV=1	PREDICTED: cytochrome P450 704C1-like [Musa acuminata subsp. malaccensis]	--
TRINITY_DN31124_c0_g2	[Q]	Secondary metabolites biosynthesis, transport and catabolism	Molecular Function: peroxidase activity (GO:0004601);; Molecular Function: iron ion binding (GO:0005506);; Biological Process: response to oxidative stress (GO:0006979);; Molecular Function: electron transfer activity (GO:0009055);; Molecular Function: oxidoreductase activity, acting on paired donors, with incorporation or reduction of molecular oxygen (GO:0016705);; Molecular Function: heme bind…	--	[R]	General function prediction only	Animal haem peroxidase;; Cytochrome P450	--	Psi-producing oxygenase A OS=Anthurium amnicola OX=1678845 GN=ppoA PE=4 SV=1	Psi-producing oxygenase A [Neonectria ditissima]	--
TRINITY_DN105462_c0_g2	[Q]	Secondary metabolites biosynthesis, transport and catabolism	Molecular Function: peroxidase activity (GO:0004601);; Molecular Function: iron ion binding (GO:0005506);; Biological Process: response to oxidative stress (GO:0006979);; Molecular Function: electron transfer activity (GO:0009055);; Molecular Function: oxidoreductase activity, acting on single donors with incorporation of molecular oxygen, incorporation of two atoms of oxygen (GO:0016702);; Molec…	--	--	--	Animal haem peroxidase;; Cytochrome P450	--	Psi-producing oxygenase A OS=Anthurium amnicola OX=1678845 GN=ppoA PE=4 SV=1	heme peroxidase [Pyrenochaeta sp. DS3sAY3a]	Leptosphaeria maculans brassicae wa74_scaffold00529 complete sequence
TRINITY_DN160787_c8_g1	--	--	--	--	--	--	gag-polypeptide of LTR copia-type	--	uncharacterized protein LOC107917414 OS=Gossypium hirsutum OX=3635 GN=LOC107917414 PE=4 SV=1	PREDICTED: uncharacterized protein LOC105954393 [Erythranthe guttata]	PREDICTED: Beta vulgaris subsp. vulgaris cytochrome P450 734A6 (LOC104884621), transcript variant X1, mRNA
TRINITY_DN102474_c0_g2	--	--	Molecular Function: monooxygenase activity (GO:0004497);; Molecular Function: iron ion binding (GO:0005506);; Molecular Function: electron transfer activity (GO:0009055);; Molecular Function: oxidoreductase activity, acting on paired donors, with incorporation or reduction of molecular oxygen (GO:0016705);; Molecular Function: heme binding (GO:0020037);; Biological Process: oxidation-reduction pr…	--	[QI]	--	Cytochrome P450	(+)-menthofuran synthase OS=Mentha piperita OX=34256 PE=1 SV=1	Cytochrome P450 OS=Coccomyxa subellipsoidea (strain C-169) OX=574566 GN=COCSUDRAFT_65415 PE=3 SV=1	cytochrome P450 oxidoreductase [Exophiala dermatitidis NIH/UT8656]	--
TRINITY_DN157508_c1_g2	--	--	Molecular Function: binding (GO:0005488);; Cellular Component: membrane (GO:0016020);; Molecular Function: oxidoreductase activity (GO:0016491);; Cellular Component: membrane-bounded organelle (GO:0043227);;	--	[Q]	Secondary metabolites biosynthesis, transport and catabolism	Cytochrome P450	(S)-N-methylcoclaurine 3&apos;-hydroxylase isozyme 1 (Fragment) OS=Papaver somniferum OX=3469 GN=CYP80B3 PE=1 SV=1	Cytochrome P450 OS=Macleaya cordata OX=56857 GN=BVC80_605g18 PE=3 SV=1	putative (S)-N-methylcoclaurine 3&apos;-hydroxylase [Papaver bracteatum]	--
TRINITY_DN136048_c0_g1	[Q]	Secondary metabolites biosynthesis, transport and catabolism	Molecular Function: oxidoreductase activity (GO:0016491);;	--	[Q]	Secondary metabolites biosynthesis, transport and catabolism	Cytochrome P450	(S)-N-methylcoclaurine 3&apos;-hydroxylase isozyme 1 (Fragment) OS=Papaver somniferum OX=3469 GN=CYP80B3 PE=1 SV=1	Uncharacterized protein OS=Aquilegia coerulea OX=218851 GN=AQUCO_00200420v1 PE=3 SV=1	PREDICTED: probable (S)-N-methylcoclaurine 3&apos;-hydroxylase isozyme 2 [Nelumbo nucifera]	--
TRINITY_DN121351_c0_g1	--	--	--	--	[Q]	Secondary metabolites biosynthesis, transport and catabolism	Cytochrome P450	11-oxo-beta-amyrin 30-oxidase OS=Glycyrrhiza uralensis OX=74613 GN=CYP72A154 PE=1 SV=1	Predicted protein OS=Hordeum vulgare subsp. vulgare OX=112509 PE=2 SV=1	PREDICTED: cytochrome P450 6B6-like [Pyrus x bretschneideri]	--
TRINITY_DN148994_c4_g11	[Q]	Secondary metabolites biosynthesis, transport and catabolism	Molecular Function: binding (GO:0005488);;	--	[Q]	Secondary metabolites biosynthesis, transport and catabolism	Cytochrome P450	11-oxo-beta-amyrin 30-oxidase OS=Glycyrrhiza uralensis OX=74613 GN=CYP72A154 PE=1 SV=1	Putative cytochrome P450 6a14 OS=Anthurium amnicola OX=1678845 GN=Cyp6a14_0 PE=3 SV=1	PREDICTED: cytochrome P450 6k1-like [Pyrus x bretschneideri]	PREDICTED: Rhagoletis zephyria cytochrome P450 3A18-like (LOC108367762), mRNA
TRINITY_DN135783_c1_g1	--	--	Molecular Function: oxidoreductase activity (GO:0016491);; Molecular Function: metal ion binding (GO:0046872);;	--	[QI]	--	Cytochrome P450	11-oxo-beta-amyrin 30-oxidase OS=Glycyrrhiza uralensis OX=74613 GN=CYP72A154 PE=1 SV=1	Uncharacterized protein OS=Musa acuminata subsp. malaccensis OX=214687 PE=3 SV=1	PREDICTED: cytochrome P450 CYP72A219-like [Musa acuminata subsp. malaccensis]	--
TRINITY_DN104528_c0_g4	[Q]	Secondary metabolites biosynthesis, transport and catabolism	Molecular Function: NADPH-hemoprotein reductase activity (GO:0003958);; Molecular Function: iron ion binding (GO:0005506);; Molecular Function: electron transfer activity (GO:0009055);; Molecular Function: FMN binding (GO:0010181);; Molecular Function: heme binding (GO:0020037);; Biological Process: oxidation-reduction process (GO:0055114);; Molecular Function: aromatase activity (GO:0070330);;	K10717|7e-30|pop:POPTR_743744|CYP735A5	[QI]	--	Cytochrome P450	11-oxo-beta-amyrin 30-oxidase OS=Medicago truncatula OX=3880 GN=CYP72A63 PE=1 SV=1	Predicted protein OS=Hordeum vulgare subsp. vulgare OX=112509 PE=2 SV=1	Bifunctional P-450:NADPH-P450 reductase-like protein [Acremonium chrysogenum ATCC 11550]	Colletotrichum orchidophilum cytochrome P450 (CORC01_01806), partial mRNA
TRINITY_DN132224_c0_g2	--	--	--	--	[QI]	--	--	11-oxo-beta-amyrin 30-oxidase OS=Medicago truncatula OX=3880 GN=CYP72A63 PE=1 SV=1	Secologanin synthase (Fragment) OS=Anthurium amnicola OX=1678845 GN=CYP72A1_1 PE=4 SV=1	TPA: putative cytochrome P450 superfamily protein [Zea mays]	PREDICTED: Oryza brachyantha cytochrome P450 72A14-like (LOC102719727), mRNA
TRINITY_DN154061_c2_g4	[Q]	Secondary metabolites biosynthesis, transport and catabolism	--	--	[QI]	--	Cytochrome P450	3,9-dihydroxypterocarpan 6A-monooxygenase OS=Glycine max OX=3847 GN=CYP93A1 PE=1 SV=1	Cytochrome P450 4g15 OS=Anthurium amnicola OX=1678845 GN=Cyp4g15_1 PE=3 SV=1	hypothetical protein SPPG_00277 [Spizellomyces punctatus DAOM BR117]	--
TRINITY_DN147511_c4_g1	[Q]	Secondary metabolites biosynthesis, transport and catabolism	Molecular Function: monooxygenase activity (GO:0004497);; Molecular Function: iron ion binding (GO:0005506);; Molecular Function: electron transfer activity (GO:0009055);; Molecular Function: oxidoreductase activity, acting on paired donors, with incorporation or reduction of molecular oxygen (GO:0016705);; Molecular Function: heme binding (GO:0020037);; Biological Process: oxidation-reduction pr…	--	[Q]	Secondary metabolites biosynthesis, transport and catabolism	Cytochrome P450	3,9-dihydroxypterocarpan 6A-monooxygenase OS=Glycine max OX=3847 GN=CYP93A1 PE=1 SV=1	cytochrome P450 93A3 OS=Phoenix dactylifera OX=42345 GN=LOC103702426 PE=3 SV=1	PREDICTED: cytochrome P450 93A3 [Elaeis guineensis]	PREDICTED: Oryza sativa Japonica Group cytochrome P450 93A3 (LOC4341526), mRNA
TRINITY_DN200287_c0_g1	[Q]	Secondary metabolites biosynthesis, transport and catabolism	--	--	[Q]	Secondary metabolites biosynthesis, transport and catabolism	Cytochrome P450	3-epi-6-deoxocathasterone 23-monooxygenase OS=Arabidopsis thaliana OX=3702 GN=ROT3 PE=2 SV=3	Uncharacterized protein OS=Populus trichocarpa OX=3694 GN=POPTR_008G067500v3 PE=4 SV=1	cytochrome P450 [Mortierella elongata AG-77]	--
TRINITY_DN139334_c0_g1	[Q]	Secondary metabolites biosynthesis, transport and catabolism	Molecular Function: monooxygenase activity (GO:0004497);; Molecular Function: iron ion binding (GO:0005506);; Molecular Function: electron transfer activity (GO:0009055);; Cellular Component: membrane (GO:0016020);; Molecular Function: oxidoreductase activity, acting on paired donors, with incorporation or reduction of molecular oxygen (GO:0016705);; Molecular Function: heme binding (GO:0020037);…	--	[Q]	Secondary metabolites biosynthesis, transport and catabolism	Cytochrome P450	5-epiaristolochene 1,3-dihydroxylase OS=Nicotiana tabacum OX=4097 GN=CYP71D20 PE=1 SV=2	Cytochrome P450 monooxygenase CYP71D54 (Fragment) OS=Glycine max OX=3847 GN=CYP71D54 PE=2 SV=1	cytochrome P450 monooxygenase CYP71D54 [Glycine max]	--
TRINITY_DN153955_c2_g2	--	--	--	--	[Q]	Secondary metabolites biosynthesis, transport and catabolism	Cytochrome P450	7-ethoxycoumarin O-deethylase OS=Helianthus tuberosus OX=4233 GN=CYP76B1 PE=1 SV=1	cytochrome P450 71A1-like OS=Juglans regia OX=51240 GN=LOC109001975 PE=3 SV=1	Flavonoid 3-hydroxylase [Cucumis sativus]	--
TRINITY_DN137910_c1_g1	--	--	Molecular Function: oxidoreductase activity (GO:0016491);; Molecular Function: metal ion binding (GO:0046872);;	--	[Q]	Secondary metabolites biosynthesis, transport and catabolism	Cytochrome P450	7-ethoxycoumarin O-deethylase OS=Helianthus tuberosus OX=4233 GN=CYP76B1 PE=1 SV=1	Uncharacterized protein OS=Vitis vinifera OX=29760 GN=VIT_02s0012g02340 PE=3 SV=1	PREDICTED: geraniol 8-hydroxylase-like [Elaeis guineensis]	--
TRINITY_DN145381_c2_g2	[Q]	Secondary metabolites biosynthesis, transport and catabolism	--	--	[QI]	--	Cytochrome P450	Abietadienol/abietadienal oxidase OS=Pinus taeda OX=3352 GN=CYP720B1 PE=1 SV=1	abietadienol/abietadienal oxidase OS=Phoenix dactylifera OX=42345 GN=LOC103714807 PE=3 SV=1	PREDICTED: abietadienol/abietadienal oxidase [Phoenix dactylifera]	Phaseolus vulgaris hypothetical protein (PHAVU_004G136300g) mRNA, complete cds
TRINITY_DN152511_c2_g1	[Q]	Secondary metabolites biosynthesis, transport and catabolism	Molecular Function: iron ion binding (GO:0005506);; Molecular Function: electron transfer activity (GO:0009055);; Molecular Function: (+)-abscisic acid 8'-hydroxylase activity (GO:0010295);; Molecular Function: heme binding (GO:0020037);; Biological Process: oxidation-reduction process (GO:0055114);;	K09843|4e-140|rcu:RCOM_0814150|cytochrome P450, putative (EC:1.14.13.79)	[QI]	--	Cytochrome P450;; Cytochrome P450;; Cytochrome P450	Abscisic acid 8&apos;-hydroxylase 1 OS=Arabidopsis thaliana OX=3702 GN=CYP707A1 PE=2 SV=1	abscisic acid 8'-hydroxylase 1 OS=Phoenix dactylifera OX=42345 GN=LOC103713001 PE=3 SV=1	PREDICTED: abscisic acid 8&apos;-hydroxylase 1-like [Elaeis guineensis]	PREDICTED: Phoenix dactylifera abscisic acid 8'-hydroxylase 1-like (LOC103698590), mRNA
TRINITY_DN148963_c0_g1	[Q]	Secondary metabolites biosynthesis, transport and catabolism	Molecular Function: oxidoreductase activity (GO:0016491);; Molecular Function: metal ion binding (GO:0046872);;	--	[QI]	--	Cytochrome P450	Abscisic acid 8&apos;-hydroxylase 2 OS=Arabidopsis thaliana OX=3702 GN=CYP707A2 PE=2 SV=1	Uncharacterized protein OS=Musa acuminata subsp. malaccensis OX=214687 GN=103976628 PE=3 SV=1	PREDICTED: abscisic acid 8&apos;-hydroxylase 4 [Musa acuminata subsp. malaccensis]	PREDICTED: Ananas comosus abscisic acid 8'-hydroxylase 2 (LOC109716307), transcript variant X1, mRNA
TRINITY_DN235184_c0_g1	--	--	Molecular Function: oxidoreductase activity (GO:0016491);; Molecular Function: metal ion binding (GO:0046872);;	K09843|9e-07|pop:POPTR_723222|CYP707A10	[QI]	--	Cytochrome P450	Abscisic acid 8&apos;-hydroxylase 3 OS=Arabidopsis thaliana OX=3702 GN=CYP707A3 PE=1 SV=1	ABA 8-hydroxylase (Fragment) OS=Cynara cardunculus var. sylvestris OX=293376 GN=CYP707A PE=2 SV=1	hypothetical protein OIDMADRAFT_45113 [Oidiodendron maius Zn]	--
TRINITY_DN148825_c3_g1	[Q]	Secondary metabolites biosynthesis, transport and catabolism	Molecular Function: monooxygenase activity (GO:0004497);; Molecular Function: iron ion binding (GO:0005506);; Molecular Function: electron transfer activity (GO:0009055);; Molecular Function: oxidoreductase activity, acting on paired donors, with incorporation or reduction of molecular oxygen (GO:0016705);; Molecular Function: oxygen binding (GO:0019825);; Molecular Function: heme binding (GO:002…	--	[QI]	--	Cytochrome P450	Abscisic acid 8&apos;-hydroxylase 3 OS=Arabidopsis thaliana OX=3702 GN=CYP707A3 PE=1 SV=1	abscisic acid 8'-hydroxylase 3-like OS=Phoenix dactylifera OX=42345 GN=LOC103703842 PE=3 SV=1	PREDICTED: abscisic acid 8&apos;-hydroxylase 3-like [Phoenix dactylifera]	--
TRINITY_DN107127_c0_g1	[Q]	Secondary metabolites biosynthesis, transport and catabolism	Cellular Component: cytoplasmic vesicle (GO:0016023);; Molecular Function: oxidoreductase activity (GO:0016491);; Molecular Function: metal ion binding (GO:0046872);;	--	[QI]	--	Cytochrome P450	Alkane hydroxylase MAH1 OS=Arabidopsis thaliana OX=3702 GN=CYP96A15 PE=2 SV=1	Uncharacterized protein OS=Musa acuminata subsp. malaccensis OX=214687 PE=3 SV=1	cytochrome P450 family protein [Medicago truncatula]	--
TRINITY_DN124431_c0_g1	[Q]	Secondary metabolites biosynthesis, transport and catabolism	Molecular Function: monooxygenase activity (GO:0004497);; Molecular Function: iron ion binding (GO:0005506);; Molecular Function: electron transfer activity (GO:0009055);; Molecular Function: oxidoreductase activity, acting on paired donors, with incorporation or reduction of molecular oxygen (GO:0016705);; Molecular Function: heme binding (GO:0020037);; Biological Process: oxidation-reduction pr…	--	[Q]	Secondary metabolites biosynthesis, transport and catabolism	Cytochrome P450	Alkane hydroxylase MAH1 OS=Arabidopsis thaliana OX=3702 GN=CYP96A15 PE=2 SV=1	Uncharacterized protein OS=Phytophthora ramorum OX=164328 PE=3 SV=1	cytochrome P450 [Marssonina brunnea f. sp. &apos;multigermtubi&apos; MB_m1]	Parastagonospora nodorum isolate Sn2000 chromosome 19 sequence
TRINITY_DN158160_c2_g2	--	--	Molecular Function: binding (GO:0005488);; Cellular Component: thylakoid (GO:0009579);; Cellular Component: membrane (GO:0016020);; Molecular Function: hydro-lyase activity (GO:0016836);; Cellular Component: chloroplast part (GO:0044434);; Biological Process: metabolic process (GO:0044710);; Biological Process: response to stimulus (GO:0050896);;	--	--	--	Cytochrome P450	Allene oxide synthase 2, chloroplastic OS=Solanum lycopersicum OX=4081 GN=AOS2 PE=1 SV=1	allene oxide synthase 2-like OS=Phoenix dactylifera OX=42345 GN=LOC103698112 PE=4 SV=1	PREDICTED: allene oxide synthase 2-like [Phoenix dactylifera]	PREDICTED: Ananas comosus allene oxide synthase 2-like (LOC109720968), mRNA
TRINITY_DN135861_c1_g4	--	--	--	--	[Q]	Secondary metabolites biosynthesis, transport and catabolism	Cytochrome P450	Amorpha-4,11-diene 12-monooxygenase OS=Artemisia annua OX=35608 GN=CYP71AV1 PE=1 SV=1	Uncharacterized protein OS=Jatropha curcas OX=180498 GN=JCGZ_01040 PE=4 SV=1	hypothetical protein JCGZ_01040 [Jatropha curcas]	--
TRINITY_DN123153_c0_g1	--	--	--	--	[Q]	Secondary metabolites biosynthesis, transport and catabolism	Cytochrome P450	Angelicin synthase (Fragment) OS=Pastinaca sativa OX=4041 GN=CYP71AJ4 PE=1 SV=1	CYP726A19 OS=Euphorbia peplus OX=38846 PE=2 SV=1	CYP726A19 [Euphorbia peplus]	--
TRINITY_DN69398_c0_g1	[Q]	Secondary metabolites biosynthesis, transport and catabolism	Molecular Function: binding (GO:0005488);; Molecular Function: oxidoreductase activity (GO:0016491);;	--	[Q]	Secondary metabolites biosynthesis, transport and catabolism	Cytochrome P450	Beta-amyrin 11-oxidase OS=Glycyrrhiza uralensis OX=74613 GN=CYP88D6 PE=1 SV=1	Uncharacterized protein OS=Chlamydomonas eustigma OX=1157962 GN=CEUSTIGMA_g8722.t1 PE=3 SV=1	cytochrome P450 monooxygenase [Trichoderma harzianum]	--
TRINITY_DN152185_c1_g1	[Q]	Secondary metabolites biosynthesis, transport and catabolism	Molecular Function: oxidoreductase activity (GO:0016491);; Molecular Function: metal ion binding (GO:0046872);;	--	[QI]	--	Cytochrome P450	Beta-amyrin 28-monooxygenase OS=Panax ginseng OX=4054 PE=1 SV=1	cytochrome P450 716B1-like OS=Phoenix dactylifera OX=42345 GN=LOC103717156 PE=3 SV=1	PREDICTED: cytochrome P450 716B1-like [Phoenix dactylifera]	--
TRINITY_DN140808_c0_g1	[Q]	Secondary metabolites biosynthesis, transport and catabolism	--	K09837|9e-129|pop:POPTR_589522|CYP97C4	[QI]	--	Cytochrome P450	Carotene epsilon-monooxygenase, chloroplastic OS=Arabidopsis thaliana OX=3702 GN=CYP97C1 PE=1 SV=1	LOW QUALITY PROTEIN: carotene epsilon-monooxygenase, chloroplastic OS=Phoenix dactylifera OX=42345 GN=LOC103719551 PE=3 SV=1	PREDICTED: carotene epsilon-monooxygenase, chloroplastic isoform X3 [Musa acuminata subsp. malaccensis]	PREDICTED: Phoenix dactylifera carotene epsilon-monooxygenase, chloroplastic (LOC103719551), mRNA
TRINITY_DN158250_c2_g2	[Q]	Secondary metabolites biosynthesis, transport and catabolism	Molecular Function: iron ion binding (GO:0005506);; Biological Process: unsaturated fatty acid biosynthetic process (GO:0006636);; Molecular Function: electron transfer activity (GO:0009055);; Cellular Component: chloroplast envelope (GO:0009941);; Biological Process: leaf morphogenesis (GO:0009965);; Molecular Function: zeinoxanthin epsilon hydroxylase activity (GO:0009974);; Biological Process:…	K09837|1e-168|rcu:RCOM_1352230|cytochrome P450, putative (EC:1.14.14.1)	[QI]	--	Cytochrome P450	Carotene epsilon-monooxygenase, chloroplastic OS=Arabidopsis thaliana OX=3702 GN=CYP97C1 PE=1 SV=1	Uncharacterized protein OS=Musa acuminata subsp. malaccensis OX=214687 PE=3 SV=1	PREDICTED: carotene epsilon-monooxygenase, chloroplastic isoform X3 [Musa acuminata subsp. malaccensis]	PREDICTED: Elaeis guineensis carotene epsilon-monooxygenase, chloroplastic (LOC105034264), transcript variant X3, mRNA
TRINITY_DN217341_c0_g1	[Q]	Secondary metabolites biosynthesis, transport and catabolism	Biological Process: cellular metabolic process (GO:0044237);; Biological Process: metabolic process (GO:0044710);; Biological Process: organic substance metabolic process (GO:0071704);;	K09837|3e-12|ath:AT3G53130|LUT1	[QI]	--	Cytochrome P450	Carotene epsilon-monooxygenase, chloroplastic OS=Arabidopsis thaliana OX=3702 GN=CYP97C1 PE=1 SV=1	Uncharacterized protein OS=Prunus persica OX=3760 GN=PRUPE_ppa015526mg PE=3 SV=1	PREDICTED: cytochrome P450 CYP72A219-like [Pyrus x bretschneideri]	--
TRINITY_DN151792_c0_g2	[Q]	Secondary metabolites biosynthesis, transport and catabolism	--	--	[Q]	Secondary metabolites biosynthesis, transport and catabolism	Cytochrome P450	Costunolide synthase OS=Cichorium intybus OX=13427 GN=CYP71BL3 PE=1 SV=1	Premnaspirodiene oxygenase OS=Ananas comosus OX=4615 GN=ACMD2_26203 PE=3 SV=1	Premnaspirodiene oxygenase [Ananas comosus]	--
TRINITY_DN154397_c2_g2	--	--	--	--	[Q]	Secondary metabolites biosynthesis, transport and catabolism	Cytochrome P450	Costunolide synthase OS=Lactuca sativa OX=4236 GN=CYP71BL2 PE=1 SV=1	Uncharacterized protein OS=Amborella trichopoda OX=13333 GN=AMTR_s00069p00176890 PE=3 SV=1	PREDICTED: geraniol 8-hydroxylase [Amborella trichopoda]	--
TRINITY_DN142080_c0_g2	--	--	Molecular Function: iron ion binding (GO:0005506);; Molecular Function: electron transfer activity (GO:0009055);; Cellular Component: cytoplasmic vesicle (GO:0016023);; Molecular Function: alkane 1-monooxygenase activity (GO:0018685);; Molecular Function: heme binding (GO:0020037);; Biological Process: electron transport chain (GO:0022900);;	--	[QI]	--	Cytochrome P450	Cytochrome P450 (Fragment) OS=Helianthus annuus OX=4232 PE=1 SV=1	Uncharacterized protein OS=Musa acuminata subsp. malaccensis OX=214687 PE=4 SV=1	PREDICTED: cytochrome P450 94C1 [Setaria italica]	Triticum aestivum genome assembly, chromosome: 3D
TRINITY_DN140557_c1_g1	--	--	Molecular Function: binding (GO:0005488);; Biological Process: pollen wall assembly (GO:0010208);; Molecular Function: oxidoreductase activity (GO:0016491);; Biological Process: cellular metabolic process (GO:0044237);; Biological Process: metabolic process (GO:0044710);;	--	[Q]	Secondary metabolites biosynthesis, transport and catabolism	--	Cytochrome P450 703A2 OS=Arabidopsis thaliana OX=3702 GN=CYP703A2 PE=1 SV=1	Flavonoid 3'-monooxygenase OS=Morus notabilis OX=981085 GN=L484_023498 PE=3 SV=1	Flavonoid 3&apos;-monooxygenase [Morus notabilis]	--
TRINITY_DN152535_c2_g1	[Q]	Secondary metabolites biosynthesis, transport and catabolism	Biological Process: pollen wall assembly (GO:0010208);; Molecular Function: oxidoreductase activity, acting on paired donors, with incorporation or reduction of molecular oxygen, NAD(P)H as one donor, and incorporation of one atom of oxygen (GO:0016709);; Biological Process: cellular metabolic process (GO:0044237);; Biological Process: metabolic process (GO:0044710);; Molecular Function: metal io…	--	[Q]	Secondary metabolites biosynthesis, transport and catabolism	Cytochrome P450;; Cytochrome P450	Cytochrome P450 703A2 OS=Oryza sativa subsp. japonica OX=39947 GN=CYP703A3 PE=1 SV=1	Cytochrome P450 703A2 OS=Ananas comosus OX=4615 GN=ACMD2_08864 PE=3 SV=1	PREDICTED: cytochrome P450 703A2 [Elaeis guineensis]	PREDICTED: Musa acuminata subsp. malaccensis cytochrome P450 703A2 (LOC103995628), mRNA
TRINITY_DN160067_c4_g1	--	--	Molecular Function: oxidoreductase activity (GO:0016491);; Molecular Function: metal ion binding (GO:0046872);;	--	[QI]	--	--	Cytochrome P450 704B1 OS=Arabidopsis thaliana OX=3702 GN=CYP704B1 PE=1 SV=1	cytochrome P450 94A1-like OS=Phoenix dactylifera OX=42345 GN=LOC103702787 PE=3 SV=1	PREDICTED: cytochrome P450 94A1-like [Musa acuminata subsp. malaccensis]	--
TRINITY_DN156914_c1_g2	--	--	Molecular Function: binding (GO:0005488);; Molecular Function: oxidoreductase activity (GO:0016491);;	--	[QI]	--	--	Cytochrome P450 704C1 OS=Pinus taeda OX=3352 GN=CYP704C1 PE=2 SV=1	Cytochrome P450 704C1 OS=Apostasia shenzhenica OX=1088818 GN=CYP704C1 PE=3 SV=1	PREDICTED: cytochrome P450 704C1-like [Elaeis guineensis]	--
TRINITY_DN142668_c4_g4	--	--	Molecular Function: monooxygenase activity (GO:0004497);; Molecular Function: iron ion binding (GO:0005506);; Molecular Function: electron transfer activity (GO:0009055);; Molecular Function: oxidoreductase activity, acting on paired donors, with incorporation or reduction of molecular oxygen (GO:0016705);; Molecular Function: heme binding (GO:0020037);; Biological Process: oxidation-reduction pr…	--	[QI]	--	--	Cytochrome P450 704C1 OS=Pinus taeda OX=3352 GN=CYP704C1 PE=2 SV=1	Cytochrome P450 704C1 OS=Dendrobium catenatum OX=906689 GN=CYP704C1 PE=4 SV=1	Cytochrome P450 704C1 [Ananas comosus]	--
TRINITY_DN151428_c5_g1	--	--	Cellular Component: plastid (GO:0009536);; Biological Process: electron transport chain (GO:0022900);;	--	[QI]	--	--	Cytochrome P450 704C1 OS=Pinus taeda OX=3352 GN=CYP704C1 PE=2 SV=1	Uncharacterized protein OS=Musa acuminata subsp. malaccensis OX=214687 PE=4 SV=1	PREDICTED: cytochrome P450 704C1-like isoform X2 [Elaeis guineensis]	--
TRINITY_DN158801_c2_g1	[Q]	Secondary metabolites biosynthesis, transport and catabolism	Molecular Function: monooxygenase activity (GO:0004497);; Molecular Function: iron ion binding (GO:0005506);; Molecular Function: electron transfer activity (GO:0009055);; Molecular Function: oxidoreductase activity, acting on paired donors, with incorporation or reduction of molecular oxygen (GO:0016705);; Molecular Function: heme binding (GO:0020037);; Biological Process: oxidation-reduction pr…	--	[QI]	--	Cytochrome P450	Cytochrome P450 704C1 OS=Pinus taeda OX=3352 GN=CYP704C1 PE=2 SV=1	Cytochrome P450 704C1 OS=Ananas comosus OX=4615 GN=ACMD2_26032 PE=4 SV=1	Cytochrome P450 704C1 [Ananas comosus]	PREDICTED: Asparagus officinalis cytochrome P450 704C1-like (LOC109825930), mRNA
TRINITY_DN134577_c2_g1	[Q]	Secondary metabolites biosynthesis, transport and catabolism	Molecular Function: oxidoreductase activity (GO:0016491);; Molecular Function: metal ion binding (GO:0046872);;	--	[QI]	--	Cytochrome P450	Cytochrome P450 704C1 OS=Pinus taeda OX=3352 GN=CYP704C1 PE=2 SV=1	cytochrome P450 704C1-like OS=Phoenix dactylifera OX=42345 GN=LOC103716882 PE=4 SV=1	PREDICTED: cytochrome P450 704C1-like isoform X1 [Elaeis guineensis]	PREDICTED: Elaeis guineensis 2-methylene-furan-3-one reductase-like (LOC105054364), mRNA
TRINITY_DN160299_c5_g2	[Q]	Secondary metabolites biosynthesis, transport and catabolism	--	--	[QI]	--	Cytochrome P450	Cytochrome P450 704C1 OS=Pinus taeda OX=3352 GN=CYP704C1 PE=2 SV=1	cytochrome P450 704C1-like OS=Phoenix dactylifera OX=42345 GN=LOC103716882 PE=4 SV=1	PREDICTED: cytochrome P450 704C1-like [Phoenix dactylifera]	--
TRINITY_DN155178_c1_g1	[Q]	Secondary metabolites biosynthesis, transport and catabolism	Molecular Function: oxidoreductase activity (GO:0016491);; Molecular Function: metal ion binding (GO:0046872);;	--	[QI]	--	Cytochrome P450	Cytochrome P450 704C1 OS=Pinus taeda OX=3352 GN=CYP704C1 PE=2 SV=1	Uncharacterized protein OS=Musa acuminata subsp. malaccensis OX=214687 GN=103976134 PE=4 SV=1	PREDICTED: cytochrome P450 704C1-like [Musa acuminata subsp. malaccensis]	--
TRINITY_DN134577_c2_g2	--	--	Molecular Function: monooxygenase activity (GO:0004497);; Molecular Function: iron ion binding (GO:0005506);; Molecular Function: electron transfer activity (GO:0009055);; Molecular Function: oxidoreductase activity, acting on paired donors, with incorporation or reduction of molecular oxygen (GO:0016705);; Molecular Function: heme binding (GO:0020037);; Biological Process: oxidation-reduction pr…	--	[QI]	--	Cytochrome P450	Cytochrome P450 704C1 OS=Pinus taeda OX=3352 GN=CYP704C1 PE=2 SV=1	Uncharacterized protein OS=Vitis vinifera OX=29760 GN=VIT_15s0048g01670 PE=4 SV=1	PREDICTED: cytochrome P450 704C1 [Vitis vinifera]	--
TRINITY_DN160299_c4_g1	[Q]	Secondary metabolites biosynthesis, transport and catabolism	Molecular Function: monooxygenase activity (GO:0004497);; Molecular Function: iron ion binding (GO:0005506);; Molecular Function: electron transfer activity (GO:0009055);; Molecular Function: oxidoreductase activity, acting on paired donors, with incorporation or reduction of molecular oxygen (GO:0016705);; Molecular Function: heme binding (GO:0020037);; Biological Process: oxidation-reduction pr…	--	[QI]	--	Cytochrome P450;; Cytochrome P450	Cytochrome P450 704C1 OS=Pinus taeda OX=3352 GN=CYP704C1 PE=2 SV=1	Cytochrome P450 704C1 OS=Anthurium amnicola OX=1678845 GN=CYP704C1_27 PE=4 SV=1	PREDICTED: cytochrome P450 704B1-like isoform X2 [Elaeis guineensis]	--
TRINITY_DN156914_c1_g1	[Q]	Secondary metabolites biosynthesis, transport and catabolism	Molecular Function: monooxygenase activity (GO:0004497);; Molecular Function: iron ion binding (GO:0005506);; Molecular Function: electron transfer activity (GO:0009055);; Molecular Function: oxidoreductase activity, acting on paired donors, with incorporation or reduction of molecular oxygen (GO:0016705);; Molecular Function: heme binding (GO:0020037);; Biological Process: oxidation-reduction pr…	--	[QI]	--	Cytochrome P450;; Cytochrome P450	Cytochrome P450 704C1 OS=Pinus taeda OX=3352 GN=CYP704C1 PE=2 SV=1	cytochrome P450 704C1-like OS=Phoenix dactylifera OX=42345 GN=LOC103697329 PE=3 SV=1	PREDICTED: cytochrome P450 704C1-like [Elaeis guineensis]	PREDICTED: Herrania umbratica cytochrome P450 704C1-like (LOC110413104), mRNA
TRINITY_DN88012_c0_g1	[Q]	Secondary metabolites biosynthesis, transport and catabolism	Molecular Function: binding (GO:0005488);; Molecular Function: oxidoreductase activity (GO:0016491);;	--	[Q]	Secondary metabolites biosynthesis, transport and catabolism	Cytochrome P450	Cytochrome P450 705A22 OS=Arabidopsis thaliana OX=3702 GN=CYP705A22 PE=2 SV=1	Uncharacterized protein OS=Triticum aestivum OX=4565 PE=3 SV=1	Isotrichodermin C-15 hydroxylase [Neonectria ditissima]	--
TRINITY_DN155752_c2_g2	--	--	--	--	[Q]	Secondary metabolites biosynthesis, transport and catabolism	Cytochrome P450	Cytochrome P450 709B1 OS=Arabidopsis thaliana OX=3702 GN=CYP709B1 PE=2 SV=1	Putative cytochrome P450 6a14 OS=Anthurium amnicola OX=1678845 GN=Cyp6a14_0 PE=3 SV=1	PREDICTED: cytochrome P450 6B6-like [Pyrus x bretschneideri]	--
TRINITY_DN155402_c2_g2	[Q]	Secondary metabolites biosynthesis, transport and catabolism	Cellular Component: cytoplasmic vesicle (GO:0016023);; Molecular Function: oxidoreductase activity (GO:0016491);; Molecular Function: metal ion binding (GO:0046872);;	--	[QI]	--	Cytochrome P450	Cytochrome P450 709B2 OS=Arabidopsis thaliana OX=3702 GN=CYP709B2 PE=2 SV=1	cytochrome P450 709B2-like OS=Phoenix dactylifera OX=42345 GN=LOC103696054 PE=3 SV=1	PREDICTED: cytochrome P450 734A6-like [Phoenix dactylifera]	PREDICTED: Panicum hallii cytochrome P450 709B2-like (LOC112882198), transcript variant X2, mRNA
TRINITY_DN128888_c0_g1	--	--	--	--	[Q]	Secondary metabolites biosynthesis, transport and catabolism	Cytochrome P450	Cytochrome P450 709B2 OS=Arabidopsis thaliana OX=3702 GN=CYP709B2 PE=2 SV=1	Cytochrome P450, family 5, subfamily A (Thromboxane-A synthase) OS=Tetraselmis sp. GSL018 OX=582737 GN=CYP5A PE=3 SV=1	PREDICTED: cytochrome P450 6k1-like [Pyrus x bretschneideri]	--
TRINITY_DN197083_c0_g1	[Q]	Secondary metabolites biosynthesis, transport and catabolism	Molecular Function: monooxygenase activity (GO:0004497);; Molecular Function: iron ion binding (GO:0005506);; Molecular Function: electron transfer activity (GO:0009055);; Molecular Function: oxidoreductase activity, acting on paired donors, with incorporation or reduction of molecular oxygen (GO:0016705);; Molecular Function: heme binding (GO:0020037);; Biological Process: oxidation-reduction pr…	K09832|1e-16|ath:AT2G34500|CYP710A1 (cytochrome P450, family 710, subfamily A, polypeptide 1)	[QI]	--	Cytochrome P450	Cytochrome P450 710A11 OS=Solanum lycopersicum OX=4081 GN=CYP710A11 PE=1 SV=1	Uncharacterized protein OS=Amborella trichopoda OX=13333 GN=AMTR_s00141p00052250 PE=3 SV=1	hypothetical protein M407DRAFT_240632 [Tulasnella calospora MUT 4182]	--
TRINITY_DN98197_c0_g1	[Q]	Secondary metabolites biosynthesis, transport and catabolism	Molecular Function: monooxygenase activity (GO:0004497);; Molecular Function: iron ion binding (GO:0005506);; Molecular Function: electron transfer activity (GO:0009055);; Molecular Function: oxidoreductase activity, acting on paired donors, with incorporation or reduction of molecular oxygen (GO:0016705);; Molecular Function: heme binding (GO:0020037);; Biological Process: oxidation-reduction pr…	--	[QI]	--	Cytochrome P450	Cytochrome P450 710A4 OS=Arabidopsis thaliana OX=3702 GN=CYP710A4 PE=2 SV=1	Cytochrome P450, C-22 desaturase OS=Volvox carteri f. nagariensis OX=3068 GN=VOLCADRAFT_68965 PE=3 SV=1	cytochrome P450 61 [Marssonina brunnea f. sp. &apos;multigermtubi&apos; MB_m1]	Sclerotinia sclerotiorum chromosome 1, complete sequence
TRINITY_DN149167_c2_g5	--	--	Molecular Function: monooxygenase activity (GO:0004497);; Molecular Function: oxidoreductase activity, acting on paired donors, with incorporation or reduction of molecular oxygen (GO:0016705);; Molecular Function: metal ion binding (GO:0046872);;	--	[Q]	Secondary metabolites biosynthesis, transport and catabolism	--	Cytochrome P450 711A1 OS=Arabidopsis thaliana OX=3702 GN=CYP711A1 PE=2 SV=1	Uncharacterized protein OS=Coffea canephora OX=49390 GN=GSCOC_T00027061001 PE=3 SV=1	unnamed protein product [Coffea canephora]	--
TRINITY_DN15785_c0_g1	[Q]	Secondary metabolites biosynthesis, transport and catabolism	Molecular Function: binding (GO:0005488);; Biological Process: cellular process (GO:0009987);; Biological Process: biological_process (GO:0044699);;	--	[Q]	Secondary metabolites biosynthesis, transport and catabolism	Cytochrome P450	Cytochrome P450 711A1 OS=Arabidopsis thaliana OX=3702 GN=CYP711A1 PE=2 SV=1	CYP711A1 OS=Arabidopsis lyrata subsp. lyrata OX=81972 GN=ARALYDRAFT_481472 PE=3 SV=1	cytochrome P450 [Conidiobolus coronatus NRRL 28638]	--
TRINITY_DN123286_c0_g1	[Q]	Secondary metabolites biosynthesis, transport and catabolism	Molecular Function: binding (GO:0005488);; Biological Process: auxin polar transport (GO:0009926);; Biological Process: regulation of meristem structural organization (GO:0009934);; Biological Process: positive regulation of flavonoid biosynthetic process (GO:0009963);; Biological Process: cellular process (GO:0009987);; Biological Process: secondary shoot formation (GO:0010223);; Biological Proc…	--	[QI]	--	Cytochrome P450	Cytochrome P450 711A1 OS=Arabidopsis thaliana OX=3702 GN=CYP711A1 PE=2 SV=1	Cytochrome P450 4g15 OS=Anthurium amnicola OX=1678845 GN=Cyp4g15_1 PE=3 SV=1	Cytochrome P450 [Klebsormidium flaccidum]	--
TRINITY_DN126318_c2_g1	[Q]	Secondary metabolites biosynthesis, transport and catabolism	Biological Process: protein targeting to membrane (GO:0006612);; Biological Process: response to wounding (GO:0009611);; Biological Process: coumarin biosynthetic process (GO:0009805);; Biological Process: auxin polar transport (GO:0009926);; Biological Process: regulation of meristem structural organization (GO:0009934);; Biological Process: positive regulation of flavonoid biosynthetic process …	--	[Q]	Secondary metabolites biosynthesis, transport and catabolism	Cytochrome P450	Cytochrome P450 711A1 OS=Arabidopsis thaliana OX=3702 GN=CYP711A1 PE=2 SV=1	Cytochrome P450 monooxygenase (Fragment) OS=Arabidopsis thaliana OX=3702 GN=MAX1 PE=3 SV=1	cytochrome P450 monooxygenase, partial [Arabidopsis thaliana]	--
TRINITY_DN128843_c2_g1	[Q]	Secondary metabolites biosynthesis, transport and catabolism	Molecular Function: binding (GO:0005488);; Biological Process: cellular process (GO:0009987);; Biological Process: biological_process (GO:0044699);;	--	[Q]	Secondary metabolites biosynthesis, transport and catabolism	Cytochrome P450	Cytochrome P450 711A1 OS=Arabidopsis thaliana OX=3702 GN=CYP711A1 PE=2 SV=1	Cytochrome P450 OS=Klebsormidium nitens OX=105231 GN=KFL_002990120 PE=3 SV=1	PREDICTED: cytochrome P450 6k1-like [Pyrus x bretschneideri]	--
TRINITY_DN148994_c4_g10	--	--	--	--	[Q]	Secondary metabolites biosynthesis, transport and catabolism	Cytochrome P450	Cytochrome P450 711A1 OS=Arabidopsis thaliana OX=3702 GN=CYP711A1 PE=2 SV=1	Cytochrome P450 OS=Klebsormidium nitens OX=105231 GN=KFL_004730030 PE=3 SV=1	nadph--cytochrome p450 reductase [Lichtheimia corymbifera JMRC:FSU:9682]	--
TRINITY_DN148994_c1_g1	[Q]	Secondary metabolites biosynthesis, transport and catabolism	--	--	[Q]	Secondary metabolites biosynthesis, transport and catabolism	Cytochrome P450	Cytochrome P450 711A1 OS=Arabidopsis thaliana OX=3702 GN=CYP711A1 PE=2 SV=1	Cytochrome P450 OS=Klebsormidium nitens OX=105231 GN=KFL_004730030 PE=3 SV=1	nadph--cytochrome p450 reductase [Lichtheimia corymbifera JMRC:FSU:9682]	--
TRINITY_DN148994_c4_g14	[Q]	Secondary metabolites biosynthesis, transport and catabolism	--	--	[Q]	Secondary metabolites biosynthesis, transport and catabolism	Cytochrome P450	Cytochrome P450 711A1 OS=Arabidopsis thaliana OX=3702 GN=CYP711A1 PE=2 SV=1	Cytochrome P450 OS=Klebsormidium nitens OX=105231 GN=KFL_004730030 PE=3 SV=1	PREDICTED: cytochrome P450 6k1-like [Pyrus x bretschneideri]	PREDICTED: Rhagoletis zephyria cytochrome P450 3A9-like (LOC108378373), mRNA
TRINITY_DN155752_c0_g1	[Q]	Secondary metabolites biosynthesis, transport and catabolism	Molecular Function: binding (GO:0005488);;	--	[Q]	Secondary metabolites biosynthesis, transport and catabolism	Cytochrome P450	Cytochrome P450 711A1 OS=Arabidopsis thaliana OX=3702 GN=CYP711A1 PE=2 SV=1	Cytochrome P450 OS=Klebsormidium nitens OX=105231 GN=KFL_004730030 PE=3 SV=1	nadph--cytochrome p450 reductase [Lichtheimia corymbifera JMRC:FSU:9682]	--
TRINITY_DN128858_c0_g3	[Q]	Secondary metabolites biosynthesis, transport and catabolism	--	--	[Q]	Secondary metabolites biosynthesis, transport and catabolism	Cytochrome P450	Cytochrome P450 711A1 OS=Arabidopsis thaliana OX=3702 GN=CYP711A1 PE=2 SV=1	Cytochrome P450, family 5, subfamily A (Thromboxane-A synthase) OS=Tetraselmis sp. GSL018 OX=582737 GN=CYP5A PE=3 SV=1	PREDICTED: cytochrome P450 6k1-like [Pyrus x bretschneideri]	--
TRINITY_DN163001_c0_g1	[Q]	Secondary metabolites biosynthesis, transport and catabolism	Biological Process: response to stress (GO:0006950);; Biological Process: auxin polar transport (GO:0009926);; Biological Process: regulation of meristem structural organization (GO:0009934);; Biological Process: positive regulation of flavonoid biosynthetic process (GO:0009963);; Biological Process: secondary shoot formation (GO:0010223);; Biological Process: cellular biosynthetic process (GO:00…	--	[Q]	Secondary metabolites biosynthesis, transport and catabolism	Cytochrome P450	Cytochrome P450 711A1 OS=Arabidopsis thaliana OX=3702 GN=CYP711A1 PE=2 SV=1	Cytochrome P450, family 5, subfamily A (Thromboxane-A synthase) OS=Tetraselmis sp. GSL018 OX=582737 GN=CYP5A PE=3 SV=1	hypothetical protein AMAG_19100 [Allomyces macrogynus ATCC 38327]	--
TRINITY_DN116952_c0_g1	[Q]	Secondary metabolites biosynthesis, transport and catabolism	--	--	[Q]	Secondary metabolites biosynthesis, transport and catabolism	Cytochrome P450	Cytochrome P450 711A1 OS=Arabidopsis thaliana OX=3702 GN=CYP711A1 PE=2 SV=1	Putative cytochrome P450 6a14 OS=Anthurium amnicola OX=1678845 GN=Cyp6a14_0 PE=3 SV=1	PREDICTED: cytochrome P450 6B6-like [Pyrus x bretschneideri]	--
TRINITY_DN155752_c2_g1	[Q]	Secondary metabolites biosynthesis, transport and catabolism	--	--	[Q]	Secondary metabolites biosynthesis, transport and catabolism	Cytochrome P450	Cytochrome P450 711A1 OS=Arabidopsis thaliana OX=3702 GN=CYP711A1 PE=2 SV=1	Putative cytochrome P450 6a14 OS=Anthurium amnicola OX=1678845 GN=Cyp6a14_0 PE=3 SV=1	hypothetical protein RMATCC62417_17491 [Rhizopus microsporus]	--
TRINITY_DN154743_c0_g1	[Q]	Secondary metabolites biosynthesis, transport and catabolism	Molecular Function: iron ion binding (GO:0005506);; Molecular Function: electron transfer activity (GO:0009055);; Molecular Function: heme binding (GO:0020037);; Biological Process: oxidation-reduction process (GO:0055114);; Molecular Function: aromatase activity (GO:0070330);;	--	[Q]	Secondary metabolites biosynthesis, transport and catabolism	Cytochrome P450	Cytochrome P450 711A1 OS=Arabidopsis thaliana OX=3702 GN=CYP711A1 PE=2 SV=1	Uncharacterized protein OS=Musa acuminata subsp. malaccensis OX=214687 GN=103968846 PE=3 SV=1	PREDICTED: cytochrome P450 711A1 [Elaeis guineensis]	Linum usitatissimum chromosome Lu14
TRINITY_DN139334_c1_g1	[Q]	Secondary metabolites biosynthesis, transport and catabolism	Molecular Function: monooxygenase activity (GO:0004497);; Molecular Function: iron ion binding (GO:0005506);; Molecular Function: electron transfer activity (GO:0009055);; Molecular Function: oxidoreductase activity, acting on paired donors, with incorporation or reduction of molecular oxygen (GO:0016705);; Molecular Function: oxygen binding (GO:0019825);; Molecular Function: heme binding (GO:002…	--	[QI]	--	Cytochrome P450;; Cytochrome P450	Cytochrome P450 714A1 OS=Arabidopsis thaliana OX=3702 GN=CYP714A1 PE=2 SV=1	Uncharacterized protein OS=Musa acuminata subsp. malaccensis OX=214687 PE=3 SV=1	PREDICTED: cytokinin hydroxylase-like [Musa acuminata subsp. malaccensis]	PREDICTED: Populus trichocarpa cytokinin hydroxylase (LOC7474051), mRNA
TRINITY_DN131410_c0_g2	[Q]	Secondary metabolites biosynthesis, transport and catabolism	--	--	[Q]	Secondary metabolites biosynthesis, transport and catabolism	Cytochrome P450	Cytochrome P450 714A2 OS=Arabidopsis thaliana OX=3702 GN=CYP714A2 PE=2 SV=1	Putative cytochrome P450 6a14 OS=Anthurium amnicola OX=1678845 GN=Cyp6a14_0 PE=3 SV=1	predicted protein [Hordeum vulgare subsp. vulgare]	Frankliniella occidentalis cytochrome P450 (CYP6EC1) mRNA, complete cds
TRINITY_DN100760_c0_g2	--	--	Molecular Function: monooxygenase activity (GO:0004497);; Molecular Function: iron ion binding (GO:0005506);; Molecular Function: electron transfer activity (GO:0009055);; Molecular Function: oxidoreductase activity, acting on paired donors, with incorporation or reduction of molecular oxygen (GO:0016705);; Molecular Function: heme binding (GO:0020037);; Biological Process: oxidation-reduction pr…	--	[QI]	--	Cytochrome P450	Cytochrome P450 714C1 OS=Oryza sativa subsp. japonica OX=39947 GN=CYP714C1 PE=2 SV=1	Secologanin synthase OS=Triticum urartu OX=4572 GN=TRIUR3_30738 PE=3 SV=1	benzoate 4-monooxygenase [Colletotrichum orbiculare MAFF 240422]	--
TRINITY_DN83141_c0_g1	[Q]	Secondary metabolites biosynthesis, transport and catabolism	Molecular Function: oxidoreductase activity (GO:0016491);; Molecular Function: metal ion binding (GO:0046872);;	--	[QI]	--	Cytochrome P450	Cytochrome P450 716A1 OS=Arabidopsis thaliana OX=3702 GN=CYP716A1 PE=3 SV=1	Cytochrome P450 716B1 OS=Ananas comosus OX=4615 GN=ACMD2_08420 PE=3 SV=1	PREDICTED: beta-amyrin 28-oxidase-like, partial [Elaeis guineensis]	--
TRINITY_DN155825_c0_g1	[Q]	Secondary metabolites biosynthesis, transport and catabolism	Molecular Function: binding (GO:0005488);; Molecular Function: oxidoreductase activity (GO:0016491);;	--	[QI]	--	Cytochrome P450;; Cytochrome P450	Cytochrome P450 716B2 OS=Picea sitchensis OX=3332 GN=CYP716B2 PE=2 SV=1	cytochrome P450 716B1-like OS=Phoenix dactylifera OX=42345 GN=LOC103717156 PE=3 SV=1	PREDICTED: cytochrome P450 716B2-like [Elaeis guineensis]	--
TRINITY_DN158979_c2_g3	--	--	Molecular Function: binding (GO:0005488);; Molecular Function: oxidoreductase activity (GO:0016491);;	--	[Q]	Secondary metabolites biosynthesis, transport and catabolism	--	Cytochrome P450 71A1 OS=Persea americana OX=3435 GN=CYP71A1 PE=1 SV=2	p450 OS=Elaeis guineensis var. tenera OX=51953 PE=2 SV=1	PREDICTED: cytochrome P450 71A1-like [Elaeis guineensis]	--
TRINITY_DN134217_c5_g1	--	--	Molecular Function: binding (GO:0005488);; Molecular Function: oxidoreductase activity (GO:0016491);;	--	[Q]	Secondary metabolites biosynthesis, transport and catabolism	Cytochrome P450	Cytochrome P450 71A1 OS=Persea americana OX=3435 GN=CYP71A1 PE=1 SV=2	cytochrome P450 71A1-like isoform X2 OS=Phoenix dactylifera OX=42345 GN=LOC103722228 PE=3 SV=1	PREDICTED: cytochrome P450 71A1-like [Elaeis guineensis]	--
TRINITY_DN136806_c1_g2	[Q]	Secondary metabolites biosynthesis, transport and catabolism	Cellular Component: membrane (GO:0016020);; Cellular Component: membrane-bounded organelle (GO:0043227);;	--	[Q]	Secondary metabolites biosynthesis, transport and catabolism	Cytochrome P450	Cytochrome P450 71A1 OS=Persea americana OX=3435 GN=CYP71A1 PE=1 SV=2	cytochrome P450 71A1-like OS=Phoenix dactylifera OX=42345 GN=LOC103698478 PE=3 SV=1	PREDICTED: cytochrome P450 71A1-like [Elaeis guineensis]	--
TRINITY_DN138997_c1_g3	[Q]	Secondary metabolites biosynthesis, transport and catabolism	Molecular Function: monooxygenase activity (GO:0004497);; Molecular Function: iron ion binding (GO:0005506);; Cellular Component: endoplasmic reticulum (GO:0005783);; Molecular Function: electron transfer activity (GO:0009055);; Molecular Function: oxidoreductase activity, acting on paired donors, with incorporation or reduction of molecular oxygen (GO:0016705);; Molecular Function: heme binding …	--	[Q]	Secondary metabolites biosynthesis, transport and catabolism	Cytochrome P450	Cytochrome P450 71A1 OS=Persea americana OX=3435 GN=CYP71A1 PE=1 SV=2	cytochrome P450 71A1-like OS=Phoenix dactylifera OX=42345 GN=LOC103699063 PE=3 SV=1	PREDICTED: cytochrome P450 71A1-like [Elaeis guineensis]	--
TRINITY_DN138997_c1_g1	[Q]	Secondary metabolites biosynthesis, transport and catabolism	Molecular Function: monooxygenase activity (GO:0004497);; Molecular Function: iron ion binding (GO:0005506);; Cellular Component: endoplasmic reticulum (GO:0005783);; Molecular Function: electron transfer activity (GO:0009055);; Molecular Function: oxidoreductase activity, acting on paired donors, with incorporation or reduction of molecular oxygen (GO:0016705);; Molecular Function: heme binding …	--	[Q]	Secondary metabolites biosynthesis, transport and catabolism	Cytochrome P450	Cytochrome P450 71A1 OS=Persea americana OX=3435 GN=CYP71A1 PE=1 SV=2	cytochrome P450 71A1-like OS=Phoenix dactylifera OX=42345 GN=LOC103699063 PE=3 SV=1	PREDICTED: cytochrome P450 71A1-like [Elaeis guineensis]	--
TRINITY_DN155566_c1_g1	[Q]	Secondary metabolites biosynthesis, transport and catabolism	Molecular Function: monooxygenase activity (GO:0004497);; Cellular Component: endoplasmic reticulum (GO:0005783);; Molecular Function: oxidoreductase activity, acting on paired donors, with incorporation or reduction of molecular oxygen (GO:0016705);; Cellular Component: organelle membrane (GO:0031090);; Cellular Component: membrane part (GO:0044425);; Molecular Function: metal ion binding (GO:00…	--	[Q]	Secondary metabolites biosynthesis, transport and catabolism	Cytochrome P450	Cytochrome P450 71A1 OS=Persea americana OX=3435 GN=CYP71A1 PE=1 SV=2	cytochrome P450 71A1-like OS=Phoenix dactylifera OX=42345 GN=LOC103699063 PE=3 SV=1	PREDICTED: cytochrome P450 71A1-like [Phoenix dactylifera]	--
TRINITY_DN148065_c1_g1	[Q]	Secondary metabolites biosynthesis, transport and catabolism	Molecular Function: monooxygenase activity (GO:0004497);; Molecular Function: iron ion binding (GO:0005506);; Cellular Component: endoplasmic reticulum membrane (GO:0005789);; Molecular Function: electron transfer activity (GO:0009055);; Biological Process: fruit ripening (GO:0009835);; Cellular Component: integral component of membrane (GO:0016021);; Molecular Function: oxidoreductase activity, …	--	[Q]	Secondary metabolites biosynthesis, transport and catabolism	Cytochrome P450	Cytochrome P450 71A1 OS=Persea americana OX=3435 GN=CYP71A1 PE=1 SV=2	cytochrome P450 71A1-like OS=Phoenix dactylifera OX=42345 GN=LOC103699063 PE=3 SV=1	PREDICTED: cytochrome P450 71A1-like [Phoenix dactylifera]	--
TRINITY_DN147804_c0_g1	[Q]	Secondary metabolites biosynthesis, transport and catabolism	Molecular Function: monooxygenase activity (GO:0004497);; Molecular Function: iron ion binding (GO:0005506);; Cellular Component: endoplasmic reticulum (GO:0005783);; Molecular Function: electron transfer activity (GO:0009055);; Molecular Function: oxidoreductase activity, acting on paired donors, with incorporation or reduction of molecular oxygen (GO:0016705);; Molecular Function: heme binding …	--	[Q]	Secondary metabolites biosynthesis, transport and catabolism	Cytochrome P450;; Cytochrome P450	Cytochrome P450 71A1 OS=Persea americana OX=3435 GN=CYP71A1 PE=1 SV=2	cytochrome P450 71A1-like isoform X1 OS=Phoenix dactylifera OX=42345 GN=LOC103701065 PE=3 SV=1	PREDICTED: cytochrome P450 71A1-like isoform X1 [Phoenix dactylifera]	--
TRINITY_DN79523_c0_g2	[Q]	Secondary metabolites biosynthesis, transport and catabolism	Biological Process: metabolic process (GO:0008152);; Molecular Function: oxidoreductase activity (GO:0016491);; Molecular Function: metal ion binding (GO:0046872);;	K00517|1e-16|ath:AT4G13310|CYP71A20	[Q]	Secondary metabolites biosynthesis, transport and catabolism	Cytochrome P450	Cytochrome P450 71A20 OS=Arabidopsis thaliana OX=3702 GN=CYP71A20 PE=2 SV=2	Cytochrome P450 CYP2 subfamily OS=Handroanthus impetiginosus OX=429701 GN=CDL12_17449 PE=3 SV=1	pisatin demethylase [Stemphylium lycopersici]	--
TRINITY_DN154690_c1_g1	--	--	--	K00517|2e-42|ath:AT4G13310|CYP71A20	[Q]	Secondary metabolites biosynthesis, transport and catabolism	Cytochrome P450;; Cytochrome P450	Cytochrome P450 71A20 OS=Arabidopsis thaliana OX=3702 GN=CYP71A20 PE=2 SV=2	cytochrome P450 71A1-like OS=Phoenix dactylifera OX=42345 GN=LOC103714005 PE=3 SV=1	PREDICTED: cytochrome P450 71A8-like [Sesamum indicum]	PREDICTED: Setaria italica ent-isokaurene C2-hydroxylase (LOC101780925), mRNA
TRINITY_DN130331_c1_g1	[Q]	Secondary metabolites biosynthesis, transport and catabolism	Molecular Function: catalytic activity (GO:0003824);;	--	[Q]	Secondary metabolites biosynthesis, transport and catabolism	Cytochrome P450;; Cytochrome P450	Cytochrome P450 71A20 OS=Arabidopsis thaliana OX=3702 GN=CYP71A20 PE=2 SV=2	Uncharacterized protein OS=Pythium ultimum DAOM BR144 OX=431595 PE=3 SV=1	cytochrome P450 oxidoreductase [Coccidioides immitis RS]	--
TRINITY_DN138997_c1_g6	--	--	Molecular Function: oxygen binding (GO:0019825);;	--	[Q]	Secondary metabolites biosynthesis, transport and catabolism	Cytochrome P450	Cytochrome P450 71A24 OS=Arabidopsis thaliana OX=3702 GN=CYP71A24 PE=2 SV=3	cytochrome P450 71A1-like OS=Phoenix dactylifera OX=42345 GN=LOC103714005 PE=3 SV=1	PREDICTED: cytochrome P450 71A1-like [Musa acuminata subsp. malaccensis]	PREDICTED: Brachypodium distachyon premnaspirodiene oxygenase (LOC100838300), mRNA
TRINITY_DN154690_c2_g2	--	--	Molecular Function: oxygen binding (GO:0019825);;	--	[Q]	Secondary metabolites biosynthesis, transport and catabolism	Cytochrome P450	Cytochrome P450 71A24 OS=Arabidopsis thaliana OX=3702 GN=CYP71A24 PE=2 SV=3	cytochrome P450 71A1-like OS=Phoenix dactylifera OX=42345 GN=LOC103714005 PE=3 SV=1	PREDICTED: cytochrome P450 71A1-like [Musa acuminata subsp. malaccensis]	--
TRINITY_DN258317_c0_g1	[Q]	Secondary metabolites biosynthesis, transport and catabolism	Molecular Function: binding (GO:0005488);; Molecular Function: oxidoreductase activity (GO:0016491);;	--	[Q]	Secondary metabolites biosynthesis, transport and catabolism	Cytochrome P450	Cytochrome P450 71A26 OS=Arabidopsis thaliana OX=3702 GN=CYP71A26 PE=3 SV=1	CYP76A26 OS=Catharanthus roseus OX=4058 PE=2 SV=1	Uncharacterized protein SAPIO_CDS9271 [Scedosporium apiospermum]	--
TRINITY_DN154690_c2_g1	--	--	--	--	[Q]	Secondary metabolites biosynthesis, transport and catabolism	Cytochrome P450	Cytochrome P450 71A26 OS=Arabidopsis thaliana OX=3702 GN=CYP71A26 PE=3 SV=1	cytochrome P450 71A1-like OS=Phoenix dactylifera OX=42345 GN=LOC103699063 PE=3 SV=1	PREDICTED: cytochrome P450 71A1-like [Elaeis guineensis]	--
TRINITY_DN155386_c1_g4	--	--	--	--	[Q]	Secondary metabolites biosynthesis, transport and catabolism	Cytochrome P450	Cytochrome P450 71A3 (Fragment) OS=Solanum melongena OX=4111 GN=CYP71A3 PE=2 SV=1	cytochrome P450 71A1-like isoform X2 OS=Juglans regia OX=51240 GN=LOC108986001 PE=3 SV=1	PREDICTED: cytochrome P450 71A1-like [Fragaria vesca subsp. vesca]	--
TRINITY_DN138997_c1_g2	--	--	--	--	[Q]	Secondary metabolites biosynthesis, transport and catabolism	Cytochrome P450	Cytochrome P450 71A3 (Fragment) OS=Solanum melongena OX=4111 GN=CYP71A3 PE=2 SV=1	Cytochrome P450 71A6 OS=Capsicum baccatum OX=33114 GN=CQW23_08250 PE=3 SV=1	PREDICTED: cytochrome P450 71A3-like [Solanum tuberosum]	--
TRINITY_DN152239_c1_g2	--	--	--	--	[Q]	Secondary metabolites biosynthesis, transport and catabolism	Cytochrome P450	Cytochrome P450 71A6 (Fragment) OS=Nepeta racemosa OX=54731 GN=CYP71A6 PE=2 SV=1	p450 OS=Elaeis guineensis var. tenera OX=51953 PE=2 SV=1	PREDICTED: cytochrome P450 71A1-like [Elaeis guineensis]	--
TRINITY_DN151271_c1_g1	[Q]	Secondary metabolites biosynthesis, transport and catabolism	--	--	[Q]	Secondary metabolites biosynthesis, transport and catabolism	Cytochrome P450	Cytochrome P450 71A6 (Fragment) OS=Nepeta racemosa OX=54731 GN=CYP71A6 PE=2 SV=1	Uncharacterized protein OS=Oryza meridionalis OX=40149 PE=3 SV=1	hypothetical protein OsI_31533 [Oryza sativa Indica Group]	--
TRINITY_DN160411_c0_g1	[Q]	Secondary metabolites biosynthesis, transport and catabolism	Molecular Function: binding (GO:0005488);; Molecular Function: oxidoreductase activity (GO:0016491);;	--	[Q]	Secondary metabolites biosynthesis, transport and catabolism	Cytochrome P450	Cytochrome P450 71A9 OS=Glycine max OX=3847 GN=CYP71A9 PE=2 SV=1	Cytochrome P450 71A9 OS=Ananas comosus OX=4615 GN=ACMD2_09561 PE=3 SV=1	Cytochrome P450 71A9 [Ananas comosus]	--
TRINITY_DN131679_c1_g2	[Q]	Secondary metabolites biosynthesis, transport and catabolism	Cellular Component: membrane (GO:0016020);; Molecular Function: oxidoreductase activity (GO:0016491);; Molecular Function: metal ion binding (GO:0046872);;	--	[Q]	Secondary metabolites biosynthesis, transport and catabolism	Cytochrome P450	Cytochrome P450 71A9 OS=Glycine max OX=3847 GN=CYP71A9 PE=2 SV=1	Cytochrome P450 71A9 OS=Ananas comosus OX=4615 GN=ACMD2_09561 PE=3 SV=1	Cytochrome P450 71A9 [Ananas comosus]	--
TRINITY_DN144146_c1_g1	--	--	--	--	[Q]	Secondary metabolites biosynthesis, transport and catabolism	Cytochrome P450	Cytochrome P450 71A9 OS=Glycine max OX=3847 GN=CYP71A9 PE=2 SV=1	cytochrome P450 71A9-like OS=Phoenix dactylifera OX=42345 GN=LOC103709985 PE=3 SV=1	PREDICTED: cytochrome P450 71A9-like [Phoenix dactylifera]	--
TRINITY_DN136465_c2_g1	--	--	--	--	[Q]	Secondary metabolites biosynthesis, transport and catabolism	Cytochrome P450	Cytochrome P450 71A9 OS=Glycine max OX=3847 GN=CYP71A9 PE=2 SV=1	cytochrome P450 71A9-like OS=Phoenix dactylifera OX=42345 GN=LOC103709985 PE=3 SV=1	PREDICTED: cytochrome P450 71A9-like [Phoenix dactylifera]	Hordeum vulgare subsp. vulgare mRNA for predicted protein, complete cds, clone: NIASHv1022O10
TRINITY_DN160135_c4_g3	--	--	Cellular Component: membrane (GO:0016020);; Molecular Function: oxidoreductase activity (GO:0016491);; Molecular Function: metal ion binding (GO:0046872);;	--	[Q]	Secondary metabolites biosynthesis, transport and catabolism	Cytochrome P450	Cytochrome P450 71A9 OS=Glycine max OX=3847 GN=CYP71A9 PE=2 SV=1	Cytochrome P450 OS=Macleaya cordata OX=56857 GN=BVC80_1065g120 PE=3 SV=1	putative cytochrome P450 monooxygenase [Actaea racemosa]	Hordeum vulgare subsp. vulgare mRNA for predicted protein, complete cds, clone: NIASHv1022O10
TRINITY_DN160411_c2_g4	[Q]	Secondary metabolites biosynthesis, transport and catabolism	--	--	[Q]	Secondary metabolites biosynthesis, transport and catabolism	Cytochrome P450	Cytochrome P450 71A9 OS=Glycine max OX=3847 GN=CYP71A9 PE=2 SV=1	Uncharacterized protein OS=Citrus clementina OX=85681 GN=CICLE_v10019903mg PE=3 SV=1	hypothetical protein CICLE_v10019903mg [Citrus clementina]	--
TRINITY_DN62519_c0_g1	[Q]	Secondary metabolites biosynthesis, transport and catabolism	Molecular Function: monooxygenase activity (GO:0004497);; Molecular Function: iron ion binding (GO:0005506);; Molecular Function: electron transfer activity (GO:0009055);; Molecular Function: oxidoreductase activity, acting on paired donors, with incorporation or reduction of molecular oxygen (GO:0016705);; Molecular Function: heme binding (GO:0020037);; Biological Process: oxidation-reduction pr…	--	[Q]	Secondary metabolites biosynthesis, transport and catabolism	Cytochrome P450	Cytochrome P450 71B1 OS=Thlaspi arvense OX=13288 GN=CYP71B1 PE=2 SV=1	Cytochrome p450 83b1-like protein OS=Trifolium pratense OX=57577 GN=L195_g009447 PE=4 SV=1	hypothetical protein AK830_g9445 [Neonectria ditissima]	--
TRINITY_DN295318_c0_g1	--	--	Molecular Function: binding (GO:0005488);; Molecular Function: oxidoreductase activity (GO:0016491);;	K09754|2e-10|ath:AT2G40890|CYP98A3 (cytochrome P450, family 98, subfamily A, polypeptide 3)	[Q]	Secondary metabolites biosynthesis, transport and catabolism	Cytochrome P450	Cytochrome P450 71B1 OS=Thlaspi arvense OX=13288 GN=CYP71B1 PE=2 SV=1	Uncharacterized protein OS=Capsella rubella OX=81985 GN=CARUB_v10008937mg PE=3 SV=1	hypothetical protein RMCBS344292_15522 [Rhizopus microsporus]	--
TRINITY_DN88299_c0_g1	[Q]	Secondary metabolites biosynthesis, transport and catabolism	Molecular Function: oxidoreductase activity (GO:0016491);;	--	[QI]	--	Cytochrome P450	Cytochrome P450 71B1 OS=Thlaspi arvense OX=13288 GN=CYP71B1 PE=2 SV=1	Uncharacterized protein OS=Pythium ultimum DAOM BR144 OX=431595 PE=3 SV=1	hypothetical protein TCE0_044r16037 [Talaromyces cellulolyticus]	--
TRINITY_DN138688_c5_g1	--	--	--	--	[Q]	Secondary metabolites biosynthesis, transport and catabolism	Cytochrome P450	Cytochrome P450 71B10 OS=Arabidopsis thaliana OX=3702 GN=CYP71B10 PE=3 SV=1	Cytochrome P450 OS=Corchorus olitorius OX=93759 GN=COLO4_27017 PE=4 SV=1	PREDICTED: cytochrome P450 71B9-like, partial [Elaeis guineensis]	--
TRINITY_DN122599_c0_g1	[Q]	Secondary metabolites biosynthesis, transport and catabolism	Molecular Function: monooxygenase activity (GO:0004497);; Molecular Function: iron ion binding (GO:0005506);; Molecular Function: electron transfer activity (GO:0009055);; Molecular Function: oxidoreductase activity, acting on paired donors, with incorporation or reduction of molecular oxygen (GO:0016705);; Molecular Function: heme binding (GO:0020037);; Biological Process: oxidation-reduction pr…	K00517|5e-31|ath:AT5G25120|CYP71B11	[Q]	Secondary metabolites biosynthesis, transport and catabolism	Cytochrome P450	Cytochrome P450 71B11 OS=Arabidopsis thaliana OX=3702 GN=CYP71B11 PE=2 SV=1	Uncharacterized protein OS=Lactuca sativa OX=4236 GN=LSAT_1X23581 PE=4 SV=1	cytochrome P450 phenylacetate 2-hydroxylase-like protein [Phialocephala scopiformis]	Phialocephala scopiformis cytochrome P450 phenylacetate 2-hydroxylase-like protein partial mRNA
TRINITY_DN154863_c1_g1	--	--	Molecular Function: monooxygenase activity (GO:0004497);; Molecular Function: iron ion binding (GO:0005506);; Molecular Function: electron transfer activity (GO:0009055);; Molecular Function: oxidoreductase activity, acting on paired donors, with incorporation or reduction of molecular oxygen (GO:0016705);; Molecular Function: heme binding (GO:0020037);; Biological Process: oxidation-reduction pr…	--	[Q]	Secondary metabolites biosynthesis, transport and catabolism	Cytochrome P450	Cytochrome P450 71B11 OS=Arabidopsis thaliana OX=3702 GN=CYP71B11 PE=2 SV=1	Uncharacterized protein OS=Vitis vinifera OX=29760 GN=VIT_15s0048g01550 PE=3 SV=1	PREDICTED: geraniol 8-hydroxylase-like [Vitis vinifera]	--
TRINITY_DN101113_c0_g2	[Q]	Secondary metabolites biosynthesis, transport and catabolism	Molecular Function: binding (GO:0005488);;	--	[Q]	Secondary metabolites biosynthesis, transport and catabolism	Cytochrome P450	Cytochrome P450 71B12 OS=Arabidopsis thaliana OX=3702 GN=CYP71B12 PE=2 SV=1	Cytochrome P450 71B11 (Fragment) OS=Noccaea caerulescens OX=107243 GN=MP_TR1867_c2_g1_i1_g.5583 PE=3 SV=1	PREDICTED: cytochrome P450 98A3-like [Gossypium hirsutum]	--
TRINITY_DN152239_c0_g1	--	--	Molecular Function: monooxygenase activity (GO:0004497);; Molecular Function: iron ion binding (GO:0005506);; Molecular Function: electron transfer activity (GO:0009055);; Molecular Function: oxidoreductase activity, acting on paired donors, with incorporation or reduction of molecular oxygen (GO:0016705);; Molecular Function: heme binding (GO:0020037);; Biological Process: oxidation-reduction pr…	K00517|3e-13|ath:AT3G26160|CYP71B17	[Q]	Secondary metabolites biosynthesis, transport and catabolism	--	Cytochrome P450 71B17 OS=Arabidopsis thaliana OX=3702 GN=CYP71B17 PE=3 SV=1	Uncharacterized protein OS=Aquilegia coerulea OX=218851 GN=AQUCO_07700039v1 PE=4 SV=1	PREDICTED: cytochrome P450 71A1-like [Elaeis guineensis]	--
TRINITY_DN234418_c0_g1	--	--	Molecular Function: oxidoreductase activity (GO:0016491);; Molecular Function: metal ion binding (GO:0046872);;	--	[Q]	Secondary metabolites biosynthesis, transport and catabolism	Cytochrome P450	Cytochrome P450 71B20 OS=Arabidopsis thaliana OX=3702 GN=CYP71B20 PE=2 SV=1	Cytochrome P450 76AD1-like protein (Fragment) OS=Allionia incarnata OX=122398 PE=2 SV=1	hypothetical protein OIDMADRAFT_136129 [Oidiodendron maius Zn]	--
TRINITY_DN110183_c0_g1	[Q]	Secondary metabolites biosynthesis, transport and catabolism	Molecular Function: monooxygenase activity (GO:0004497);; Molecular Function: iron ion binding (GO:0005506);; Molecular Function: electron transfer activity (GO:0009055);; Molecular Function: oxidoreductase activity, acting on paired donors, with incorporation or reduction of molecular oxygen (GO:0016705);; Molecular Function: heme binding (GO:0020037);; Biological Process: oxidation-reduction pr…	--	[Q]	Secondary metabolites biosynthesis, transport and catabolism	Cytochrome P450	Cytochrome P450 71B25 OS=Arabidopsis thaliana OX=3702 GN=CYP71B25 PE=2 SV=1	Cytochrome P450 OS=Coccomyxa subellipsoidea (strain C-169) OX=574566 GN=COCSUDRAFT_65414 PE=3 SV=1	hypothetical protein AK830_g2295 [Neonectria ditissima]	Nectria haematococca mpVI 77-13-4 predicted protein, mRNA
TRINITY_DN150575_c3_g2	[Q]	Secondary metabolites biosynthesis, transport and catabolism	Molecular Function: oxidoreductase activity (GO:0016491);; Molecular Function: metal ion binding (GO:0046872);;	--	[Q]	Secondary metabolites biosynthesis, transport and catabolism	Cytochrome P450	Cytochrome P450 71B34 OS=Arabidopsis thaliana OX=3702 GN=CYP71B34 PE=2 SV=1	cytochrome P450 71A1-like OS=Phoenix dactylifera OX=42345 GN=LOC103698842 PE=3 SV=1	PREDICTED: cytochrome P450 71A1-like [Phoenix dactylifera]	--
TRINITY_DN103275_c0_g2	[Q]	Secondary metabolites biosynthesis, transport and catabolism	Molecular Function: binding (GO:0005488);; Molecular Function: oxidoreductase activity (GO:0016491);; Biological Process: cellular metabolic process (GO:0044237);; Biological Process: metabolic process (GO:0044710);; Biological Process: organic substance metabolic process (GO:0071704);;	K09837|1e-17|ppp:PHYPADRAFT_197852|hypothetical protein	[QI]	--	Cytochrome P450	Cytochrome P450 71D11 (Fragment) OS=Lotus japonicus OX=34305 GN=CYP71D11 PE=2 SV=1	Predicted protein OS=Physcomitrella patens subsp. patens OX=3218 GN=PHYPA_009008 PE=3 SV=1	PREDICTED: cytokinin hydroxylase-like [Fragaria vesca subsp. vesca]	PREDICTED: Rhagoletis zephyria cytochrome P450 4V2-like (LOC108381997), partial mRNA
TRINITY_DN155386_c1_g1	--	--	--	--	[Q]	Secondary metabolites biosynthesis, transport and catabolism	Cytochrome P450	Cytochrome P450 71D11 (Fragment) OS=Lotus japonicus OX=34305 GN=CYP71D11 PE=2 SV=1	Uncharacterized protein OS=Aquilegia coerulea OX=218851 GN=AQUCO_07000007v1 PE=3 SV=1	hypothetical protein PRUPE_ppa025066mg [Prunus persica]	--
TRINITY_DN158637_c3_g4	[Q]	Secondary metabolites biosynthesis, transport and catabolism	Molecular Function: oxidoreductase activity (GO:0016491);; Molecular Function: metal ion binding (GO:0046872);;	--	[Q]	Secondary metabolites biosynthesis, transport and catabolism	Cytochrome P450	Cytochrome P450 71D7 OS=Solanum chacoense OX=4108 GN=CYP71D7 PE=3 SV=1	Premnaspirodiene oxygenase (Fragment) OS=Ananas comosus OX=4615 GN=ACMD2_23111 PE=3 SV=1	Premnaspirodiene oxygenase, partial [Ananas comosus]	Triticum aestivum genome assembly, chromosome: 6D
TRINITY_DN142098_c0_g2	[Q]	Secondary metabolites biosynthesis, transport and catabolism	Molecular Function: monooxygenase activity (GO:0004497);; Molecular Function: binding (GO:0005488);; Molecular Function: oxidoreductase activity, acting on paired donors, with incorporation or reduction of molecular oxygen (GO:0016705);;	--	[Q]	Secondary metabolites biosynthesis, transport and catabolism	Cytochrome P450	Cytochrome P450 71D7 OS=Solanum chacoense OX=4108 GN=CYP71D7 PE=3 SV=1	premnaspirodiene oxygenase-like OS=Phoenix dactylifera OX=42345 GN=LOC103698879 PE=3 SV=1	PREDICTED: premnaspirodiene oxygenase-like [Phoenix dactylifera]	--
TRINITY_DN135861_c0_g1	--	--	Molecular Function: binding (GO:0005488);; Molecular Function: oxidoreductase activity (GO:0016491);;	--	[Q]	Secondary metabolites biosynthesis, transport and catabolism	--	Cytochrome P450 71D8 OS=Glycine max OX=3847 GN=CYP71D8 PE=2 SV=1	Uncharacterized protein OS=Aquilegia coerulea OX=218851 GN=AQUCO_00500271v1 PE=3 SV=1	PREDICTED: premnaspirodiene oxygenase-like [Phoenix dactylifera]	--
TRINITY_DN115756_c0_g1	--	--	--	--	[Q]	Secondary metabolites biosynthesis, transport and catabolism	Cytochrome P450	Cytochrome P450 71D8 OS=Glycine max OX=3847 GN=CYP71D8 PE=2 SV=1	Predicted protein OS=Hordeum vulgare subsp. vulgare OX=112509 PE=2 SV=1	predicted protein [Hordeum vulgare subsp. vulgare]	--
TRINITY_DN160506_c4_g2	--	--	Molecular Function: binding (GO:0005488);; Molecular Function: oxidoreductase activity (GO:0016491);;	--	[Q]	Secondary metabolites biosynthesis, transport and catabolism	Cytochrome P450	Cytochrome P450 71D8 OS=Glycine max OX=3847 GN=CYP71D8 PE=2 SV=1	premnaspirodiene oxygenase-like OS=Phoenix dactylifera OX=42345 GN=LOC103708029 PE=3 SV=1	PREDICTED: premnaspirodiene oxygenase-like [Phoenix dactylifera]	--
TRINITY_DN131330_c0_g1	[Q]	Secondary metabolites biosynthesis, transport and catabolism	--	--	[Q]	Secondary metabolites biosynthesis, transport and catabolism	Cytochrome P450	Cytochrome P450 71D8 OS=Glycine max OX=3847 GN=CYP71D8 PE=2 SV=1	Putative cytochrome P450 6a14 OS=Anthurium amnicola OX=1678845 GN=Cyp6a14_0 PE=3 SV=1	predicted protein [Hordeum vulgare subsp. vulgare]	--
TRINITY_DN160506_c4_g3	--	--	Molecular Function: oxidoreductase activity (GO:0016491);; Molecular Function: metal ion binding (GO:0046872);;	--	[Q]	Secondary metabolites biosynthesis, transport and catabolism	Cytochrome P450	Cytochrome P450 71D8 OS=Glycine max OX=3847 GN=CYP71D8 PE=2 SV=1	Uncharacterized protein OS=Glycine max OX=3847 GN=100794503 PE=3 SV=1	PREDICTED: cytochrome P450 71D8-like [Glycine max]	--
TRINITY_DN135861_c1_g2	--	--	--	--	[Q]	Secondary metabolites biosynthesis, transport and catabolism	Cytochrome P450	Cytochrome P450 71D9 OS=Glycine max OX=3847 GN=CYP71D9 PE=2 SV=1	premnaspirodiene oxygenase-like OS=Phoenix dactylifera OX=42345 GN=LOC103697800 PE=3 SV=1	PREDICTED: premnaspirodiene oxygenase-like [Phoenix dactylifera]	--
TRINITY_DN150070_c0_g2	[Q]	Secondary metabolites biosynthesis, transport and catabolism	Biological Process: iron ion transport (GO:0006826);; Biological Process: cellular iron ion homeostasis (GO:0006879);; Molecular Function: ferric iron binding (GO:0008199);; Molecular Function: electron transfer activity (GO:0009055);; Biological Process: skotomorphogenesis (GO:0009647);; Molecular Function: steroid 22-alpha hydroxylase activity (GO:0010012);; Cellular Component: integral compone…	K12639|0.0|osa:4336116|Os04g0469800	[QI]	--	Cytochrome P450	Cytochrome P450 724B1 OS=Oryza sativa subsp. japonica OX=39947 GN=CYP724B1 PE=1 SV=1	cytochrome P450 724B1-like OS=Phoenix dactylifera OX=42345 GN=LOC103721661 PE=3 SV=1	PREDICTED: cytochrome P450 724B1-like [Phoenix dactylifera]	PREDICTED: Oryza sativa Japonica Group cytochrome P450 724B1-like (LOC4336116), mRNA
TRINITY_DN88010_c0_g1	[Q]	Secondary metabolites biosynthesis, transport and catabolism	Molecular Function: monooxygenase activity (GO:0004497);; Molecular Function: iron ion binding (GO:0005506);; Molecular Function: electron transfer activity (GO:0009055);; Molecular Function: oxidoreductase activity, acting on paired donors, with incorporation or reduction of molecular oxygen (GO:0016705);; Molecular Function: heme binding (GO:0020037);; Biological Process: oxidation-reduction pr…	--	[Q]	Secondary metabolites biosynthesis, transport and catabolism	Cytochrome P450	Cytochrome P450 72A13 OS=Arabidopsis thaliana OX=3702 GN=CYP72A13 PE=2 SV=1	Cytochrome P450 3A21 OS=Anthurium amnicola OX=1678845 GN=CYP3A21_1 PE=3 SV=1	predicted protein [Nectria haematococca mpVI 77-13-4]	Trichoderma citrinoviride cytochrome P450 (BBK36DRAFT_1127469), partial mRNA
TRINITY_DN122731_c0_g1	--	--	--	--	[Q]	Secondary metabolites biosynthesis, transport and catabolism	Cytochrome P450	Cytochrome P450 72A13 OS=Arabidopsis thaliana OX=3702 GN=CYP72A13 PE=2 SV=1	Cytochrome P450, family 5, subfamily A (Thromboxane-A synthase) OS=Tetraselmis sp. GSL018 OX=582737 GN=CYP5A PE=3 SV=1	PREDICTED: cytochrome P450 6k1-like [Pyrus x bretschneideri]	--
TRINITY_DN159458_c2_g4	[Q]	Secondary metabolites biosynthesis, transport and catabolism	--	--	[QI]	--	Cytochrome P450	Cytochrome P450 72A13 OS=Arabidopsis thaliana OX=3702 GN=CYP72A13 PE=2 SV=1	Secologanin synthase (Fragment) OS=Anthurium amnicola OX=1678845 GN=CYP72A1_8 PE=4 SV=1	PREDICTED: cytochrome P450 CYP72A219-like isoform X1 [Elaeis guineensis]	PREDICTED: Oryza brachyantha cytochrome P450 72A14-like (LOC102719727), mRNA
TRINITY_DN130294_c1_g3	[Q]	Secondary metabolites biosynthesis, transport and catabolism	--	--	[QI]	--	Cytochrome P450	Cytochrome P450 72A14 OS=Arabidopsis thaliana OX=3702 GN=CYP72A14 PE=2 SV=1	Cytochrome P450 4g15 OS=Anthurium amnicola OX=1678845 GN=Cyp4g15_1 PE=3 SV=1	hypothetical protein SPPG_00277 [Spizellomyces punctatus DAOM BR117]	PREDICTED: Trichogramma pretiosum cytochrome P450 4g15 (LOC106654169), mRNA
TRINITY_DN159914_c4_g4	--	--	Molecular Function: oxidoreductase activity (GO:0016491);; Molecular Function: metal ion binding (GO:0046872);;	--	[QI]	--	--	Cytochrome P450 72A15 OS=Arabidopsis thaliana OX=3702 GN=CYP72A15 PE=2 SV=1	Cytochrome P450 72A15 OS=Ananas comosus OX=4615 GN=ACMD2_26470 PE=3 SV=1	PREDICTED: cytochrome P450 CYP72A219-like isoform X2 [Elaeis guineensis]	--
TRINITY_DN109942_c0_g1	--	--	Molecular Function: monooxygenase activity (GO:0004497);; Molecular Function: iron ion binding (GO:0005506);; Molecular Function: electron transfer activity (GO:0009055);; Molecular Function: oxidoreductase activity, acting on paired donors, with incorporation or reduction of molecular oxygen (GO:0016705);; Molecular Function: heme binding (GO:0020037);; Biological Process: oxidation-reduction pr…	--	[QI]	--	Cytochrome P450	Cytochrome P450 72A15 OS=Arabidopsis thaliana OX=3702 GN=CYP72A15 PE=2 SV=1	Uncharacterized protein OS=Leersia perrieri OX=77586 PE=3 SV=1	cytochrome P450 [Phialocephala scopiformis]	Sclerotinia sclerotiorum chromosome 1, complete sequence
TRINITY_DN72460_c0_g1	[Q]	Secondary metabolites biosynthesis, transport and catabolism	--	--	[QI]	--	Cytochrome P450	Cytochrome P450 734A1 OS=Arabidopsis thaliana OX=3702 GN=CYP734A1 PE=2 SV=1	Cytochrome P450 4g15 OS=Anthurium amnicola OX=1678845 GN=Cyp4g15_1 PE=3 SV=1	hypothetical protein SPPG_00277 [Spizellomyces punctatus DAOM BR117]	Nasonia vitripennis cytochrome P450 4G43 (CYP4G43), mRNA
TRINITY_DN154094_c0_g1	[Q]	Secondary metabolites biosynthesis, transport and catabolism	Molecular Function: oxidoreductase activity (GO:0016491);; Molecular Function: metal ion binding (GO:0046872);;	--	[QI]	--	Cytochrome P450	Cytochrome P450 734A1 OS=Arabidopsis thaliana OX=3702 GN=CYP734A1 PE=2 SV=1	cytochrome P450 734A1 isoform X1 OS=Phoenix dactylifera OX=42345 GN=LOC103710957 PE=3 SV=1	PREDICTED: cytochrome P450 734A1 isoform X1 [Phoenix dactylifera]	--
TRINITY_DN128290_c0_g1	[Q]	Secondary metabolites biosynthesis, transport and catabolism	--	--	[Q]	Secondary metabolites biosynthesis, transport and catabolism	Cytochrome P450	Cytochrome P450 734A1 OS=Arabidopsis thaliana OX=3702 GN=CYP734A1 PE=2 SV=1	Predicted protein OS=Hordeum vulgare subsp. vulgare OX=112509 PE=2 SV=1	predicted protein [Hordeum vulgare subsp. vulgare]	--
TRINITY_DN151668_c1_g1	[Q]	Secondary metabolites biosynthesis, transport and catabolism	Molecular Function: iron ion binding (GO:0005506);; Molecular Function: steroid hydroxylase activity (GO:0008395);; Molecular Function: electron transfer activity (GO:0009055);; Biological Process: response to light stimulus (GO:0009416);; Biological Process: response to brassinosteroid (GO:0009741);; Biological Process: brassinosteroid homeostasis (GO:0010268);; Cellular Component: integral comp…	--	[QI]	--	Cytochrome P450	Cytochrome P450 734A6 OS=Oryza sativa subsp. japonica OX=39947 GN=CYP734A6 PE=2 SV=1	Cytochrome P450 734A6 OS=Ananas comosus OX=4615 GN=ACMD2_07304 PE=3 SV=1	PREDICTED: cytochrome P450 734A6-like [Musa acuminata subsp. malaccensis]	PREDICTED: Musa acuminata subsp. malaccensis cytochrome P450 734A6-like (LOC103988236), mRNA
TRINITY_DN150535_c1_g4	[Q]	Secondary metabolites biosynthesis, transport and catabolism	--	--	[Q]	Secondary metabolites biosynthesis, transport and catabolism	Cytochrome P450	Cytochrome P450 734A6 OS=Oryza sativa subsp. japonica OX=39947 GN=CYP734A6 PE=2 SV=1	Putative cytochrome P450 6a14 OS=Anthurium amnicola OX=1678845 GN=Cyp6a14_0 PE=3 SV=1	PREDICTED: cytochrome P450 6k1-like [Pyrus x bretschneideri]	--
TRINITY_DN146165_c2_g3	--	--	Molecular Function: monooxygenase activity (GO:0004497);; Molecular Function: iron ion binding (GO:0005506);; Molecular Function: electron transfer activity (GO:0009055);; Molecular Function: oxidoreductase activity, acting on paired donors, with incorporation or reduction of molecular oxygen (GO:0016705);; Molecular Function: heme binding (GO:0020037);; Biological Process: oxidation-reduction pr…	--	[Q]	Secondary metabolites biosynthesis, transport and catabolism	--	Cytochrome P450 76A1 (Fragment) OS=Solanum melongena OX=4111 GN=CYP76A1 PE=2 SV=1	Uncharacterized protein OS=Eucalyptus grandis OX=71139 GN=EUGRSUZ_B01207 PE=3 SV=1	PREDICTED: cytochrome P450 76C2-like [Camelina sativa]	--
TRINITY_DN131324_c0_g3	[Q]	Secondary metabolites biosynthesis, transport and catabolism	Molecular Function: binding (GO:0005488);; Molecular Function: oxidoreductase activity (GO:0016491);;	--	[Q]	Secondary metabolites biosynthesis, transport and catabolism	Cytochrome P450	Cytochrome P450 76A2 OS=Solanum melongena OX=4111 GN=CYP76A2 PE=2 SV=1	Cytochrome P450 76C1 OS=Morus notabilis OX=981085 GN=L484_006760 PE=3 SV=1	Cytochrome P450 76C1 [Morus notabilis]	PREDICTED: Cucurbita pepo subsp. pepo cytochrome P450 84A1-like (LOC111793409), mRNA
TRINITY_DN148994_c4_g3	[Q]	Secondary metabolites biosynthesis, transport and catabolism	--	--	[Q]	Secondary metabolites biosynthesis, transport and catabolism	Cytochrome P450	Cytochrome P450 76A2 OS=Solanum melongena OX=4111 GN=CYP76A2 PE=2 SV=1	Predicted protein OS=Hordeum vulgare subsp. vulgare OX=112509 PE=2 SV=1	PREDICTED: cytochrome P450 6k1-like [Pyrus x bretschneideri]	--
TRINITY_DN112351_c0_g1	[Q]	Secondary metabolites biosynthesis, transport and catabolism	Molecular Function: monooxygenase activity (GO:0004497);; Molecular Function: iron ion binding (GO:0005506);; Molecular Function: electron transfer activity (GO:0009055);; Molecular Function: oxidoreductase activity, acting on paired donors, with incorporation or reduction of molecular oxygen (GO:0016705);; Molecular Function: heme binding (GO:0020037);; Biological Process: oxidation-reduction pr…	--	[Q]	Secondary metabolites biosynthesis, transport and catabolism	Cytochrome P450	Cytochrome P450 76A2 OS=Solanum melongena OX=4111 GN=CYP76A2 PE=2 SV=1	Uncharacterized protein OS=Setaria italica OX=4555 GN=SETIT_040013mg PE=3 SV=1	hypothetical protein OIDMADRAFT_105877 [Oidiodendron maius Zn]	Meliniomyces bicolor E cytochrome P450 monooxygenase-like protein (K444DRAFT_535714), partial mRNA
TRINITY_DN7604_c0_g1	[Q]	Secondary metabolites biosynthesis, transport and catabolism	--	--	[Q]	Secondary metabolites biosynthesis, transport and catabolism	Cytochrome P450	Cytochrome P450 76A2 OS=Solanum melongena OX=4111 GN=CYP76A2 PE=2 SV=1	Uncharacterized protein OS=Solanum lycopersicum OX=4081 GN=101264665 PE=3 SV=1	hypothetical protein MPER_11223 [Moniliophthora perniciosa FA553]	--
TRINITY_DN112735_c0_g1	--	--	--	--	[Q]	Secondary metabolites biosynthesis, transport and catabolism	--	Cytochrome P450 76C1 OS=Arabidopsis thaliana OX=3702 GN=CYP76C1 PE=2 SV=1	Cytochrome P450 71A1 OS=Apostasia shenzhenica OX=1088818 GN=CYP71A1 PE=3 SV=1	costunolide synthase, partial [Eclipta prostrata]	--
TRINITY_DN158466_c5_g3	--	--	Molecular Function: oxidoreductase activity (GO:0016491);; Molecular Function: metal ion binding (GO:0046872);;	--	[Q]	Secondary metabolites biosynthesis, transport and catabolism	--	Cytochrome P450 76C1 OS=Arabidopsis thaliana OX=3702 GN=CYP76C1 PE=2 SV=1	Uncharacterized protein OS=Aquilegia coerulea OX=218851 GN=AQUCO_05100080v1 PE=3 SV=1	PREDICTED: geraniol 8-hydroxylase-like [Ziziphus jujuba]	--
TRINITY_DN131324_c0_g4	--	--	Molecular Function: monooxygenase activity (GO:0004497);; Molecular Function: iron ion binding (GO:0005506);; Molecular Function: electron transfer activity (GO:0009055);; Cellular Component: cytoplasmic vesicle (GO:0016023);; Molecular Function: oxidoreductase activity, acting on paired donors, with incorporation or reduction of molecular oxygen (GO:0016705);; Molecular Function: heme binding (G…	--	[Q]	Secondary metabolites biosynthesis, transport and catabolism	Cytochrome P450	Cytochrome P450 76C1 OS=Arabidopsis thaliana OX=3702 GN=CYP76C1 PE=2 SV=1	Uncharacterized protein OS=Oryza glaberrima OX=4538 PE=4 SV=1	hypothetical protein OsJ_30827 [Oryza sativa Japonica Group]	--
TRINITY_DN156660_c3_g2	[Q]	Secondary metabolites biosynthesis, transport and catabolism	--	--	[Q]	Secondary metabolites biosynthesis, transport and catabolism	Cytochrome P450	Cytochrome P450 76C4 OS=Arabidopsis thaliana OX=3702 GN=CYP76C4 PE=3 SV=1	Geraniol 8-hydroxylase OS=Ananas comosus OX=4615 GN=ACMD2_10245 PE=3 SV=1	PREDICTED: flavonoid 3&apos;,5&apos;-hydroxylase 2-like [Elaeis guineensis]	--
TRINITY_DN158466_c5_g2	[Q]	Secondary metabolites biosynthesis, transport and catabolism	Molecular Function: monooxygenase activity (GO:0004497);; Molecular Function: iron ion binding (GO:0005506);; Molecular Function: electron transfer activity (GO:0009055);; Molecular Function: oxidoreductase activity, acting on paired donors, with incorporation or reduction of molecular oxygen (GO:0016705);; Molecular Function: heme binding (GO:0020037);; Biological Process: oxidation-reduction pr…	--	[Q]	Secondary metabolites biosynthesis, transport and catabolism	Cytochrome P450	Cytochrome P450 76C4 OS=Arabidopsis thaliana OX=3702 GN=CYP76C4 PE=3 SV=1	Uncharacterized protein OS=Aquilegia coerulea OX=218851 GN=AQUCO_05100080v1 PE=3 SV=1	PREDICTED: geraniol 8-hydroxylase-like [Elaeis guineensis]	PREDICTED: Brachypodium distachyon geraniol 8-hydroxylase (LOC100838201), mRNA
TRINITY_DN157084_c4_g1	[Q]	Secondary metabolites biosynthesis, transport and catabolism	Molecular Function: binding (GO:0005488);; Molecular Function: oxidoreductase activity (GO:0016491);;	--	[Q]	Secondary metabolites biosynthesis, transport and catabolism	Cytochrome P450;; Cytochrome P450	Cytochrome P450 76M5 OS=Oryza sativa subsp. japonica OX=39947 GN=CYP76M5 PE=1 SV=1	Uncharacterized protein OS=Vitis vinifera OX=29760 GN=VIT_05s0094g01190 PE=3 SV=1	hypothetical protein VITISV_012452 [Vitis vinifera]	--
TRINITY_DN157597_c0_g3	--	--	Molecular Function: monooxygenase activity (GO:0004497);; Molecular Function: iron ion binding (GO:0005506);; Molecular Function: electron transfer activity (GO:0009055);; Cellular Component: cytoplasmic vesicle (GO:0016023);; Molecular Function: oxidoreductase activity, acting on paired donors, with incorporation or reduction of molecular oxygen (GO:0016705);; Molecular Function: heme binding (G…	--	[Q]	Secondary metabolites biosynthesis, transport and catabolism	Cytochrome P450	Cytochrome P450 77A1 (Fragment) OS=Solanum melongena OX=4111 GN=CYP77A1 PE=2 SV=1	Uncharacterized protein OS=Oryza sativa subsp. indica OX=39946 GN=OsI_15784 PE=3 SV=1	hypothetical protein OsI_15784 [Oryza sativa Indica Group]	PREDICTED: Ipomoea nil cytochrome P450 77A1-like (LOC109186114), mRNA
TRINITY_DN133077_c8_g2	--	--	Molecular Function: monooxygenase activity (GO:0004497);; Molecular Function: iron ion binding (GO:0005506);; Molecular Function: electron transfer activity (GO:0009055);; Molecular Function: oxidoreductase activity, acting on paired donors, with incorporation or reduction of molecular oxygen (GO:0016705);; Molecular Function: heme binding (GO:0020037);; Biological Process: oxidation-reduction pr…	--	[Q]	Secondary metabolites biosynthesis, transport and catabolism	Cytochrome P450	Cytochrome P450 77A2 OS=Solanum melongena OX=4111 GN=CYP77A2 PE=2 SV=1	Cytochrome P450 77A1 OS=Dendrobium catenatum OX=906689 GN=CYP77A1 PE=3 SV=1	PREDICTED: cytochrome P450 77A2 [Phoenix dactylifera]	PREDICTED: Phoenix dactylifera cytochrome P450 77A2 (LOC103695601), mRNA
TRINITY_DN149721_c4_g3	--	--	Molecular Function: monooxygenase activity (GO:0004497);; Molecular Function: iron ion binding (GO:0005506);; Cellular Component: plasma membrane (GO:0005886);; Molecular Function: electron transfer activity (GO:0009055);; Molecular Function: oxidoreductase activity, acting on paired donors, with incorporation or reduction of molecular oxygen (GO:0016705);; Molecular Function: oxygen binding (GO:…	--	[Q]	Secondary metabolites biosynthesis, transport and catabolism	Cytochrome P450	Cytochrome P450 77A2 OS=Solanum melongena OX=4111 GN=CYP77A2 PE=2 SV=1	cytochrome P450 77A3-like OS=Phoenix dactylifera OX=42345 GN=LOC103703472 PE=3 SV=1	PREDICTED: cytochrome P450 77A3 [Elaeis guineensis]	PREDICTED: Phoenix dactylifera cytochrome P450 77A3-like (LOC103703472), mRNA
TRINITY_DN128843_c2_g3	[Q]	Secondary metabolites biosynthesis, transport and catabolism	--	--	[Q]	Secondary metabolites biosynthesis, transport and catabolism	Cytochrome P450	Cytochrome P450 77A2 OS=Solanum melongena OX=4111 GN=CYP77A2 PE=2 SV=1	Predicted protein OS=Hordeum vulgare subsp. vulgare OX=112509 PE=2 SV=1	PREDICTED: cytochrome P450 6k1-like [Pyrus x bretschneideri]	--
TRINITY_DN133077_c8_g1	[Q]	Secondary metabolites biosynthesis, transport and catabolism	Molecular Function: monooxygenase activity (GO:0004497);; Molecular Function: iron ion binding (GO:0005506);; Molecular Function: electron transfer activity (GO:0009055);; Molecular Function: oxidoreductase activity, acting on paired donors, with incorporation or reduction of molecular oxygen (GO:0016705);; Molecular Function: heme binding (GO:0020037);; Biological Process: oxidation-reduction pr…	--	[Q]	Secondary metabolites biosynthesis, transport and catabolism	Cytochrome P450	Cytochrome P450 77A4 OS=Arabidopsis thaliana OX=3702 GN=CYP77A4 PE=2 SV=1	Cytochrome P450 77A1 OS=Dendrobium catenatum OX=906689 GN=CYP77A1 PE=3 SV=1	PREDICTED: cytochrome P450 77A2 [Phoenix dactylifera]	PREDICTED: Phoenix dactylifera cytochrome P450 77A2 (LOC103695601), mRNA
TRINITY_DN116952_c0_g3	[Q]	Secondary metabolites biosynthesis, transport and catabolism	Molecular Function: oxidoreductase activity (GO:0016491);; Molecular Function: ion binding (GO:0043167);;	--	[Q]	Secondary metabolites biosynthesis, transport and catabolism	Cytochrome P450	Cytochrome P450 78A1 OS=Zea mays OX=4577 GN=CYP78A1 PE=2 SV=1	Predicted protein OS=Hordeum vulgare subsp. vulgare OX=112509 PE=2 SV=1	predicted protein [Hordeum vulgare subsp. vulgare]	Schistocerca gregaria CYP6H1 mRNA, partial cds
TRINITY_DN157056_c2_g1	--	--	Molecular Function: iron ion binding (GO:0005506);; Molecular Function: electron transfer activity (GO:0009055);; Molecular Function: heme binding (GO:0020037);; Molecular Function: flavonoid 3',5'-hydroxylase activity (GO:0033772);; Biological Process: oxidation-reduction process (GO:0055114);;	--	[Q]	Secondary metabolites biosynthesis, transport and catabolism	--	Cytochrome P450 78A5 OS=Arabidopsis thaliana OX=3702 GN=CYP78A5 PE=2 SV=1	Cytochrome P450, putative OS=Ricinus communis OX=3988 GN=RCOM_1469070 PE=3 SV=1	PREDICTED: cytochrome P450 78A5-like [Beta vulgaris subsp. vulgaris]	--
TRINITY_DN133317_c5_g1	[Q]	Secondary metabolites biosynthesis, transport and catabolism	Molecular Function: monooxygenase activity (GO:0004497);; Molecular Function: iron ion binding (GO:0005506);; Molecular Function: electron transfer activity (GO:0009055);; Molecular Function: oxidoreductase activity, acting on paired donors, with incorporation or reduction of molecular oxygen (GO:0016705);; Molecular Function: heme binding (GO:0020037);; Biological Process: oxidation-reduction pr…	--	[Q]	Secondary metabolites biosynthesis, transport and catabolism	Cytochrome P450	Cytochrome P450 78A5 OS=Arabidopsis thaliana OX=3702 GN=CYP78A5 PE=2 SV=1	cytochrome P450 78A5-like OS=Phoenix dactylifera OX=42345 GN=LOC103704488 PE=3 SV=1	PREDICTED: cytochrome P450 78A5-like [Elaeis guineensis]	PREDICTED: Musa acuminata subsp. malaccensis cytochrome P450 78A5-like (LOC103984414), mRNA
TRINITY_DN152378_c1_g3	[Q]	Secondary metabolites biosynthesis, transport and catabolism	Molecular Function: iron ion binding (GO:0005506);; Molecular Function: electron transfer activity (GO:0009055);; Molecular Function: heme binding (GO:0020037);; Molecular Function: flavonoid 3',5'-hydroxylase activity (GO:0033772);; Biological Process: oxidation-reduction process (GO:0055114);;	--	[Q]	Secondary metabolites biosynthesis, transport and catabolism	Cytochrome P450	Cytochrome P450 78A5 OS=Arabidopsis thaliana OX=3702 GN=CYP78A5 PE=2 SV=1	cytochrome P450 78A5-like OS=Phoenix dactylifera OX=42345 GN=LOC103705565 PE=3 SV=1	PREDICTED: cytochrome P450 78A5-like [Phoenix dactylifera]	PREDICTED: Eucalyptus grandis cytochrome P450 78A5 (LOC104420933), mRNA
TRINITY_DN152378_c1_g2	[Q]	Secondary metabolites biosynthesis, transport and catabolism	--	--	[Q]	Secondary metabolites biosynthesis, transport and catabolism	Cytochrome P450	Cytochrome P450 78A5 OS=Arabidopsis thaliana OX=3702 GN=CYP78A5 PE=2 SV=1	cytochrome P450 78A5-like OS=Phoenix dactylifera OX=42345 GN=LOC103705565 PE=3 SV=1	PREDICTED: cytochrome P450 78A5-like [Phoenix dactylifera]	PREDICTED: Ananas comosus cytochrome P450 78A5-like (LOC109721054), mRNA
TRINITY_DN142080_c1_g3	[Q]	Secondary metabolites biosynthesis, transport and catabolism	Molecular Function: monooxygenase activity (GO:0004497);; Molecular Function: iron ion binding (GO:0005506);; Molecular Function: electron transfer activity (GO:0009055);; Molecular Function: oxidoreductase activity, acting on paired donors, with incorporation or reduction of molecular oxygen (GO:0016705);; Molecular Function: heme binding (GO:0020037);; Biological Process: oxidation-reduction pr…	--	[Q]	Secondary metabolites biosynthesis, transport and catabolism	Cytochrome P450	Cytochrome P450 78A5 OS=Arabidopsis thaliana OX=3702 GN=CYP78A5 PE=2 SV=1	Uncharacterized protein OS=Musa acuminata subsp. malaccensis OX=214687 PE=3 SV=1	PREDICTED: cytochrome P450 78A5-like [Elaeis guineensis]	PREDICTED: Phoenix dactylifera cytochrome P450 78A5-like (LOC103704488), mRNA
TRINITY_DN187550_c0_g1	--	--	--	K00517|4e-15|ath:AT5G09970|CYP78A7	[Q]	Secondary metabolites biosynthesis, transport and catabolism	Cytochrome P450	Cytochrome P450 78A7 OS=Arabidopsis thaliana OX=3702 GN=CYP78A7 PE=2 SV=1	Predicted protein OS=Hordeum vulgare subsp. vulgare OX=112509 PE=2 SV=1	predicted protein [Hordeum vulgare subsp. vulgare]	--
TRINITY_DN145332_c0_g2	--	--	Molecular Function: monooxygenase activity (GO:0004497);; Molecular Function: iron ion binding (GO:0005506);; Cellular Component: cell wall (GO:0005618);; Cellular Component: mitochondrion (GO:0005739);; Cellular Component: plasma membrane (GO:0005886);; Molecular Function: electron transfer activity (GO:0009055);; Molecular Function: oxidoreductase activity, acting on paired donors, with incorpo…	--	[Q]	Secondary metabolites biosynthesis, transport and catabolism	--	Cytochrome P450 79B1 OS=Sinapis alba OX=3728 GN=CYP79B1 PE=2 SV=1	flavonoid 3'-monooxygenase-like OS=Nelumbo nucifera OX=4432 GN=LOC104611511 PE=3 SV=1	PREDICTED: flavonoid 3&apos;-monooxygenase-like [Nelumbo nucifera]	--
TRINITY_DN133559_c0_g1	--	--	Molecular Function: oxidoreductase activity (GO:0016491);; Molecular Function: metal ion binding (GO:0046872);;	--	[Q]	Secondary metabolites biosynthesis, transport and catabolism	Cytochrome P450	Cytochrome P450 81D1 OS=Arabidopsis thaliana OX=3702 GN=CYP81D1 PE=2 SV=1	cytochrome P450 81D1-like OS=Phoenix dactylifera OX=42345 GN=LOC108510689 PE=3 SV=1	PREDICTED: isoflavone 2&apos;-hydroxylase-like [Phoenix dactylifera]	--
TRINITY_DN132267_c2_g1	[Q]	Secondary metabolites biosynthesis, transport and catabolism	Molecular Function: oxidoreductase activity (GO:0016491);; Molecular Function: metal ion binding (GO:0046872);;	--	[Q]	Secondary metabolites biosynthesis, transport and catabolism	Cytochrome P450	Cytochrome P450 81D1 OS=Arabidopsis thaliana OX=3702 GN=CYP81D1 PE=2 SV=1	isoflavone 3'-hydroxylase-like OS=Phoenix dactylifera OX=42345 GN=LOC103700831 PE=3 SV=1	PREDICTED: isoflavone 2&apos;-hydroxylase-like [Phoenix dactylifera]	--
TRINITY_DN132267_c2_g3	--	--	Molecular Function: oxidoreductase activity (GO:0016491);; Molecular Function: metal ion binding (GO:0046872);;	--	[Q]	Secondary metabolites biosynthesis, transport and catabolism	Cytochrome P450	Cytochrome P450 81D1 OS=Arabidopsis thaliana OX=3702 GN=CYP81D1 PE=2 SV=1	isoflavone 3'-hydroxylase-like OS=Phoenix dactylifera OX=42345 GN=LOC103700831 PE=3 SV=1	PREDICTED: cytochrome P450 81E8-like [Elaeis guineensis]	--
TRINITY_DN154071_c3_g1	--	--	--	--	[Q]	Secondary metabolites biosynthesis, transport and catabolism	--	Cytochrome P450 81D11 OS=Arabidopsis thaliana OX=3702 GN=CYP81D11 PE=2 SV=1	--	--	--
TRINITY_DN160614_c6_g1	[Q]	Secondary metabolites biosynthesis, transport and catabolism	Molecular Function: monooxygenase activity (GO:0004497);; Molecular Function: iron ion binding (GO:0005506);; Molecular Function: electron transfer activity (GO:0009055);; Cellular Component: cytoplasmic vesicle (GO:0016023);; Molecular Function: oxidoreductase activity, acting on paired donors, with incorporation or reduction of molecular oxygen (GO:0016705);; Molecular Function: heme binding (G…	K00517|2e-44|osa:4334183|Os03g0760200	[Q]	Secondary metabolites biosynthesis, transport and catabolism	Cytochrome P450	Cytochrome P450 81D11 OS=Arabidopsis thaliana OX=3702 GN=CYP81D11 PE=2 SV=1	cytochrome P450 81D1-like OS=Phoenix dactylifera OX=42345 GN=LOC108510689 PE=3 SV=1	PREDICTED: cytochrome P450 81D11-like [Elaeis guineensis]	--
TRINITY_DN133264_c0_g1	[Q]	Secondary metabolites biosynthesis, transport and catabolism	Molecular Function: monooxygenase activity (GO:0004497);; Molecular Function: iron ion binding (GO:0005506);; Molecular Function: electron transfer activity (GO:0009055);; Cellular Component: plastid (GO:0009536);; Molecular Function: oxidoreductase activity, acting on paired donors, with incorporation or reduction of molecular oxygen (GO:0016705);; Molecular Function: heme binding (GO:0020037);;…	--	[Q]	Secondary metabolites biosynthesis, transport and catabolism	Cytochrome P450	Cytochrome P450 81D11 OS=Arabidopsis thaliana OX=3702 GN=CYP81D11 PE=2 SV=1	Cytochrome P450 CYP81 OS=Narcissus tazetta OX=54860 PE=2 SV=1	PREDICTED: cytochrome P450 81E8-like [Elaeis guineensis]	--
TRINITY_DN157419_c1_g1	[Q]	Secondary metabolites biosynthesis, transport and catabolism	--	--	[Q]	Secondary metabolites biosynthesis, transport and catabolism	Cytochrome P450	Cytochrome P450 81D11 OS=Arabidopsis thaliana OX=3702 GN=CYP81D11 PE=2 SV=1	isoflavone 3'-hydroxylase-like OS=Phoenix dactylifera OX=42345 GN=LOC103704574 PE=3 SV=1	PREDICTED: cytochrome P450 81D11-like [Phoenix dactylifera]	--
TRINITY_DN142511_c1_g1	--	--	Molecular Function: monooxygenase activity (GO:0004497);; Molecular Function: iron ion binding (GO:0005506);; Molecular Function: zinc ion binding (GO:0008270);; Molecular Function: electron transfer activity (GO:0009055);; Molecular Function: oxidoreductase activity, acting on paired donors, with incorporation or reduction of molecular oxygen (GO:0016705);; Molecular Function: heme binding (GO:0…	--	[Q]	Secondary metabolites biosynthesis, transport and catabolism	Cytochrome P450	Cytochrome P450 81D11 OS=Arabidopsis thaliana OX=3702 GN=CYP81D11 PE=2 SV=1	Putative cytochrome P450 OS=Helianthus annuus OX=4232 GN=HannXRQ_Chr08g0213331 PE=4 SV=1	PREDICTED: cytochrome P450 81E8-like [Vitis vinifera]	--
TRINITY_DN149284_c3_g1	[Q]	Secondary metabolites biosynthesis, transport and catabolism	Molecular Function: binding (GO:0005488);; Molecular Function: oxidoreductase activity (GO:0016491);;	--	[Q]	Secondary metabolites biosynthesis, transport and catabolism	Cytochrome P450	Cytochrome P450 81D11 OS=Arabidopsis thaliana OX=3702 GN=CYP81D11 PE=2 SV=1	Uncharacterized protein OS=Jatropha curcas OX=180498 GN=JCGZ_16065 PE=3 SV=1	PREDICTED: cytochrome P450 81E8-like [Vitis vinifera]	--
TRINITY_DN141796_c4_g1	--	--	Molecular Function: oxidoreductase activity (GO:0016491);; Molecular Function: transition metal ion binding (GO:0046914);;	--	[Q]	Secondary metabolites biosynthesis, transport and catabolism	--	Cytochrome P450 81E8 OS=Medicago truncatula OX=3880 GN=CYP81E8 PE=2 SV=1	CYP81B57 OS=Sinopodophyllum hexandrum OX=93608 PE=2 SV=1	PREDICTED: cytochrome P450 81E8-like [Elaeis guineensis]	--
TRINITY_DN133264_c0_g2	--	--	--	--	[Q]	Secondary metabolites biosynthesis, transport and catabolism	--	Cytochrome P450 81E8 OS=Medicago truncatula OX=3880 GN=CYP81E8 PE=2 SV=1	Cytochrome P450 CYP2 subfamily OS=Handroanthus impetiginosus OX=429701 GN=CDL12_10213 PE=3 SV=1	PREDICTED: isoflavone 2&apos;-hydroxylase-like [Populus euphratica]	--
TRINITY_DN141796_c4_g2	--	--	Molecular Function: binding (GO:0005488);; Molecular Function: oxidoreductase activity (GO:0016491);;	--	[Q]	Secondary metabolites biosynthesis, transport and catabolism	--	Cytochrome P450 81E8 OS=Medicago truncatula OX=3880 GN=CYP81E8 PE=2 SV=1	Uncharacterized protein (Fragment) OS=Eucalyptus grandis OX=71139 GN=EUGRSUZ_G00057 PE=4 SV=1	hypothetical protein EUGRSUZ_G00057, partial [Eucalyptus grandis]	--
TRINITY_DN151623_c0_g1	--	--	--	--	[Q]	Secondary metabolites biosynthesis, transport and catabolism	Cytochrome P450	Cytochrome P450 81E8 OS=Medicago truncatula OX=3880 GN=CYP81E8 PE=2 SV=1	cytochrome P450 81E8-like OS=Phoenix dactylifera OX=42345 GN=LOC103723682 PE=3 SV=1	PREDICTED: isoflavone 2&apos;-hydroxylase-like [Phoenix dactylifera]	PREDICTED: Phoenix dactylifera isoflavone 3'-hydroxylase-like (LOC103704574), mRNA
TRINITY_DN133264_c0_g3	[Q]	Secondary metabolites biosynthesis, transport and catabolism	Molecular Function: monooxygenase activity (GO:0004497);; Molecular Function: iron ion binding (GO:0005506);; Molecular Function: electron transfer activity (GO:0009055);; Molecular Function: oxidoreductase activity, acting on paired donors, with incorporation or reduction of molecular oxygen (GO:0016705);; Molecular Function: oxygen binding (GO:0019825);; Molecular Function: heme binding (GO:002…	--	[Q]	Secondary metabolites biosynthesis, transport and catabolism	Cytochrome P450	Cytochrome P450 81E8 OS=Medicago truncatula OX=3880 GN=CYP81E8 PE=2 SV=1	Flavone synthase II OS=Iris hollandica OX=35876 GN=IhFNSII PE=2 SV=1	PREDICTED: isoflavone 2&apos;-hydroxylase-like [Elaeis guineensis]	--
TRINITY_DN145252_c0_g1	[Q]	Secondary metabolites biosynthesis, transport and catabolism	Molecular Function: binding (GO:0005488);; Molecular Function: oxidoreductase activity (GO:0016491);;	--	[Q]	Secondary metabolites biosynthesis, transport and catabolism	Cytochrome P450	Cytochrome P450 81E8 OS=Medicago truncatula OX=3880 GN=CYP81E8 PE=2 SV=1	isoflavone 2'-hydroxylase-like OS=Phoenix dactylifera OX=42345 GN=LOC103705246 PE=3 SV=1	PREDICTED: cytochrome P450 81E8-like [Elaeis guineensis]	PREDICTED: Oryza sativa Japonica Group isoflavone 3'-hydroxylase-like (LOC9270102), mRNA
TRINITY_DN151623_c0_g2	[Q]	Secondary metabolites biosynthesis, transport and catabolism	Molecular Function: binding (GO:0005488);; Molecular Function: oxidoreductase activity (GO:0016491);;	--	[Q]	Secondary metabolites biosynthesis, transport and catabolism	Cytochrome P450	Cytochrome P450 81E8 OS=Medicago truncatula OX=3880 GN=CYP81E8 PE=2 SV=1	isoflavone 3'-hydroxylase-like OS=Phoenix dactylifera OX=42345 GN=LOC103699120 PE=3 SV=1	PREDICTED: isoflavone 2&apos;-hydroxylase-like [Phoenix dactylifera]	--
TRINITY_DN143988_c0_g2	--	--	Molecular Function: monooxygenase activity (GO:0004497);; Molecular Function: oxidoreductase activity, acting on paired donors, with incorporation or reduction of molecular oxygen (GO:0016705);; Molecular Function: metal ion binding (GO:0046872);;	--	[Q]	Secondary metabolites biosynthesis, transport and catabolism	Cytochrome P450	Cytochrome P450 81E8 OS=Medicago truncatula OX=3880 GN=CYP81E8 PE=2 SV=1	Uncharacterized protein OS=Gossypium raimondii OX=29730 GN=B456_005G100400 PE=3 SV=1	PREDICTED: isoflavone 2&apos;-hydroxylase-like [Gossypium raimondii]	PREDICTED: Phoenix dactylifera isoflavone 3'-hydroxylase-like (LOC103704574), mRNA
TRINITY_DN146150_c2_g1	[Q]	Secondary metabolites biosynthesis, transport and catabolism	--	--	[Q]	Secondary metabolites biosynthesis, transport and catabolism	Cytochrome P450;; Cytochrome P450	Cytochrome P450 81E8 OS=Medicago truncatula OX=3880 GN=CYP81E8 PE=2 SV=1	isoflavone 2'-hydroxylase-like OS=Phoenix dactylifera OX=42345 GN=LOC103705246 PE=3 SV=1	PREDICTED: isoflavone 2&apos;-hydroxylase-like [Phoenix dactylifera]	PREDICTED: Phoenix dactylifera isoflavone 3'-hydroxylase-like (LOC103704574), mRNA
TRINITY_DN160614_c6_g3	--	--	Molecular Function: oxidoreductase activity (GO:0016491);; Molecular Function: metal ion binding (GO:0046872);;	--	[Q]	Secondary metabolites biosynthesis, transport and catabolism	--	Cytochrome P450 81F1 OS=Arabidopsis thaliana OX=3702 GN=CYP81F1 PE=2 SV=2	cytochrome P450 81D1-like OS=Phoenix dactylifera OX=42345 GN=LOC108510689 PE=3 SV=1	PREDICTED: isoflavone 2&apos;-hydroxylase-like, partial [Oryza brachyantha]	--
TRINITY_DN106844_c1_g1	[Q]	Secondary metabolites biosynthesis, transport and catabolism	Molecular Function: monooxygenase activity (GO:0004497);; Molecular Function: iron ion binding (GO:0005506);; Molecular Function: electron transfer activity (GO:0009055);; Molecular Function: oxidoreductase activity, acting on paired donors, with incorporation or reduction of molecular oxygen (GO:0016705);; Molecular Function: heme binding (GO:0020037);; Biological Process: oxidation-reduction pr…	K00517|5e-07|ath:AT4G37430|CYP91A2 (CYTOCHROME P450 MONOOXYGENASE 91A2)	[Q]	Secondary metabolites biosynthesis, transport and catabolism	Cytochrome P450	Cytochrome P450 81F1 OS=Arabidopsis thaliana OX=3702 GN=CYP81F1 PE=2 SV=2	Cytochrome P450 CYP704P1 OS=Picea glauca OX=3330 GN=cytochrome P450 CYP704P1 PE=4 SV=1	predicted protein [Nectria haematococca mpVI 77-13-4]	Colletotrichum higginsianum IMI 349063 Cytochrome P450 mRNA
TRINITY_DN157419_c1_g2	--	--	Molecular Function: monooxygenase activity (GO:0004497);; Molecular Function: iron ion binding (GO:0005506);; Molecular Function: electron transfer activity (GO:0009055);; Molecular Function: oxidoreductase activity, acting on paired donors, with incorporation or reduction of molecular oxygen (GO:0016705);; Molecular Function: heme binding (GO:0020037);; Biological Process: oxidation-reduction pr…	--	[Q]	Secondary metabolites biosynthesis, transport and catabolism	Cytochrome P450	Cytochrome P450 81F1 OS=Arabidopsis thaliana OX=3702 GN=CYP81F1 PE=2 SV=2	Uncharacterized protein OS=Manihot esculenta OX=3983 GN=MANES_05G179300 PE=3 SV=1	hypothetical protein MANES_05G179300 [Manihot esculenta]	PREDICTED: Musa acuminata subsp. malaccensis isoflavone 2'-hydroxylase-like (LOC103983611), mRNA
TRINITY_DN165948_c0_g1	[Q]	Secondary metabolites biosynthesis, transport and catabolism	Molecular Function: monooxygenase activity (GO:0004497);; Molecular Function: iron ion binding (GO:0005506);; Molecular Function: electron transfer activity (GO:0009055);; Molecular Function: oxidoreductase activity, acting on paired donors, with incorporation or reduction of molecular oxygen (GO:0016705);; Molecular Function: heme binding (GO:0020037);; Biological Process: oxidation-reduction pr…	--	[Q]	Secondary metabolites biosynthesis, transport and catabolism	Cytochrome P450	Cytochrome P450 81F4 OS=Arabidopsis thaliana OX=3702 GN=CYP81F4 PE=1 SV=1	Uncharacterized protein OS=Chlamydomonas reinhardtii OX=3055 GN=CHLRE_01g007950v5 PE=4 SV=1	Chain A, X-Ray Structure Of Nitric Oxide Reductase (Cytochrome P450nor) In The Ferric Resting State At Atomic Resolution	F.oxysporum cytochrome P-450 (CYP55) gene, complete cds
TRINITY_DN270415_c0_g1	--	--	--	--	[Q]	Secondary metabolites biosynthesis, transport and catabolism	Cytochrome P450	Cytochrome P450 83A1 OS=Arabidopsis thaliana OX=3702 GN=CYP83A1 PE=1 SV=2	Uncharacterized protein OS=Arabis alpina OX=50452 GN=AALP_AA4G203400 PE=3 SV=1	hypothetical protein GALMADRAFT_222059 [Galerina marginata CBS 339.88]	--
TRINITY_DN209444_c0_g1	[Q]	Secondary metabolites biosynthesis, transport and catabolism	Molecular Function: monooxygenase activity (GO:0004497);; Molecular Function: iron ion binding (GO:0005506);; Molecular Function: electron transfer activity (GO:0009055);; Molecular Function: oxidoreductase activity, acting on paired donors, with incorporation or reduction of molecular oxygen (GO:0016705);; Molecular Function: heme binding (GO:0020037);; Biological Process: oxidation-reduction pr…	--	[Q]	Secondary metabolites biosynthesis, transport and catabolism	Cytochrome P450	Cytochrome P450 83A1 OS=Arabidopsis thaliana OX=3702 GN=CYP83A1 PE=1 SV=2	Uncharacterized protein OS=Eucalyptus grandis OX=71139 GN=EUGRSUZ_F01484 PE=3 SV=1	hypothetical protein AK830_g9023 [Neonectria ditissima]	Fusarium oxysporum f. sp. lycopersici 4287 hypothetical protein mRNA
TRINITY_DN155963_c2_g5	[Q]	Secondary metabolites biosynthesis, transport and catabolism	Molecular Function: iron ion binding (GO:0005506);; Cellular Component: endoplasmic reticulum (GO:0005783);; Molecular Function: electron transfer activity (GO:0009055);; Biological Process: response to UV-B (GO:0010224);; Molecular Function: oxidoreductase activity, acting on paired donors, with incorporation or reduction of molecular oxygen (GO:0016705);; Molecular Function: heme binding (GO:00…	K09755|0.0|vvi:100267863|hypothetical protein LOC100267863	[Q]	Secondary metabolites biosynthesis, transport and catabolism	Cytochrome P450	Cytochrome P450 84A1 OS=Arabidopsis thaliana OX=3702 GN=CYP84A1 PE=1 SV=1	cytochrome P450 84A1-like OS=Phoenix dactylifera OX=42345 GN=LOC103708487 PE=3 SV=1	PREDICTED: cytochrome P450 84A1-like [Elaeis guineensis]	PREDICTED: Elaeis guineensis cytochrome P450 84A1-like (LOC105054060), mRNA
TRINITY_DN136708_c1_g3	--	--	--	--	[Q]	Secondary metabolites biosynthesis, transport and catabolism	Cytochrome P450	Cytochrome P450 84A1 OS=Arabidopsis thaliana OX=3702 GN=CYP84A1 PE=1 SV=1	Putative cytochrome P450 OS=Helianthus annuus OX=4232 GN=HannXRQ_Chr13g0404181 PE=4 SV=1	PREDICTED: geraniol 8-hydroxylase-like [Gossypium hirsutum]	--
TRINITY_DN174388_c0_g1	[Q]	Secondary metabolites biosynthesis, transport and catabolism	Molecular Function: binding (GO:0005488);; Cellular Component: cytoplasmic vesicle (GO:0016023);; Molecular Function: oxidoreductase activity (GO:0016491);; Biological Process: electron transport chain (GO:0022900);;	K00517|2e-20|osa:4334183|Os03g0760200	[QI]	--	Cytochrome P450	Cytochrome P450 84A4 OS=Arabidopsis thaliana OX=3702 GN=CYP84A4 PE=1 SV=1	Uncharacterized protein OS=Oryza sativa subsp. japonica OX=39947 GN=OsJ_12669 PE=3 SV=1	hypothetical protein OsJ_12669 [Oryza sativa Japonica Group]	--
TRINITY_DN23262_c0_g1	--	--	Molecular Function: iron ion binding (GO:0005506);; Molecular Function: electron transfer activity (GO:0009055);; Molecular Function: oxidoreductase activity, acting on paired donors, with incorporation or reduction of molecular oxygen, reduced flavin or flavoprotein as one donor, and incorporation of one atom of oxygen (GO:0016712);; Molecular Function: heme binding (GO:0020037);; Biological Pro…	--	[QI]	--	Cytochrome P450	Cytochrome P450 86A1 OS=Arabidopsis thaliana OX=3702 GN=CYP86A1 PE=1 SV=2	Predicted protein OS=Hordeum vulgare subsp. vulgare OX=112509 PE=2 SV=1	cytochrome P450 52A1 [Marssonina brunnea f. sp. &apos;multigermtubi&apos; MB_m1]	--
TRINITY_DN138403_c0_g5	[Q]	Secondary metabolites biosynthesis, transport and catabolism	Molecular Function: iron ion binding (GO:0005506);; Biological Process: fatty acid metabolic process (GO:0006631);; Molecular Function: electron transfer activity (GO:0009055);; Molecular Function: alkane 1-monooxygenase activity (GO:0018685);; Molecular Function: oxygen binding (GO:0019825);; Molecular Function: heme binding (GO:0020037);; Biological Process: oxidation-reduction process (GO:0055…	--	[QI]	--	Cytochrome P450	Cytochrome P450 86A22 OS=Petunia hybrida OX=4102 GN=CYP86A22 PE=1 SV=1	cytochrome P450 86A8-like OS=Phoenix dactylifera OX=42345 GN=LOC103717433 PE=3 SV=1	PREDICTED: cytochrome P450 86A8-like [Phoenix dactylifera]	PREDICTED: Musa acuminata subsp. malaccensis cytochrome P450 86A2-like (LOC103984476), mRNA
TRINITY_DN151928_c1_g1	[Q]	Secondary metabolites biosynthesis, transport and catabolism	Molecular Function: binding (GO:0005488);; Cellular Component: cytoplasmic vesicle (GO:0016023);; Molecular Function: oxidoreductase activity (GO:0016491);;	--	[QI]	--	Cytochrome P450	Cytochrome P450 86A7 OS=Arabidopsis thaliana OX=3702 GN=CYP86A7 PE=2 SV=1	cytochrome P450 94A1-like OS=Phoenix dactylifera OX=42345 GN=LOC103707666 PE=3 SV=1	PREDICTED: LOW QUALITY PROTEIN: cytochrome P450-like [Phoenix dactylifera]	--
TRINITY_DN152523_c4_g1	[Q]	Secondary metabolites biosynthesis, transport and catabolism	Molecular Function: binding (GO:0005488);; Cellular Component: cytoplasmic vesicle (GO:0016023);; Molecular Function: oxidoreductase activity (GO:0016491);;	--	[QI]	--	Cytochrome P450	Cytochrome P450 86B1 OS=Arabidopsis thaliana OX=3702 GN=CYP86B1 PE=2 SV=1	alkane hydroxylase MAH1-like OS=Phoenix dactylifera OX=42345 GN=LOC103715424 PE=3 SV=1	PREDICTED: cytochrome P450 86B1-like [Elaeis guineensis]	--
TRINITY_DN156765_c0_g2	--	--	Molecular Function: binding (GO:0005488);; Cellular Component: cytoplasmic vesicle (GO:0016023);; Molecular Function: oxidoreductase activity (GO:0016491);;	--	[QI]	--	Cytochrome P450	Cytochrome P450 86B1 OS=Arabidopsis thaliana OX=3702 GN=CYP86B1 PE=2 SV=1	alkane hydroxylase MAH1-like OS=Phoenix dactylifera OX=42345 GN=LOC103715424 PE=3 SV=1	PREDICTED: cytochrome P450 86B1-like [Elaeis guineensis]	--
TRINITY_DN145566_c3_g1	[Q]	Secondary metabolites biosynthesis, transport and catabolism	--	--	[Q]	Secondary metabolites biosynthesis, transport and catabolism	Cytochrome P450	Cytochrome P450 86B1 OS=Arabidopsis thaliana OX=3702 GN=CYP86B1 PE=2 SV=1	Cytochrome P450 3A21 OS=Anthurium amnicola OX=1678845 GN=CYP3A21_1 PE=3 SV=1	cytochrome P450 oxidoreductase [Coccidioides immitis RS]	--
TRINITY_DN149348_c2_g1	[Q]	Secondary metabolites biosynthesis, transport and catabolism	Molecular Function: monooxygenase activity (GO:0004497);; Molecular Function: iron ion binding (GO:0005506);; Molecular Function: electron transfer activity (GO:0009055);; Molecular Function: oxidoreductase activity, acting on paired donors, with incorporation or reduction of molecular oxygen (GO:0016705);; Molecular Function: heme binding (GO:0020037);; Biological Process: oxidation-reduction pr…	--	[QI]	--	Cytochrome P450	Cytochrome P450 86B1 OS=Arabidopsis thaliana OX=3702 GN=CYP86B1 PE=2 SV=1	cytochrome P450 86B1 OS=Phoenix dactylifera OX=42345 GN=LOC103709942 PE=3 SV=1	PREDICTED: cytochrome P450 86B1 [Phoenix dactylifera]	PREDICTED: Asparagus officinalis cytochrome P450 86B1 (LOC109824637), mRNA
TRINITY_DN148796_c1_g1	[Q]	Secondary metabolites biosynthesis, transport and catabolism	Molecular Function: monooxygenase activity (GO:0004497);; Molecular Function: iron ion binding (GO:0005506);; Cellular Component: endoplasmic reticulum (GO:0005783);; Molecular Function: electron transfer activity (GO:0009055);; Biological Process: suberin biosynthetic process (GO:0010345);; Molecular Function: oxidoreductase activity, acting on paired donors, with incorporation or reduction of m…	--	[QI]	--	Cytochrome P450	Cytochrome P450 86B1 OS=Arabidopsis thaliana OX=3702 GN=CYP86B1 PE=2 SV=1	cytochrome P450 86B1 OS=Phoenix dactylifera OX=42345 GN=LOC103712453 PE=3 SV=1	PREDICTED: cytochrome P450 86B1-like [Setaria italica]	PREDICTED: Phoenix dactylifera cytochrome P450 86B1-like (LOC103711959), mRNA
TRINITY_DN213533_c0_g1	[Q]	Secondary metabolites biosynthesis, transport and catabolism	--	--	[QI]	--	Cytochrome P450	Cytochrome P450 86B1 OS=Arabidopsis thaliana OX=3702 GN=CYP86B1 PE=2 SV=1	Predicted protein OS=Hordeum vulgare subsp. vulgare OX=112509 PE=2 SV=1	hypothetical protein A1O9_03480 [Exophiala aquamarina CBS 119918]	--
TRINITY_DN146158_c4_g8	--	--	--	--	[QI]	--	--	Cytochrome P450 87A3 OS=Oryza sativa subsp. japonica OX=39947 GN=CYP87A3 PE=2 SV=3	Uncharacterized protein OS=Musa acuminata subsp. malaccensis OX=214687 GN=103984800 PE=3 SV=1	PREDICTED: cytochrome P450 87A3-like [Musa acuminata subsp. malaccensis]	--
TRINITY_DN141980_c5_g2	--	--	Molecular Function: monooxygenase activity (GO:0004497);; Molecular Function: oxidoreductase activity, acting on paired donors, with incorporation or reduction of molecular oxygen (GO:0016705);; Molecular Function: metal ion binding (GO:0046872);;	--	[QI]	--	Cytochrome P450	Cytochrome P450 87A3 OS=Oryza sativa subsp. japonica OX=39947 GN=CYP87A3 PE=2 SV=3	cytochrome P450 87A3 OS=Phoenix dactylifera OX=42345 GN=LOC103714144 PE=3 SV=1	PREDICTED: cytochrome P450 87A3 [Phoenix dactylifera]	--
TRINITY_DN157897_c1_g1	[Q]	Secondary metabolites biosynthesis, transport and catabolism	Cellular Component: cytoplasmic vesicle (GO:0016023);; Molecular Function: oxidoreductase activity (GO:0016491);; Molecular Function: metal ion binding (GO:0046872);;	--	[QI]	--	Cytochrome P450	Cytochrome P450 88A1 OS=Zea mays OX=4577 GN=CYP88A1 PE=2 SV=1	ent-kaurenoic acid oxidase 2-like OS=Phoenix dactylifera OX=42345 GN=LOC103720107 PE=3 SV=1	PREDICTED: ent-kaurenoic acid oxidase 2-like [Elaeis guineensis]	--
TRINITY_DN158729_c3_g3	--	--	Cellular Component: cytoplasmic vesicle (GO:0016023);; Molecular Function: oxidoreductase activity (GO:0016491);; Molecular Function: metal ion binding (GO:0046872);;	--	[Q]	Secondary metabolites biosynthesis, transport and catabolism	--	Cytochrome P450 89A2 OS=Arabidopsis thaliana OX=3702 GN=CYP89A2 PE=2 SV=2	Uncharacterized protein OS=Musa acuminata subsp. malaccensis OX=214687 PE=3 SV=1	PREDICTED: cytochrome P450 89A2-like [Phoenix dactylifera]	--
TRINITY_DN154364_c2_g1	[Q]	Secondary metabolites biosynthesis, transport and catabolism	Molecular Function: monooxygenase activity (GO:0004497);; Molecular Function: iron ion binding (GO:0005506);; Molecular Function: electron transfer activity (GO:0009055);; Molecular Function: oxidoreductase activity, acting on paired donors, with incorporation or reduction of molecular oxygen (GO:0016705);; Molecular Function: oxygen binding (GO:0019825);; Molecular Function: heme binding (GO:002…	--	[Q]	Secondary metabolites biosynthesis, transport and catabolism	Cytochrome P450	Cytochrome P450 89A2 OS=Arabidopsis thaliana OX=3702 GN=CYP89A2 PE=2 SV=2	cytochrome P450 89A2-like isoform X1 OS=Phoenix dactylifera OX=42345 GN=LOC103712479 PE=3 SV=1	hypothetical protein POPTR_0177s002201g, partial [Populus trichocarpa]	PREDICTED: Brachypodium distachyon cytochrome P450 89A2 (LOC100835232), transcript variant X11, mRNA
TRINITY_DN147678_c0_g1	[Q]	Secondary metabolites biosynthesis, transport and catabolism	--	--	[Q]	Secondary metabolites biosynthesis, transport and catabolism	Cytochrome P450	Cytochrome P450 89A2 OS=Arabidopsis thaliana OX=3702 GN=CYP89A2 PE=2 SV=2	cytochrome P450 89A2-like isoform X1 OS=Phoenix dactylifera OX=42345 GN=LOC103712479 PE=3 SV=1	PREDICTED: cytochrome P450 89A2-like [Elaeis guineensis]	PREDICTED: Eucalyptus grandis cytochrome P450 89A2 (LOC104429297), mRNA
TRINITY_DN147678_c0_g2	[Q]	Secondary metabolites biosynthesis, transport and catabolism	--	--	[Q]	Secondary metabolites biosynthesis, transport and catabolism	Cytochrome P450	Cytochrome P450 89A2 OS=Arabidopsis thaliana OX=3702 GN=CYP89A2 PE=2 SV=2	cytochrome P450 89A2-like isoform X1 OS=Phoenix dactylifera OX=42345 GN=LOC103712479 PE=3 SV=1	PREDICTED: cytochrome P450 89A2-like [Elaeis guineensis]	PREDICTED: Phoenix dactylifera cytochrome P450 89A2-like (LOC103712479), transcript variant X1, mRNA
TRINITY_DN132655_c3_g2	--	--	Molecular Function: monooxygenase activity (GO:0004497);; Molecular Function: iron ion binding (GO:0005506);; Molecular Function: electron transfer activity (GO:0009055);; Molecular Function: oxidoreductase activity, acting on paired donors, with incorporation or reduction of molecular oxygen (GO:0016705);; Molecular Function: heme binding (GO:0020037);; Biological Process: oxidation-reduction pr…	--	[Q]	Secondary metabolites biosynthesis, transport and catabolism	Cytochrome P450	Cytochrome P450 89A2 OS=Arabidopsis thaliana OX=3702 GN=CYP89A2 PE=2 SV=2	cytochrome P450 89A2-like isoform X1 OS=Phoenix dactylifera OX=42345 GN=LOC103712479 PE=3 SV=1	PREDICTED: cytochrome P450 89A2-like [Phoenix dactylifera]	PREDICTED: Musa acuminata subsp. malaccensis cytochrome P450 89A2-like (LOC103990446), mRNA
TRINITY_DN132655_c3_g4	--	--	Molecular Function: monooxygenase activity (GO:0004497);; Molecular Function: iron ion binding (GO:0005506);; Molecular Function: electron transfer activity (GO:0009055);; Molecular Function: oxidoreductase activity, acting on paired donors, with incorporation or reduction of molecular oxygen (GO:0016705);; Molecular Function: heme binding (GO:0020037);; Biological Process: oxidation-reduction pr…	--	[Q]	Secondary metabolites biosynthesis, transport and catabolism	Cytochrome P450	Cytochrome P450 89A2 OS=Arabidopsis thaliana OX=3702 GN=CYP89A2 PE=2 SV=2	cytochrome P450 89A2-like isoform X1 OS=Phoenix dactylifera OX=42345 GN=LOC103712479 PE=3 SV=1	PREDICTED: cytochrome P450 89A2-like [Phoenix dactylifera]	PREDICTED: Aegilops tauschii subsp. tauschii cytochrome P450 89A2-like (LOC109756772), mRNA
TRINITY_DN158729_c3_g5	[Q]	Secondary metabolites biosynthesis, transport and catabolism	--	--	[Q]	Secondary metabolites biosynthesis, transport and catabolism	Cytochrome P450	Cytochrome P450 89A2 OS=Arabidopsis thaliana OX=3702 GN=CYP89A2 PE=2 SV=2	cytochrome P450 89A2-like isoform X1 OS=Phoenix dactylifera OX=42345 GN=LOC103712479 PE=3 SV=1	PREDICTED: cytochrome P450 89A2-like [Elaeis guineensis]	PREDICTED: Musa acuminata subsp. malaccensis cytochrome P450 89A2-like (LOC103990446), mRNA
TRINITY_DN158729_c3_g1	--	--	--	--	[Q]	Secondary metabolites biosynthesis, transport and catabolism	Cytochrome P450	Cytochrome P450 89A2 OS=Arabidopsis thaliana OX=3702 GN=CYP89A2 PE=2 SV=2	cytochrome P450 89A2-like isoform X2 OS=Phoenix dactylifera OX=42345 GN=LOC103712479 PE=3 SV=1	PREDICTED: cytochrome P450 89A2-like [Phoenix dactylifera]	PREDICTED: Sorghum bicolor cytochrome P450 89A2 (LOC8082586), mRNA
TRINITY_DN131947_c3_g1	[Q]	Secondary metabolites biosynthesis, transport and catabolism	--	--	[Q]	Secondary metabolites biosynthesis, transport and catabolism	Cytochrome P450	Cytochrome P450 89A2 OS=Arabidopsis thaliana OX=3702 GN=CYP89A2 PE=2 SV=2	cytochrome P450 89A2-like isoform X2 OS=Phoenix dactylifera OX=42345 GN=LOC103712479 PE=3 SV=1	PREDICTED: cytochrome P450 89A2-like [Phoenix dactylifera]	PREDICTED: Elaeis guineensis cytochrome P450 89A2-like (LOC105059717), mRNA
TRINITY_DN140189_c0_g3	--	--	Cellular Component: cytoplasmic vesicle (GO:0016023);; Molecular Function: oxidoreductase activity (GO:0016491);; Molecular Function: metal ion binding (GO:0046872);;	--	[Q]	Secondary metabolites biosynthesis, transport and catabolism	Cytochrome P450	Cytochrome P450 89A2 OS=Arabidopsis thaliana OX=3702 GN=CYP89A2 PE=2 SV=2	cytochrome P450 89A2-like isoform X2 OS=Phoenix dactylifera OX=42345 GN=LOC103712479 PE=3 SV=1	PREDICTED: cytochrome P450 89A2-like [Phoenix dactylifera]	--
TRINITY_DN140189_c0_g2	[Q]	Secondary metabolites biosynthesis, transport and catabolism	--	--	[Q]	Secondary metabolites biosynthesis, transport and catabolism	Cytochrome P450	Cytochrome P450 89A2 OS=Arabidopsis thaliana OX=3702 GN=CYP89A2 PE=2 SV=2	cytochrome P450 89A2-like isoform X2 OS=Phoenix dactylifera OX=42345 GN=LOC103712479 PE=3 SV=1	PREDICTED: cytochrome P450 89A2-like [Phoenix dactylifera]	PREDICTED: Nicotiana tabacum cytochrome P450 77A1-like (LOC107761143), mRNA
TRINITY_DN143130_c0_g1	--	--	--	--	[Q]	Secondary metabolites biosynthesis, transport and catabolism	Cytochrome P450	Cytochrome P450 89A2 OS=Arabidopsis thaliana OX=3702 GN=CYP89A2 PE=2 SV=2	cytochrome P450 89A2-like OS=Phoenix dactylifera OX=42345 GN=LOC103712482 PE=3 SV=1	PREDICTED: cytochrome P450 89A2-like [Elaeis guineensis]	PREDICTED: Musa acuminata subsp. malaccensis cytochrome P450 89A2-like (LOC103992920), mRNA
TRINITY_DN147678_c1_g1	--	--	--	--	[Q]	Secondary metabolites biosynthesis, transport and catabolism	Cytochrome P450	Cytochrome P450 89A2 OS=Arabidopsis thaliana OX=3702 GN=CYP89A2 PE=2 SV=2	cytochrome P450 89A2-like OS=Phoenix dactylifera OX=42345 GN=LOC103712482 PE=3 SV=1	PREDICTED: cytochrome P450 89A2-like, partial [Phoenix dactylifera]	PREDICTED: Elaeis guineensis cytochrome P450 89A2 (LOC105054738), mRNA
TRINITY_DN147678_c1_g4	--	--	Molecular Function: monooxygenase activity (GO:0004497);; Biological Process: electron transport chain (GO:0022900);; Molecular Function: metal ion binding (GO:0046872);;	K00517|8e-64|osa:4349111|Os10g0515200	[Q]	Secondary metabolites biosynthesis, transport and catabolism	Cytochrome P450	Cytochrome P450 89A2 OS=Arabidopsis thaliana OX=3702 GN=CYP89A2 PE=2 SV=2	cytochrome P450 89A2-like OS=Phoenix dactylifera OX=42345 GN=LOC103712482 PE=3 SV=1	PREDICTED: cytochrome P450 89A2-like [Elaeis guineensis]	PREDICTED: Panicum hallii cytochrome P450 89A2-like (LOC112897447), mRNA
TRINITY_DN148770_c0_g2	[Q]	Secondary metabolites biosynthesis, transport and catabolism	Molecular Function: oxidoreductase activity (GO:0016491);; Molecular Function: metal ion binding (GO:0046872);;	K00517|9e-121|osa:4349111|Os10g0515200	[Q]	Secondary metabolites biosynthesis, transport and catabolism	Cytochrome P450	Cytochrome P450 89A2 OS=Arabidopsis thaliana OX=3702 GN=CYP89A2 PE=2 SV=2	cytochrome P450 89A2-like OS=Phoenix dactylifera OX=42345 GN=LOC103712482 PE=3 SV=1	PREDICTED: cytochrome P450 89A2-like [Musa acuminata subsp. malaccensis]	PREDICTED: Ananas comosus cytochrome P450 89A2-like (LOC109706189), mRNA
TRINITY_DN75005_c0_g2	--	--	Molecular Function: binding (GO:0005488);; Molecular Function: oxidoreductase activity (GO:0016491);; Biological Process: metabolic process (GO:0044710);; Biological Process: organic substance biosynthetic process (GO:1901576);;	--	[Q]	Secondary metabolites biosynthesis, transport and catabolism	Cytochrome P450	Cytochrome P450 89A2 OS=Arabidopsis thaliana OX=3702 GN=CYP89A2 PE=2 SV=2	Uncharacterized protein CYP794A1 OS=Selaginella moellendorffii OX=88036 GN=CYP794A1 PE=3 SV=1	hypothetical protein SELMODRAFT_124314 [Selaginella moellendorffii]	Anopheles gambiae str. PEST AGAP008682-RA (AgaP_AGAP008682), partial mRNA
TRINITY_DN121711_c0_g1	--	--	Molecular Function: monooxygenase activity (GO:0004497);; Molecular Function: iron ion binding (GO:0005506);; Cellular Component: plasma membrane (GO:0005886);; Molecular Function: electron transfer activity (GO:0009055);; Molecular Function: oxidoreductase activity, acting on paired donors, with incorporation or reduction of molecular oxygen (GO:0016705);; Molecular Function: oxygen binding (GO:…	K00517|5e-33|osa:4341855|Os06g0680700	[Q]	Secondary metabolites biosynthesis, transport and catabolism	Cytochrome P450	Cytochrome P450 89A2 OS=Arabidopsis thaliana OX=3702 GN=CYP89A2 PE=2 SV=2	Uncharacterized protein OS=Arundo donax OX=35708 PE=3 SV=1	PREDICTED: cytochrome P450 77A3-like [Phoenix dactylifera]	PREDICTED: Ananas comosus cytochrome P450 77A3 (LOC109720059), mRNA
TRINITY_DN155234_c2_g1	--	--	Molecular Function: binding (GO:0005488);; Molecular Function: oxidoreductase activity (GO:0016491);;	--	[Q]	Secondary metabolites biosynthesis, transport and catabolism	Cytochrome P450	Cytochrome P450 89A9 OS=Arabidopsis thaliana OX=3702 GN=CYP89A9 PE=2 SV=1	cytochrome P450 89A2-like isoform X2 OS=Phoenix dactylifera OX=42345 GN=LOC103712479 PE=3 SV=1	PREDICTED: cytochrome P450 89A2-like [Solanum pennellii]	PREDICTED: Cucumis melo cytochrome P450 89A2-like (LOC103501081), mRNA
TRINITY_DN155234_c2_g2	--	--	Molecular Function: binding (GO:0005488);; Molecular Function: oxidoreductase activity (GO:0016491);;	--	[Q]	Secondary metabolites biosynthesis, transport and catabolism	Cytochrome P450	Cytochrome P450 89A9 OS=Arabidopsis thaliana OX=3702 GN=CYP89A9 PE=2 SV=1	cytochrome P450 89A2-like isoform X2 OS=Phoenix dactylifera OX=42345 GN=LOC103712479 PE=3 SV=1	PREDICTED: cytochrome P450 89A2-like [Phoenix dactylifera]	PREDICTED: Cucumis melo cytochrome P450 89A2-like (LOC103501081), mRNA
TRINITY_DN148770_c0_g1	--	--	Molecular Function: monooxygenase activity (GO:0004497);; Molecular Function: iron ion binding (GO:0005506);; Molecular Function: electron transfer activity (GO:0009055);; Molecular Function: oxidoreductase activity, acting on paired donors, with incorporation or reduction of molecular oxygen (GO:0016705);; Molecular Function: heme binding (GO:0020037);; Biological Process: oxidation-reduction pr…	--	[Q]	Secondary metabolites biosynthesis, transport and catabolism	Cytochrome P450	Cytochrome P450 89A9 OS=Arabidopsis thaliana OX=3702 GN=CYP89A9 PE=2 SV=1	Cytochrome P450 89A9 (Fragment) OS=Ananas comosus OX=4615 GN=ACMD2_27428 PE=4 SV=1	PREDICTED: cytochrome P450 89A2-like [Musa acuminata subsp. malaccensis]	PREDICTED: Ananas comosus cytochrome P450 89A2-like (LOC109706189), mRNA
TRINITY_DN147678_c1_g2	--	--	Molecular Function: oxidoreductase activity (GO:0016491);; Molecular Function: metal ion binding (GO:0046872);;	--	[Q]	Secondary metabolites biosynthesis, transport and catabolism	Cytochrome P450	Cytochrome P450 89A9 OS=Arabidopsis thaliana OX=3702 GN=CYP89A9 PE=2 SV=1	Cytochrome P450 89A9 OS=Apostasia shenzhenica OX=1088818 GN=CYP89A9 PE=3 SV=1	PREDICTED: cytochrome P450 89A2-like, partial [Phoenix dactylifera]	PREDICTED: Elaeis guineensis cytochrome P450 89A2-like (LOC105043495), mRNA
TRINITY_DN136586_c1_g3	--	--	Molecular Function: binding (GO:0005488);; Molecular Function: oxidoreductase activity (GO:0016491);;	--	[Q]	Secondary metabolites biosynthesis, transport and catabolism	Cytochrome P450	Cytochrome P450 89A9 OS=Arabidopsis thaliana OX=3702 GN=CYP89A9 PE=2 SV=1	p450 domain-containing protein (Fragment) OS=Cephalotus follicularis OX=3775 GN=CFOL_v3_23645 PE=4 SV=1	PREDICTED: cytochrome P450 89A2-like [Elaeis guineensis]	PREDICTED: Panicum hallii cytochrome P450 89A2-like (LOC112878119), mRNA
TRINITY_DN136586_c1_g1	--	--	--	--	[Q]	Secondary metabolites biosynthesis, transport and catabolism	Cytochrome P450	Cytochrome P450 89A9 OS=Arabidopsis thaliana OX=3702 GN=CYP89A9 PE=2 SV=1	p450 domain-containing protein (Fragment) OS=Cephalotus follicularis OX=3775 GN=CFOL_v3_23645 PE=4 SV=1	PREDICTED: cytochrome P450 89A2-like [Elaeis guineensis]	--
TRINITY_DN136586_c0_g1	--	--	Molecular Function: binding (GO:0005488);; Molecular Function: oxidoreductase activity (GO:0016491);;	--	[Q]	Secondary metabolites biosynthesis, transport and catabolism	Cytochrome P450	Cytochrome P450 89A9 OS=Arabidopsis thaliana OX=3702 GN=CYP89A9 PE=2 SV=1	Uncharacterized protein OS=Prunus persica OX=3760 GN=PRUPE_2G296600 PE=3 SV=1	hypothetical protein PRUPE_ppa004356mg [Prunus persica]	--
TRINITY_DN141068_c4_g2	--	--	Molecular Function: iron ion binding (GO:0005506);; Molecular Function: electron transfer activity (GO:0009055);; Molecular Function: oxidoreductase activity, acting on paired donors, with incorporation or reduction of molecular oxygen (GO:0016705);; Molecular Function: heme binding (GO:0020037);; Biological Process: oxidation-reduction process (GO:0055114);;	K09587|2e-08|vvi:100241065|hypothetical protein LOC100241065	[QI]	--	--	Cytochrome P450 90B1 OS=Arabidopsis thaliana OX=3702 GN=CYP90B1 PE=1 SV=2	CYP90G1v3 OS=Veratrum californicum OX=50242 PE=2 SV=1	CYP90G1v3 [Veratrum californicum]	Veratrum californicum CYP90G2 mRNA, complete cds
TRINITY_DN142195_c0_g1	--	--	Molecular Function: binding (GO:0005488);; Molecular Function: oxidoreductase activity (GO:0016491);;	--	[QI]	--	--	Cytochrome P450 90B1 OS=Arabidopsis thaliana OX=3702 GN=CYP90B1 PE=1 SV=2	Cytochrome P450 90B1 OS=Ananas comosus OX=4615 GN=ACMD2_05008 PE=3 SV=1	Cytochrome P450 90B1 [Ananas comosus]	--
TRINITY_DN147798_c3_g6	--	--	Molecular Function: monooxygenase activity (GO:0004497);; Molecular Function: iron ion binding (GO:0005506);; Molecular Function: electron transfer activity (GO:0009055);; Molecular Function: oxidoreductase activity, acting on paired donors, with incorporation or reduction of molecular oxygen (GO:0016705);; Molecular Function: heme binding (GO:0020037);; Biological Process: oxidation-reduction pr…	K09587|2e-08|vvi:100241065|hypothetical protein LOC100241065	[QI]	--	--	Cytochrome P450 90B1 OS=Arabidopsis thaliana OX=3702 GN=CYP90B1 PE=1 SV=2	Uncharacterized protein OS=Glycine max OX=3847 GN=100802498 PE=3 SV=1	Cytochrome P450 90B1 [Glycine soja]	Veratrum californicum CYP90B27v1 mRNA, complete cds
TRINITY_DN140151_c4_g1	[Q]	Secondary metabolites biosynthesis, transport and catabolism	Molecular Function: oxidoreductase activity (GO:0016491);; Molecular Function: metal ion binding (GO:0046872);;	K09587|7e-120|pop:POPTR_719487|CYP90B7v1	[QI]	--	Cytochrome P450	Cytochrome P450 90B1 OS=Arabidopsis thaliana OX=3702 GN=CYP90B1 PE=1 SV=2		CYP90B27v2 [Veratrum californicum]	Veratrum californicum CYP90B27v1 mRNA, complete cds
TRINITY_DN147798_c3_g3	[Q]	Secondary metabolites biosynthesis, transport and catabolism	Molecular Function: monooxygenase activity (GO:0004497);; Molecular Function: iron ion binding (GO:0005506);; Molecular Function: electron transfer activity (GO:0009055);; Molecular Function: oxidoreductase activity, acting on paired donors, with incorporation or reduction of molecular oxygen (GO:0016705);; Molecular Function: heme binding (GO:0020037);; Biological Process: oxidation-reduction pr…	K09587|1e-97|vvi:100241065|hypothetical protein LOC100241065	[QI]	--	Cytochrome P450	Cytochrome P450 90B1 OS=Arabidopsis thaliana OX=3702 GN=CYP90B1 PE=1 SV=2	CYP90B27v2 OS=Veratrum californicum OX=50242 PE=2 SV=1	CYP90B27v2 [Veratrum californicum]	Veratrum californicum CYP90B27v1 mRNA, complete cds
TRINITY_DN141068_c4_g3	[Q]	Secondary metabolites biosynthesis, transport and catabolism	--	K09587|6e-84|vvi:100241065|hypothetical protein LOC100241065	[QI]	--	Cytochrome P450	Cytochrome P450 90B1 OS=Arabidopsis thaliana OX=3702 GN=CYP90B1 PE=1 SV=2	cytochrome P450 90B1-like OS=Phoenix dactylifera OX=42345 GN=LOC103707598 PE=3 SV=1	PREDICTED: cytochrome P450 90B1-like [Phoenix dactylifera]	Veratrum californicum CYP90G2 mRNA, complete cds
TRINITY_DN133228_c7_g1	[Q]	Secondary metabolites biosynthesis, transport and catabolism	--	K09587|6e-123|ath:AT3G50660|DWF4	[QI]	--	Cytochrome P450	Cytochrome P450 90B1 OS=Arabidopsis thaliana OX=3702 GN=CYP90B1 PE=1 SV=2	cytochrome P450 90B1-like OS=Phoenix dactylifera OX=42345 GN=LOC103718662 PE=3 SV=1	PREDICTED: cytochrome P450 90B1-like [Phoenix dactylifera]	--
TRINITY_DN136486_c2_g1	[Q]	Secondary metabolites biosynthesis, transport and catabolism	Molecular Function: binding (GO:0005488);; Molecular Function: oxidoreductase activity (GO:0016491);;	K09587|1e-101|rcu:RCOM_0536900|cytochrome P450, putative (EC:1.14.13.76)	[QI]	--	Cytochrome P450;; Cytochrome P450	Cytochrome P450 90B1 OS=Arabidopsis thaliana OX=3702 GN=CYP90B1 PE=1 SV=2	Cytochrome P450 OS=Chlorophytum borivilianum OX=503355 PE=2 SV=1	PREDICTED: cytochrome P450 90B1-like [Elaeis guineensis]	--
TRINITY_DN150468_c3_g1	--	--	Molecular Function: iron ion binding (GO:0005506);; Cellular Component: endoplasmic reticulum (GO:0005783);; Molecular Function: electron transfer activity (GO:0009055);; Biological Process: unidimensional cell growth (GO:0009826);; Biological Process: jasmonic acid mediated signaling pathway (GO:0009867);; Molecular Function: steroid 22-alpha hydroxylase activity (GO:0010012);; Biological Proces…	--	[QI]	--	--	Cytochrome P450 90B2 OS=Oryza sativa subsp. japonica OX=39947 GN=CYP90B2 PE=1 SV=1	Brassinosteroid synthesis1 OS=Zea mays OX=4577 GN=100191562 PE=4 SV=1	PREDICTED: cytochrome P450 90B1 isoform X1 [Tarenaya hassleriana]	--
TRINITY_DN147798_c3_g4	--	--	Molecular Function: monooxygenase activity (GO:0004497);; Molecular Function: iron ion binding (GO:0005506);; Molecular Function: electron transfer activity (GO:0009055);; Molecular Function: oxidoreductase activity, acting on paired donors, with incorporation or reduction of molecular oxygen (GO:0016705);; Molecular Function: heme binding (GO:0020037);; Biological Process: oxidation-reduction pr…	--	[QI]	--	--	Cytochrome P450 90B2 OS=Oryza sativa subsp. japonica OX=39947 GN=CYP90B2 PE=1 SV=1	CYP90B27v2 OS=Veratrum californicum OX=50242 PE=2 SV=1	CYP90B27v2 [Veratrum californicum]	Veratrum californicum CYP90B27v2 mRNA, complete cds
TRINITY_DN157344_c0_g3	--	--	--	--	[QI]	--	--	Cytochrome P450 90B2 OS=Oryza sativa subsp. japonica OX=39947 GN=CYP90B2 PE=1 SV=1	CYP90G1v3 OS=Veratrum californicum OX=50242 PE=2 SV=1	CYP90G1v3 [Veratrum californicum]	Veratrum californicum CYP90G2 mRNA, complete cds
TRINITY_DN147262_c1_g3	--	--	Molecular Function: monooxygenase activity (GO:0004497);; Biological Process: steroid biosynthetic process (GO:0006694);; Biological Process: anatomical structure morphogenesis (GO:0009653);; Biological Process: response to jasmonic acid (GO:0009753);; Biological Process: cellular process (GO:0044763);; Biological Process: alcohol biosynthetic process (GO:0046165);; Molecular Function: metal ion …	K09587|2e-10|osa:4332134|Os03g0227700	[QI]	--	--	Cytochrome P450 90B2 OS=Oryza sativa subsp. japonica OX=39947 GN=CYP90B2 PE=1 SV=1	Cytochrome P450 90B1 OS=Dendrobium catenatum OX=906689 GN=CYP90B1 PE=3 SV=1	hypothetical protein OsI_10612 [Oryza sativa Indica Group]	--
TRINITY_DN147798_c3_g1	--	--	--	--	[QI]	--	--	Cytochrome P450 90B2 OS=Oryza sativa subsp. japonica OX=39947 GN=CYP90B2 PE=1 SV=1	cytochrome P450 90B1-like OS=Phoenix dactylifera OX=42345 GN=LOC103704238 PE=4 SV=1	PREDICTED: cytochrome P450 90B1-like [Phoenix dactylifera]	--
TRINITY_DN145346_c3_g1	--	--	Molecular Function: monooxygenase activity (GO:0004497);; Molecular Function: iron ion binding (GO:0005506);; Molecular Function: electron transfer activity (GO:0009055);; Molecular Function: oxidoreductase activity, acting on paired donors, with incorporation or reduction of molecular oxygen (GO:0016705);; Molecular Function: heme binding (GO:0020037);; Biological Process: oxidation-reduction pr…	--	[QI]	--	--	Cytochrome P450 90B2 OS=Oryza sativa subsp. japonica OX=39947 GN=CYP90B2 PE=1 SV=1	Succinate dehydrogenase [ubiquinone] flavoprotein subunit, mitochondrial OS=Capsicum baccatum OX=33114 GN=CQW23_05057 PE=3 SV=1	PREDICTED: cytochrome P450 90B1-like [Phoenix dactylifera]	PREDICTED: Asparagus officinalis cytochrome P450 90B2-like (LOC109834432), mRNA
TRINITY_DN157938_c1_g1	[Q]	Secondary metabolites biosynthesis, transport and catabolism	Molecular Function: binding (GO:0005488);; Molecular Function: oxidoreductase activity (GO:0016491);;	K09587|2e-60|vvi:100241065|hypothetical protein LOC100241065	[QI]	--	Cytochrome P450	Cytochrome P450 90B2 OS=Oryza sativa subsp. japonica OX=39947 GN=CYP90B2 PE=1 SV=1	CYP90G1v3 OS=Veratrum californicum OX=50242 PE=2 SV=1	CYP90G1v3 [Veratrum californicum]	Veratrum californicum CYP90G1v3 mRNA, complete cds
TRINITY_DN147798_c3_g2	[Q]	Secondary metabolites biosynthesis, transport and catabolism	--	K09587|2e-174|vvi:100241065|hypothetical protein LOC100241065	[QI]	--	Cytochrome P450	Cytochrome P450 90B2 OS=Oryza sativa subsp. japonica OX=39947 GN=CYP90B2 PE=1 SV=1	cytochrome P450 90B1-like OS=Phoenix dactylifera OX=42345 GN=LOC103697967 PE=4 SV=1	PREDICTED: cytochrome P450 90B1-like [Phoenix dactylifera]	PREDICTED: Ananas comosus cytochrome P450 90B1-like (LOC109718748), mRNA
TRINITY_DN141286_c2_g4	[Q]	Secondary metabolites biosynthesis, transport and catabolism	Molecular Function: binding (GO:0005488);; Molecular Function: oxidoreductase activity (GO:0016491);;	K09587|2e-57|vvi:100241065|hypothetical protein LOC100241065	[QI]	--	Cytochrome P450	Cytochrome P450 90B2 OS=Oryza sativa subsp. japonica OX=39947 GN=CYP90B2 PE=1 SV=1	cytochrome P450 90B1-like OS=Phoenix dactylifera OX=42345 GN=LOC103718662 PE=3 SV=1	PREDICTED: cytochrome P450 90B1-like [Phoenix dactylifera]	--
TRINITY_DN159885_c6_g1	--	--	Molecular Function: monooxygenase activity (GO:0004497);; Molecular Function: iron ion binding (GO:0005506);; Molecular Function: electron transfer activity (GO:0009055);; Molecular Function: oxidoreductase activity, acting on paired donors, with incorporation or reduction of molecular oxygen (GO:0016705);; Molecular Function: heme binding (GO:0020037);; Biological Process: oxidation-reduction pr…	--	[QI]	--	Cytochrome P450	Cytochrome P450 90B2 OS=Oryza sativa subsp. japonica OX=39947 GN=CYP90B2 PE=1 SV=1	Uncharacterized protein OS=Hordeum vulgare subsp. vulgare OX=112509 GN=4332134 PE=4 SV=1	PREDICTED: cytochrome P450 90B1-like isoform X2 [Elaeis guineensis]	--
TRINITY_DN145787_c2_g1	[Q]	Secondary metabolites biosynthesis, transport and catabolism	Molecular Function: iron ion binding (GO:0005506);; Molecular Function: electron transfer activity (GO:0009055);; Biological Process: brassinosteroid biosynthetic process (GO:0016132);; Molecular Function: oxidoreductase activity, acting on paired donors, with incorporation or reduction of molecular oxygen, NAD(P)H as one donor, and incorporation of one atom of oxygen (GO:0016709);; Molecular Fun…	--	[QI]	--	Cytochrome P450	Cytochrome P450 90D2 OS=Oryza sativa subsp. japonica OX=39947 GN=CYP90D2 PE=1 SV=1	cytochrome P450 90D2-like OS=Phoenix dactylifera OX=42345 GN=LOC103718648 PE=3 SV=1	PREDICTED: cytochrome P450 90D2-like [Phoenix dactylifera]	PREDICTED: Musa acuminata subsp. malaccensis cytochrome P450 90D2-like (LOC103999307), transcript variant X6, mRNA
TRINITY_DN156660_c3_g1	--	--	Molecular Function: monooxygenase activity (GO:0004497);; Molecular Function: oxidoreductase activity, acting on paired donors, with incorporation or reduction of molecular oxygen (GO:0016705);; Molecular Function: metal ion binding (GO:0046872);;	--	[Q]	Secondary metabolites biosynthesis, transport and catabolism	Cytochrome P450	Cytochrome P450 93A2 OS=Glycine max OX=3847 GN=CYP93A2 PE=2 SV=1	Geraniol 8-hydroxylase OS=Ananas comosus OX=4615 GN=ACMD2_10245 PE=3 SV=1	Geraniol 8-hydroxylase [Ananas comosus]	--
TRINITY_DN134081_c0_g1	--	--	Molecular Function: oxidoreductase activity (GO:0016491);; Molecular Function: metal ion binding (GO:0046872);;	--	[Q]	Secondary metabolites biosynthesis, transport and catabolism	Cytochrome P450	Cytochrome P450 93A3 OS=Glycine max OX=3847 GN=CYP93A3 PE=2 SV=1	Geraniol 8-hydroxylase OS=Ananas comosus OX=4615 GN=ACMD2_10245 PE=3 SV=1	Geraniol 8-hydroxylase [Ananas comosus]	--
TRINITY_DN152280_c0_g4	[Q]	Secondary metabolites biosynthesis, transport and catabolism	Cellular Component: membrane (GO:0016020);; Molecular Function: oxidoreductase activity (GO:0016491);; Molecular Function: metal ion binding (GO:0046872);;	--	[Q]	Secondary metabolites biosynthesis, transport and catabolism	Cytochrome P450	Cytochrome P450 93A3 OS=Glycine max OX=3847 GN=CYP93A3 PE=2 SV=1	Uncharacterized protein OS=Cynara cardunculus var. scolymus OX=59895 GN=Ccrd_009502 PE=3 SV=1	hypothetical protein Ccrd_009502 [Cynara cardunculus var. scolymus]	Triticum aestivum genome assembly, chromosome: 7D
TRINITY_DN142431_c1_g7	[Q]	Secondary metabolites biosynthesis, transport and catabolism	Molecular Function: binding (GO:0005488);; Molecular Function: oxidoreductase activity (GO:0016491);;	--	[QI]	--	Cytochrome P450	Cytochrome P450 94A1 OS=Vicia sativa OX=3908 GN=CYP94A1 PE=2 SV=2	CYP94N2v2 OS=Veratrum californicum OX=50242 PE=2 SV=1	CYP94N2v2 [Veratrum californicum]	Veratrum californicum CYP94N2v2 mRNA, complete cds
TRINITY_DN158906_c1_g2	[Q]	Secondary metabolites biosynthesis, transport and catabolism	Biological Process: metabolic process (GO:0008152);; Molecular Function: oxidoreductase activity (GO:0016491);; Molecular Function: metal ion binding (GO:0046872);;	--	[QI]	--	Cytochrome P450	Cytochrome P450 94A1 OS=Vicia sativa OX=3908 GN=CYP94A1 PE=2 SV=2	Cytochrome P450 94A1 OS=Ananas comosus OX=4615 GN=ACMD2_16547 PE=3 SV=1	Cytochrome P450 94A1 [Ananas comosus]	PREDICTED: Vigna radiata var. radiata cytochrome P450 94B3 (LOC106753661), mRNA
TRINITY_DN148796_c0_g1	--	--	Molecular Function: binding (GO:0005488);; Molecular Function: oxidoreductase activity (GO:0016491);;	--	[QI]	--	Cytochrome P450	Cytochrome P450 94A1 OS=Vicia sativa OX=3908 GN=CYP94A1 PE=2 SV=2	cytochrome P450 94A1 OS=Phoenix dactylifera OX=42345 GN=LOC103706277 PE=3 SV=1	PREDICTED: cytochrome P450 94A1 [Phoenix dactylifera]	--
TRINITY_DN160067_c5_g2	[Q]	Secondary metabolites biosynthesis, transport and catabolism	Molecular Function: oxidoreductase activity (GO:0016491);; Molecular Function: metal ion binding (GO:0046872);;	--	[QI]	--	Cytochrome P450	Cytochrome P450 94A1 OS=Vicia sativa OX=3908 GN=CYP94A1 PE=2 SV=2	cytochrome P450 94A1 OS=Phoenix dactylifera OX=42345 GN=LOC103706277 PE=3 SV=1	PREDICTED: cytochrome P450 94B3-like [Elaeis guineensis]	PREDICTED: Oryza brachyantha cytochrome P450 94B3-like (LOC102715350), mRNA
TRINITY_DN157804_c4_g1	[Q]	Secondary metabolites biosynthesis, transport and catabolism	--	--	[QI]	--	Cytochrome P450	Cytochrome P450 94A1 OS=Vicia sativa OX=3908 GN=CYP94A1 PE=2 SV=2	cytochrome P450 94A1-like OS=Phoenix dactylifera OX=42345 GN=LOC103707599 PE=3 SV=1	PREDICTED: cytochrome P450 94A1-like [Phoenix dactylifera]	PREDICTED: Dendrobium catenatum cytochrome P450 94B1-like (LOC110093522), mRNA
TRINITY_DN155437_c0_g5	--	--	Cellular Component: chloroplast (GO:0009507);; Molecular Function: oxidoreductase activity (GO:0016491);; Molecular Function: oxygen binding (GO:0019825);;	K00517|2e-25|ath:AT3G56630|CYP94D2	[QI]	--	Cytochrome P450	Cytochrome P450 94A1 OS=Vicia sativa OX=3908 GN=CYP94A1 PE=2 SV=2	cytochrome P450 94A1-like OS=Phoenix dactylifera OX=42345 GN=LOC103707599 PE=3 SV=1	PREDICTED: cytochrome P450 94A1-like [Phoenix dactylifera]	--
TRINITY_DN157804_c3_g1	--	--	Molecular Function: binding (GO:0005488);; Cellular Component: cytoplasmic vesicle (GO:0016023);; Molecular Function: oxidoreductase activity (GO:0016491);;	--	[QI]	--	Cytochrome P450	Cytochrome P450 94A1 OS=Vicia sativa OX=3908 GN=CYP94A1 PE=2 SV=2	cytochrome P450 94A1-like OS=Phoenix dactylifera OX=42345 GN=LOC103724058 PE=3 SV=1	PREDICTED: cytochrome P450 94A1-like [Elaeis guineensis]	PREDICTED: Oryza sativa Japonica Group cytochrome P450 94B3 (LOC9266794), mRNA
TRINITY_DN133907_c4_g1	--	--	Cellular Component: cytoplasmic vesicle (GO:0016023);; Molecular Function: oxidoreductase activity (GO:0016491);; Molecular Function: metal ion binding (GO:0046872);;	--	[QI]	--	Cytochrome P450	Cytochrome P450 94A1 OS=Vicia sativa OX=3908 GN=CYP94A1 PE=2 SV=2	cytochrome P450 94A1-like OS=Phoenix dactylifera OX=42345 GN=LOC103724058 PE=3 SV=1	PREDICTED: cytochrome P450 94A1-like [Phoenix dactylifera]	PREDICTED: Phoenix dactylifera cytochrome P450 94A1-like (LOC103724058), mRNA
TRINITY_DN148796_c0_g2	--	--	Molecular Function: binding (GO:0005488);; Molecular Function: oxidoreductase activity (GO:0016491);;	--	[QI]	--	Cytochrome P450	Cytochrome P450 94A1 OS=Vicia sativa OX=3908 GN=CYP94A1 PE=2 SV=2	cytochrome P450 94A2-like OS=Phoenix dactylifera OX=42345 GN=LOC103706276 PE=3 SV=1	PREDICTED: cytochrome P450 94A2-like [Phoenix dactylifera]	--
TRINITY_DN158906_c0_g1	[Q]	Secondary metabolites biosynthesis, transport and catabolism	Molecular Function: iron ion binding (GO:0005506);; Molecular Function: electron transfer activity (GO:0009055);; Molecular Function: oxidoreductase activity, acting on paired donors, with incorporation or reduction of molecular oxygen, reduced flavin or flavoprotein as one donor, and incorporation of one atom of oxygen (GO:0016712);; Molecular Function: heme binding (GO:0020037);; Biological Pro…	--	[QI]	--	Cytochrome P450	Cytochrome P450 94A1 OS=Vicia sativa OX=3908 GN=CYP94A1 PE=2 SV=2	Predicted protein OS=Hordeum vulgare subsp. vulgare OX=112509 PE=2 SV=1	cytochrome P450 [Pyrenochaeta sp. DS3sAY3a]	--
TRINITY_DN145615_c0_g5	[Q]	Secondary metabolites biosynthesis, transport and catabolism	Molecular Function: monooxygenase activity (GO:0004497);; Molecular Function: iron ion binding (GO:0005506);; Molecular Function: electron transfer activity (GO:0009055);; Cellular Component: plastid (GO:0009536);; Molecular Function: oxidoreductase activity, acting on paired donors, with incorporation or reduction of molecular oxygen (GO:0016705);; Molecular Function: heme binding (GO:0020037);;…	--	[QI]	--	Cytochrome P450	Cytochrome P450 94A2 OS=Vicia sativa OX=3908 GN=CYP94A2 PE=2 SV=1	cytochrome P450 94A1 OS=Phoenix dactylifera OX=42345 GN=LOC103706277 PE=3 SV=1	PREDICTED: cytochrome P450 94A1 [Elaeis guineensis]	PREDICTED: Oryza brachyantha cytochrome P450 94B3-like (LOC102715350), mRNA
TRINITY_DN148796_c2_g2	--	--	Cellular Component: cytoplasmic vesicle (GO:0016023);; Molecular Function: oxidoreductase activity (GO:0016491);; Molecular Function: metal ion binding (GO:0046872);;	--	[QI]	--	Cytochrome P450	Cytochrome P450 94A2 OS=Vicia sativa OX=3908 GN=CYP94A2 PE=2 SV=1	cytochrome P450 94A1 OS=Phoenix dactylifera OX=42345 GN=LOC103706277 PE=3 SV=1	PREDICTED: cytochrome P450 94A1 [Phoenix dactylifera]	--
TRINITY_DN133891_c2_g1	--	--	--	K00517|1e-29|ath:AT3G56630|CYP94D2	[QI]	--	Cytochrome P450	Cytochrome P450 94A2 OS=Vicia sativa OX=3908 GN=CYP94A2 PE=2 SV=1	cytochrome P450 94A2 OS=Nicotiana sylvestris OX=4096 GN=LOC104237778 PE=3 SV=1	PREDICTED: cytochrome P450 94A2 [Nicotiana tomentosiformis]	PREDICTED: Musa acuminata subsp. malaccensis cytochrome P450 86B1-like (LOC103982415), transcript variant X2, mRNA
TRINITY_DN136273_c2_g4	--	--	Molecular Function: oxidoreductase activity (GO:0016491);; Molecular Function: metal ion binding (GO:0046872);;	--	[QI]	--	--	Cytochrome P450 94B1 OS=Arabidopsis thaliana OX=3702 GN=CYP94B1 PE=1 SV=1	cytochrome P450 94A2-like OS=Phoenix dactylifera OX=42345 GN=LOC103706276 PE=3 SV=1	PREDICTED: cytochrome P450 94A2-like [Phoenix dactylifera]	--
TRINITY_DN137524_c5_g2	--	--	--	--	--	--	--	Cytochrome P450 94B1 OS=Arabidopsis thaliana OX=3702 GN=CYP94B1 PE=1 SV=1	Uncharacterized protein OS=Musa acuminata subsp. malaccensis OX=214687 PE=3 SV=1	PREDICTED: cytochrome P450 94A1-like [Phoenix dactylifera]	--
TRINITY_DN138725_c4_g2	--	--	Cellular Component: cytoplasmic vesicle (GO:0016023);; Molecular Function: oxidoreductase activity (GO:0016491);; Molecular Function: metal ion binding (GO:0046872);;	--	[QI]	--	Cytochrome P450	Cytochrome P450 94B1 OS=Arabidopsis thaliana OX=3702 GN=CYP94B1 PE=1 SV=1	Predicted protein (Fragment) OS=Hordeum vulgare subsp. vulgare OX=112509 PE=2 SV=1	predicted protein, partial [Hordeum vulgare subsp. vulgare]	--
TRINITY_DN138725_c4_g1	--	--	Cellular Component: cytoplasmic vesicle (GO:0016023);; Molecular Function: oxidoreductase activity (GO:0016491);; Molecular Function: metal ion binding (GO:0046872);;	--	[QI]	--	--	Cytochrome P450 94B3 OS=Arabidopsis thaliana OX=3702 GN=CYP94B3 PE=1 SV=1	cytochrome P450 94A1 OS=Phoenix dactylifera OX=42345 GN=LOC103706277 PE=3 SV=1	PREDICTED: cytochrome P450 94A1 [Phoenix dactylifera]	--
TRINITY_DN149348_c3_g1	[Q]	Secondary metabolites biosynthesis, transport and catabolism	Molecular Function: oxidoreductase activity (GO:0016491);; Molecular Function: metal ion binding (GO:0046872);;	--	[QI]	--	Cytochrome P450	Cytochrome P450 94B3 OS=Arabidopsis thaliana OX=3702 GN=CYP94B3 PE=1 SV=1	cytochrome P450 94B3-like OS=Phoenix dactylifera OX=42345 GN=LOC103706541 PE=4 SV=1	PREDICTED: cytochrome P450 94B3-like [Musa acuminata subsp. malaccensis]	PREDICTED: Elaeis guineensis cytochrome P450 94B3 (LOC105051167), mRNA
TRINITY_DN154926_c1_g5	--	--	Molecular Function: monooxygenase activity (GO:0004497);; Cellular Component: cytoplasmic vesicle (GO:0016023);; Molecular Function: oxidoreductase activity, acting on paired donors, with incorporation or reduction of molecular oxygen (GO:0016705);; Molecular Function: metal ion binding (GO:0046872);;	--	[QI]	--	--	Cytochrome P450 94C1 OS=Arabidopsis thaliana OX=3702 GN=CYP94C1 PE=1 SV=1	Cytochrome P450 94A1 OS=Dendrobium catenatum OX=906689 GN=CYP94A1 PE=4 SV=1	PREDICTED: cytochrome P450 94C1-like [Elaeis guineensis]	Linum usitatissimum chromosome Lu6
TRINITY_DN117891_c0_g1	--	--	--	--	[QI]	--	Cytochrome P450	Cytochrome P450 94C1 OS=Arabidopsis thaliana OX=3702 GN=CYP94C1 PE=1 SV=1	Cytochrome P450 94A1 OS=Dendrobium catenatum OX=906689 GN=CYP94A1 PE=4 SV=1	PREDICTED: cytochrome P450 94C1-like [Musa acuminata subsp. malaccensis]	Triticum aestivum genome assembly, chromosome: 2A
TRINITY_DN158906_c1_g4	--	--	Cellular Component: cytoplasmic vesicle (GO:0016023);; Molecular Function: oxidoreductase activity (GO:0016491);; Molecular Function: metal ion binding (GO:0046872);;	--	[QI]	--	Cytochrome P450	Cytochrome P450 94C1 OS=Arabidopsis thaliana OX=3702 GN=CYP94C1 PE=1 SV=1	cytochrome P450 94A1 OS=Phoenix dactylifera OX=42345 GN=LOC103706277 PE=3 SV=1	PREDICTED: LOW QUALITY PROTEIN: cytochrome P450 94B3-like [Musa acuminata subsp. malaccensis]	PREDICTED: Elaeis guineensis cytochrome P450 94B3-like (LOC105057837), mRNA
TRINITY_DN145615_c0_g2	--	--	Molecular Function: monooxygenase activity (GO:0004497);; Molecular Function: iron ion binding (GO:0005506);; Molecular Function: electron transfer activity (GO:0009055);; Molecular Function: oxidoreductase activity, acting on paired donors, with incorporation or reduction of molecular oxygen (GO:0016705);; Molecular Function: heme binding (GO:0020037);; Biological Process: oxidation-reduction pr…	--	[QI]	--	Cytochrome P450	Cytochrome P450 94C1 OS=Arabidopsis thaliana OX=3702 GN=CYP94C1 PE=1 SV=1	cytochrome P450 94A1 OS=Phoenix dactylifera OX=42345 GN=LOC103706277 PE=3 SV=1	PREDICTED: cytochrome P450 94A1 [Elaeis guineensis]	Oryza sativa Indica Group cultivar Shuhui498 chromosome 1 sequence
TRINITY_DN154926_c1_g1	[Q]	Secondary metabolites biosynthesis, transport and catabolism	--	--	[QI]	--	Cytochrome P450	Cytochrome P450 94C1 OS=Arabidopsis thaliana OX=3702 GN=CYP94C1 PE=1 SV=1	cytochrome P450 94C1-like OS=Phoenix dactylifera OX=42345 GN=LOC103703220 PE=3 SV=1	PREDICTED: cytochrome P450 94C1-like [Elaeis guineensis]	Oryza sativa Indica Group cultivar Shuhui498 chromosome 11 sequence
TRINITY_DN154926_c1_g3	[Q]	Secondary metabolites biosynthesis, transport and catabolism	Molecular Function: oxidoreductase activity (GO:0016491);; Molecular Function: metal ion binding (GO:0046872);;	--	[QI]	--	Cytochrome P450	Cytochrome P450 94C1 OS=Arabidopsis thaliana OX=3702 GN=CYP94C1 PE=1 SV=1	cytochrome P450 94C1-like OS=Phoenix dactylifera OX=42345 GN=LOC103707962 PE=4 SV=1	PREDICTED: cytochrome P450 94C1-like [Elaeis guineensis]	PREDICTED: Phoenix dactylifera cytochrome P450 94C1-like (LOC103703220), mRNA
TRINITY_DN130331_c0_g1	--	--	Molecular Function: monooxygenase activity (GO:0004497);; Molecular Function: iron ion binding (GO:0005506);; Molecular Function: electron transfer activity (GO:0009055);; Molecular Function: oxidoreductase activity, acting on paired donors, with incorporation or reduction of molecular oxygen (GO:0016705);; Molecular Function: heme binding (GO:0020037);; Biological Process: oxidation-reduction pr…	--	[Q]	Secondary metabolites biosynthesis, transport and catabolism	Cytochrome P450	Cytochrome P450 94C1 OS=Arabidopsis thaliana OX=3702 GN=CYP94C1 PE=1 SV=1	Uncharacterized protein (Fragment) OS=Phytophthora parasitica CJ01A1 OX=1317063 GN=F441_09731 PE=3 SV=1	hypothetical protein AK830_g4320 [Neonectria ditissima]	Gaeumannomyces tritici R3-111a-1 pisatin demethylase mRNA
TRINITY_DN147436_c1_g2	--	--	Molecular Function: monooxygenase activity (GO:0004497);; Molecular Function: iron ion binding (GO:0005506);; Molecular Function: electron transfer activity (GO:0009055);; Molecular Function: oxidoreductase activity, acting on paired donors, with incorporation or reduction of molecular oxygen (GO:0016705);; Molecular Function: heme binding (GO:0020037);; Biological Process: oxidation-reduction pr…	--	[QI]	--	Cytochrome P450	Cytochrome P450 94C1 OS=Arabidopsis thaliana OX=3702 GN=CYP94C1 PE=1 SV=1	Uncharacterized protein OS=Aquilegia coerulea OX=218851 GN=AQUCO_02500346v1 PE=3 SV=1	PREDICTED: cytochrome P450 94A1 [Elaeis guineensis]	PREDICTED: Ananas comosus cytochrome P450 94B3-like (LOC109708925), mRNA
TRINITY_DN154926_c0_g1	--	--	Molecular Function: monooxygenase activity (GO:0004497);; Molecular Function: oxidoreductase activity, acting on paired donors, with incorporation or reduction of molecular oxygen (GO:0016705);; Molecular Function: metal ion binding (GO:0046872);;	--	[QI]	--	Cytochrome P450	Cytochrome P450 94C1 OS=Arabidopsis thaliana OX=3702 GN=CYP94C1 PE=1 SV=1	Uncharacterized protein OS=Hordeum vulgare subsp. vulgare OX=112509 PE=3 SV=1	PREDICTED: cytochrome P450 94A1-like [Prunus mume]	--
TRINITY_DN126509_c0_g1	[Q]	Secondary metabolites biosynthesis, transport and catabolism	--	--	[QI]	--	Cytochrome P450	Cytochrome P450 97B2, chloroplastic OS=Glycine max OX=3847 GN=CYP97B2 PE=2 SV=1	Cytochrome P450 4g15 OS=Anthurium amnicola OX=1678845 GN=Cyp4g15_1 PE=3 SV=1	hypothetical protein SPPG_00277 [Spizellomyces punctatus DAOM BR117]	PREDICTED: Nilaparvata lugens cytochrome P450 4C1-like (LOC111062417), mRNA
TRINITY_DN155527_c1_g1	[Q]	Secondary metabolites biosynthesis, transport and catabolism	Molecular Function: monooxygenase activity (GO:0004497);; Molecular Function: iron ion binding (GO:0005506);; Molecular Function: electron transfer activity (GO:0009055);; Cellular Component: chloroplast stroma (GO:0009570);; Cellular Component: chloroplast envelope (GO:0009941);; Molecular Function: oxidoreductase activity, acting on paired donors, with incorporation or reduction of molecular ox…	--	[QI]	--	Cytochrome P450	Cytochrome P450 97B2, chloroplastic OS=Glycine max OX=3847 GN=CYP97B2 PE=2 SV=1	cytochrome P450 97B2, chloroplastic OS=Phoenix dactylifera OX=42345 GN=LOC103721247 PE=3 SV=1	PREDICTED: cytochrome P450 97B2, chloroplastic [Elaeis guineensis]	PREDICTED: Phoenix dactylifera cytochrome P450 97B2, chloroplastic (LOC103721247), mRNA
TRINITY_DN49534_c0_g1	[Q]	Secondary metabolites biosynthesis, transport and catabolism	Molecular Function: monooxygenase activity (GO:0004497);; Molecular Function: oxidoreductase activity, acting on paired donors, with incorporation or reduction of molecular oxygen (GO:0016705);; Molecular Function: metal ion binding (GO:0046872);;	--	[QI]	--	Cytochrome P450	Cytochrome P450 97B2, chloroplastic OS=Glycine max OX=3847 GN=CYP97B2 PE=2 SV=1	Predicted protein OS=Hordeum vulgare subsp. vulgare OX=112509 PE=2 SV=1	putative cytochrome P450 [Phialocephala scopiformis]	--
TRINITY_DN115009_c0_g1	[Q]	Secondary metabolites biosynthesis, transport and catabolism	Molecular Function: oxidoreductase activity (GO:0016491);; Molecular Function: metal ion binding (GO:0046872);;	K09754|1e-31|vvi:100263633|hypothetical protein LOC100263633	[Q]	Secondary metabolites biosynthesis, transport and catabolism	Cytochrome P450	Cytochrome P450 98A1 OS=Sorghum bicolor OX=4558 GN=CYP98A1 PE=2 SV=1	Coumaroyl shikimate 3-hydroxylase 1 OS=Panicum virgatum OX=38727 PE=2 SV=1	cytochrome P450 [Phialocephala scopiformis]	--
TRINITY_DN136708_c1_g2	--	--	Molecular Function: oxidoreductase activity (GO:0016491);; Molecular Function: metal ion binding (GO:0046872);;	--	[Q]	Secondary metabolites biosynthesis, transport and catabolism	Cytochrome P450	Cytochrome P450 98A1 OS=Sorghum bicolor OX=4558 GN=CYP98A1 PE=2 SV=1	Cytochrome P450 OS=Cynara cardunculus var. scolymus OX=59895 GN=Ccrd_007861 PE=4 SV=1	cytochrome P450 [Cynara cardunculus var. scolymus]	--
TRINITY_DN140410_c6_g3	--	--	Molecular Function: monooxygenase activity (GO:0004497);; Molecular Function: iron ion binding (GO:0005506);; Molecular Function: electron transfer activity (GO:0009055);; Cellular Component: integral component of membrane (GO:0016021);; Molecular Function: oxidoreductase activity, acting on paired donors, with incorporation or reduction of molecular oxygen (GO:0016705);; Molecular Function: heme…	K09754|2e-45|sbi:SORBI_09g024210|hypothetical protein	[Q]	Secondary metabolites biosynthesis, transport and catabolism	Cytochrome P450	Cytochrome P450 98A1 OS=Sorghum bicolor OX=4558 GN=CYP98A1 PE=2 SV=1	p-coumarate 3-hydroxylase OS=Narcissus tazetta OX=54860 PE=2 SV=1	PREDICTED: cytochrome P450 98A2-like [Elaeis guineensis]	--
TRINITY_DN147991_c0_g1	[Q]	Secondary metabolites biosynthesis, transport and catabolism	--	--	[Q]	Secondary metabolites biosynthesis, transport and catabolism	Cytochrome P450	Cytochrome P450 98A1 OS=Sorghum bicolor OX=4558 GN=CYP98A1 PE=2 SV=1	Uncharacterized protein OS=Saprolegnia parasitica (strain CBS 223.65) OX=695850 GN=SPRG_05930 PE=3 SV=1	hypothetical protein AMAG_19630 [Allomyces macrogynus ATCC 38327]	--
TRINITY_DN137513_c2_g3	--	--	--	--	--	--	--	Cytochrome P450 98A2 OS=Glycine max OX=3847 GN=CYP98A2 PE=2 SV=1	--	--	--
TRINITY_DN136569_c0_g1	--	--	--	--	[Q]	Secondary metabolites biosynthesis, transport and catabolism	Cytochrome P450	Cytochrome P450 98A9 OS=Arabidopsis thaliana OX=3702 GN=CYP98A9 PE=1 SV=1	Putative cytochrome P450 6a14 OS=Anthurium amnicola OX=1678845 GN=Cyp6a14_0 PE=3 SV=1	PREDICTED: cytochrome P450 6B6-like [Pyrus x bretschneideri]	--
TRINITY_DN155404_c2_g1	--	--	Molecular Function: binding (GO:0005488);; Molecular Function: oxidoreductase activity (GO:0016491);;	--	--	--	--	Cytochrome P450 CYP71D313 OS=Panax ginseng OX=4054 PE=2 SV=1	Alpha-humulene 10-hydroxylase OS=Ananas comosus OX=4615 GN=ACMD2_17895 PE=3 SV=1	Alpha-humulene 10-hydroxylase [Ananas comosus]	--
TRINITY_DN142098_c0_g3	--	--	--	--	[Q]	Secondary metabolites biosynthesis, transport and catabolism	--	Cytochrome P450 CYP71D313 OS=Panax ginseng OX=4054 PE=2 SV=1	premnaspirodiene oxygenase-like OS=Phoenix dactylifera OX=42345 GN=LOC103708029 PE=3 SV=1	PREDICTED: premnaspirodiene oxygenase-like [Phoenix dactylifera]	--
TRINITY_DN142061_c3_g1	--	--	--	--	[Q]	Secondary metabolites biosynthesis, transport and catabolism	Cytochrome P450;; Cytochrome P450	Cytochrome P450 CYP71D313 OS=Panax ginseng OX=4054 PE=2 SV=1	premnaspirodiene oxygenase-like OS=Phoenix dactylifera OX=42345 GN=LOC103721933 PE=3 SV=1	PREDICTED: premnaspirodiene oxygenase-like [Phoenix dactylifera]	--
TRINITY_DN137729_c1_g1	--	--	--	--	--	--	--	Cytochrome P450 CYP72A219 OS=Panax ginseng OX=4054 PE=2 SV=1	Cytochrome P450 family protein OS=Medicago truncatula OX=3880 GN=25487126 PE=3 SV=1	cytochrome P450 family protein [Medicago truncatula]	--
TRINITY_DN159458_c2_g1	[Q]	Secondary metabolites biosynthesis, transport and catabolism	--	--	[QI]	--	Cytochrome P450	Cytochrome P450 CYP72A219 OS=Panax ginseng OX=4054 PE=2 SV=1	cytochrome P450 CYP72A219-like OS=Phoenix dactylifera OX=42345 GN=LOC103704270 PE=3 SV=1	PREDICTED: cytochrome P450 72A15-like isoform X2 [Elaeis guineensis]	PREDICTED: Eucalyptus grandis cytochrome P450 72A15 (LOC104448623), mRNA
TRINITY_DN135783_c1_g2	--	--	--	--	[QI]	--	Cytochrome P450	Cytochrome P450 CYP72A219 OS=Panax ginseng OX=4054 PE=2 SV=1	LOW QUALITY PROTEIN: cytochrome P450 CYP72A219-like OS=Phoenix dactylifera OX=42345 GN=LOC103713235 PE=3 SV=1	PREDICTED: LOW QUALITY PROTEIN: cytochrome P450 CYP72A219-like [Phoenix dactylifera]	--
TRINITY_DN132224_c0_g1	--	--	Molecular Function: monooxygenase activity (GO:0004497);; Molecular Function: iron ion binding (GO:0005506);; Molecular Function: electron transfer activity (GO:0009055);; Cellular Component: cytoplasmic vesicle (GO:0016023);; Molecular Function: oxidoreductase activity, acting on paired donors, with incorporation or reduction of molecular oxygen (GO:0016705);; Molecular Function: heme binding (G…	--	[QI]	--	--	Cytochrome P450 CYP72A219 OS=Panax ginseng OX=4054 PE=2 SV=1	LOW QUALITY PROTEIN: cytochrome P450 CYP72A219-like OS=Phoenix dactylifera OX=42345 GN=LOC103713235 PE=3 SV=1	PREDICTED: cytochrome P450 72A15-like isoform X3 [Elaeis guineensis]	--
TRINITY_DN159512_c6_g4	[Q]	Secondary metabolites biosynthesis, transport and catabolism	Molecular Function: binding (GO:0005488);; Molecular Function: oxidoreductase activity (GO:0016491);;	--	[Q]	Secondary metabolites biosynthesis, transport and catabolism	Cytochrome P450	Cytochrome P450 CYP736A12 OS=Panax ginseng OX=4054 PE=2 SV=1	Cytochrome OS=Capsicum annuum OX=4072 GN=T459_13857 PE=3 SV=1	PREDICTED: cytochrome P450 CYP736A12-like [Ziziphus jujuba]	PREDICTED: Eucalyptus grandis cytochrome P450 84A1 (LOC104419678), mRNA
TRINITY_DN143652_c0_g1	--	--	Molecular Function: monooxygenase activity (GO:0004497);; Molecular Function: iron ion binding (GO:0005506);; Molecular Function: electron transfer activity (GO:0009055);; Cellular Component: cytoplasmic vesicle (GO:0016023);; Molecular Function: oxidoreductase activity, acting on paired donors, with incorporation or reduction of molecular oxygen (GO:0016705);; Molecular Function: heme binding (G…	K00487|6e-116|osa:4329329|Os02g0467600	[Q]	Secondary metabolites biosynthesis, transport and catabolism	Cytochrome P450	Cytochrome P450 CYP73A100 OS=Panax ginseng OX=4054 PE=2 SV=1	cytochrome P450 CYP73A100-like OS=Phoenix dactylifera OX=42345 GN=LOC103713131 PE=3 SV=1	PREDICTED: cytochrome P450 CYP73A100-like [Elaeis guineensis]	Hyacinthus orientalis cinnamic acid 4-hydroxylase (C4H) mRNA, partial cds
TRINITY_DN94093_c0_g1	--	--	--	--	[Q]	Secondary metabolites biosynthesis, transport and catabolism	Cytochrome P450	Cytochrome P450 CYP749A22 OS=Panax ginseng OX=4054 PE=2 SV=1	cytochrome P450 CYP72A219-like OS=Nelumbo nucifera OX=4432 GN=LOC104586542 PE=3 SV=1	hypothetical protein PHLGIDRAFT_507626 [Phlebiopsis gigantea 11061_1 CR5-6]	--
TRINITY_DN128843_c2_g2	--	--	--	--	[Q]	Secondary metabolites biosynthesis, transport and catabolism	Cytochrome P450	Cytokinin hydroxylase OS=Arabidopsis thaliana OX=3702 GN=CYP735A1 PE=1 SV=1	Uncharacterized protein OS=Noccaea caerulescens OX=107243 GN=LE_TR2964_c2_g1_i1_g.9336 PE=3 SV=1	PREDICTED: cytochrome P450 734A6-like [Musa acuminata subsp. malaccensis]	--
TRINITY_DN139769_c2_g1	[Q]	Secondary metabolites biosynthesis, transport and catabolism	--	--	[Q]	Secondary metabolites biosynthesis, transport and catabolism	Cytochrome P450	Cytokinin hydroxylase OS=Arabidopsis thaliana OX=3702 GN=CYP735A2 PE=1 SV=1	Cytochrome P450, family 5, subfamily A (Thromboxane-A synthase) OS=Tetraselmis sp. GSL018 OX=582737 GN=CYP5A PE=3 SV=1	CYP5025 protein, partial [Phycomyces blakesleeanus NRRL 1555(-)]	--
TRINITY_DN244376_c0_g1	[Q]	Secondary metabolites biosynthesis, transport and catabolism	Molecular Function: binding (GO:0005488);; Molecular Function: oxidoreductase activity (GO:0016491);;	--	[QI]	--	Cytochrome P450	Cytokinin hydroxylase OS=Arabidopsis thaliana OX=3702 GN=CYP735A2 PE=1 SV=1	Uncharacterized protein OS=Solanum tuberosum OX=4113 GN=102603015 PE=4 SV=1	PREDICTED: cytokinin hydroxylase-like [Nicotiana tomentosiformis]	--
TRINITY_DN161269_c0_g1	--	--	Molecular Function: iron ion binding (GO:0005506);; Molecular Function: electron transfer activity (GO:0009055);; Cellular Component: integral component of membrane (GO:0016021);; Molecular Function: benzoate 4-monooxygenase activity (GO:0018664);; Molecular Function: heme binding (GO:0020037);; Biological Process: transmembrane transport (GO:0055085);; Biological Process: oxidation-reduction pro…	K10717|2e-08|ath:AT1G67110|CYP735A2	[Q]	Secondary metabolites biosynthesis, transport and catabolism	Cytochrome P450;; Cytochrome P450	Cytokinin hydroxylase OS=Arabidopsis thaliana OX=3702 GN=CYP735A2 PE=1 SV=1	Uncharacterized protein OS=Brassica rapa subsp. pekinensis OX=51351 PE=3 SV=1	Benzoate 4-monooxygenase [Rasamsonia emersonii CBS 393.64]	--
TRINITY_DN52177_c0_g1	[Q]	Secondary metabolites biosynthesis, transport and catabolism	Molecular Function: binding (GO:0005488);; Molecular Function: oxidoreductase activity (GO:0016491);;	--	[Q]	Secondary metabolites biosynthesis, transport and catabolism	Cytochrome P450	Ent-kaurene oxidase 2 OS=Oryza sativa subsp. japonica OX=39947 GN=CYP701A6 PE=1 SV=1	Ent-kaurene oxidase (Fragment) OS=Ehrharta erecta OX=96049 GN=KO2 PE=4 SV=1	ent-kaurene oxidase, partial [Ehrharta erecta]	--
TRINITY_DN141830_c0_g2	[Q]	Secondary metabolites biosynthesis, transport and catabolism	Molecular Function: monooxygenase activity (GO:0004497);; Molecular Function: iron ion binding (GO:0005506);; Cellular Component: endoplasmic reticulum (GO:0005783);; Molecular Function: electron transfer activity (GO:0009055);; Biological Process: gibberellin biosynthetic process (GO:0009686);; Cellular Component: chloroplast outer membrane (GO:0009707);; Biological Process: gibberellic acid med…	K04122|0.0|vvi:100255742|hypothetical protein LOC100255742	[Q]	Secondary metabolites biosynthesis, transport and catabolism	Cytochrome P450	Ent-kaurene oxidase 2 OS=Oryza sativa subsp. japonica OX=39947 GN=CYP701A6 PE=1 SV=1	ent-kaurene oxidase 2-like OS=Phoenix dactylifera OX=42345 GN=LOC103702042 PE=3 SV=1	PREDICTED: ent-kaurene oxidase, chloroplastic-like [Phoenix dactylifera]	PREDICTED: Phoenix dactylifera ent-kaurene oxidase 2-like (LOC103702042), mRNA
TRINITY_DN128858_c0_g2	[Q]	Secondary metabolites biosynthesis, transport and catabolism	--	--	[Q]	Secondary metabolites biosynthesis, transport and catabolism	Cytochrome P450	Ent-kaurene oxidase-like 5 OS=Oryza sativa subsp. japonica OX=39947 GN=CYP701A9 PE=2 SV=1	Cytochrome P450, family 5, subfamily A (Thromboxane-A synthase) OS=Tetraselmis sp. GSL018 OX=582737 GN=CYP5A PE=3 SV=1	PREDICTED: cytochrome P450 6k1-like [Pyrus x bretschneideri]	PREDICTED: Rhagoletis zephyria cytochrome P450 3A18-like (LOC108367762), mRNA
TRINITY_DN98202_c0_g1	[Q]	Secondary metabolites biosynthesis, transport and catabolism	Molecular Function: monooxygenase activity (GO:0004497);; Molecular Function: iron ion binding (GO:0005506);; Molecular Function: electron transfer activity (GO:0009055);; Molecular Function: oxidoreductase activity, acting on paired donors, with incorporation or reduction of molecular oxygen (GO:0016705);; Molecular Function: heme binding (GO:0020037);; Biological Process: oxidation-reduction pr…	--	[QI]	--	Cytochrome P450	Ent-kaurenoic acid oxidase 1 OS=Arabidopsis thaliana OX=3702 GN=KAO1 PE=2 SV=1	Uncharacterized protein OS=Gonium pectorale OX=33097 GN=GPECTOR_169g183 PE=3 SV=1	Cytochrome P450 55A3 [Neonectria ditissima]	Neurospora crassa OR74A cytochrome P450 55A2 (NCU06137), mRNA
TRINITY_DN153438_c0_g1	[Q]	Secondary metabolites biosynthesis, transport and catabolism	--	--	[QI]	--	Cytochrome P450	Ent-kaurenoic acid oxidase 2 OS=Arabidopsis thaliana OX=3702 GN=KAO2 PE=2 SV=2	ent-kaurenoic acid oxidase 2-like isoform X1 OS=Phoenix dactylifera OX=42345 GN=LOC103712708 PE=3 SV=1	PREDICTED: ent-kaurenoic acid oxidase 2-like [Elaeis guineensis]	--
TRINITY_DN133372_c3_g1	[Q]	Secondary metabolites biosynthesis, transport and catabolism	--	K04123|0.0|vvi:100251295|hypothetical protein LOC100251295	[QI]	--	Cytochrome P450	Ent-kaurenoic acid oxidase OS=Oryza sativa subsp. japonica OX=39947 GN=KAO PE=1 SV=1	Ent-kaurenoic acid oxidase 1 (Fragment) OS=Anthurium amnicola OX=1678845 GN=KAO1_1 PE=3 SV=1	PREDICTED: ent-kaurenoic acid oxidase 1-like [Elaeis guineensis]	PREDICTED: Musa acuminata subsp. malaccensis ent-kaurenoic acid oxidase 1 (LOC103978651), mRNA
TRINITY_DN155403_c2_g3	--	--	Molecular Function: binding (GO:0005488);;	--	--	--	Cytochrome P450	Ent-kaurenoic acid oxidase OS=Oryza sativa subsp. japonica OX=39947 GN=KAO PE=1 SV=1	Uncharacterized protein OS=Jatropha curcas OX=180498 GN=JCGZ_11574 PE=4 SV=1	hypothetical protein JCGZ_11574 [Jatropha curcas]	--
TRINITY_DN152369_c1_g5	--	--	--	--	[Q]	Secondary metabolites biosynthesis, transport and catabolism	Cytochrome P450	Ferruginol synthase OS=Salvia miltiorrhiza OX=226208 GN=CYP76AH1 PE=1 SV=1	Uncharacterized protein OS=Eucalyptus grandis OX=71139 GN=EUGRSUZ_D01633 PE=3 SV=1	PREDICTED: ferruginol synthase-like, partial [Sesamum indicum]	--
TRINITY_DN136708_c1_g1	--	--	--	--	[Q]	Secondary metabolites biosynthesis, transport and catabolism	Cytochrome P450	Flavonoid 3&apos;,5&apos;-hydroxylase 1 OS=Petunia hybrida OX=4102 GN=CYP75A1 PE=1 SV=1	Cytochrome P450 OS=Macleaya cordata OX=56857 GN=BVC80_9051g21 PE=4 SV=1	PREDICTED: 3,9-dihydroxypterocarpan 6A-monooxygenase-like [Musa acuminata subsp. malaccensis]	--
TRINITY_DN138450_c0_g1	[Q]	Secondary metabolites biosynthesis, transport and catabolism	Molecular Function: binding (GO:0005488);; Molecular Function: oxidoreductase activity (GO:0016491);;	--	[Q]	Secondary metabolites biosynthesis, transport and catabolism	Cytochrome P450	Flavonoid 3&apos;,5&apos;-hydroxylase OS=Solanum melongena OX=4111 GN=CYP75A2 PE=2 SV=1	Uncharacterized protein OS=Punica granatum OX=22663 GN=CRG98_020064 PE=3 SV=1	PREDICTED: flavonoid 3&apos;,5&apos;-hydroxylase 1 [Ricinus communis]	--
TRINITY_DN258975_c0_g1	--	--	Molecular Function: monooxygenase activity (GO:0004497);; Molecular Function: iron ion binding (GO:0005506);; Molecular Function: electron transfer activity (GO:0009055);; Molecular Function: oxidoreductase activity, acting on paired donors, with incorporation or reduction of molecular oxygen (GO:0016705);; Molecular Function: heme binding (GO:0020037);; Biological Process: oxidation-reduction pr…	--	[Q]	Secondary metabolites biosynthesis, transport and catabolism	Cytochrome P450	Flavonoid 3&apos;-monooxygenase CYP75B3 OS=Oryza sativa subsp. japonica OX=39947 GN=CYP75B3 PE=2 SV=1	Cytochrome P450 93A1 OS=Cajanus cajan OX=3821 GN=KK1_032424 PE=3 SV=1	hypothetical protein AK830_g7818 [Neonectria ditissima]	--
TRINITY_DN143366_c4_g1	--	--	Molecular Function: monooxygenase activity (GO:0004497);; Molecular Function: iron ion binding (GO:0005506);; Molecular Function: electron transfer activity (GO:0009055);; Biological Process: response to UV (GO:0009411);; Molecular Function: oxidoreductase activity, acting on paired donors, with incorporation or reduction of molecular oxygen (GO:0016705);; Molecular Function: heme binding (GO:002…	K05280|1e-48|sbi:SORBI_04g024730|hypothetical protein	[Q]	Secondary metabolites biosynthesis, transport and catabolism	Cytochrome P450	Flavonoid 3&apos;-monooxygenase CYP75B3 OS=Oryza sativa subsp. japonica OX=39947 GN=CYP75B3 PE=2 SV=1	Flavonoid 3'-hydroxylase OS=Tulipa fosteriana OX=93697 GN=F3'H1 PE=2 SV=1	flavonoid 3&apos;-hydroxylase [Tulipa fosteriana]	Zea mays uncharacterized LOC100279887 (LOC100279887), mRNA BT055063.1 Zea mays full-length cDNA clone ZM_BFb0089M01 mRNA, complete cds
TRINITY_DN52996_c0_g1	[Q]	Secondary metabolites biosynthesis, transport and catabolism	--	K05280|3e-14|osa:4348304|Os10g0320100	[Q]	Secondary metabolites biosynthesis, transport and catabolism	Cytochrome P450	Flavonoid 3&apos;-monooxygenase CYP75B3 OS=Oryza sativa subsp. japonica OX=39947 GN=CYP75B3 PE=2 SV=1	Uncharacterized protein OS=Hordeum vulgare subsp. vulgare OX=112509 GN=4348304 PE=3 SV=1	hypothetical protein M378DRAFT_804016 [Amanita muscaria Koide BX008]	--
TRINITY_DN265629_c0_g1	--	--	Molecular Function: binding (GO:0005488);; Molecular Function: oxidoreductase activity (GO:0016491);;	--	[QI]	--	Cytochrome P450	Flavonoid 3&apos;-monooxygenase OS=Arabidopsis thaliana OX=3702 GN=CYP75B1 PE=1 SV=1	Cytochrome p450 76c4-like protein (Fragment) OS=Trifolium pratense OX=57577 GN=L195_g037059 PE=4 SV=1	hypothetical protein PV07_02979 [Cladophialophora immunda]	--
TRINITY_DN124448_c0_g1	[Q]	Secondary metabolites biosynthesis, transport and catabolism	--	--	[Q]	Secondary metabolites biosynthesis, transport and catabolism	Cytochrome P450	Flavonoid 3&apos;-monooxygenase OS=Arabidopsis thaliana OX=3702 GN=CYP75B1 PE=1 SV=1	Uncharacterized protein (Fragment) OS=Eucalyptus grandis OX=71139 GN=EUGRSUZ_B02554 PE=3 SV=1	hypothetical protein SERLADRAFT_449399 [Serpula lacrymans var. lacrymans S7.9]	--
TRINITY_DN15227_c0_g1	[Q]	Secondary metabolites biosynthesis, transport and catabolism	Molecular Function: binding (GO:0005488);; Molecular Function: oxidoreductase activity (GO:0016491);;	--	[Q]	Secondary metabolites biosynthesis, transport and catabolism	Cytochrome P450	Flavonoid 3&apos;-monooxygenase OS=Petunia hybrida OX=4102 GN=CYP75B2 PE=2 SV=1	CYP76A26 OS=Catharanthus roseus OX=4058 PE=2 SV=1	Uncharacterized protein SAPIO_CDS9271 [Scedosporium apiospermum]	--
TRINITY_DN148049_c0_g1	[Q]	Secondary metabolites biosynthesis, transport and catabolism	--	--	[Q]	Secondary metabolites biosynthesis, transport and catabolism	Cytochrome P450	Flavonoid 3&apos;-monooxygenase OS=Petunia hybrida OX=4102 GN=CYP75B2 PE=2 SV=1	Cytochrome P450 OS=Sinopodophyllum hexandrum OX=93608 GN=CYP7 PE=2 SV=1	PREDICTED: flavonoid 3&apos;,5&apos;-hydroxylase 2-like [Elaeis guineensis]	PREDICTED: Eucalyptus grandis geraniol 8-hydroxylase (LOC104441865), mRNA
TRINITY_DN157084_c5_g3	--	--	--	--	[Q]	Secondary metabolites biosynthesis, transport and catabolism	Cytochrome P450	Flavonoid 3&apos;-monooxygenase OS=Petunia hybrida OX=4102 GN=CYP75B2 PE=2 SV=1	flavonoid 3'-monooxygenase-like OS=Nelumbo nucifera OX=4432 GN=LOC104611525 PE=3 SV=1	PREDICTED: flavonoid 3&apos;-monooxygenase-like [Nelumbo nucifera]	--
TRINITY_DN159512_c6_g1	[Q]	Secondary metabolites biosynthesis, transport and catabolism	Molecular Function: oxidoreductase activity (GO:0016491);; Molecular Function: metal ion binding (GO:0046872);;	--	[Q]	Secondary metabolites biosynthesis, transport and catabolism	Cytochrome P450	Geraniol 8-hydroxylase OS=Catharanthus roseus OX=4058 GN=CYP76B6 PE=1 SV=1	Cytochrome P450 76AD1-like protein (Fragment) OS=Pisonia umbellifera OX=169259 PE=2 SV=1	cytochrome P450 76AD1-like protein, partial [Pisonia umbellifera]	--
TRINITY_DN130557_c0_g1	[Q]	Secondary metabolites biosynthesis, transport and catabolism	Molecular Function: binding (GO:0005488);; Molecular Function: oxidoreductase activity (GO:0016491);;	--	[Q]	Secondary metabolites biosynthesis, transport and catabolism	Cytochrome P450	Geraniol 8-hydroxylase OS=Catharanthus roseus OX=4058 GN=CYP76B6 PE=1 SV=1	Cytochrome P450 CYP81Q41 OS=Salvia miltiorrhiza OX=226208 PE=2 SV=1	cytochrome P450-like protein [Alternaria alternata]	Rhinocladiella mackenziei CBS 650.93 hypothetical protein partial mRNA
TRINITY_DN137910_c3_g1	--	--	--	--	[Q]	Secondary metabolites biosynthesis, transport and catabolism	Cytochrome P450	Geraniol 8-hydroxylase OS=Catharanthus roseus OX=4058 GN=CYP76B6 PE=1 SV=1	Uncharacterized protein (Fragment) OS=Citrus sinensis OX=2711 GN=CISIN_1g040285mg PE=4 SV=1	hypothetical protein CISIN_1g040285mg, partial [Citrus sinensis]	Zea mays putative cytochrome P450 superfamily protein (LOC100382116), mRNA BT063217.1 Zea mays full-length cDNA clone ZM_BFc0039D04 mRNA, complete cds
TRINITY_DN159512_c5_g1	--	--	--	--	[Q]	Secondary metabolites biosynthesis, transport and catabolism	Cytochrome P450	Geraniol 8-hydroxylase OS=Catharanthus roseus OX=4058 GN=CYP76B6 PE=1 SV=1	Uncharacterized protein OS=Solanum tuberosum OX=4113 GN=102580168 PE=3 SV=1	PREDICTED: geraniol 8-hydroxylase-like, partial [Pyrus x bretschneideri]	--
TRINITY_DN154863_c1_g4	[Q]	Secondary metabolites biosynthesis, transport and catabolism	Molecular Function: oxidoreductase activity (GO:0016491);; Molecular Function: metal ion binding (GO:0046872);;	--	[Q]	Secondary metabolites biosynthesis, transport and catabolism	Cytochrome P450	Geraniol 8-hydroxylase OS=Catharanthus roseus OX=4058 GN=CYP76B6 PE=1 SV=1	Uncharacterized protein OS=Vitis vinifera OX=29760 GN=VIT_15s0048g01530 PE=3 SV=1	PREDICTED: geraniol 8-hydroxylase-like [Vitis vinifera]	--
TRINITY_DN158466_c5_g1	[Q]	Secondary metabolites biosynthesis, transport and catabolism	Molecular Function: binding (GO:0005488);; Molecular Function: oxidoreductase activity (GO:0016491);;	--	[Q]	Secondary metabolites biosynthesis, transport and catabolism	Cytochrome P450;; Cytochrome P450	Geraniol 8-hydroxylase OS=Catharanthus roseus OX=4058 GN=CYP76B6 PE=1 SV=1	Geraniol 10-hydroxylase OS=Ophiorrhiza pumila OX=157934 GN=G10H PE=2 SV=1	PREDICTED: geraniol 8-hydroxylase-like [Elaeis guineensis]	PREDICTED: Phoenix dactylifera cytochrome P450 76M5-like (LOC103708621), mRNA
TRINITY_DN139285_c3_g6	--	--	--	--	[Q]	Secondary metabolites biosynthesis, transport and catabolism	--	Geraniol 8-hydroxylase OS=Catharanthus roseus OX=4058 GN=CYP76B6 PE=1 SV=1	Cytochrome P450 OS=Macleaya cordata OX=56857 GN=BVC80_8973g26 PE=4 SV=1	PREDICTED: cytochrome P450 76C4-like [Camelina sativa]	--
TRINITY_DN131324_c0_g2	[Q]	Secondary metabolites biosynthesis, transport and catabolism	--	--	[Q]	Secondary metabolites biosynthesis, transport and catabolism	Cytochrome P450	Geraniol 8-hydroxylase OS=Swertia mussotii OX=137888 GN=CYP76B10 PE=1 SV=1	Geraniol 8-hydroxylase OS=Ananas comosus OX=4615 GN=ACMD2_08702 PE=3 SV=1	Geraniol 8-hydroxylase [Ananas comosus]	Triticum aestivum genome assembly, chromosome: 1A
TRINITY_DN146165_c2_g2	[Q]	Secondary metabolites biosynthesis, transport and catabolism	Molecular Function: oxidoreductase activity (GO:0016491);; Molecular Function: metal ion binding (GO:0046872);;	--	[Q]	Secondary metabolites biosynthesis, transport and catabolism	Cytochrome P450	Geraniol 8-hydroxylase OS=Swertia mussotii OX=137888 GN=CYP76B10 PE=1 SV=1	Geraniol 8-hydroxylase-like (Fragment) OS=Trifolium pratense OX=57577 GN=L195_g058165 PE=4 SV=1	PREDICTED: geraniol 8-hydroxylase-like [Elaeis guineensis]	--
TRINITY_DN154863_c1_g3	[Q]	Secondary metabolites biosynthesis, transport and catabolism	--	--	[Q]	Secondary metabolites biosynthesis, transport and catabolism	Cytochrome P450	Geraniol 8-hydroxylase OS=Swertia mussotii OX=137888 GN=CYP76B10 PE=1 SV=1	Uncharacterized protein OS=Eucalyptus grandis OX=71139 GN=EUGRSUZ_D01633 PE=3 SV=1	hypothetical protein EUGRSUZ_D01633 [Eucalyptus grandis]	Triticum aestivum genome assembly, chromosome: 1A
TRINITY_DN152369_c1_g4	[Q]	Secondary metabolites biosynthesis, transport and catabolism	--	--	[Q]	Secondary metabolites biosynthesis, transport and catabolism	Cytochrome P450	Geraniol 8-hydroxylase OS=Swertia mussotii OX=137888 GN=CYP76B10 PE=1 SV=1	Uncharacterized protein OS=Eucalyptus grandis OX=71139 GN=EUGRSUZ_D01633 PE=3 SV=1	PREDICTED: geraniol 8-hydroxylase-like [Elaeis guineensis]	PREDICTED: Ananas comosus ent-cassadiene C11-alpha-hydroxylase 1-like (LOC109727680), mRNA
TRINITY_DN145950_c3_g1	--	--	--	--	[Q]	Secondary metabolites biosynthesis, transport and catabolism	Cytochrome P450	Geraniol 8-hydroxylase OS=Swertia mussotii OX=137888 GN=CYP76B10 PE=1 SV=1	Uncharacterized protein OS=Eucalyptus grandis OX=71139 GN=EUGRSUZ_D01636 PE=3 SV=1	PREDICTED: geraniol 8-hydroxylase-like [Eucalyptus grandis]	--
TRINITY_DN159512_c5_g2	--	--	Molecular Function: monooxygenase activity (GO:0004497);; Molecular Function: iron ion binding (GO:0005506);; Molecular Function: electron transfer activity (GO:0009055);; Molecular Function: oxidoreductase activity, acting on paired donors, with incorporation or reduction of molecular oxygen (GO:0016705);; Molecular Function: heme binding (GO:0020037);; Biological Process: oxidation-reduction pr…	K00517|8e-15|osa:4348172|Os10g0166600	[Q]	Secondary metabolites biosynthesis, transport and catabolism	Cytochrome P450	Geraniol 8-hydroxylase OS=Swertia mussotii OX=137888 GN=CYP76B10 PE=1 SV=1	Uncharacterized protein OS=Oryza glumipatula OX=40148 PE=4 SV=1	hypothetical protein OsJ_30827 [Oryza sativa Japonica Group]	Zea mays putative cytochrome P450 superfamily protein (LOC100382116), mRNA BT063217.1 Zea mays full-length cDNA clone ZM_BFc0039D04 mRNA, complete cds
TRINITY_DN148049_c1_g1	[Q]	Secondary metabolites biosynthesis, transport and catabolism	Molecular Function: binding (GO:0005488);; Molecular Function: oxidoreductase activity (GO:0016491);;	--	[Q]	Secondary metabolites biosynthesis, transport and catabolism	Cytochrome P450	Geraniol 8-hydroxylase OS=Swertia mussotii OX=137888 GN=CYP76B10 PE=1 SV=1	Uncharacterized protein OS=Populus trichocarpa OX=3694 GN=POPTR_0001s08320g PE=3 SV=2	PREDICTED: geraniol 8-hydroxylase-like [Elaeis guineensis]	--
TRINITY_DN143669_c1_g1	[Q]	Secondary metabolites biosynthesis, transport and catabolism	Molecular Function: monooxygenase activity (GO:0004497);; Molecular Function: iron ion binding (GO:0005506);; Molecular Function: electron transfer activity (GO:0009055);; Molecular Function: oxidoreductase activity, acting on paired donors, with incorporation or reduction of molecular oxygen (GO:0016705);; Molecular Function: heme binding (GO:0020037);; Biological Process: oxidation-reduction pr…	--	[Q]	Secondary metabolites biosynthesis, transport and catabolism	Cytochrome P450	Geraniol 8-hydroxylase OS=Swertia mussotii OX=137888 GN=CYP76B10 PE=1 SV=1	Uncharacterized protein OS=Vitis vinifera OX=29760 GN=VIT_15s0048g01550 PE=3 SV=1	PREDICTED: geraniol 8-hydroxylase-like [Vitis vinifera]	Triticum aestivum genome assembly, chromosome: 1A
TRINITY_DN1935_c0_g1	[Q]	Secondary metabolites biosynthesis, transport and catabolism	--	--	[Q]	Secondary metabolites biosynthesis, transport and catabolism	Cytochrome P450	Indoleacetaldoxime dehydratase OS=Arabidopsis thaliana OX=3702 GN=CYP71A13 PE=1 SV=1	Cytochrome P450 94A1 OS=Morus notabilis OX=981085 GN=L484_027860 PE=3 SV=1	cytochrome P450 family monooxygenase [Rhizoctonia solani AG-3 Rhs1AP]	--
TRINITY_DN176001_c0_g1	--	--	Molecular Function: oxidoreductase activity (GO:0016491);; Molecular Function: metal ion binding (GO:0046872);;	--	[QI]	--	Cytochrome P450	indolin-2-one monooxygenase OS=Zea mays OX=4577 GN=CYP71C2 PE=1 SV=1	Cytochrome P450 OS=Monoraphidium neglectum OX=145388 GN=MNEG_6912 PE=4 SV=1	hypothetical protein PV09_00605 [Verruconis gallopava]	--
TRINITY_DN160614_c3_g2	--	--	Molecular Function: binding (GO:0005488);; Molecular Function: oxidoreductase activity (GO:0016491);;	--	[Q]	Secondary metabolites biosynthesis, transport and catabolism	Cytochrome P450	Isoflavone 2&apos;-hydroxylase OS=Glycyrrhiza echinata OX=46348 GN=CYP81E1 PE=1 SV=2	isoflavone 2'-hydroxylase-like OS=Phoenix dactylifera OX=42345 GN=LOC103705246 PE=3 SV=1	PREDICTED: isoflavone 2&apos;-hydroxylase-like [Phoenix dactylifera]	PREDICTED: Elaeis guineensis cytochrome P450 81E8-like (LOC105035378), mRNA
TRINITY_DN137464_c2_g1	--	--	Molecular Function: binding (GO:0005488);; Molecular Function: oxidoreductase activity (GO:0016491);;	--	[Q]	Secondary metabolites biosynthesis, transport and catabolism	Cytochrome P450	Isoflavone 2&apos;-hydroxylase OS=Glycyrrhiza echinata OX=46348 GN=CYP81E1 PE=1 SV=2	isoflavone 2'-hydroxylase-like OS=Phoenix dactylifera OX=42345 GN=LOC103705246 PE=3 SV=1	PREDICTED: isoflavone 2&apos;-hydroxylase-like, partial [Phoenix dactylifera]	--
TRINITY_DN106755_c0_g2	[Q]	Secondary metabolites biosynthesis, transport and catabolism	Molecular Function: monooxygenase activity (GO:0004497);; Molecular Function: oxidoreductase activity, acting on paired donors, with incorporation or reduction of molecular oxygen (GO:0016705);; Molecular Function: metal ion binding (GO:0046872);;	--	[Q]	Secondary metabolites biosynthesis, transport and catabolism	Cytochrome P450	Isoflavone 3&apos;-hydroxylase (Fragment) OS=Medicago truncatula OX=3880 GN=CYP81E9 PE=1 SV=1	Cytochrome P450, putative OS=Ricinus communis OX=3988 GN=RCOM_1588260 PE=3 SV=1	PREDICTED: isoflavone 2&apos;-hydroxylase-like [Elaeis guineensis]	--
TRINITY_DN158762_c4_g4	--	--	Molecular Function: binding (GO:0005488);; Molecular Function: oxidoreductase activity (GO:0016491);; Cellular Component: cell part (GO:0044464);;	--	[Q]	Secondary metabolites biosynthesis, transport and catabolism	Cytochrome P450	Licodione synthase OS=Glycyrrhiza echinata OX=46348 GN=CYP93B1 PE=1 SV=2	Geraniol 8-hydroxylase OS=Ananas comosus OX=4615 GN=ACMD2_10245 PE=3 SV=1	PREDICTED: geraniol 8-hydroxylase-like [Musa acuminata subsp. malaccensis]	PREDICTED: Dendrobium catenatum cytochrome P450 76C2-like (LOC110095634), mRNA
TRINITY_DN153701_c4_g3	--	--	--	K00327|1e-06|osa:4347838|Os09g0558900	[C]	Energy production and conversion	--	NADPH--cytochrome P450 reductase 1 OS=Arabidopsis thaliana OX=3702 GN=ATR1 PE=1 SV=1	NADPH--cytochrome P450 reductase OS=Salvia miltiorrhiza OX=226208 GN=CPR2 PE=2 SV=1	--	PREDICTED: Olea europaea var. sylvestris NADPH--cytochrome P450 reductase-like (LOC111390895), mRNA
TRINITY_DN13738_c0_g1	--	--	--	K00327|1e-15|cre:CHLREDRAFT_116375|NCR2	[C]	Energy production and conversion	FAD binding domain	NADPH--cytochrome P450 reductase 1 OS=Arabidopsis thaliana OX=3702 GN=ATR1 PE=1 SV=1	NADPH-cytochrome P450 reductase (Fragment) OS=Chlamydomonas reinhardtii OX=3055 GN=NCR2 PE=4 SV=1	cytochrome P450 oxidoreductase [Marssonina brunnea f. sp. &apos;multigermtubi&apos; MB_m1]	--
TRINITY_DN149729_c0_g2	--	--	--	K00327|6e-67|osa:4345047|Os08g0243500	[C]	Energy production and conversion	FAD binding domain	NADPH--cytochrome P450 reductase 1 OS=Arabidopsis thaliana OX=3702 GN=ATR1 PE=1 SV=1	NADPH--cytochrome P450 reductase OS=Triticum urartu OX=4572 GN=TRIUR3_21071 PE=3 SV=1	NADPH--cytochrome P450 reductase [Triticum urartu]	--
TRINITY_DN128844_c1_g3	[P]	Inorganic ion transport and metabolism	Molecular Function: oxidoreductase activity (GO:0016491);; Biological Process: oxidation-reduction process (GO:0055114);;	--	[C]	Energy production and conversion	FAD binding domain	NADPH--cytochrome P450 reductase 1 OS=Arabidopsis thaliana OX=3702 GN=ATR1 PE=1 SV=1	Uncharacterized protein OS=Pythium insidiosum OX=114742 GN=PINS_000932 PE=4 SV=1	putative FAD-binding protein C12C2.03c [Neonectria ditissima]	Nectria haematococca mpVI 77-13-4 predicted protein, mRNA
TRINITY_DN131683_c1_g5	[P]	Inorganic ion transport and metabolism	Molecular Function: NADPH-hemoprotein reductase activity (GO:0003958);; Molecular Function: iron ion binding (GO:0005506);; Cellular Component: endoplasmic reticulum membrane (GO:0005789);; Molecular Function: FMN binding (GO:0010181);; Biological Process: oxidation-reduction process (GO:0055114);;	K00327|3e-118|ppp:PHYPADRAFT_120835|hypothetical protein	[C]	Energy production and conversion	FAD binding domain;; Flavodoxin;; Oxidoreductase NAD-binding domain	NADPH--cytochrome P450 reductase 1 OS=Arabidopsis thaliana OX=3702 GN=ATR1 PE=1 SV=1	NADPH--cytochrome P450 reductase OS=Anthurium amnicola OX=1678845 GN=cprA_6 PE=3 SV=1	NADPH--cytochrome P450 reductase [Neonectria ditissima]	Fusarium euwallaceae strain NRRL 62626 NADPH cytochrome P450 reductase (CPR1) mRNA, complete cds
TRINITY_DN129826_c1_g2	[P]	Inorganic ion transport and metabolism	--	K00327|2e-154|ath:AT4G24520|ATR1	[C]	Energy production and conversion	FAD binding domain;; Flavodoxin;; Oxidoreductase NAD-binding domain	NADPH--cytochrome P450 reductase 1 OS=Arabidopsis thaliana OX=3702 GN=ATR1 PE=1 SV=1	NADPH--cytochrome P450 reductase OS=Brassica oleracea var. oleracea OX=109376 GN=106306545 PE=3 SV=1	hypothetical protein RO3G_14252 [Rhizopus delemar RA 99-880]	PREDICTED: Apis mellifera NADPH--cytochrome P450 reductase (LOC724870), transcript variant X3, mRNA
TRINITY_DN148990_c1_g5	--	--	Molecular Function: NADPH-hemoprotein reductase activity (GO:0003958);; Molecular Function: iron ion binding (GO:0005506);; Cellular Component: endoplasmic reticulum membrane (GO:0005789);; Molecular Function: FMN binding (GO:0010181);; Biological Process: oxidation-reduction process (GO:0055114);;	--	[C]	Energy production and conversion	Oxidoreductase NAD-binding domain	NADPH--cytochrome P450 reductase 1 OS=Arabidopsis thaliana OX=3702 GN=ATR1 PE=1 SV=1	NADPH--cytochrome P450 reductase OS=Zea mays OX=4577 GN=100192720 PE=2 SV=1	cytochrome P450 oxidoreductase [Marssonina brunnea f. sp. &apos;multigermtubi&apos; MB_m1]	Thermothelomyces thermophila ATCC 42464 hypothetical protein mRNA
TRINITY_DN3132_c0_g2	[P]	Inorganic ion transport and metabolism	Molecular Function: nucleic acid binding (GO:0003676);; Molecular Function: NADPH-hemoprotein reductase activity (GO:0003958);; Molecular Function: iron ion binding (GO:0005506);; Cellular Component: endoplasmic reticulum membrane (GO:0005789);; Molecular Function: FMN binding (GO:0010181);; Biological Process: oxidation-reduction process (GO:0055114);;	--	[C]	Energy production and conversion	Oxidoreductase NAD-binding domain	NADPH--cytochrome P450 reductase 1 OS=Arabidopsis thaliana OX=3702 GN=ATR1 PE=1 SV=1	NADPH--cytochrome P450 reductase OS=Zea mays OX=4577 GN=100192720 PE=2 SV=1	NADPH-cytochrome P450 reductase [Sclerotinia borealis F-4157]	--
TRINITY_DN129826_c0_g1	[P]	Inorganic ion transport and metabolism	Molecular Function: oxidoreductase activity (GO:0016491);; Molecular Function: ion binding (GO:0043167);; Biological Process: metabolic process (GO:0044710);;	--	[C]	Energy production and conversion	Oxidoreductase NAD-binding domain	NADPH--cytochrome P450 reductase 1 OS=Arabidopsis thaliana OX=3702 GN=ATR1 PE=1 SV=1	Uncharacterized protein OS=Arundo donax OX=35708 PE=4 SV=1	NADPH-dependent cytochrome P450 oxidoreductase [Conidiobolus coronatus NRRL 28638]	PREDICTED: Lingula anatina NADPH--cytochrome P450 reductase (LOC106154571), transcript variant X2, mRNA
TRINITY_DN16077_c0_g1	--	--	Molecular Function: NADPH-hemoprotein reductase activity (GO:0003958);; Molecular Function: iron ion binding (GO:0005506);; Cellular Component: endoplasmic reticulum membrane (GO:0005789);; Molecular Function: FMN binding (GO:0010181);; Biological Process: oxidation-reduction process (GO:0055114);;	--	[C]	Energy production and conversion	Oxidoreductase NAD-binding domain	NADPH--cytochrome P450 reductase 1 OS=Arabidopsis thaliana OX=3702 GN=ATR1 PE=1 SV=1	Uncharacterized protein OS=Arundo donax OX=35708 PE=4 SV=1	NADPH-cytochrome P450 reductase [Pyrenochaeta sp. DS3sAY3a]	Aspergillus fumigatus Af293 NADPH cytochrome P450 reductase (CprA), putative (AFUA_6G10990), partial mRNA
TRINITY_DN131683_c1_g1	[P]	Inorganic ion transport and metabolism	Molecular Function: NADPH-hemoprotein reductase activity (GO:0003958);; Molecular Function: iron ion binding (GO:0005506);; Cellular Component: endoplasmic reticulum membrane (GO:0005789);; Molecular Function: FMN binding (GO:0010181);; Biological Process: oxidation-reduction process (GO:0055114);;	--	[C]	Energy production and conversion	Oxidoreductase NAD-binding domain;; FAD binding domain	NADPH--cytochrome P450 reductase 1 OS=Arabidopsis thaliana OX=3702 GN=ATR1 PE=1 SV=1	NADPH--cytochrome P450 reductase OS=Anthurium amnicola OX=1678845 GN=cprA_6 PE=3 SV=1	NADPH--cytochrome P450 reductase [Fusarium oxysporum f. sp. cubense race 4]	Fusarium venenatum uncharacterized protein (FVRRES_12918), partial mRNA
TRINITY_DN129826_c1_g4	--	--	Biological Process: tryptophan biosynthetic process (GO:0000162);; Biological Process: response to reactive oxygen species (GO:0000302);; Biological Process: defense response to insect (GO:0002213);; Biological Process: response to molecule of fungal origin (GO:0002238);; Molecular Function: NADPH-hemoprotein reductase activity (GO:0003958);; Molecular Function: binding (GO:0005488);; Cellular Co…	K00327|2e-118|ath:AT4G24520|ATR1	[C]	Energy production and conversion	FAD binding domain;; Oxidoreductase NAD-binding domain	NADPH--cytochrome P450 reductase 1 OS=Arabidopsis thaliana OX=3702 GN=ATR1 PE=1 SV=1	NADPH--cytochrome P450 reductase OS=Brassica napus OX=3708 GN=BnaA03g46760D PE=3 SV=1	PREDICTED: NADPH--cytochrome P450 reductase 1 isoform X2 [Brassica rapa]	PREDICTED: Drosophila rhopaloa NADPH--cytochrome P450 reductase (LOC108053212), mRNA
TRINITY_DN103206_c0_g2	--	--	Molecular Function: NADPH-hemoprotein reductase activity (GO:0003958);; Molecular Function: iron ion binding (GO:0005506);; Molecular Function: FMN binding (GO:0010181);; Biological Process: oxidation-reduction process (GO:0055114);;	K00327|1e-16|olu:OSTLU_44507|hypothetical protein	[C]	Energy production and conversion	--	NADPH--cytochrome P450 reductase 2 OS=Arabidopsis thaliana OX=3702 GN=ATR2 PE=1 SV=1	NADPH--cytochrome P450 reductase OS=Anthurium amnicola OX=1678845 GN=cprA_6 PE=3 SV=1	NADPH-cytochrome P450 family reductase [Rhizoctonia solani 123E]	Aspergillus campestris IBT 28561 NADP/FAD dependent oxidoreductase (P168DRAFT_230436), partial mRNA
TRINITY_DN113266_c1_g2	[P]	Inorganic ion transport and metabolism	Molecular Function: oxidoreductase activity (GO:0016491);; Biological Process: oxidation-reduction process (GO:0055114);;	--	[C]	Energy production and conversion	FAD binding domain	NADPH--cytochrome P450 reductase 2 OS=Arabidopsis thaliana OX=3702 GN=ATR2 PE=1 SV=1	Uncharacterized protein OS=Phytophthora parasitica CJ01A1 OX=1317063 GN=F441_16931 PE=4 SV=1	hypothetical protein A1O9_04941 [Exophiala aquamarina CBS 119918]	Cladophialophora psammophila CBS 110553 hypothetical protein partial mRNA
TRINITY_DN115938_c0_g1	[P]	Inorganic ion transport and metabolism	Molecular Function: NADPH-hemoprotein reductase activity (GO:0003958);; Molecular Function: iron ion binding (GO:0005506);; Molecular Function: electron transfer activity (GO:0009055);; Molecular Function: FMN binding (GO:0010181);; Molecular Function: heme binding (GO:0020037);; Biological Process: oxidation-reduction process (GO:0055114);; Molecular Function: aromatase activity (GO:0070330);;	--	[C]	Energy production and conversion	Oxidoreductase NAD-binding domain	NADPH--cytochrome P450 reductase 2 OS=Arabidopsis thaliana OX=3702 GN=ATR2 PE=1 SV=1	Predicted protein OS=Hordeum vulgare subsp. vulgare OX=112509 PE=2 SV=1	similar to NADPH-cytochrome P450 reductase [Leptosphaeria maculans JN3]	--
TRINITY_DN128844_c0_g1	[P]	Inorganic ion transport and metabolism	Molecular Function: oxidoreductase activity (GO:0016491);; Biological Process: oxidation-reduction process (GO:0055114);;	--	[C]	Energy production and conversion	Oxidoreductase NAD-binding domain	NADPH--cytochrome P450 reductase 2 OS=Arabidopsis thaliana OX=3702 GN=ATR2 PE=1 SV=1	Uncharacterized protein OS=Zea mays OX=4577 PE=2 SV=1	putative FAD-binding protein C12C2.03c [Neonectria ditissima]	Trichoderma reesei QM6a chromosome V, complete sequence
TRINITY_DN159796_c0_g3	[P]	Inorganic ion transport and metabolism	Molecular Function: NADPH-hemoprotein reductase activity (GO:0003958);; Molecular Function: iron ion binding (GO:0005506);; Cellular Component: endoplasmic reticulum membrane (GO:0005789);; Molecular Function: FMN binding (GO:0010181);; Biological Process: oxidation-reduction process (GO:0055114);;	K00327|4e-66|rcu:RCOM_0242360|cytochrome P450, putative (EC:1.6.2.4)	[C]	Energy production and conversion	Flavodoxin	NADPH--cytochrome P450 reductase 2 OS=Arabidopsis thaliana OX=3702 GN=ATR2 PE=1 SV=1	NADPH--cytochrome P450 reductase (Fragment) OS=Anthurium amnicola OX=1678845 GN=CPR_1 PE=3 SV=1	PREDICTED: NADPH--cytochrome P450 reductase-like [Elaeis guineensis]	PREDICTED: Solanum lycopersicum NADPH--cytochrome P450 reductase (LOC101247036), mRNA
TRINITY_DN141380_c0_g1	[P]	Inorganic ion transport and metabolism	Molecular Function: nucleic acid binding (GO:0003676);; Molecular Function: NADPH-hemoprotein reductase activity (GO:0003958);; Molecular Function: iron ion binding (GO:0005506);; Cellular Component: endoplasmic reticulum membrane (GO:0005789);; Molecular Function: FMN binding (GO:0010181);; Biological Process: oxidation-reduction process (GO:0055114);;	K00327|2e-37|ppp:PHYPADRAFT_120835|hypothetical protein	[C]	Energy production and conversion	Flavodoxin;; FAD binding domain	NADPH--cytochrome P450 reductase 2 OS=Arabidopsis thaliana OX=3702 GN=ATR2 PE=1 SV=1	NADPH--cytochrome P450 reductase OS=Anthurium amnicola OX=1678845 GN=cprA_6 PE=3 SV=1	NADPH cytochrome P450 oxidoreductase [Phialocephala scopiformis]	Colletotrichum higginsianum IMI 349063 NADPH--cytochrome P450 reductase mRNA
TRINITY_DN213443_c0_g1	--	--	Molecular Function: NADPH-hemoprotein reductase activity (GO:0003958);; Molecular Function: iron ion binding (GO:0005506);; Molecular Function: FMN binding (GO:0010181);; Biological Process: oxidation-reduction process (GO:0055114);;	K00327|1e-21|ppp:PHYPADRAFT_120835|hypothetical protein	[C]	Energy production and conversion	FAD binding domain	NADPH--cytochrome P450 reductase OS=Catharanthus roseus OX=4058 GN=CPR PE=2 SV=1	NADPH--cytochrome P450 reductase OS=Anthurium amnicola OX=1678845 GN=cprA_6 PE=3 SV=1	NADPH-ferrihemoprotein reductase [Rhizoctonia solani]	--
TRINITY_DN187490_c0_g1	[P]	Inorganic ion transport and metabolism	Molecular Function: NADPH-hemoprotein reductase activity (GO:0003958);; Molecular Function: iron ion binding (GO:0005506);; Molecular Function: electron transfer activity (GO:0009055);; Molecular Function: FMN binding (GO:0010181);; Molecular Function: heme binding (GO:0020037);; Biological Process: oxidation-reduction process (GO:0055114);; Molecular Function: aromatase activity (GO:0070330);;	K00327|5e-19|vcn:VOLCADRAFT_76078|hypothetical protein	[C]	Energy production and conversion	Oxidoreductase NAD-binding domain	NADPH--cytochrome P450 reductase OS=Catharanthus roseus OX=4058 GN=CPR PE=2 SV=1	Predicted protein OS=Hordeum vulgare subsp. vulgare OX=112509 PE=2 SV=1	Bifunctional P-450:NADPH-P450 reductase-like protein [Acremonium chrysogenum ATCC 11550]	Colletotrichum orchidophilum cytochrome P450 (CORC01_01806), partial mRNA
TRINITY_DN16729_c0_g2	[P]	Inorganic ion transport and metabolism	Molecular Function: oxidoreductase activity (GO:0016491);; Biological Process: oxidation-reduction process (GO:0055114);;	--	[C]	Energy production and conversion	Oxidoreductase NAD-binding domain	NADPH--cytochrome P450 reductase OS=Catharanthus roseus OX=4058 GN=CPR PE=2 SV=1	Uncharacterized protein OS=Bathycoccus prasinos OX=41875 GN=Bathy01g03270 PE=4 SV=1	Riboflavin synthase [Glarea lozoyensis ATCC 20868]	--
TRINITY_DN113266_c1_g1	[P]	Inorganic ion transport and metabolism	Molecular Function: oxidoreductase activity (GO:0016491);; Biological Process: oxidation-reduction process (GO:0055114);;	--	[C]	Energy production and conversion	Oxidoreductase NAD-binding domain	NADPH--cytochrome P450 reductase OS=Catharanthus roseus OX=4058 GN=CPR PE=2 SV=1	Uncharacterized protein OS=Bathycoccus prasinos OX=41875 GN=Bathy15g00800 PE=4 SV=1	hypothetical protein A1O9_04941 [Exophiala aquamarina CBS 119918]	Aspergillus piperis CBS 112811 FAD binding domain protein (BO85DRAFT_459226), partial mRNA
TRINITY_DN147943_c0_g2	--	--	Molecular Function: NADPH-hemoprotein reductase activity (GO:0003958);; Molecular Function: iron ion binding (GO:0005506);; Cellular Component: endoplasmic reticulum membrane (GO:0005789);; Biological Process: phenylpropanoid metabolic process (GO:0009698);; Molecular Function: FMN binding (GO:0010181);; Biological Process: oxidation-reduction process (GO:0055114);;	K00327|3e-15|sbi:SORBI_02g032640|hypothetical protein	[C]	Energy production and conversion	--	NADPH--cytochrome P450 reductase OS=Vigna radiata var. radiata OX=3916 PE=1 SV=1	NADPH--cytochrome P450 reductase OS=Zea mays OX=4577 GN=103633123 PE=3 SV=1	PREDICTED: LOW QUALITY PROTEIN: NADPH--cytochrome P450 reductase-like [Elaeis guineensis]	PREDICTED: Elaeis guineensis NADPH--cytochrome P450 reductase-like (LOC105039636), transcript variant X2, misc_RNA
TRINITY_DN156765_c0_g3	--	--	Molecular Function: monooxygenase activity (GO:0004497);; Molecular Function: iron ion binding (GO:0005506);; Molecular Function: electron transfer activity (GO:0009055);; Molecular Function: oxidoreductase activity, acting on paired donors, with incorporation or reduction of molecular oxygen (GO:0016705);; Molecular Function: heme binding (GO:0020037);; Biological Process: oxidation-reduction pr…	--	[QI]	--	Cytochrome P450	Noroxomaritidine synthase OS=Narcissus aff. pseudonarcissus MK-2014 OX=1540222 GN=Cyp96T1 PE=1 SV=1	alkane hydroxylase MAH1-like OS=Phoenix dactylifera OX=42345 GN=LOC103715424 PE=3 SV=1	PREDICTED: cytochrome P450 86B1-like [Musa acuminata subsp. malaccensis]	--
TRINITY_DN152523_c4_g3	[Q]	Secondary metabolites biosynthesis, transport and catabolism	Cellular Component: cytoplasmic vesicle (GO:0016023);; Molecular Function: oxidoreductase activity (GO:0016491);; Molecular Function: metal ion binding (GO:0046872);;	--	[QI]	--	Cytochrome P450	Noroxomaritidine synthase OS=Narcissus aff. pseudonarcissus MK-2014 OX=1540222 GN=Cyp96T1 PE=1 SV=1	alkane hydroxylase MAH1-like OS=Phoenix dactylifera OX=42345 GN=LOC103715424 PE=3 SV=1	PREDICTED: cytochrome P450 86B1-like [Musa acuminata subsp. malaccensis]	--
TRINITY_DN136673_c4_g3	[Q]	Secondary metabolites biosynthesis, transport and catabolism	Cellular Component: cytoplasmic vesicle (GO:0016023);;	--	[QI]	--	Cytochrome P450	Noroxomaritidine synthase OS=Narcissus aff. pseudonarcissus MK-2014 OX=1540222 GN=Cyp96T1 PE=1 SV=1	Cytochrome P450 86B1 (Fragment) OS=Anthurium amnicola OX=1678845 GN=CYP86B1_8 PE=3 SV=1	PREDICTED: cytochrome P450 86B1-like [Musa acuminata subsp. malaccensis]	--
TRINITY_DN111217_c0_g1	--	--	--	--	[QI]	--	Cytochrome P450	Noroxomaritidine synthase OS=Narcissus aff. pseudonarcissus MK-2014 OX=1540222 GN=Cyp96T1 PE=1 SV=1	Cytochrome P450 86B1 (Fragment) OS=Anthurium amnicola OX=1678845 GN=CYP86B1_8 PE=3 SV=1	PREDICTED: cytochrome P450 86B1-like [Musa acuminata subsp. malaccensis]	--
TRINITY_DN129704_c0_g1	[Q]	Secondary metabolites biosynthesis, transport and catabolism	Molecular Function: iron ion binding (GO:0005506);; Cellular Component: endoplasmic reticulum (GO:0005783);; Biological Process: ergosterol biosynthetic process (GO:0006696);; Molecular Function: sterol 14-demethylase activity (GO:0008398);; Molecular Function: electron transfer activity (GO:0009055);; Molecular Function: heme binding (GO:0020037);; Biological Process: oxidation-reduction process…	K05917|6e-71|ath:AT1G11680|CYP51G1 (CYTOCHROME P450 51G1)	[Q]	Secondary metabolites biosynthesis, transport and catabolism	Cytochrome P450	Obtusifoliol 14-alpha demethylase (Fragment) OS=Triticum aestivum OX=4565 GN=CYP51 PE=2 SV=1	Cytochrome P450 family 51-CYP51G1 OS=Chondrus crispus OX=2769 GN=CHC_T00009303001 PE=3 SV=1	Eburicol 14-alpha-demethylase [Neonectria ditissima]	Nectria haematococca mpVI 77-13-4 predicted protein, mRNA
TRINITY_DN134081_c1_g4	--	--	--	--	[Q]	Secondary metabolites biosynthesis, transport and catabolism	Cytochrome P450	Oryzalexin E synthase OS=Oryza sativa subsp. japonica OX=39947 GN=CYP76M6 PE=1 SV=1	p450 domain-containing protein OS=Cephalotus follicularis OX=3775 GN=CFOL_v3_23057 PE=3 SV=1	PREDICTED: cytochrome P450 76M5-like [Oryza sativa Japonica Group]	Oryza sativa Indica Group cultivar Shuhui498 chromosome 8 sequence
TRINITY_DN131771_c1_g1	--	--	--	--	[Q]	Secondary metabolites biosynthesis, transport and catabolism	Cytochrome P450	Oryzalexin E synthase OS=Oryza sativa subsp. japonica OX=39947 GN=CYP76M6 PE=1 SV=1	Uncharacterized protein OS=Manihot esculenta OX=3983 GN=MANES_02G034100 PE=3 SV=1	hypothetical protein MANES_02G034100 [Manihot esculenta]	--
TRINITY_DN138891_c2_g1	--	--	Molecular Function: binding (GO:0005488);; Molecular Function: oxidoreductase activity (GO:0016491);;	--	[Q]	Secondary metabolites biosynthesis, transport and catabolism	Cytochrome P450	Premnaspirodiene oxygenase OS=Hyoscyamus muticus OX=35626 GN=CYP71D55 PE=1 SV=1	Premnaspirodiene oxygenase (Fragment) OS=Ananas comosus OX=4615 GN=ACMD2_26360 PE=4 SV=1	Premnaspirodiene oxygenase, partial [Ananas comosus]	--
TRINITY_DN143603_c1_g1	[Q]	Secondary metabolites biosynthesis, transport and catabolism	Molecular Function: monooxygenase activity (GO:0004497);; Molecular Function: iron ion binding (GO:0005506);; Molecular Function: electron transfer activity (GO:0009055);; Cellular Component: integral component of membrane (GO:0016021);; Molecular Function: oxidoreductase activity, acting on paired donors, with incorporation or reduction of molecular oxygen (GO:0016705);; Molecular Function: heme…	--	[Q]	Secondary metabolites biosynthesis, transport and catabolism	Cytochrome P450	Premnaspirodiene oxygenase OS=Hyoscyamus muticus OX=35626 GN=CYP71D55 PE=1 SV=1	premnaspirodiene oxygenase-like OS=Phoenix dactylifera OX=42345 GN=LOC103698283 PE=3 SV=1	PREDICTED: premnaspirodiene oxygenase-like [Elaeis guineensis]	PREDICTED: Setaria italica premnaspirodiene oxygenase (LOC101767602), mRNA
TRINITY_DN149667_c4_g2	[Q]	Secondary metabolites biosynthesis, transport and catabolism	Cellular Component: membrane (GO:0016020);; Molecular Function: oxidoreductase activity (GO:0016491);; Molecular Function: metal ion binding (GO:0046872);;	--	[Q]	Secondary metabolites biosynthesis, transport and catabolism	Cytochrome P450	Premnaspirodiene oxygenase OS=Hyoscyamus muticus OX=35626 GN=CYP71D55 PE=1 SV=1	premnaspirodiene oxygenase-like OS=Phoenix dactylifera OX=42345 GN=LOC103698283 PE=3 SV=1	PREDICTED: premnaspirodiene oxygenase-like [Phoenix dactylifera]	--
TRINITY_DN133895_c1_g2	[Q]	Secondary metabolites biosynthesis, transport and catabolism	--	--	[Q]	Secondary metabolites biosynthesis, transport and catabolism	Cytochrome P450	Premnaspirodiene oxygenase OS=Hyoscyamus muticus OX=35626 GN=CYP71D55 PE=1 SV=1	premnaspirodiene oxygenase-like OS=Phoenix dactylifera OX=42345 GN=LOC103698879 PE=3 SV=1	PREDICTED: premnaspirodiene oxygenase-like [Phoenix dactylifera]	PREDICTED: Solanum tuberosum premnaspirodiene oxygenase-like (LOC107059195), mRNA
TRINITY_DN132561_c1_g1	[Q]	Secondary metabolites biosynthesis, transport and catabolism	--	--	[Q]	Secondary metabolites biosynthesis, transport and catabolism	Cytochrome P450	Premnaspirodiene oxygenase OS=Hyoscyamus muticus OX=35626 GN=CYP71D55 PE=1 SV=1	premnaspirodiene oxygenase-like OS=Phoenix dactylifera OX=42345 GN=LOC103698879 PE=3 SV=1	PREDICTED: premnaspirodiene oxygenase-like [Phoenix dactylifera]	--
TRINITY_DN139334_c0_g2	[Q]	Secondary metabolites biosynthesis, transport and catabolism	--	--	[Q]	Secondary metabolites biosynthesis, transport and catabolism	Cytochrome P450	Premnaspirodiene oxygenase OS=Hyoscyamus muticus OX=35626 GN=CYP71D55 PE=1 SV=1	premnaspirodiene oxygenase-like OS=Phoenix dactylifera OX=42345 GN=LOC103721933 PE=3 SV=1	PREDICTED: premnaspirodiene oxygenase-like [Phoenix dactylifera]	--
TRINITY_DN158715_c1_g1	[Q]	Secondary metabolites biosynthesis, transport and catabolism	Molecular Function: monooxygenase activity (GO:0004497);; Molecular Function: binding (GO:0005488);; Molecular Function: oxidoreductase activity, acting on paired donors, with incorporation or reduction of molecular oxygen (GO:0016705);;	--	[Q]	Secondary metabolites biosynthesis, transport and catabolism	Cytochrome P450	Premnaspirodiene oxygenase OS=Hyoscyamus muticus OX=35626 GN=CYP71D55 PE=1 SV=1	Uncharacterized protein OS=Manihot esculenta OX=3983 GN=MANES_03G139100 PE=3 SV=1	PREDICTED: premnaspirodiene oxygenase-like [Elaeis guineensis]	PREDICTED: Setaria italica premnaspirodiene oxygenase (LOC101779252), mRNA
TRINITY_DN138828_c0_g1	[Q]	Secondary metabolites biosynthesis, transport and catabolism	Molecular Function: oxidoreductase activity (GO:0016491);; Molecular Function: metal ion binding (GO:0046872);;	--	[Q]	Secondary metabolites biosynthesis, transport and catabolism	Cytochrome P450	Premnaspirodiene oxygenase OS=Hyoscyamus muticus OX=35626 GN=CYP71D55 PE=1 SV=1	Uncharacterized protein OS=Phaseolus vulgaris OX=3885 GN=PHAVU_002G025300g PE=3 SV=1	hypothetical protein PHAVU_002G025300g [Phaseolus vulgaris]	--
TRINITY_DN133895_c1_g1	[Q]	Secondary metabolites biosynthesis, transport and catabolism	Cellular Component: membrane (GO:0016020);; Molecular Function: oxidoreductase activity (GO:0016491);; Molecular Function: metal ion binding (GO:0046872);;	--	[Q]	Secondary metabolites biosynthesis, transport and catabolism	Cytochrome P450;; Cytochrome P450	Premnaspirodiene oxygenase OS=Hyoscyamus muticus OX=35626 GN=CYP71D55 PE=1 SV=1	premnaspirodiene oxygenase-like OS=Phoenix dactylifera OX=42345 GN=LOC103698837 PE=3 SV=1	PREDICTED: premnaspirodiene oxygenase-like [Phoenix dactylifera]	--
TRINITY_DN131990_c2_g1	--	--	Molecular Function: binding (GO:0005488);; Cellular Component: membrane (GO:0016020);; Molecular Function: oxidoreductase activity (GO:0016491);; Cellular Component: intracellular membrane-bounded organelle (GO:0043231);;	--	--	--	--	Probable (S)-N-methylcoclaurine 3&apos;-hydroxylase isozyme 2 OS=Coptis japonica OX=3442 GN=CYP80B2 PE=2 SV=1	Cytochrome P450 OS=Macleaya cordata OX=56857 GN=BVC80_605g18 PE=3 SV=1	RecName: Full=Probable (S)-N-methylcoclaurine 3&apos;-hydroxylase isozyme 2; AltName: Full=Cytochrome P450 80B2 [Coptis japonica]	--
TRINITY_DN122990_c0_g1	[Q]	Secondary metabolites biosynthesis, transport and catabolism	--	--	[QI]	--	Cytochrome P450	Protein LUTEIN DEFICIENT 5, chloroplastic OS=Arabidopsis thaliana OX=3702 GN=CYP97A3 PE=1 SV=1	Cytochrome P450 4g15 OS=Anthurium amnicola OX=1678845 GN=Cyp4g15_1 PE=3 SV=1	hypothetical protein SPPG_00277 [Spizellomyces punctatus DAOM BR117]	PREDICTED: Drosophila obscura cytochrome P450 4g15 (LOC111082281), mRNA
TRINITY_DN104528_c0_g2	[Q]	Secondary metabolites biosynthesis, transport and catabolism	Molecular Function: NADPH-hemoprotein reductase activity (GO:0003958);; Molecular Function: iron ion binding (GO:0005506);; Molecular Function: electron transfer activity (GO:0009055);; Molecular Function: FMN binding (GO:0010181);; Molecular Function: heme binding (GO:0020037);; Biological Process: oxidation-reduction process (GO:0055114);; Molecular Function: aromatase activity (GO:0070330);;	--	[Q]	Secondary metabolites biosynthesis, transport and catabolism	Cytochrome P450	Protein LUTEIN DEFICIENT 5, chloroplastic OS=Arabidopsis thaliana OX=3702 GN=CYP97A3 PE=1 SV=1	Predicted protein OS=Hordeum vulgare subsp. vulgare OX=112509 PE=2 SV=1	putative cytochrome P450 oxidoreductase OrdA-like protein [Phialocephala scopiformis]	--
TRINITY_DN145272_c3_g1	[Q]	Secondary metabolites biosynthesis, transport and catabolism	Biological Process: maltose metabolic process (GO:0000023);; Molecular Function: iron ion binding (GO:0005506);; Biological Process: unsaturated fatty acid biosynthetic process (GO:0006636);; Biological Process: phosphatidylglycerol biosynthetic process (GO:0006655);; Molecular Function: electron transfer activity (GO:0009055);; Cellular Component: chloroplast envelope (GO:0009941);; Molecular Fu…	--	[QI]	--	Cytochrome P450	Protein LUTEIN DEFICIENT 5, chloroplastic OS=Arabidopsis thaliana OX=3702 GN=CYP97A3 PE=1 SV=1	protein LUTEIN DEFICIENT 5, chloroplastic OS=Phoenix dactylifera OX=42345 GN=LOC103706996 PE=3 SV=1	PREDICTED: protein LUTEIN DEFICIENT 5, chloroplastic [Phoenix dactylifera]	PREDICTED: Elaeis guineensis protein LUTEIN DEFICIENT 5, chloroplastic (LOC105059126), mRNA
TRINITY_DN145907_c3_g1	--	--	Molecular Function: monooxygenase activity (GO:0004497);; Molecular Function: iron ion binding (GO:0005506);; Molecular Function: electron transfer activity (GO:0009055);; Cellular Component: cytoplasmic vesicle (GO:0016023);; Molecular Function: oxidoreductase activity, acting on paired donors, with incorporation or reduction of molecular oxygen (GO:0016705);; Molecular Function: heme binding (G…	--	[QI]	--	Cytochrome P450	Protopanaxadiol 6-hydroxylase OS=Panax ginseng OX=4054 PE=1 SV=1	Uncharacterized protein OS=Oryza meridionalis OX=40149 PE=3 SV=1	PREDICTED: beta-amyrin 28-oxidase-like, partial [Elaeis guineensis]	--
TRINITY_DN158282_c4_g2	[R]	General function prediction only	--	--	[T]	Signal transduction mechanisms	Rhomboid family;; Cytochrome P450	RHOMBOID-like protein 3 OS=Arabidopsis thaliana OX=3702 GN=RBL3 PE=2 SV=1	CYP90G1v3 OS=Veratrum californicum OX=50242 PE=2 SV=1	CYP90G1v3 [Veratrum californicum]	Veratrum californicum CYP90G1v2 mRNA, complete cds
TRINITY_DN122059_c0_g1	[Q]	Secondary metabolites biosynthesis, transport and catabolism	Molecular Function: oxidoreductase activity (GO:0016491);; Molecular Function: metal ion binding (GO:0046872);;	--	[Q]	Secondary metabolites biosynthesis, transport and catabolism	Cytochrome P450	Salutaridine synthase OS=Papaver somniferum OX=3469 GN=CYP719B1 PE=1 SV=1	Cytochrome OS=Capsicum annuum OX=4072 GN=T459_35549 PE=3 SV=1	cytochrome p450 [Colletotrichum gloeosporioides Nara gc5]	--
TRINITY_DN159866_c2_g1	--	--	--	--	[QI]	--	Cytochrome P450	Secologanin synthase OS=Catharanthus roseus OX=4058 GN=CYP72A1 PE=2 SV=1	LOW QUALITY PROTEIN: cytochrome P450 CYP72A219-like OS=Phoenix dactylifera OX=42345 GN=LOC103713235 PE=3 SV=1	PREDICTED: LOW QUALITY PROTEIN: cytochrome P450 CYP72A219-like [Phoenix dactylifera]	--
TRINITY_DN124676_c0_g3	--	--	--	--	[Q]	Secondary metabolites biosynthesis, transport and catabolism	Cytochrome P450	Secologanin synthase OS=Catharanthus roseus OX=4058 GN=CYP72A1 PE=2 SV=1	Predicted protein OS=Hordeum vulgare subsp. vulgare OX=112509 PE=2 SV=1	predicted protein [Hordeum vulgare subsp. vulgare]	--
TRINITY_DN148635_c4_g5	--	--	Molecular Function: monooxygenase activity (GO:0004497);; Molecular Function: iron ion binding (GO:0005506);; Cellular Component: endoplasmic reticulum (GO:0005783);; Molecular Function: electron transfer activity (GO:0009055);; Molecular Function: oxidoreductase activity, acting on paired donors, with incorporation or reduction of molecular oxygen (GO:0016705);; Molecular Function: heme binding …	--	[QI]	--	--	Secologanin synthase OS=Catharanthus roseus OX=4058 GN=CYP72A1 PE=2 SV=1	Uncharacterized protein OS=Musa acuminata subsp. malaccensis OX=214687 PE=4 SV=1	PREDICTED: cytochrome P450 CYP72A219-like [Elaeis guineensis]	--
TRINITY_DN145252_c0_g2	--	--	--	--	[Q]	Secondary metabolites biosynthesis, transport and catabolism	Cytochrome P450	Tabersonine 16-hydroxylase 1 OS=Catharanthus roseus OX=4058 GN=CYP71D12 PE=1 SV=2	isoflavone 2'-hydroxylase-like OS=Nelumbo nucifera OX=4432 GN=LOC104607774 PE=3 SV=1	PREDICTED: isoflavone 2&apos;-hydroxylase-like [Nelumbo nucifera]	Linum usitatissimum chromosome Lu10
TRINITY_DN148994_c3_g1	[Q]	Secondary metabolites biosynthesis, transport and catabolism	--	--	[Q]	Secondary metabolites biosynthesis, transport and catabolism	Cytochrome P450	Taxadiene 5-alpha hydroxylase OS=Taxus cuspidata OX=99806 PE=1 SV=2	Putative cytochrome P450 6a14 OS=Anthurium amnicola OX=1678845 GN=Cyp6a14_0 PE=3 SV=1	nadph--cytochrome p450 reductase [Lichtheimia corymbifera JMRC:FSU:9682]	--
TRINITY_DN129704_c0_g2	[Q]	Secondary metabolites biosynthesis, transport and catabolism	Molecular Function: iron ion binding (GO:0005506);; Cellular Component: endoplasmic reticulum (GO:0005783);; Biological Process: ergosterol biosynthetic process (GO:0006696);; Molecular Function: methyltransferase activity (GO:0008168);; Molecular Function: sterol 14-demethylase activity (GO:0008398);; Molecular Function: electron transfer activity (GO:0009055);; Molecular Function: heme binding …	K05917|7e-26|cme:CMS319C|cytochrome P450, family 51	[Q]	Secondary metabolites biosynthesis, transport and catabolism	Cytochrome P450	Taxane 10-beta-hydroxylase OS=Taxus cuspidata OX=99806 GN=CYP725A1 PE=1 SV=1	Cytochrome P450, family 51 OS=Cyanidioschyzon merolae (strain 10D) OX=280699 GN=CYME_CMS319C PE=3 SV=1	eburicol 14-alpha-demethylase [Fusarium avenaceum]	Nectria haematococca mpVI 77-13-4 predicted protein, mRNA
TRINITY_DN184798_c0_g1	[Q]	Secondary metabolites biosynthesis, transport and catabolism	--	K00487|2e-19|sbi:SORBI_03g038160|hypothetical protein	[Q]	Secondary metabolites biosynthesis, transport and catabolism	Cytochrome P450	Trans-cinnamate 4-monooxygenase OS=Glycine max OX=3847 GN=CYP73A11 PE=2 SV=1	Cinnamate 4-hydroxylase OS=Aquilaria sinensis OX=210372 GN=C4H PE=2 SV=1	PREDICTED: trans-cinnamate 4-monooxygenase [Beta vulgaris subsp. vulgaris]	--
TRINITY_DN156112_c1_g1	--	--	Molecular Function: iron ion binding (GO:0005506);; Molecular Function: electron transfer activity (GO:0009055);; Molecular Function: trans-cinnamate 4-monooxygenase activity (GO:0016710);; Molecular Function: heme binding (GO:0020037);; Biological Process: oxidation-reduction process (GO:0055114);;	K00487|1e-147|sbi:SORBI_03g038160|hypothetical protein	[Q]	Secondary metabolites biosynthesis, transport and catabolism	Cytochrome P450	Trans-cinnamate 4-monooxygenase OS=Helianthus tuberosus OX=4233 GN=CYP73A1 PE=1 SV=1	Cinnamic acid 4-hydroxylase (Fragment) OS=Plagiochasma appendiculatum OX=157224 GN=C4H PE=4 SV=1	cinnamic acid 4-hydroxylase [Plagiochasma appendiculatum]	Tulipa fosteriana cinnamate 4-hydroxylase (C4H) mRNA, partial cds
TRINITY_DN158766_c0_g1	--	--	--	K00487|5e-08|ppp:PHYPADRAFT_149501|hypothetical protein	[Q]	Secondary metabolites biosynthesis, transport and catabolism	--	Trans-cinnamate 4-monooxygenase OS=Helianthus tuberosus OX=4233 GN=CYP73A1 PE=1 SV=1	Cytochrome P450 OS=Corchorus capsularis OX=210143 GN=CCACVL1_22371 PE=4 SV=1	cinnamate-4-hydroxylase, partial [Prunus armeniaca]	--
TRINITY_DN123854_c0_g1	--	--	Molecular Function: oxidoreductase activity (GO:0016491);;	--	[Q]	Secondary metabolites biosynthesis, transport and catabolism	Cytochrome P450	Trans-cinnamate 4-monooxygenase OS=Zinnia violacea OX=34245 GN=CYP73A12 PE=2 SV=1	Uncharacterized protein (Fragment) OS=Prunus persica OX=3760 GN=PRUPE_ppa018282mg PE=3 SV=1	hypothetical protein HYPSUDRAFT_214889 [Hypholoma sublateritium FD-334 SS-4]	--
TRINITY_DN141054_c6_g1	--	--	Cellular Component: mitochondrion (GO:0005739);; Molecular Function: oxidoreductase activity (GO:0016491);; Molecular Function: metal ion binding (GO:0046872);;	--	[Q]	Secondary metabolites biosynthesis, transport and catabolism	--	Tryptamine 5-hydroxylase OS=Oryza sativa subsp. japonica OX=39947 GN=CYP71P1 PE=1 SV=1	Cytochrome P450 71A2 OS=Apostasia shenzhenica OX=1088818 GN=CYP71A2 PE=3 SV=1	putative cytochrome P450 superfamily protein [Zea mays]	--
TRINITY_DN141054_c6_g6	--	--	Cellular Component: mitochondrion (GO:0005739);; Molecular Function: oxidoreductase activity (GO:0016491);; Molecular Function: metal ion binding (GO:0046872);;	--	[Q]	Secondary metabolites biosynthesis, transport and catabolism	--	Tryptamine 5-hydroxylase OS=Oryza sativa subsp. japonica OX=39947 GN=CYP71P1 PE=1 SV=1	Cytochrome P450 71A2 OS=Apostasia shenzhenica OX=1088818 GN=CYP71A2 PE=3 SV=1	predicted protein [Hordeum vulgare subsp. vulgare]	--
