# Supplementary material for: Comparative transcriptome analysis of Veratrum maackii and Veratrum nigrum reveals multiple candidate genes involved in steroidal alkaloid biosynthesis
Source: Sci Rep. 2023 May 21;13:8198. doi: 10.1038/s41598-023-35429-5 (PMC10200796; doi:10.1038/s41598-023-35429-5)
Supplement: Supplementary file 8 — Supplementary Table S7. [file 41598_2023_35429_MOESM8_ESM.xlsx]

## Sheet: Sheet1
Additional file 17, Table S7. Numbers of the unigenes annotated against the selected databases for different species and organs
Database	Number of unigenes
	MR	%	ML	%	NR	%	NL	%
COG	20372	0.209573	11399	0.117265	19021	0.195675	13019	0.133931
GO	33355	0.343134	21579	0.22199	31219	0.32116	22822	0.234777
KEGG	15843	0.162982	9718	0.0999722	14918	0.153466	11069	0.11387
KOG	38264	0.393634	25653	0.263901	38587	0.396957	29317	0.301594
Nr	64329	0.661773	43151	0.443908	61428	0.63193	46139	0.474647
Nt	33313	0.342702	23714	0.243954	32721	0.336612	25136	0.258582
Pfam	42523	0.437448	27385	0.281718	41591	0.42786	30801	0.31686
Swissprot	38100	0.391947	29723	0.30577	37731	0.388151	31459	0.323629
TrEMBL	55718	0.573189	43147	0.443867	55892	0.574979	46025	0.473474
