# Supplementary material for: Comparative transcriptome analysis of Veratrum maackii and Veratrum nigrum reveals multiple candidate genes involved in steroidal alkaloid biosynthesis
Source: Sci Rep. 2023 May 21;13:8198. doi: 10.1038/s41598-023-35429-5 (PMC10200796; doi:10.1038/s41598-023-35429-5)
Supplement: Supplementary file 9 — Supplementary Table S8. [file 41598_2023_35429_MOESM9_ESM.xlsx]

## Sheet: Sheet1
Additional file 18, Table S8. Primers used for real-time PCR analysis.
Enzyme name	Primer name	Primer sequence (5'-3')
Hydroxymethylglutaryl-CoA synthase (HMGS)	HMGs-F	TCCTCGGACTCGAGGTGGAT
	HMGs-R	CATCGGTGACCCTGGTGTGT
3-hydroxy-3-methylglutaryl CoA reductase （HMGR）	HMGR-F	CTTCCCTCCATTCACAGCTTCCATC
	HMGR-R	TCGTGTCTGCGGTCTTCATTGC
Mevalonate kinase (MK)	MK-F	TCCAGGCAGCAGACCGAGAAG
	MK-R	TTGGCTCCGAACTGTTGTATAACTGG
Phosphomevalonate kinase (MPK)	MPK-F	AGAAAGGTGGAACTGACGCTAATGC
	MPK-R	CTATCTCGATGACCACTTGCCTCTTG
Diphosphomevalonate decarboxylase (MVD)	MVD-F	AGCGATTTCAGTCCAGCATCTTGTAG
	MVD-R	TCCTCTTCCATTTCCCTCCACTCC
Squalene monooxygenase (SQE)	SQE-F	CTCCTCGGACGCTGAGACTG
	SQE-R	CGCACGTTAACGGCATCCAA
Cycloartenol synthase (CAS)	CAS 1-F	CGATGAGCAGGACGACGATGTTAC
	CAS 1-R	CTTGGAGAGTGGAATAGCGACTAATGG
	CAS 2-F	GCGATTATCAAACCAGGCATAAGGAAC
	CAS 2-R	AGAGCAGGAAGATGTTACAGAAGAAGC
Cyclopropylsterol isomerase (CPI)	CPI-F	AAGGCAGATGATGAGGCACTATGTG
	CPI-R	TGGAGCATATCATCGTTCATGACCTAC
Sterol C-14 demethylase (CPY51)	CPY51-F	AGGTGCTCCAGCTCGTACTTCAG
	CPY51-R	GATGGTTGTTGAGGCAGAGGACTAC
22-Hydroxy-26-aminocholesterol 22-oxidase (CYP90G1)	CYP90G1 1-F	CCAAAGGGCAGTCGTGAAGGAAG
	CYP90G1 1-R	AGCAGTTCGGCGATCTCTTGTTG
	CYP90G1 2-F	GCGGCGGCGTAAGGAAGATG
	CYP90G1 2-R	AACGAACAGCGGCACCAACC
22-Hydroxycholesterol 26-hydroxylase/oxidase (CYP94N)	CYP94N-F	GTCGCCGCCGTCGTAATCATC
	CYP94N-R	GGAGGTTGCCGATTATTGGGTAGC
Cholesterol 22-hydroxylase (CYP90B27)	CYP90B27-F	CCCACAGCGGTACGATCCTT
	CYP90B27-R	TACGGCGATCTCCAGCTTCG
Cytochrome P450 76AH1	CYP76AH1-F	GGGCTTATCGCCGATGATGG
	CYP76AH1-R	TGTTCCCTGCCATAGCTCTCC
Cytochrome P450 76A2	CYP76A2-F	CTTTACGACGGCCTGGAGGT
	CYP76A2-R	GAGCTTCTCCGTAGCCCGAA
Cytochrome P450 76B6	CYP76B6-F	ACCGTTGGTCCAAGTTTCTGC
	CYP76B6-R	GTCATGCCTCACACCGGGAT
ERF1A	ERF1A-F	TGCAAGCGGGATTTGAACCG
	ERF1A-R	CCGCCAGTTGCGCAACCGGT
bHLH66	bHLH66-F	ATTGTCGGCCACGAGAGGAG
	bHLH66-R	CAGCATCGCGGAACGACTTC
bHLH13	bHLH13-F	CACCGTGAGCAATCCTGCTG
	bHLH13-R	AGGTCGTGGAGCTTCTTCGG
Actin (ACT) - internal standard	V_ACT_F	CGAGAGCAATGTACGCAAGC
	V_ACT_R	GGTGTCAGCCATACTGTCCC
